# Supplementary material for: A nonvolatile bidirectional reconfigurable FET based on S/D self programmable floating gates
Source: PLoS One. 2023 May 24;18(5):e0284616. doi: 10.1371/journal.pone.0284616 (PMC10208489; doi:10.1371/journal.pone.0284616)
Supplement: S2 File — (XLS) [file pone.0284616.s002.xls]

## Sheet: Sheet1
1e-13	2.4e-16	6.25e-13	2.4e-16	3.90625e-11	2.4e-16	3.90625e-11	2.4e-16	1.95312e-10	2.4e-16
3e-13	2.4e-16	8.12295e-13	2.4e-16	5.58179e-11	2.4e-16	7.67983e-11	2.4e-16	5.85175e-10	2.4e-16
6.56755e-13	2.4e-16	9.16396e-13	2.4e-16	6.34329e-11	2.4e-16	8.64911e-11	2.4e-16	1e-07	2.39042e-16
9.81644e-13	2.4e-16	1.06211e-12	2.4e-16	7.25177e-11	2.4e-16	9.48815e-11	2.4e-16	2e-07	2.37271e-16
1.17045e-12	2.4e-16	1.35354e-12	2.4e-16	9.06159e-11	2.4e-16	1.11662e-10	2.4e-16	1e-06	2.23743e-16
1.40749e-12	2.4e-16	1.82287e-12	2.4e-16	1.26812e-10	2.4e-16	1.45224e-10	2.4e-16	2e-06	2.09888e-16
1.68477e-12	2.4e-16	1.99121e-12	2.4e-16	1.99205e-10	2.39999e-16	2.12347e-10	2.4e-16	6e-06	1.67539e-16
1.92222e-12	2.4e-16	2.1504e-12	2.4e-16	2.70558e-10	2.39997e-16	3.06931e-10	2.39999e-16	1e-05	1.45897e-16
2.33284e-12	2.4e-16	2.46878e-12	2.4e-16	3.48426e-10	2.39989e-16	4.01907e-10	2.39995e-16	2e-05	1.11035e-16
3.15409e-12	2.39996e-16	3.10555e-12	2.39999e-16	4.62088e-10	2.39956e-16	5.1097e-10	2.39984e-16	2.5e-05	1.02028e-16
4.57283e-12	2.39978e-16	4.37908e-12	2.39994e-16	6.65988e-10	2.3976e-16	6.65107e-10	2.39942e-16	3.1e-05	9.32109e-17
6.62131e-12	2.39902e-16	6.19767e-12	2.39973e-16	1.07379e-09	2.38691e-16	9.16422e-10	2.39737e-16	3.86e-05	8.41452e-17
8.47355e-12	2.39744e-16	9.05969e-12	2.39844e-16	1.84896e-09	2.34088e-16	1.41905e-09	2.38961e-16	4.764e-05	7.55021e-17
9.5849e-12	2.39684e-16	1.04442e-11	2.39788e-16	2.83147e-09	2.28381e-16	2.16915e-09	2.37732e-16	5.7448e-05	6.79593e-17
1.09185e-11	2.39599e-16	1.21057e-11	2.39748e-16	4.79651e-09	2.17318e-16	3.51027e-09	2.35557e-16	6.7448e-05	6.16432e-17
1.27856e-11	2.39143e-16	1.43217e-11	2.39668e-16	8.72658e-09	1.9651e-16	6.19253e-09	2.31289e-16	7.7448e-05	5.63199e-17
1.57729e-11	2.38482e-16	1.78672e-11	2.39553e-16	1.64853e-08	1.59996e-16	1.15405e-08	2.23088e-16	8.7448e-05	5.17339e-17
2.115e-11	2.37286e-16	2.42492e-11	2.39343e-16	2.73165e-08	1.18431e-16	1.84346e-08	2.13205e-16	9.7448e-05	4.77165e-17
3.19043e-11	2.34901e-16	3.70132e-11	2.38925e-16	4.0519e-08	7.87214e-17	2.55288e-08	2.03825e-16	0.0001	4.67973e-17
5.34128e-11	2.30162e-16	6.25411e-11	2.3809e-16	5.59677e-08	4.20894e-17	3.25296e-08	1.95271e-16	0.000125	3.82891e-17
9.64299e-11	2.20803e-16	1.13597e-10	2.36424e-16	7.32495e-08	9.18944e-18	3.95708e-08	1.87284e-16	0.000135	3.56261e-17
1.82464e-10	2.02544e-16	2.15709e-10	2.3311e-16	8.32754e-08	9.11387e-20	4.67889e-08	1.79662e-16	0.000145	3.31826e-17
3.54532e-10	1.67734e-16	4.19932e-10	2.26553e-16	--	--	5.42406e-08	1.72327e-16	0.000155	3.09278e-17
6.98669e-10	1.04096e-16	8.28378e-10	2.13715e-16	--	--	6.19348e-08	1.65262e-16	0.000165	2.88367e-17
8.88694e-10	5.50029e-17	1.64527e-09	1.89091e-16	--	--	6.98688e-08	1.58461e-16	0.000175	2.68891e-17
1.08694e-09	2.40074e-17	3.27906e-09	1.43646e-16	--	--	7.80435e-08	1.51914e-16	0.000185	2.50681e-17
1.38694e-09	4.40074e-18	6.54663e-09	6.52465e-17	--	--	8.64642e-08	1.45609e-16	0.000195	2.33597e-17
1.55694e-09	9.40074e-20	8.9e-09	1.04636e-17	--	--	9.51387e-08	1.39531e-16	0.000205	2.17518e-17
--	--	1e-08	1.05898e-18	--	--	1.04075e-07	1.33669e-16	0.000215	2.02343e-17
--	--	1.12363e-08	9.25898e-20	--	--	1.1328e-07	1.28011e-16	0.000225	1.87984e-17
--	--	--	--	--	--	1.22763e-07	1.22548e-16	0.000235	1.74367e-17
--	--	--	--	--	--	1.3253e-07	1.17269e-16	0.000245	1.61424e-17
--	--	--	--	--	--	1.42592e-07	1.12166e-16	0.000255	1.49098e-17
--	--	--	--	--	--	1.52958e-07	1.0723e-16	0.000265	1.37338e-17
--	--	--	--	--	--	1.63636e-07	1.02453e-16	0.000275	1.261e-17
--	--	--	--	--	--	1.74636e-07	9.78296e-17	0.000285	1.15343e-17
--	--	--	--	--	--	1.85967e-07	9.33522e-17	0.000295	1.05031e-17
--	--	--	--	--	--	1.97637e-07	8.90151e-17	0.000305	9.51337e-18
--	--	--	--	--	--	2.09656e-07	8.48123e-17	0.000315	8.5621e-18
--	--	--	--	--	--	2.22036e-07	8.07383e-17	0.000325	7.64672e-18
--	--	--	--	--	--	2.34785e-07	7.67877e-17	0.000335	6.76488e-18
--	--	--	--	--	--	2.47915e-07	7.29554e-17	0.000345	5.91447e-18
--	--	--	--	--	--	2.61437e-07	6.92367e-17	0.000355	5.09352e-18
--	--	--	--	--	--	2.7536e-07	6.56268e-17	0.000365	4.30028e-18
--	--	--	--	--	--	2.89696e-07	6.21215e-17	0.000375	3.53311e-18
--	--	--	--	--	--	3.04456e-07	5.87164e-17	0.000385	2.79053e-18
--	--	--	--	--	--	3.1965e-07	5.54075e-17	0.000395	2.07118e-18
--	--	--	--	--	--	3.3529e-07	5.21907e-17	0.000405	1.37378e-18
--	--	--	--	--	--	3.51385e-07	4.90622e-17	0.000415	6.9717e-19
--	--	--	--	--	--	3.67948e-07	4.60182e-17	0.000425	4.02788e-20
--	--	--	--	--	--	3.84986e-07	4.30552e-17	--	--
--	--	--	--	--	--	4.02511e-07	4.01695e-17	--	--
--	--	--	--	--	--	4.20532e-07	3.73578e-17	--	--
--	--	--	--	--	--	4.39057e-07	3.46165e-17	--	--
--	--	--	--	--	--	4.58094e-07	3.19425e-17	--	--
--	--	--	--	--	--	4.77651e-07	2.93325e-17	--	--
--	--	--	--	--	--	4.97735e-07	2.67835e-17	--	--
--	--	--	--	--	--	5.18351e-07	2.42925e-17	--	--
--	--	--	--	--	--	5.39504e-07	2.18566e-17	--	--
--	--	--	--	--	--	5.61197e-07	1.94732e-17	--	--
--	--	--	--	--	--	5.83434e-07	1.71398e-17	--	--
--	--	--	--	--	--	6.06218e-07	1.48542e-17	--	--
--	--	--	--	--	--	6.29551e-07	1.26143e-17	--	--
--	--	--	--	--	--	6.53435e-07	1.04183e-17	--	--
--	--	--	--	--	--	6.77872e-07	8.26468e-18	--	--
--	--	--	--	--	--	7.02866e-07	6.15202e-18	--	--
--	--	--	--	--	--	7.28421e-07	4.07893e-18	--	--
--	--	--	--	--	--	7.54542e-07	2.04408e-18	--	--
--	--	--	--	--	--	7.81232e-07	4.62158e-20	--	--
--	--	--	--	--	--	--	--	--	--
--	--	--	--	--	--	--	--	--	--
--	--	--	--	--	--	--	--	--	--
--	--	--	--	--	--	--	--	--	--
--	--	--	--	--	--	--	--	--	--
--	--	--	--	--	--	--	--	--	--
--	--	--	--	--	--	--	--	--	--
--	--	--	--	--	--	--	--	--	--
--	--	--	--	--	--	--	--	--	--
--	--	--	--	--	--	--	--	--	--
--	--	--	--	--	--	--	--	--	--
--	--	--	--	--	--	--	--	--	--
--	--	--	--	--	--	--	--	--	--
--	--	--	--	--	--	--	--	--	--
--	--	--	--	--	--	--	--	--	--
--	--	--	--	--	--	--	--	--	--
--	--	--	--	--	--	--	--	--	--
--	--	--	--	--	--	--	--	--	--
--	--	--	--	--	--	--	--	--	--
--	--	--	--	--	--	--	--	--	--
--	--	--	--			--	--	--	--
--	--	--	--			--	--	--	--
--	--	--	--			--	--	--	--
--	--	--	--			--	--	--	--
--	--	--	--			--	--	--	--
--	--	--	--			--	--	--	--
--	--	--	--			--	--	--	--
--	--	--	--			--	--	--	--
--	--	--	--			--	--	--	--
--	--	--	--			--	--	--	--
--	--	--	--			--	--	--	--
--	--	--	--			--	--	--	--
--	--	--	--			--	--	--	--
--	--	--	--			--	--	--	--
--	--	--	--			--	--	--	--
--	--	--	--			--	--	--	--
--	--	--	--			--	--	--	--
--	--	--	--			--	--	--	--
--	--	--	--			--	--	--	--
--	--	--	--			--	--	--	--
--	--	--	--			--	--	--	--
--	--	--	--			--	--	--	--
--	--	--	--			--	--	--	--
--	--	--	--			--	--	--	--
--	--	--	--			--	--	--	--
--	--	--	--			--	--	--	--
--	--	--	--			--	--	--	--
--	--	--	--			--	--	--	--
--	--	--	--			--	--	--	--
--	--	--	--			--	--	--	--
--	--	--	--			--	--	--	--
--	--	--	--			--	--	--	--
		--	--			--	--
		--	--			--	--
		--	--			--	--
		--	--			--	--
		--	--			--	--
		--	--			--	--
		--	--			--	--
		--	--			--	--
		--	--			--	--
		--	--			--	--
		--	--			--	--
		--	--			--	--
		--	--			--	--
		--	--			--	--
		--	--			--	--
		--	--			--	--
		--	--			--	--
		--	--			--	--
		--	--			--	--
		--	--			--	--
		--	--			--	--
		--	--			--	--
		--	--			--	--
		--	--			--	--
		--	--			--	--
		--	--			--	--
		--	--			--	--
		--	--			--	--
		--	--			--	--
		--	--			--	--
		--	--			--	--
		--	--			--	--
		--	--			--	--
		--	--			--	--
		--	--			--	--
		--	--			--	--
		--	--			--	--
		--	--			--	--
		--	--			--	--
		--	--			--	--
		--	--			--	--
		--	--			--	--
		--	--			--	--
		--	--			--	--
		--	--			--	--
		--	--			--	--
		--	--			--	--
		--	--			--	--
		--	--			--	--
		--	--			--	--
		--	--			--	--
		--	--			--	--
		--	--			--	--
		--	--			--	--
		--	--			--	--
		--	--			--	--
		--	--			--	--
		--	--			--	--
		--	--			--	--
		--	--			--	--
		--	--			--	--
		--	--			--	--
		--	--			--	--
		--	--			--	--
		--	--			--	--
		--	--			--	--
		--	--			--	--
		--	--			--	--
		--	--			--	--
		--	--			--	--
		--	--			--	--
		--	--			--	--
		--	--			--	--
		--	--			--	--
		--	--			--	--
		--	--			--	--
		--	--			--	--
		--	--			--	--
		--	--			--	--
		--	--			--	--
		--	--			--	--
		--	--			--	--
		--	--			--	--
		--	--			--	--
		--	--			--	--
		--	--			--	--
		--	--			--	--
		--	--			--	--
		--	--			--	--
		--	--			--	--
		--	--			--	--
		--	--			--	--
		--	--			--	--
		--	--			--	--
		--	--			--	--
		--	--			--	--
		--	--			--	--
		--	--			--	--
		--	--			--	--
		--	--			--	--
		--	--			--	--
		--	--			--	--
		--	--			--	--
		--	--			--	--
		--	--			--	--
		--	--			--	--
		--	--			--	--
		--	--			--	--
		--	--			--	--
		--	--			--	--
		--	--			--	--
		--	--			--	--
		--	--			--	--
		--	--			--	--
		--	--			--	--
		--	--			--	--
		--	--			--	--
		--	--			--	--
		--	--			--	--
		--	--			--	--
		--	--			--	--
		--	--			--	--
		--	--			--	--
		--	--			--	--
		--	--			--	--
		--	--			--	--
		--	--			--	--
		--	--			--	--
		--	--			--	--
		--	--			--	--
		--	--			--	--
		--	--			--	--
		--	--			--	--
		--	--			--	--
		--	--			--	--
		--	--			--	--
		--	--			--	--
		--	--			--	--
		--	--			--	--
		--	--			--	--
		--	--			--	--
		--	--			--	--
		--	--			--	--
		--	--			--	--
		--	--			--	--
		--	--			--	--
		--	--			--	--
		--	--			--	--
		--	--			--	--
		--	--			--	--
		--	--			--	--
		--	--			--	--
		--	--			--	--
		--	--			--	--
		--	--			--	--
