# Supplementary material for: A nonvolatile bidirectional reconfigurable FET based on S/D self programmable floating gates
Source: PLoS One. 2023 May 24;18(5):e0284616. doi: 10.1371/journal.pone.0284616 (PMC10208489; doi:10.1371/journal.pone.0284616)
Supplement: S3 File — (XLS) [file pone.0284616.s003.xls]

## Sheet: Sheet1
1.95312e-10	2.39995e-16	1.95312e-10	2.39999e-16	1.95312e-10	2.4e-16
3.90625e-10	2.39976e-16	3.90625e-10	2.39997e-16	5.85175e-10	2.4e-16
2.05469e-08	2.18026e-16	2.05469e-08	2.3738e-16	1e-07	2.39042e-16
7.26406e-08	1.33189e-16	7.26406e-08	2.23527e-16	2e-07	2.37271e-16
1.53478e-07	8.64438e-17	1.53478e-07	2.06048e-16	1e-06	2.23743e-16
2.49646e-07	5.81834e-17	2.49646e-07	1.90057e-16	2e-06	2.09888e-16
3.49646e-07	3.95432e-17	3.49646e-07	1.771e-16	6e-06	1.67539e-16
4.49646e-07	2.60502e-17	4.49646e-07	1.66613e-16	1e-05	1.45897e-16
5.49646e-07	1.55091e-17	5.49646e-07	1.57839e-16	2e-05	1.11035e-16
6.49646e-07	6.8873e-18	6.49646e-07	1.50318e-16	2.5e-05	1.02028e-16
7.49646e-07	3.86474e-19	7.49646e-07	1.43754e-16	3.1e-05	9.32109e-17
8.49646e-07	6.66198e-20	8.49646e-07	1.37941e-16	3.86e-05	8.41452e-17
--	--	9.49646e-07	1.32735e-16	4.764e-05	7.55021e-17
--	--	1.04965e-06	1.28027e-16	5.7448e-05	6.79593e-17
--	--	1.14965e-06	1.23735e-16	6.7448e-05	6.16432e-17
--	--	1.24965e-06	1.19796e-16	7.7448e-05	5.63199e-17
--	--	1.34965e-06	1.16159e-16	8.7448e-05	5.17339e-17
--	--	1.44965e-06	1.12784e-16	9.7448e-05	4.77165e-17
--	--	1.54965e-06	1.09638e-16	0.0001	4.67973e-17
--	--	1.64965e-06	1.06693e-16	0.000125	3.82891e-17
--	--	1.74965e-06	1.03928e-16	0.000135	3.56261e-17
--	--	1.84965e-06	1.01321e-16	0.000145	3.31826e-17
--	--	1.94965e-06	9.88585e-17	0.000155	3.09278e-17
--	--	2.04965e-06	9.6525e-17	0.000165	2.88367e-17
--	--	2.14965e-06	9.43086e-17	0.000175	2.68891e-17
--	--	2.24965e-06	9.2199e-17	0.000185	2.50681e-17
--	--	2.34965e-06	9.0187e-17	0.000195	2.33597e-17
--	--	2.44965e-06	8.82644e-17	0.000205	2.17518e-17
--	--	2.54965e-06	8.64242e-17	0.000215	2.02343e-17
--	--	2.64965e-06	8.46599e-17	0.000225	1.87984e-17
--	--	2.74965e-06	8.29661e-17	0.000235	1.74367e-17
--	--	2.84965e-06	8.13376e-17	0.000245	1.61424e-17
--	--	2.94965e-06	7.97699e-17	0.000255	1.49098e-17
--	--	3.04965e-06	7.82588e-17	0.000265	1.37338e-17
--	--	3.14965e-06	7.68008e-17	0.000275	1.261e-17
--	--	3.24965e-06	7.53923e-17	0.000285	1.15343e-17
--	--	3.34965e-06	7.40305e-17	0.000295	1.05031e-17
--	--	3.44965e-06	7.27124e-17	0.000305	9.51337e-18
--	--	3.54965e-06	7.14356e-17	0.000315	8.5621e-18
--	--	3.64965e-06	7.01976e-17	0.000325	7.64672e-18
--	--	3.74965e-06	6.89965e-17	0.000335	6.76488e-18
--	--	3.84965e-06	6.783e-17	0.000345	5.91447e-18
--	--	3.94965e-06	6.66965e-17	0.000355	5.09352e-18
--	--	4.04965e-06	6.55943e-17	0.000365	4.30028e-18
--	--	4.14965e-06	6.45217e-17	0.000375	3.53311e-18
--	--	4.24965e-06	6.34773e-17	0.000385	2.79053e-18
--	--	4.34965e-06	6.24598e-17	0.000395	2.07118e-18
--	--	4.44965e-06	6.14679e-17	0.000405	1.37378e-18
--	--	4.54965e-06	6.05004e-17	0.000415	6.9717e-19
--	--	4.64965e-06	5.95563e-17	0.000425	4.02788e-20
--	--	4.74965e-06	5.86345e-17	--	--
--	--	4.84965e-06	5.7734e-17	--	--
--	--	4.94965e-06	5.6854e-17	--	--
--	--	5.04965e-06	5.59935e-17	--	--
--	--	5.14965e-06	5.51519e-17	--	--
--	--	5.24965e-06	5.43282e-17	--	--
--	--	5.34965e-06	5.3522e-17	--	--
--	--	5.44965e-06	5.27323e-17	--	--
--	--	5.54965e-06	5.19588e-17	--	--
--	--	5.64965e-06	5.12006e-17	--	--
--	--	5.74965e-06	5.04574e-17	--	--
--	--	5.84965e-06	4.97284e-17	--	--
--	--	5.94965e-06	4.90133e-17	--	--
--	--	6.04965e-06	4.83116e-17	--	--
--	--	6.14965e-06	4.76227e-17	--	--
--	--	6.24965e-06	4.69463e-17	--	--
--	--	6.34965e-06	4.6282e-17	--	--
--	--	6.44965e-06	4.56293e-17	--	--
--	--	6.54965e-06	4.49879e-17	--	--
--	--	6.64965e-06	4.43574e-17	--	--
--	--	6.74965e-06	4.37374e-17	--	--
--	--	6.84965e-06	4.31277e-17	--	--
--	--	6.94965e-06	4.2528e-17	--	--
--	--	7.04965e-06	4.19379e-17	--	--
--	--	7.14965e-06	4.13572e-17	--	--
--	--	7.24965e-06	4.07855e-17	--	--
--	--	7.34965e-06	4.02227e-17	--	--
--	--	7.44965e-06	3.96684e-17	--	--
--	--	7.54965e-06	3.91224e-17	--	--
--	--	7.64965e-06	3.85846e-17	--	--
--	--	7.74965e-06	3.80546e-17	--	--
--	--	7.84965e-06	3.75324e-17	--	--
--	--	7.94965e-06	3.70175e-17	--	--
--	--	8.04965e-06	3.651e-17	--	--
--	--	8.14965e-06	3.60095e-17	--	--
--	--	8.24965e-06	3.55159e-17	--	--
--	--	8.34965e-06	3.5029e-17	--	--
--	--	8.44965e-06	3.45487e-17	--	--
--	--	8.54965e-06	3.40748e-17	--	--
--	--	8.64965e-06	3.36071e-17
--	--	8.74965e-06	3.31455e-17
--	--	8.84965e-06	3.26898e-17
--	--	8.94965e-06	3.22399e-17
--	--	9.04965e-06	3.17957e-17
--	--	9.14965e-06	3.1357e-17
--	--	9.24965e-06	3.09237e-17
--	--	9.34965e-06	3.04957e-17
--	--	9.44965e-06	3.00729e-17
--	--	9.54965e-06	2.96551e-17
--	--	9.64965e-06	2.92422e-17
--	--	9.74965e-06	2.88342e-17
--	--	9.84965e-06	2.84308e-17
--	--	9.94965e-06	2.80322e-17
--	--	1.00496e-05	2.7638e-17
--	--	1.01496e-05	2.72482e-17
--	--	1.02496e-05	2.68628e-17
--	--	1.03496e-05	2.64817e-17
--	--	1.04496e-05	2.61047e-17
--	--	1.05496e-05	2.57318e-17
--	--	1.06496e-05	2.53629e-17
--	--	1.07496e-05	2.49979e-17
--	--	1.08496e-05	2.46367e-17
--	--	1.09496e-05	2.42794e-17
--	--	1.10496e-05	2.39257e-17
--	--	1.11496e-05	2.35756e-17
--	--	1.12496e-05	2.32291e-17
--	--	1.13496e-05	2.28861e-17
--	--	1.14496e-05	2.25465e-17
--	--	1.15496e-05	2.22103e-17
--	--	1.16496e-05	2.18773e-17
--	--	1.17496e-05	2.15476e-17
		1.18496e-05	2.12211e-17
		1.19496e-05	2.08977e-17
		1.20496e-05	2.05774e-17
		1.21496e-05	2.02601e-17
		1.22496e-05	1.99458e-17
		1.23496e-05	1.96344e-17
		1.24496e-05	1.93258e-17
		1.25496e-05	1.90201e-17
		1.26496e-05	1.87171e-17
		1.27496e-05	1.84169e-17
		1.28496e-05	1.81193e-17
		1.29496e-05	1.78243e-17
		1.30496e-05	1.7532e-17
		1.31496e-05	1.72422e-17
		1.32496e-05	1.69549e-17
		1.33496e-05	1.667e-17
		1.34496e-05	1.63876e-17
		1.35496e-05	1.61076e-17
		1.36496e-05	1.58299e-17
		1.37496e-05	1.55546e-17
		1.38496e-05	1.52815e-17
		1.39496e-05	1.50107e-17
		1.40496e-05	1.47421e-17
		1.41496e-05	1.44756e-17
		1.42496e-05	1.42113e-17
		1.43496e-05	1.39492e-17
		1.44496e-05	1.36891e-17
		1.45496e-05	1.3431e-17
		1.46496e-05	1.3175e-17
		1.47496e-05	1.2921e-17
		1.48496e-05	1.26689e-17
		1.49496e-05	1.24188e-17
		1.50496e-05	1.21705e-17
		1.51496e-05	1.19242e-17
		1.52496e-05	1.16797e-17
		1.53496e-05	1.14371e-17
		1.54496e-05	1.11962e-17
		1.55496e-05	1.09571e-17
		1.56496e-05	1.07198e-17
		1.57496e-05	1.04842e-17
		1.58496e-05	1.02503e-17
		1.59496e-05	1.00182e-17
		1.60496e-05	9.78763e-18
		1.61496e-05	9.55874e-18
		1.62496e-05	9.33147e-18
		1.63496e-05	9.1058e-18
		1.64496e-05	8.88171e-18
		1.65496e-05	8.65918e-18
		1.66496e-05	8.43818e-18
		1.67496e-05	8.2187e-18
		1.68496e-05	8.00072e-18
		1.69496e-05	7.78422e-18
		1.70496e-05	7.56918e-18
		1.71496e-05	7.35559e-18
		1.72496e-05	7.14342e-18
		1.73496e-05	6.93265e-18
		1.74496e-05	6.72328e-18
		1.75496e-05	6.51529e-18
		1.76496e-05	6.30864e-18
		1.77496e-05	6.10334e-18
		1.78496e-05	5.89937e-18
		1.79496e-05	5.6967e-18
		1.80496e-05	5.49533e-18
		1.81496e-05	5.29524e-18
		1.82496e-05	5.09641e-18
		1.83496e-05	4.89882e-18
		1.84496e-05	4.70248e-18
		1.85496e-05	4.50735e-18
		1.86496e-05	4.31343e-18
		1.87496e-05	4.1207e-18
		1.88496e-05	3.92915e-18
		1.89496e-05	3.73876e-18
		1.90496e-05	3.54953e-18
		1.91496e-05	3.36144e-18
		1.92496e-05	3.17447e-18
		1.93496e-05	2.98862e-18
		1.94496e-05	2.80387e-18
		1.95496e-05	2.62022e-18
		1.96496e-05	2.43764e-18
		1.97496e-05	2.25612e-18
		1.98496e-05	2.07567e-18
		1.99496e-05	1.89625e-18
		2.00496e-05	1.71787e-18
		2.01496e-05	1.54051e-18
		2.02496e-05	1.36417e-18
		2.03496e-05	1.18882e-18
		2.04496e-05	1.01446e-18
		2.05496e-05	8.41086e-19
		2.06496e-05	6.6868e-19
		2.07496e-05	4.97233e-19
		2.08496e-05	3.26736e-19
		2.09496e-05	1.57179e-19
		2.10496e-05	1.14474e-20
		--	--
		--	--
		--	--
		--	--
		--	--
		--	--
		--	--
		--	--
		--	--
		--	--
		--	--
		--	--
		--	--
		--	--
		--	--
		--	--
		--	--
		--	--
		--	--
		--	--
		--	--
		--	--
		--	--
		--	--
		--	--
		--	--
		--	--
		--	--
		--	--
		--	--
		--	--
		--	--
		--	--
		--	--
		--	--
		--	--
		--	--
		--	--
		--	--
		--	--
		--	--
		--	--
		--	--
		--	--
		--	--
		--	--
		--	--
		--	--
		--	--
		--	--
		--	--
		--	--
		--	--
		--	--
		--	--
		--	--
		--	--
		--	--
		--	--
		--	--
		--	--
		--	--
