# Supplementary material for: A nonvolatile bidirectional reconfigurable FET based on S/D self programmable floating gates
Source: PLoS One. 2023 May 24;18(5):e0284616. doi: 10.1371/journal.pone.0284616 (PMC10208489; doi:10.1371/journal.pone.0284616)
Supplement: S4 File — (XLS) [file pone.0284616.s004.xls]

## Sheet: Sheet1
-0.8	0.00521	-0.8	0.29463	-0.8	0.58921	-0.8	0.08476	-0.8	0.37476	-0.8	0.66995
-0.79	0.01211	-0.79	0.30178	-0.79	0.59636	-0.79	0.09174	-0.79	0.38194	-0.79	0.67722
-0.78	0.01904	-0.78	0.30893	-0.78	0.60349	-0.78	0.09872	-0.78	0.38911	-0.78	0.68449
-0.77	0.02597	-0.77	0.31609	-0.77	0.61061	-0.77	0.10572	-0.77	0.39629	-0.77	0.69175
-0.76	0.03292	-0.76	0.32329	-0.76	0.61771	-0.76	0.11273	-0.76	0.4035	-0.76	0.69901
-0.75	0.03988	-0.75	0.3305	-0.75	0.6248	-0.75	0.11975	-0.75	0.41073	-0.75	0.70627
-0.74	0.04686	-0.74	0.33771	-0.74	0.63187	-0.74	0.12678	-0.74	0.41795	-0.74	0.71352
-0.73	0.05385	-0.73	0.34492	-0.73	0.63892	-0.73	0.13383	-0.73	0.42517	-0.73	0.72077
-0.72	0.06086	-0.72	0.35212	-0.72	0.64596	-0.72	0.14089	-0.72	0.43239	-0.72	0.72802
-0.71	0.06789	-0.71	0.35933	-0.71	0.65298	-0.71	0.14796	-0.71	0.43961	-0.71	0.73526
-0.7	0.07494	-0.7	0.36654	-0.7	0.65999	-0.7	0.15506	-0.7	0.44683	-0.7	0.7425
-0.69	0.08202	-0.69	0.37375	-0.69	0.66698	-0.69	0.16217	-0.69	0.45405	-0.69	0.74974
-0.68	0.08912	-0.68	0.381	-0.68	0.67397	-0.68	0.16931	-0.68	0.46132	-0.68	0.75699
-0.67	0.09624	-0.67	0.38829	-0.67	0.68094	-0.67	0.17646	-0.67	0.46861	-0.67	0.76423
-0.66	0.10338	-0.66	0.39558	-0.66	0.68789	-0.66	0.18363	-0.66	0.4759	-0.66	0.77147
-0.65	0.11053	-0.65	0.40287	-0.65	0.69483	-0.65	0.19081	-0.65	0.48319	-0.65	0.77871
-0.64	0.1177	-0.64	0.41017	-0.64	0.70174	-0.64	0.198	-0.64	0.49049	-0.64	0.78594
-0.63	0.12489	-0.63	0.41747	-0.63	0.70864	-0.63	0.20521	-0.63	0.4978	-0.63	0.79316
-0.62	0.13208	-0.62	0.42477	-0.62	0.71552	-0.62	0.21243	-0.62	0.5051	-0.62	0.80038
-0.61	0.13929	-0.61	0.43208	-0.61	0.72237	-0.61	0.21965	-0.61	0.51241	-0.61	0.80758
-0.6	0.14651	-0.6	0.43939	-0.6	0.7292	-0.6	0.22688	-0.6	0.51972	-0.6	0.81478
-0.59	0.15373	-0.59	0.4467	-0.59	0.73601	-0.59	0.23412	-0.59	0.52704	-0.59	0.82197
-0.58	0.16096	-0.58	0.45401	-0.58	0.7428	-0.58	0.24137	-0.58	0.53435	-0.58	0.82915
-0.57	0.1682	-0.57	0.46131	-0.57	0.74958	-0.57	0.24862	-0.57	0.54166	-0.57	0.83633
-0.56	0.17544	-0.56	0.46861	-0.56	0.75634	-0.56	0.25587	-0.56	0.54897	-0.56	0.84349
-0.55	0.1827	-0.55	0.47591	-0.55	0.76308	-0.55	0.26314	-0.55	0.55628	-0.55	0.85065
-0.54	0.18996	-0.54	0.48321	-0.54	0.7698	-0.54	0.2704	-0.54	0.56359	-0.54	0.8578
-0.53	0.19722	-0.53	0.4905	-0.53	0.7765	-0.53	0.27768	-0.53	0.5709	-0.53	0.86494
-0.52	0.20449	-0.52	0.49778	-0.52	0.78319	-0.52	0.28496	-0.52	0.57821	-0.52	0.87207
-0.51	0.21177	-0.51	0.50505	-0.51	0.78986	-0.51	0.29224	-0.51	0.58551	-0.51	0.87919
-0.5	0.21906	-0.5	0.51232	-0.5	0.79651	-0.5	0.29954	-0.5	0.59281	-0.5	0.8863
-0.49	0.22636	-0.49	0.51958	-0.49	0.80315	-0.49	0.30684	-0.49	0.60011	-0.49	0.8934
-0.48	0.23366	-0.48	0.52683	-0.48	0.80977	-0.48	0.31414	-0.48	0.60741	-0.48	0.90049
-0.47	0.24096	-0.47	0.53408	-0.47	0.81638	-0.47	0.32144	-0.47	0.61471	-0.47	0.90757
-0.46	0.24826	-0.46	0.54132	-0.46	0.82297	-0.46	0.32874	-0.46	0.62201	-0.46	0.91464
-0.45	0.25556	-0.45	0.54855	-0.45	0.82955	-0.45	0.33605	-0.45	0.62932	-0.45	0.9217
-0.44	0.26287	-0.44	0.55577	-0.44	0.83611	-0.44	0.34336	-0.44	0.63662	-0.44	0.92874
-0.43	0.27018	-0.43	0.56297	-0.43	0.84266	-0.43	0.35067	-0.43	0.64391	-0.43	0.93578
-0.42	0.27749	-0.42	0.57016	-0.42	0.8492	-0.42	0.35798	-0.42	0.6512	-0.42	0.9428
-0.41	0.28481	-0.41	0.57734	-0.41	0.85573	-0.41	0.3653	-0.41	0.6585	-0.41	0.94981
-0.4	0.29212	-0.4	0.5845	-0.4	0.86224	-0.4	0.37261	-0.4	0.66579	-0.4	0.95681
-0.39	0.29943	-0.39	0.59164	-0.39	0.86874	-0.39	0.37992	-0.39	0.67308	-0.39	0.9638
-0.38	0.30674	-0.38	0.59877	-0.38	0.87523	-0.38	0.38723	-0.38	0.68036	-0.38	0.97077
-0.37	0.31406	-0.37	0.60588	-0.37	0.88171	-0.37	0.39455	-0.37	0.68765	-0.37	0.97774
-0.36	0.32137	-0.36	0.61297	-0.36	0.88818	-0.36	0.40186	-0.36	0.69494	-0.36	0.98468
-0.35	0.32868	-0.35	0.62005	-0.35	0.89463	-0.35	0.40917	-0.35	0.70222	-0.35	0.99162
-0.34	0.336	-0.34	0.62709	-0.34	0.90108	-0.34	0.41649	-0.34	0.7095	-0.34	0.99854
-0.33	0.34331	-0.33	0.63412	-0.33	0.90752	-0.33	0.4238	-0.33	0.71679	-0.33	1.00545
-0.32	0.35062	-0.32	0.64112	-0.32	0.91395	-0.32	0.43112	-0.32	0.72407	-0.32	1.01234
-0.31	0.35794	-0.31	0.6481	-0.31	0.92038	-0.31	0.43843	-0.31	0.73135	-0.31	1.01922
-0.3	0.36525	-0.3	0.65505	-0.3	0.92679	-0.3	0.44574	-0.3	0.73862	-0.3	1.02608
-0.29	0.37257	-0.29	0.66198	-0.29	0.9332	-0.29	0.45306	-0.29	0.7459	-0.29	1.03293
-0.28	0.37988	-0.28	0.66888	-0.28	0.9396	-0.28	0.46037	-0.28	0.75317	-0.28	1.03977
-0.27	0.38719	-0.27	0.67575	-0.27	0.946	-0.27	0.46769	-0.27	0.76045	-0.27	1.04659
-0.26	0.39451	-0.26	0.6826	-0.26	0.95238	-0.26	0.475	-0.26	0.76772	-0.26	1.05339
-0.25	0.40182	-0.25	0.68942	-0.25	0.95876	-0.25	0.48232	-0.25	0.77499	-0.25	1.06018
-0.24	0.40913	-0.24	0.69621	-0.24	0.96514	-0.24	0.48963	-0.24	0.78225	-0.24	1.06695
-0.23	0.41645	-0.23	0.70298	-0.23	0.9715	-0.23	0.49694	-0.23	0.78951	-0.23	1.0737
-0.22	0.42376	-0.22	0.70973	-0.22	0.97787	-0.22	0.50426	-0.22	0.79678	-0.22	1.08045
-0.21	0.43107	-0.21	0.71645	-0.21	0.98423	-0.21	0.51157	-0.21	0.80403	-0.21	1.08717
-0.2	0.43838	-0.2	0.72315	-0.2	0.99058	-0.2	0.51889	-0.2	0.81128	-0.2	1.09388
-0.19	0.44569	-0.19	0.72983	-0.19	0.99693	-0.19	0.5262	-0.19	0.81853	-0.19	1.10057
-0.18	0.45299	-0.18	0.73648	-0.18	1.00328	-0.18	0.53352	-0.18	0.82577	-0.18	1.10724
-0.17	0.4603	-0.17	0.74312	-0.17	1.00963	-0.17	0.54083	-0.17	0.833	-0.17	1.11389
-0.16	0.4676	-0.16	0.74973	-0.16	1.01597	-0.16	0.54814	-0.16	0.84023	-0.16	1.12053
-0.15	0.4749	-0.15	0.75633	-0.15	1.02232	-0.15	0.55546	-0.15	0.84745	-0.15	1.12714
-0.14	0.48219	-0.14	0.76291	-0.14	1.02867	-0.14	0.56277	-0.14	0.85466	-0.14	1.13372
-0.13	0.48948	-0.13	0.76949	-0.13	1.03503	-0.13	0.57009	-0.13	0.86185	-0.13	1.14028
-0.12	0.49676	-0.12	0.77604	-0.12	1.0414	-0.12	0.5774	-0.12	0.86903	-0.12	1.14681
-0.11	0.50403	-0.11	0.7826	-0.11	1.04778	-0.11	0.58472	-0.11	0.8762	-0.11	1.1533
-0.1	0.51129	-0.1	0.78915	-0.1	1.05418	-0.1	0.59203	-0.1	0.88333	-0.1	1.15974
-0.09	0.51854	-0.09	0.7957	-0.09	1.06061	-0.09	0.59934	-0.09	0.89044	-0.09	1.16614
-0.08	0.52577	-0.08	0.80226	-0.08	1.06708	-0.08	0.60666	-0.08	0.89752	-0.08	1.17248
-0.07	0.53299	-0.07	0.80884	-0.07	1.0736	-0.07	0.61397	-0.07	0.90455	-0.07	1.17875
-0.06	0.5402	-0.06	0.81545	-0.06	1.0802	-0.06	0.62128	-0.06	0.91152	-0.06	1.18497
-0.05	0.54739	-0.05	0.82211	-0.05	1.08688	-0.05	0.6286	-0.05	0.91843	-0.05	1.19112
-0.04	0.55456	-0.04	0.82883	-0.04	1.09366	-0.04	0.63591	-0.04	0.92527	-0.04	1.19722
-0.03	0.56173	-0.03	0.83564	-0.03	1.10056	-0.03	0.64322	-0.03	0.93204	-0.03	1.20328
-0.02	0.56889	-0.02	0.84254	-0.02	1.10759	-0.02	0.65054	-0.02	0.93875	-0.02	1.20933
-0.01	0.57605	-0.01	0.84955	-0.01	1.11476	-0.01	0.65785	-0.01	0.94539	-0.01	1.21537
-1.47813e-15	0.58323	-1.47813e-15	0.85668	-1.47813e-15	1.12207	-1.47813e-15	0.66516	-1.47813e-15	0.95199	-1.47813e-15	1.22142
0.01	0.59043	0.01	0.86392	0.01	1.1295	0.01	0.67246	0.01	0.95856	0.01	1.2275
0.02	0.59766	0.02	0.87127	0.02	1.13704	0.02	0.67977	0.02	0.96511	0.02	1.23361
0.03	0.60491	0.03	0.87872	0.03	1.14467	0.03	0.68707	0.03	0.97165	0.03	1.23974
0.04	0.6122	0.04	0.88625	0.04	1.15238	0.04	0.69436	0.04	0.97818	0.04	1.24589
0.05	0.61951	0.05	0.89383	0.05	1.16015	0.05	0.70165	0.05	0.9847	0.05	1.25207
0.06	0.62684	0.06	0.90147	0.06	1.16796	0.06	0.70894	0.06	0.99122	0.06	1.25826
0.07	0.63419	0.07	0.90914	0.07	1.17581	0.07	0.71622	0.07	0.99773	0.07	1.26446
0.08	0.64154	0.08	0.91683	0.08	1.18368	0.08	0.72349	0.08	1.00422	0.08	1.27066
0.09	0.6489	0.09	0.92454	0.09	1.19156	0.09	0.73075	0.09	1.0107	0.09	1.27687
0.1	0.65625	0.1	0.93225	0.1	1.19946	0.1	0.73801	0.1	1.01717	0.1	1.28308
0.11	0.66361	0.11	0.93997	0.11	1.20736	0.11	0.74525	0.11	1.02363	0.11	1.28929
0.12	0.67097	0.12	0.94769	0.12	1.21527	0.12	0.75248	0.12	1.03007	0.12	1.29549
0.13	0.67832	0.13	0.9554	0.13	1.22317	0.13	0.75969	0.13	1.0365	0.13	1.30169
0.14	0.68567	0.14	0.9631	0.14	1.23107	0.14	0.76689	0.14	1.04291	0.14	1.30789
0.15	0.69301	0.15	0.97079	0.15	1.23897	0.15	0.77406	0.15	1.04932	0.15	1.31409
0.16	0.70034	0.16	0.97847	0.16	1.24685	0.16	0.78121	0.16	1.0557	0.16	1.32028
0.17	0.70767	0.17	0.98613	0.17	1.25472	0.17	0.78834	0.17	1.06208	0.17	1.32647
0.18	0.715	0.18	0.99378	0.18	1.26258	0.18	0.79544	0.18	1.06845	0.18	1.33265
0.19	0.72232	0.19	1.0014	0.19	1.27042	0.19	0.8025	0.19	1.0748	0.19	1.33883
0.2	0.72963	0.2	1.009	0.2	1.27824	0.2	0.80953	0.2	1.08114	0.2	1.345
0.21	0.73695	0.21	1.01658	0.21	1.28603	0.21	0.81652	0.21	1.08748	0.21	1.35118
0.22	0.74425	0.22	1.02412	0.22	1.29378	0.22	0.82348	0.22	1.09381	0.22	1.35735
0.23	0.75155	0.23	1.03163	0.23	1.30148	0.23	0.83039	0.23	1.10012	0.23	1.36352
0.24	0.75885	0.24	1.0391	0.24	1.30912	0.24	0.83727	0.24	1.10643	0.24	1.36969
0.25	0.76613	0.25	1.04653	0.25	1.3167	0.25	0.84411	0.25	1.11274	0.25	1.37586
0.26	0.77341	0.26	1.05391	0.26	1.32418	0.26	0.8509	0.26	1.11904	0.26	1.38202
0.27	0.78069	0.27	1.06122	0.27	1.33158	0.27	0.85766	0.27	1.12533	0.27	1.3882
0.28	0.78795	0.28	1.06847	0.28	1.33886	0.28	0.86438	0.28	1.13161	0.28	1.39437
0.29	0.7952	0.29	1.07565	0.29	1.34603	0.29	0.87107	0.29	1.13789	0.29	1.40055
0.3	0.80244	0.3	1.08275	0.3	1.35308	0.3	0.87772	0.3	1.14417	0.3	1.40673
0.31	0.80966	0.31	1.08977	0.31	1.36001	0.31	0.88433	0.31	1.15044	0.31	1.41292
0.32	0.81685	0.32	1.09671	0.32	1.36684	0.32	0.89092	0.32	1.15671	0.32	1.4191
0.33	0.82402	0.33	1.10358	0.33	1.37357	0.33	0.89748	0.33	1.16297	0.33	1.42529
0.34	0.83115	0.34	1.11039	0.34	1.38022	0.34	0.90401	0.34	1.16923	0.34	1.43148
0.35	0.83825	0.35	1.11713	0.35	1.3868	0.35	0.91052	0.35	1.17548	0.35	1.43767
0.36	0.84532	0.36	1.12382	0.36	1.39332	0.36	0.917	0.36	1.18173	0.36	1.44386
0.37	0.85234	0.37	1.13047	0.37	1.39979	0.37	0.92346	0.37	1.18797	0.37	1.45005
0.38	0.85932	0.38	1.13708	0.38	1.40622	0.38	0.9299	0.38	1.19421	0.38	1.45623
0.39	0.86625	0.39	1.14366	0.39	1.41263	0.39	0.93632	0.39	1.20045	0.39	1.46242
0.4	0.87315	0.4	1.15022	0.4	1.41901	0.4	0.94272	0.4	1.20667	0.4	1.4686
0.41	0.88002	0.41	1.15675	0.41	1.42537	0.41	0.94911	0.41	1.2129	0.41	1.47479
0.42	0.88684	0.42	1.16327	0.42	1.43171	0.42	0.95547	0.42	1.21912	0.42	1.48096
0.43	0.89364	0.43	1.16977	0.43	1.43804	0.43	0.96183	0.43	1.22533	0.43	1.48714
0.44	0.90041	0.44	1.17625	0.44	1.44436	0.44	0.96817	0.44	1.23154	0.44	1.49332
0.45	0.90716	0.45	1.18273	0.45	1.45067	0.45	0.9745	0.45	1.23775	0.45	1.49949
0.46	0.91388	0.46	1.18919	0.46	1.45697	0.46	0.98081	0.46	1.24396	0.46	1.50566
0.47	0.92058	0.47	1.19564	0.47	1.46326	0.47	0.98712	0.47	1.25016	0.47	1.51183
0.48	0.92727	0.48	1.20208	0.48	1.46954	0.48	0.99341	0.48	1.25636	0.48	1.518
0.49	0.93393	0.49	1.20851	0.49	1.47582	0.49	0.9997	0.49	1.26255	0.49	1.52417
0.5	0.94059	0.5	1.21493	0.5	1.4821	0.5	1.00598	0.5	1.26875	0.5	1.53034
0.51	0.94723	0.51	1.22134	0.51	1.48837	0.51	1.01225	0.51	1.27494	0.51	1.5365
0.52	0.95385	0.52	1.22775	0.52	1.49463	0.52	1.01852	0.52	1.28113	0.52	1.54266
0.53	0.96047	0.53	1.23414	0.53	1.50089	0.53	1.02477	0.53	1.28732	0.53	1.54882
0.54	0.96707	0.54	1.24054	0.54	1.50715	0.54	1.03103	0.54	1.2935	0.54	1.55498
0.55	0.97366	0.55	1.24692	0.55	1.5134	0.55	1.03727	0.55	1.29969	0.55	1.56114
0.56	0.98025	0.56	1.2533	0.56	1.51965	0.56	1.04351	0.56	1.30587	0.56	1.5673
0.57	0.98682	0.57	1.25967	0.57	1.5259	0.57	1.04975	0.57	1.31205	0.57	1.57345
0.58	0.99339	0.58	1.26603	0.58	1.53214	0.58	1.05598	0.58	1.31823	0.58	1.57961
0.59	0.99995	0.59	1.27239	0.59	1.53838	0.59	1.06221	0.59	1.32441	0.59	1.58576
0.6	1.0065	0.6	1.27874	0.6	1.54462	0.6	1.06843	0.6	1.33058	0.6	1.59191
0.61	1.01304	0.61	1.28509	0.61	1.55085	0.61	1.07465	0.61	1.33676	0.61	1.59807
0.62	1.01958	0.62	1.29143	0.62	1.55709	0.62	1.08087	0.62	1.34293	0.62	1.60422
0.63	1.02611	0.63	1.29777	0.63	1.56331	0.63	1.08708	0.63	1.3491	0.63	1.61037
0.64	1.03264	0.64	1.3041	0.64	1.56954	0.64	1.09329	0.64	1.35528	0.64	1.61651
0.65	1.03915	0.65	1.31043	0.65	1.57577	0.65	1.0995	0.65	1.36145	0.65	1.62266
0.66	1.04567	0.66	1.31675	0.66	1.58199	0.66	1.1057	0.66	1.36761	0.66	1.62881
0.67	1.05217	0.67	1.32307	0.67	1.58821	0.67	1.11191	0.67	1.37378	0.67	1.63495
0.68	1.05867	0.68	1.32938	0.68	1.59443	0.68	1.1181	0.68	1.37995	0.68	1.6411
0.69	1.06517	0.69	1.33569	0.69	1.60064	0.69	1.1243	0.69	1.38611	0.69	1.64724
0.7	1.07166	0.7	1.34199	0.7	1.60685	0.7	1.13049	0.7	1.39228	0.7	1.65338
0.71	1.07814	0.71	1.34829	0.71	1.61307	0.71	1.13669	0.71	1.39844	0.71	1.65952
0.72	1.08462	0.72	1.35459	0.72	1.61928	0.72	1.14288	0.72	1.4046	0.72	1.66566
0.73	1.09109	0.73	1.36088	0.73	1.62548	0.73	1.14906	0.73	1.41077	0.73	1.6718
0.74	1.09756	0.74	1.36717	0.74	1.63169	0.74	1.15525	0.74	1.41693	0.74	1.67794
0.75	1.10402	0.75	1.37345	0.75	1.63789	0.75	1.16143	0.75	1.42309	0.75	1.68408
0.76	1.11048	0.76	1.37973	0.76	1.64409	0.76	1.16762	0.76	1.42924	0.76	1.69022
0.77	1.11693	0.77	1.38601	0.77	1.65029	0.77	1.1738	0.77	1.4354	0.77	1.69636
0.78	1.12337	0.78	1.39228	0.78	1.65649	0.78	1.17998	0.78	1.44156	0.78	1.70249
0.79	1.12981	0.79	1.39855	0.79	1.66269	0.79	1.18615	0.79	1.44771	0.79	1.70863
0.8	1.13625	0.8	1.40482	0.8	1.66889	0.8	1.19233	0.8	1.45387	0.8	1.71476
