# Supplementary material for: A nonvolatile bidirectional reconfigurable FET based on S/D self programmable floating gates
Source: PLoS One. 2023 May 24;18(5):e0284616. doi: 10.1371/journal.pone.0284616 (PMC10208489; doi:10.1371/journal.pone.0284616)
Supplement: S5 File — (XLS) [file pone.0284616.s005.xls]

## Sheet: Sheet1
-0.8	2.29611e-11	-0.8	4.60306e-13	-0.8	7.84742e-13
-0.79	1.83561e-11	-0.79	4.52138e-13	-0.79	8.50604e-13
-0.78	1.45964e-11	-0.78	4.44553e-13	-0.78	9.23748e-13
-0.77	1.15531e-11	-0.77	4.37581e-13	-0.77	1.00346e-12
-0.76	9.10476e-12	-0.76	4.31079e-13	-0.76	1.08478e-12
-0.75	7.14976e-12	-0.75	4.25413e-13	-0.75	1.15801e-12
-0.74	5.59915e-12	-0.74	4.21137e-13	-0.74	1.20112e-12
-0.73	4.3798e-12	-0.73	4.09147e-13	-0.73	1.37993e-12
-0.72	3.4296e-12	-0.72	3.9825e-13	-0.72	1.65823e-12
-0.71	2.69649e-12	-0.71	3.89063e-13	-0.71	1.97984e-12
-0.7	2.137e-12	-0.7	3.81063e-13	-0.7	2.35225e-12
-0.69	1.71383e-12	-0.69	3.73958e-13	-0.69	2.78384e-12
-0.68	1.39854e-12	-0.68	3.67375e-13	-0.68	3.27998e-12
-0.67	1.1668e-12	-0.67	3.61264e-13	-0.67	3.84413e-12
-0.66	9.98433e-13	-0.66	3.55618e-13	-0.66	4.47562e-12
-0.65	8.77283e-13	-0.65	3.50348e-13	-0.65	5.15854e-12
-0.64	7.90535e-13	-0.64	3.45386e-13	-0.64	5.84945e-12
-0.63	7.28417e-13	-0.63	3.40689e-13	-0.63	6.91937e-12
-0.62	6.83623e-13	-0.62	3.36226e-13	-0.62	8.52812e-12
-0.61	6.50705e-13	-0.61	3.31985e-13	-0.61	1.03798e-11
-0.6	6.25734e-13	-0.6	3.27969e-13	-0.6	1.25336e-11
-0.59	6.06018e-13	-0.59	3.2419e-13	-0.59	1.50469e-11
-0.58	5.89716e-13	-0.58	3.20682e-13	-0.58	1.79772e-11
-0.57	5.75644e-13	-0.57	3.17493e-13	-0.57	2.13857e-11
-0.56	5.6306e-13	-0.56	3.14685e-13	-0.56	2.5338e-11
-0.55	5.51525e-13	-0.55	3.1234e-13	-0.55	2.99054e-11
-0.54	5.40786e-13	-0.54	3.10544e-13	-0.54	3.51656e-11
-0.53	5.30721e-13	-0.53	3.09411e-13	-0.53	4.12029e-11
-0.52	5.21302e-13	-0.52	3.0905e-13	-0.52	4.8109e-11
-0.51	5.12529e-13	-0.51	3.09692e-13	-0.51	5.59837e-11
-0.5	5.04424e-13	-0.5	3.11292e-13	-0.5	6.49362e-11
-0.49	4.94404e-13	-0.49	3.14051e-13	-0.49	7.50858e-11
-0.48	4.83103e-13	-0.48	3.17949e-13	-0.48	8.65633e-11
-0.47	4.72504e-13	-0.47	3.22585e-13	-0.47	9.95136e-11
-0.46	4.62594e-13	-0.46	3.27327e-13	-0.46	1.14097e-10
-0.45	4.5234e-13	-0.45	3.14344e-13	-0.45	1.30494e-10
-0.44	4.43101e-13	-0.44	3.15254e-13	-0.44	1.48905e-10
-0.43	4.3467e-13	-0.43	3.33909e-13	-0.43	1.6956e-10
-0.42	4.27001e-13	-0.42	3.69651e-13	-0.42	1.9272e-10
-0.41	4.20153e-13	-0.41	4.2448e-13	-0.41	2.18688e-10
-0.4	4.14344e-13	-0.4	5.02125e-13	-0.4	2.47814e-10
-0.39	4.10302e-13	-0.39	6.07533e-13	-0.39	2.79545e-10
-0.38	3.96652e-13	-0.38	7.47455e-13	-0.38	3.15067e-10
-0.37	3.84365e-13	-0.37	9.83229e-13	-0.37	3.55104e-10
-0.36	3.73986e-13	-0.36	1.31543e-12	-0.36	4.00342e-10
-0.35	3.64872e-13	-0.35	1.77625e-12	-0.35	4.51677e-10
-0.34	3.5669e-13	-0.34	2.41104e-12	-0.34	5.09873e-10
-0.33	3.49256e-13	-0.33	3.28107e-12	-0.33	5.75734e-10
-0.32	3.42494e-13	-0.32	4.46888e-12	-0.32	6.51857e-10
-0.31	3.36443e-13	-0.31	6.0853e-12	-0.31	7.4174e-10
-0.3	3.31294e-13	-0.3	8.27906e-12	-0.3	8.46989e-10
-0.29	3.2748e-13	-0.29	1.12496e-11	-0.29	9.70842e-10
-0.28	3.25825e-13	-0.28	1.52651e-11	-0.28	1.11746e-09
-0.27	3.27805e-13	-0.27	2.06855e-11	-0.27	1.29086e-09
-0.26	3.35994e-13	-0.26	2.79978e-11	-0.26	1.48587e-09
-0.25	3.54811e-13	-0.25	3.78618e-11	-0.25	1.72011e-09
-0.24	3.91765e-13	-0.24	5.11765e-11	-0.24	2.00345e-09
-0.23	4.59533e-13	-0.23	6.93599e-11	-0.23	2.34865e-09
-0.22	5.79404e-13	-0.22	9.42367e-11	-0.22	2.77182e-09
-0.21	7.87011e-13	-0.21	1.2814e-10	-0.21	3.2939e-09
-0.2	1.13932e-12	-0.2	1.74368e-10	-0.2	3.94223e-09
-0.19	1.69167e-12	-0.19	2.37848e-10	-0.19	4.75278e-09
-0.18	2.65825e-12	-0.18	3.25411e-10	-0.18	5.77326e-09
-0.17	4.2912e-12	-0.17	4.46755e-10	-0.17	7.06723e-09
-0.16	7.00935e-12	-0.16	6.15695e-10	-0.16	8.72002e-09
-0.15	1.14968e-11	-0.15	8.52346e-10	-0.15	1.08466e-08
-0.14	1.88357e-11	-0.14	1.18557e-09	-0.14	1.36029e-08
-0.13	3.0829e-11	-0.13	1.65696e-09	-0.13	1.71988e-08
-0.12	5.03107e-11	-0.12	2.3256e-09	-0.12	2.19181e-08
-0.11	8.17683e-11	-0.11	3.27404e-09	-0.11	2.81391e-08
-0.1	1.32241e-10	-0.1	4.62436e-09	-0.1	3.63585e-08
-0.09	2.12627e-10	-0.09	6.54309e-09	-0.09	4.72073e-08
-0.08	3.39542e-10	-0.08	9.25445e-09	-0.08	6.14533e-08
-0.07	5.37752e-10	-0.07	1.305e-08	-0.07	7.9965e-08
-0.06	8.43084e-10	-0.06	1.82853e-08	-0.06	1.03633e-07
-0.05	1.30523e-09	-0.05	2.5361e-08	-0.05	1.3322e-07
-0.04	1.98928e-09	-0.04	3.46731e-08	-0.04	1.69166e-07
-0.03	2.97368e-09	-0.03	4.65267e-08	-0.03	2.1138e-07
-0.02	4.34203e-09	-0.02	6.10473e-08	-0.02	2.59154e-07
-0.01	6.16737e-09	-0.01	7.811e-08	-0.01	3.11224e-07
-1.47813e-15	8.4915e-09	-1.47813e-15	9.73212e-08	-1.47813e-15	3.66007e-07
0.01	1.13076e-08	0.01	1.18099e-07	0.01	4.21931e-07
0.02	1.45567e-08	0.02	1.39814e-07	0.02	4.77722e-07
0.03	1.81431e-08	0.03	1.61924e-07	0.03	5.32564e-07
0.04	2.19612e-08	0.04	1.84062e-07	0.04	5.86101e-07
0.05	2.59222e-08	0.05	2.06045e-07	0.05	6.38349e-07
0.06	2.99679e-08	0.06	2.27848e-07	0.06	6.89558e-07
0.07	3.40725e-08	0.07	2.49542e-07	0.07	7.40105e-07
0.08	3.82359e-08	0.08	2.71252e-07	0.08	7.90396e-07
0.09	4.24743e-08	0.09	2.93116e-07	0.09	8.40812e-07
0.1	4.6812e-08	0.1	3.15268e-07	0.1	8.91697e-07
0.11	5.12764e-08	0.11	3.37824e-07	0.11	9.43315e-07
0.12	5.58941e-08	0.12	3.60876e-07	0.12	9.95882e-07
0.13	6.06899e-08	0.13	3.84492e-07	0.13	1.04957e-06
0.14	6.56862e-08	0.14	4.0872e-07	0.14	1.10449e-06
0.15	7.09028e-08	0.15	4.33587e-07	0.15	1.16073e-06
0.16	7.63575e-08	0.16	4.59104e-07	0.16	1.21832e-06
0.17	8.20664e-08	0.17	4.85265e-07	0.17	1.27728e-06
0.18	8.80442e-08	0.18	5.1205e-07	0.18	1.33756e-06
0.19	9.43044e-08	0.19	5.39428e-07	0.19	1.3991e-06
0.2	1.0086e-07	0.2	5.67357e-07	0.2	1.46177e-06
0.21	1.07722e-07	0.21	5.95786e-07	0.21	1.5254e-06
0.22	1.14901e-07	0.22	6.24654e-07	0.22	1.58976e-06
0.23	1.22409e-07	0.23	6.53896e-07	0.23	1.65455e-06
0.24	1.30255e-07	0.24	6.83439e-07	0.24	1.71938e-06
0.25	1.38447e-07	0.25	7.13203e-07	0.25	1.7838e-06
0.26	1.46993e-07	0.26	7.43104e-07	0.26	1.84733e-06
0.27	1.559e-07	0.27	7.73054e-07	0.27	1.90945e-06
0.28	1.65171e-07	0.28	8.02964e-07	0.28	1.9697e-06
0.29	1.74809e-07	0.29	8.32751e-07	0.29	2.0277e-06
0.3	1.84815e-07	0.3	8.62349e-07	0.3	2.08325e-06
0.31	1.95184e-07	0.31	8.91716e-07	0.31	2.13629e-06
0.32	2.0591e-07	0.32	9.20839e-07	0.32	2.18694e-06
0.33	2.16984e-07	0.33	9.49737e-07	0.33	2.23543e-06
0.34	2.28393e-07	0.34	9.78452e-07	0.34	2.28205e-06
0.35	2.40124e-07	0.35	1.00704e-06	0.35	2.32712e-06
0.36	2.52165e-07	0.36	1.03558e-06	0.36	2.37085e-06
0.37	2.64505e-07	0.37	1.06411e-06	0.37	2.41358e-06
0.38	2.77136e-07	0.38	1.09269e-06	0.38	2.45561e-06
0.39	2.90055e-07	0.39	1.12136e-06	0.39	2.49715e-06
0.4	3.03261e-07	0.4	1.15016e-06	0.4	2.53835e-06
0.41	3.16758e-07	0.41	1.17913e-06	0.41	2.57934e-06
0.42	3.30547e-07	0.42	1.2083e-06	0.42	2.62022e-06
0.43	3.44636e-07	0.43	1.23769e-06	0.43	2.66105e-06
0.44	3.59031e-07	0.44	1.26729e-06	0.44	2.70191e-06
0.45	3.7374e-07	0.45	1.29712e-06	0.45	2.74283e-06
0.46	3.88769e-07	0.46	1.32719e-06	0.46	2.78384e-06
0.47	4.04124e-07	0.47	1.3575e-06	0.47	2.82499e-06
0.48	4.19811e-07	0.48	1.38804e-06	0.48	2.86629e-06
0.49	4.35836e-07	0.49	1.41882e-06	0.49	2.90777e-06
0.5	4.52203e-07	0.5	1.44985e-06	0.5	2.94943e-06
0.51	4.68917e-07	0.51	1.48111e-06	0.51	2.99129e-06
0.52	4.85982e-07	0.52	1.5126e-06	0.52	3.03336e-06
0.53	5.03402e-07	0.53	1.54433e-06	0.53	3.07564e-06
0.54	5.21181e-07	0.54	1.5763e-06	0.54	3.11815e-06
0.55	5.39321e-07	0.55	1.60849e-06	0.55	3.16088e-06
0.56	5.57826e-07	0.56	1.64092e-06	0.56	3.20385e-06
0.57	5.76697e-07	0.57	1.67358e-06	0.57	3.24706e-06
0.58	5.95938e-07	0.58	1.70647e-06	0.58	3.29051e-06
0.59	6.1555e-07	0.59	1.73959e-06	0.59	3.33421e-06
0.6	6.35534e-07	0.6	1.77293e-06	0.6	3.37815e-06
0.61	6.55893e-07	0.61	1.8065e-06	0.61	3.42234e-06
0.62	6.76626e-07	0.62	1.8403e-06	0.62	3.46678e-06
0.63	6.97734e-07	0.63	1.87433e-06	0.63	3.51148e-06
0.64	7.19219e-07	0.64	1.90858e-06	0.64	3.55643e-06
0.65	7.41078e-07	0.65	1.94306e-06	0.65	3.60163e-06
0.66	7.63313e-07	0.66	1.97778e-06	0.66	3.6471e-06
0.67	7.85922e-07	0.67	2.01272e-06	0.67	3.69282e-06
0.68	8.08904e-07	0.68	2.04789e-06	0.68	3.73881e-06
0.69	8.32256e-07	0.69	2.08329e-06	0.69	3.78505e-06
0.7	8.55978e-07	0.7	2.11892e-06	0.7	3.83156e-06
0.71	8.80066e-07	0.71	2.15479e-06	0.71	3.87833e-06
0.72	9.04517e-07	0.72	2.19088e-06	0.72	3.92537e-06
0.73	9.29328e-07	0.73	2.22722e-06	0.73	3.97267e-06
0.74	9.54496e-07	0.74	2.26379e-06	0.74	4.02023e-06
0.75	9.80015e-07	0.75	2.3006e-06	0.75	4.06807e-06
0.76	1.00588e-06	0.76	2.33764e-06	0.76	4.11617e-06
0.77	1.03209e-06	0.77	2.37493e-06	0.77	4.16454e-06
0.78	1.05864e-06	0.78	2.41246e-06	0.78	4.21318e-06
0.79	1.08552e-06	0.79	2.45022e-06	0.79	4.26209e-06
0.8	1.11273e-06	0.8	2.48823e-06	0.8	4.31126e-06
