# Supplementary material for: A nonvolatile bidirectional reconfigurable FET based on S/D self programmable floating gates
Source: PLoS One. 2023 May 24;18(5):e0284616. doi: 10.1371/journal.pone.0284616 (PMC10208489; doi:10.1371/journal.pone.0284616)
Supplement: S6 File — (XLS) [file pone.0284616.s006.xls]

## Sheet: Sheet1
-0.8	4.60306e-13	0.31	1e-13	-0.8	6.64588e-09	-0.8	1.62569e-09	-0.8	2.71168e-10	-0.8	9.84994e-12	-0.8	4.16559e-13
-0.79	4.52138e-13	0.33	1e-12	-0.79	6.6501e-09	-0.79	1.62896e-09	-0.79	2.71912e-10	-0.79	9.43302e-12	-0.79	3.97569e-13
-0.78	4.44553e-13	0.37	1e-11	-0.78	6.65691e-09	-0.78	1.63293e-09	-0.78	2.72986e-10	-0.78	9.08151e-12	-0.78	3.82609e-13
-0.77	4.37581e-13	0.4	3.5e-11	-0.77	6.66653e-09	-0.77	1.6375e-09	-0.77	2.74326e-10	-0.77	8.79167e-12	-0.77	3.70757e-13
-0.76	4.31079e-13	0.45	2.3e-10	-0.76	6.67899e-09	-0.76	1.64267e-09	-0.76	2.75921e-10	-0.76	8.54941e-12	-0.76	3.6127e-13
-0.75	4.25413e-13	0.5	1.2e-09	-0.75	6.69439e-09	-0.75	1.64842e-09	-0.75	2.77749e-10	-0.75	8.34512e-12	-0.75	3.53567e-13
-0.74	4.21137e-13	0.6	1e-08	-0.74	6.71285e-09	-0.74	1.65474e-09	-0.74	2.79789e-10	-0.74	8.1702e-12	-0.74	3.47196e-13
-0.73	4.09147e-13	0.7	4.9e-08	-0.73	6.73451e-09	-0.73	1.66162e-09	-0.73	2.82027e-10	-0.73	8.0247e-12	-0.73	3.41808e-13
-0.72	3.9825e-13	0.8	2e-07	-0.72	6.75953e-09	-0.72	1.66907e-09	-0.72	2.8445e-10	-0.72	7.88528e-12	-0.72	3.37136e-13
-0.71	3.89063e-13			-0.71	6.78812e-09	-0.71	1.67546e-09	-0.71	2.87051e-10	-0.71	7.76253e-12	-0.71	3.3298e-13
-0.7	3.81063e-13			-0.7	6.82047e-09	-0.7	1.68225e-09	-0.7	2.89823e-10	-0.7	7.64085e-12	-0.7	3.29187e-13
-0.69	3.73958e-13			-0.69	6.85685e-09	-0.69	1.68967e-09	-0.69	2.92765e-10	-0.69	7.5143e-12	-0.69	3.25646e-13
-0.68	3.67375e-13			-0.68	6.89753e-09	-0.68	1.69778e-09	-0.68	2.95876e-10	-0.68	7.61501e-12	-0.68	3.22276e-13
-0.67	3.61264e-13			-0.67	6.94281e-09	-0.67	1.70659e-09	-0.67	2.99159e-10	-0.67	7.87255e-12	-0.67	3.19101e-13
-0.66	3.55618e-13			-0.66	6.99305e-09	-0.66	1.71618e-09	-0.66	3.0262e-10	-0.66	8.13783e-12	-0.66	3.16048e-13
-0.65	3.50348e-13			-0.65	7.04863e-09	-0.65	1.72661e-09	-0.65	3.06267e-10	-0.65	8.40405e-12	-0.65	3.1304e-13
-0.64	3.45386e-13			-0.64	7.11001e-09	-0.64	1.73794e-09	-0.64	3.10109e-10	-0.64	8.67963e-12	-0.64	3.10077e-13
-0.63	3.40689e-13			-0.63	7.17706e-09	-0.63	1.75024e-09	-0.63	3.14161e-10	-0.63	8.96358e-12	-0.63	3.07143e-13
-0.62	3.36226e-13			-0.62	7.22364e-09	-0.62	1.76362e-09	-0.62	3.18438e-10	-0.62	9.2579e-12	-0.62	3.04233e-13
-0.61	3.31985e-13			-0.61	7.2746e-09	-0.61	1.77816e-09	-0.61	3.22958e-10	-0.61	9.5671e-12	-0.61	3.01353e-13
-0.6	3.27969e-13			-0.6	7.33386e-09	-0.6	1.79397e-09	-0.6	3.27743e-10	-0.6	9.89747e-12	-0.6	2.98511e-13
-0.59	3.2419e-13			-0.59	7.40169e-09	-0.59	1.81118e-09	-0.59	3.32818e-10	-0.59	1.02447e-11	-0.59	2.95613e-13
-0.58	3.20682e-13			-0.58	7.47894e-09	-0.58	1.82992e-09	-0.58	3.3821e-10	-0.58	1.06162e-11	-0.58	2.92299e-13
-0.57	3.17493e-13			-0.57	7.56605e-09	-0.57	1.84964e-09	-0.57	3.43953e-10	-0.57	1.10162e-11	-0.57	2.89004e-13
-0.56	3.14685e-13			-0.56	7.66404e-09	-0.56	1.87e-09	-0.56	3.50082e-10	-0.56	1.14477e-11	-0.56	2.85796e-13
-0.55	3.1234e-13			-0.55	7.77412e-09	-0.55	1.89227e-09	-0.55	3.56639e-10	-0.55	1.19163e-11	-0.55	2.82703e-13
-0.54	3.10544e-13			-0.54	7.89742e-09	-0.54	1.91725e-09	-0.54	3.63671e-10	-0.54	1.24268e-11	-0.54	2.79776e-13
-0.53	3.09411e-13			-0.53	8.03516e-09	-0.53	1.94499e-09	-0.53	3.71229e-10	-0.53	1.29849e-11	-0.53	2.77085e-13
-0.52	3.0905e-13			-0.52	8.18875e-09	-0.52	1.97575e-09	-0.52	3.79375e-10	-0.52	1.35971e-11	-0.52	2.74711e-13
-0.51	3.09692e-13			-0.51	8.35972e-09	-0.51	2.00985e-09	-0.51	3.88174e-10	-0.51	1.4271e-11	-0.51	2.72752e-13
-0.5	3.11292e-13			-0.5	8.54983e-09	-0.5	2.04768e-09	-0.5	3.97705e-10	-0.5	1.5015e-11	-0.5	2.71333e-13
-0.49	3.14051e-13			-0.49	8.761e-09	-0.49	2.08964e-09	-0.49	4.08053e-10	-0.49	1.58387e-11	-0.49	2.70606e-13
-0.48	3.17949e-13			-0.48	8.99289e-09	-0.48	2.13619e-09	-0.48	4.19319e-10	-0.48	1.67535e-11	-0.48	2.70865e-13
-0.47	3.22585e-13			-0.47	9.25276e-09	-0.47	2.18785e-09	-0.47	4.31615e-10	-0.47	1.77721e-11	-0.47	2.72713e-13
-0.46	3.27327e-13			-0.46	9.54108e-09	-0.46	2.24522e-09	-0.46	4.45069e-10	-0.46	1.89095e-11	-0.46	2.75956e-13
-0.45	3.14344e-13			-0.45	9.86098e-09	-0.45	2.30897e-09	-0.45	4.59138e-10	-0.45	2.01829e-11	-0.45	2.80963e-13
-0.44	3.15254e-13			-0.44	1.0216e-08	-0.44	2.37984e-09	-0.44	4.74597e-10	-0.44	2.16124e-11	-0.44	2.88116e-13
-0.43	3.33909e-13			-0.43	1.06101e-08	-0.43	2.45873e-09	-0.43	4.91634e-10	-0.43	2.32214e-11	-0.43	2.97921e-13
-0.42	3.69651e-13			-0.42	1.10479e-08	-0.42	2.54661e-09	-0.42	5.10645e-10	-0.42	2.50373e-11	-0.42	3.10998e-13
-0.41	4.2448e-13			-0.41	1.15401e-08	-0.41	2.64463e-09	-0.41	5.3181e-10	-0.41	2.70922e-11	-0.41	3.28144e-13
-0.4	5.02125e-13			-0.4	1.20931e-08	-0.4	2.74627e-09	-0.4	5.55428e-10	-0.4	2.94239e-11	-0.4	3.48537e-13
-0.39	6.07533e-13			-0.39	1.27097e-08	-0.39	2.85466e-09	-0.39	5.81846e-10	-0.39	3.20773e-11	-0.39	3.75038e-13
-0.38	7.47455e-13			-0.38	1.3398e-08	-0.38	2.97921e-09	-0.38	6.1147e-10	-0.38	3.51053e-11	-0.38	4.11404e-13
-0.37	9.83229e-13			-0.37	1.4167e-08	-0.37	3.12056e-09	-0.37	6.44773e-10	-0.37	3.85712e-11	-0.37	4.59557e-13
-0.36	1.31543e-12			-0.36	1.50275e-08	-0.36	3.28094e-09	-0.36	6.82312e-10	-0.36	4.25506e-11	-0.36	5.22036e-13
-0.35	1.77625e-12			-0.35	1.59917e-08	-0.35	3.463e-09	-0.35	7.24733e-10	-0.35	4.71344e-11	-0.35	6.02181e-13
-0.34	2.41104e-12			-0.34	1.70748e-08	-0.34	3.67008e-09	-0.34	7.73336e-10	-0.34	5.24322e-11	-0.34	7.04398e-13
-0.33	3.28107e-12			-0.33	1.82931e-08	-0.33	3.90601e-09	-0.33	8.29457e-10	-0.33	5.85772e-11	-0.33	8.34496e-13
-0.32	4.46888e-12			-0.32	1.9669e-08	-0.32	4.1752e-09	-0.32	8.93814e-10	-0.32	6.57317e-11	-0.32	1.00015e-12
-0.31	6.0853e-12			-0.31	2.12207e-08	-0.31	4.48287e-09	-0.31	9.67794e-10	-0.31	7.4095e-11	-0.31	1.21155e-12
-0.3	8.27906e-12			-0.3	2.2978e-08	-0.3	4.83532e-09	-0.3	1.0531e-09	-0.3	8.39131e-11	-0.3	1.48233e-12
-0.29	1.12496e-11			-0.29	2.4973e-08	-0.29	5.24007e-09	-0.29	1.15186e-09	-0.29	9.54918e-11	-0.29	1.83085e-12
-0.28	1.52651e-11			-0.28	2.72443e-08	-0.28	5.70618e-09	-0.28	1.26656e-09	-0.28	1.09214e-10	-0.28	2.28201e-12
-0.27	2.06855e-11			-0.27	2.9838e-08	-0.27	6.24546e-09	-0.27	1.40032e-09	-0.27	1.2588e-10	-0.27	2.86991e-12
-0.26	2.79978e-11			-0.26	3.28092e-08	-0.26	6.86975e-09	-0.26	1.55697e-09	-0.26	1.46101e-10	-0.26	3.64155e-12
-0.25	3.78618e-11			-0.25	3.62245e-08	-0.25	7.59625e-09	-0.25	1.74127e-09	-0.25	1.70551e-10	-0.25	4.66219e-12
-0.24	5.11765e-11			-0.24	4.01646e-08	-0.24	8.44511e-09	-0.24	1.95919e-09	-0.24	2.00287e-10	-0.24	6.0231e-12
-0.23	6.93599e-11			-0.23	4.47277e-08	-0.23	9.44145e-09	-0.23	2.21622e-09	-0.23	2.36713e-10	-0.23	7.85266e-12
-0.22	9.42367e-11			-0.22	5.00316e-08	-0.22	1.06166e-08	-0.22	2.518e-09	-0.22	2.81642e-10	-0.22	1.03477e-11
-0.21	1.2814e-10			-0.21	5.62281e-08	-0.21	1.20101e-08	-0.21	2.88118e-09	-0.21	3.37478e-10	-0.21	1.3757e-11
-0.2	1.74368e-10			-0.2	6.34975e-08	-0.2	1.36718e-08	-0.2	3.3215e-09	-0.2	4.07385e-10	-0.2	1.84461e-11
-0.19	2.37848e-10			-0.19	7.20653e-08	-0.19	1.56655e-08	-0.19	3.85916e-09	-0.19	4.95823e-10	-0.19	2.49639e-11
-0.18	3.25411e-10			-0.18	8.22119e-08	-0.18	1.80723e-08	-0.18	4.52092e-09	-0.18	6.08768e-10	-0.18	3.40581e-11
-0.17	4.46755e-10			-0.17	9.42866e-08	-0.17	2.09992e-08	-0.17	5.34216e-09	-0.17	7.54434e-10	-0.17	4.67799e-11
-0.16	6.15695e-10			-0.16	1.08726e-07	-0.16	2.45829e-08	-0.16	6.37016e-09	-0.16	9.4422e-10	-0.16	6.46393e-11
-0.15	8.52346e-10			-0.15	1.26065e-07	-0.15	2.9002e-08	-0.15	7.66847e-09	-0.15	1.19398e-09	-0.15	8.97751e-11
-0.14	1.18557e-09			-0.14	1.46977e-07	-0.14	3.44897e-08	-0.14	9.3229e-09	-0.14	1.52588e-09	-0.14	1.25212e-10
-0.13	1.65696e-09			-0.13	1.72276e-07	-0.13	4.13497e-08	-0.13	1.14495e-08	-0.13	1.97079e-09	-0.13	1.75217e-10
-0.12	2.3256e-09			-0.12	2.02952e-07	-0.12	4.99752e-08	-0.12	1.42049e-08	-0.12	2.57158e-09	-0.12	2.45768e-10
-0.11	3.27404e-09			-0.11	2.40137e-07	-0.11	6.08624e-08	-0.11	1.77973e-08	-0.11	3.38762e-09	-0.11	3.45212e-10
-0.1	4.62436e-09			-0.1	2.85124e-07	-0.1	7.46327e-08	-0.1	2.24996e-08	-0.1	4.49922e-09	-0.1	4.85077e-10
-0.09	6.54309e-09			-0.09	3.39261e-07	-0.09	9.20216e-08	-0.09	2.86599e-08	-0.09	6.01329e-09	-0.09	6.81097e-10
-0.08	9.25445e-09			-0.08	4.03818e-07	-0.08	1.1386e-07	-0.08	3.67024e-08	-0.08	8.06858e-09	-0.08	9.5436e-10
-0.07	1.305e-08			-0.07	4.79744e-07	-0.07	1.40994e-07	-0.07	4.71122e-08	-0.07	1.08356e-08	-0.07	1.3324e-09
-0.06	1.82853e-08			-0.06	5.67379e-07	-0.06	1.7415e-07	-0.06	6.0389e-08	-0.06	1.45136e-08	-0.06	1.84977e-09
-0.05	2.5361e-08			-0.05	6.66156e-07	-0.05	2.13735e-07	-0.05	7.69607e-08	-0.05	1.93164e-08	-0.05	2.54746e-09
-0.04	3.46731e-08			-0.04	7.74396e-07	-0.04	2.59634e-07	-0.04	9.70726e-08	-0.04	2.54369e-08	-0.04	3.47015e-09
-0.03	4.65267e-08			-0.03	8.89311e-07	-0.03	3.11065e-07	-0.03	1.20664e-07	-0.03	3.29972e-08	-0.03	4.65938e-09
-0.02	6.10473e-08			-0.02	1.00734e-06	-0.02	3.66562e-07	-0.02	1.47272e-07	-0.02	4.19991e-08	-0.02	6.1426e-09
-0.01	7.811e-08			-0.01	1.1247e-06	-0.01	4.24165e-07	-0.01	1.76037e-07	-0.01	5.22693e-08	-0.01	7.91925e-09
-1.47813e-15	9.73212e-08			-1.47813e-15	1.23801e-06	-1.47813e-15	4.81761e-07	-1.47813e-15	2.05837e-07	-1.47813e-15	6.34561e-08	-1.47813e-15	9.94835e-09
0.01	1.18099e-07			0.01	1.3448e-06	0.01	5.37478e-07	0.01	2.35503e-07	0.01	7.50799e-08	0.01	1.21451e-08
0.02	1.39814e-07			0.02	1.44368e-06	0.02	5.89976e-07	0.02	2.64039e-07	0.02	8.66278e-08	0.02	1.4392e-08
0.03	1.61924e-07			0.03	1.5343e-06	0.03	6.38549e-07	0.03	2.90771e-07	0.03	9.76528e-08	0.03	1.65627e-08
0.04	1.84062e-07			0.04	1.61711e-06	0.04	6.83056e-07	0.04	3.15383e-07	0.04	1.07847e-07	0.04	1.85498e-08
0.05	2.06045e-07			0.05	1.69306e-06	0.05	7.23761e-07	0.05	3.37844e-07	0.05	1.17051e-07	0.05	2.02836e-08
0.06	2.27848e-07			0.06	1.76327e-06	0.06	7.61153e-07	0.06	3.58318e-07	0.06	1.25232e-07	0.06	2.17371e-08
0.07	2.49542e-07			0.07	1.82888e-06	0.07	7.958e-07	0.07	3.77069e-07	0.07	1.32441e-07	0.07	2.29177e-08
0.08	2.71252e-07			0.08	1.89094e-06	0.08	8.2827e-07	0.08	3.94382e-07	0.08	1.38768e-07	0.08	2.3855e-08
0.09	2.93116e-07			0.09	1.95033e-06	0.09	8.59067e-07	0.09	4.10521e-07	0.09	1.44319e-07	0.09	2.45882e-08
0.1	3.15268e-07			0.1	2.00777e-06	0.1	8.88607e-07	0.1	4.25706e-07	0.1	1.49192e-07	0.1	2.51577e-08
0.11	3.37824e-07			0.11	2.06383e-06	0.11	9.17207e-07	0.11	4.40116e-07	0.11	1.5347e-07	0.11	2.56003e-08
0.12	3.60876e-07			0.12	2.11893e-06	0.12	9.45102e-07	0.12	4.53873e-07	0.12	1.57223e-07	0.12	2.59465e-08
0.13	3.84492e-07			0.13	2.17338e-06	0.13	9.72464e-07	0.13	4.67057e-07	0.13	1.60508e-07	0.13	2.62211e-08
0.14	4.0872e-07			0.14	2.22735e-06	0.14	9.99408e-07	0.14	4.79711e-07	0.14	1.63374e-07	0.14	2.64432e-08
0.15	4.33587e-07			0.15	2.28104e-06	0.15	1.026e-06	0.15	4.91844e-07	0.15	1.65864e-07	0.15	2.66272e-08
0.16	4.59104e-07			0.16	2.33447e-06	0.16	1.05226e-06	0.16	5.03441e-07	0.16	1.68019e-07	0.16	2.67839e-08
0.17	4.85265e-07			0.17	2.38765e-06	0.17	1.07818e-06	0.17	5.1447e-07	0.17	1.69881e-07	0.17	2.69211e-08
0.18	5.1205e-07			0.18	2.44052e-06	0.18	1.10371e-06	0.18	5.24882e-07	0.18	1.7149e-07	0.18	2.70447e-08
0.19	5.39428e-07			0.19	2.49294e-06	0.19	1.12879e-06	0.19	5.34628e-07	0.19	1.72886e-07	0.19	2.71587e-08
0.2	5.67357e-07			0.2	2.54475e-06	0.2	1.15332e-06	0.2	5.43657e-07	0.2	1.74105e-07	0.2	2.72662e-08
0.21	5.95786e-07			0.21	2.59571e-06	0.21	1.17718e-06	0.21	5.51931e-07	0.21	1.75178e-07	0.21	2.73693e-08
0.22	6.24654e-07			0.22	2.64548e-06	0.22	1.20019e-06	0.22	5.59428e-07	0.22	1.76133e-07	0.22	2.74695e-08
0.23	6.53896e-07			0.23	2.69371e-06	0.23	1.22219e-06	0.23	5.66147e-07	0.23	1.76994e-07	0.23	2.7568e-08
0.24	6.83439e-07			0.24	2.73993e-06	0.24	1.24299e-06	0.24	5.72113e-07	0.24	1.77777e-07	0.24	2.76655e-08
0.25	7.13203e-07			0.25	2.78365e-06	0.25	1.26237e-06	0.25	5.77367e-07	0.25	1.78498e-07	0.25	2.77626e-08
0.26	7.43104e-07			0.26	2.82439e-06	0.26	1.28014e-06	0.26	5.81968e-07	0.26	1.79168e-07	0.26	2.78597e-08
0.27	7.73054e-07			0.27	2.86166e-06	0.27	1.29615e-06	0.27	5.85979e-07	0.27	1.79796e-07	0.27	2.79571e-08
0.28	8.02964e-07			0.28	2.89512e-06	0.28	1.31029e-06	0.28	5.89463e-07	0.28	1.8039e-07	0.28	2.8055e-08
0.29	8.32751e-07			0.29	2.92455e-06	0.29	1.32251e-06	0.29	5.9248e-07	0.29	1.80954e-07	0.29	2.81536e-08
0.3	8.62349e-07			0.3	2.94995e-06	0.3	1.33288e-06	0.3	5.9508e-07	0.3	1.81494e-07	0.3	2.82529e-08
0.31	8.91716e-07			0.31	2.97146e-06	0.31	1.34152e-06	0.31	5.97311e-07	0.31	1.82012e-07	0.31	2.83532e-08
0.32	9.20839e-07			0.32	2.98942e-06	0.32	1.3486e-06	0.32	5.9922e-07	0.32	1.82512e-07	0.32	2.84544e-08
0.33	9.49737e-07			0.33	3.00423e-06	0.33	1.35435e-06	0.33	6.00848e-07	0.33	1.82995e-07	0.33	2.85566e-08
0.34	9.78452e-07			0.34	3.01634e-06	0.34	1.35898e-06	0.34	6.02239e-07	0.34	1.83463e-07	0.34	2.86598e-08
0.35	1.00704e-06			0.35	3.02612e-06	0.35	1.36271e-06	0.35	6.03433e-07	0.35	1.83917e-07	0.35	2.8764e-08
0.36	1.03558e-06			0.36	3.03397e-06	0.36	1.36573e-06	0.36	6.04465e-07	0.36	1.84358e-07	0.36	2.88693e-08
0.37	1.06411e-06			0.37	3.04037e-06	0.37	1.36818e-06	0.37	6.05367e-07	0.37	1.84785e-07	0.37	2.89756e-08
0.38	1.09269e-06			0.38	3.04564e-06	0.38	1.37017e-06	0.38	6.06167e-07	0.38	1.852e-07	0.38	2.90829e-08
0.39	1.12136e-06			0.39	3.05e-06	0.39	1.37183e-06	0.39	6.06886e-07	0.39	1.85602e-07	0.39	2.91912e-08
0.4	1.15016e-06			0.4	3.05366e-06	0.4	1.37323e-06	0.4	6.07541e-07	0.4	1.85992e-07	0.4	2.93005e-08
0.41	1.17913e-06			0.41	3.05676e-06	0.41	1.37445e-06	0.41	6.08142e-07	0.41	1.86368e-07	0.41	2.94107e-08
0.42	1.2083e-06			0.42	3.05943e-06	0.42	1.37553e-06	0.42	6.08705e-07	0.42	1.86733e-07	0.42	2.95216e-08
0.43	1.23769e-06			0.43	3.06174e-06	0.43	1.37649e-06	0.43	6.09238e-07	0.43	1.87085e-07	0.43	2.96332e-08
0.44	1.26729e-06			0.44	3.06378e-06	0.44	1.37737e-06	0.44	6.09746e-07	0.44	1.87426e-07	0.44	2.97454e-08
0.45	1.29712e-06			0.45	3.06559e-06	0.45	1.37819e-06	0.45	6.10235e-07	0.45	1.87755e-07	0.45	2.98578e-08
0.46	1.32719e-06			0.46	3.06721e-06	0.46	1.37894e-06	0.46	6.10708e-07	0.46	1.88074e-07	0.46	2.99704e-08
0.47	1.3575e-06			0.47	3.06869e-06	0.47	1.37966e-06	0.47	6.11167e-07	0.47	1.88384e-07	0.47	3.00828e-08
0.48	1.38804e-06			0.48	3.07005e-06	0.48	1.38035e-06	0.48	6.11615e-07	0.48	1.88684e-07	0.48	3.01948e-08
0.49	1.41882e-06			0.49	3.07131e-06	0.49	1.381e-06	0.49	6.12054e-07	0.49	1.88977e-07	0.49	3.03061e-08
0.5	1.44985e-06			0.5	3.07249e-06	0.5	1.38164e-06	0.5	6.12485e-07	0.5	1.89262e-07	0.5	3.04164e-08
0.51	1.48111e-06			0.51	3.07359e-06	0.51	1.38225e-06	0.51	6.12909e-07	0.51	1.8954e-07	0.51	3.05254e-08
0.52	1.5126e-06			0.52	3.07464e-06	0.52	1.38285e-06	0.52	6.13326e-07	0.52	1.89812e-07	0.52	3.06331e-08
0.53	1.54433e-06			0.53	3.07564e-06	0.53	1.38344e-06	0.53	6.13738e-07	0.53	1.90079e-07	0.53	3.07393e-08
0.54	1.5763e-06			0.54	3.07659e-06	0.54	1.38402e-06	0.54	6.14146e-07	0.54	1.9034e-07	0.54	3.08439e-08
0.55	1.60849e-06			0.55	3.07751e-06	0.55	1.38458e-06	0.55	6.14549e-07	0.55	1.90597e-07	0.55	3.09469e-08
0.56	1.64092e-06			0.56	3.0784e-06	0.56	1.38514e-06	0.56	6.14948e-07	0.56	1.9085e-07	0.56	3.10483e-08
0.57	1.67358e-06			0.57	3.07926e-06	0.57	1.3857e-06	0.57	6.15344e-07	0.57	1.91099e-07	0.57	3.11481e-08
0.58	1.70647e-06			0.58	3.0801e-06	0.58	1.38624e-06	0.58	6.15737e-07	0.58	1.91344e-07	0.58	3.12464e-08
0.59	1.73959e-06			0.59	3.08091e-06	0.59	1.38678e-06	0.59	6.16126e-07	0.59	1.91586e-07	0.59	3.13433e-08
0.6	1.77293e-06			0.6	3.0817e-06	0.6	1.38732e-06	0.6	6.16513e-07	0.6	1.91825e-07	0.6	3.14387e-08
0.61	1.8065e-06			0.61	3.08248e-06	0.61	1.38785e-06	0.61	6.16897e-07	0.61	1.92061e-07	0.61	3.15329e-08
0.62	1.8403e-06			0.62	3.08324e-06	0.62	1.38837e-06	0.62	6.17279e-07	0.62	1.92295e-07	0.62	3.16259e-08
0.63	1.87433e-06			0.63	3.08399e-06	0.63	1.3889e-06	0.63	6.17658e-07	0.63	1.92526e-07	0.63	3.17177e-08
0.64	1.90858e-06			0.64	3.08472e-06	0.64	1.38941e-06	0.64	6.18035e-07	0.64	1.92755e-07	0.64	3.18084e-08
0.65	1.94306e-06			0.65	3.08544e-06	0.65	1.38993e-06	0.65	6.18411e-07	0.65	1.92981e-07	0.65	3.18981e-08
0.66	1.97778e-06			0.66	3.08615e-06	0.66	1.39044e-06	0.66	6.18784e-07	0.66	1.93206e-07	0.66	3.19868e-08
0.67	2.01272e-06			0.67	3.08685e-06	0.67	1.39095e-06	0.67	6.19155e-07	0.67	1.93429e-07	0.67	3.20747e-08
0.68	2.04789e-06			0.68	3.08754e-06	0.68	1.39146e-06	0.68	6.19525e-07	0.68	1.9365e-07	0.68	3.21617e-08
0.69	2.08329e-06			0.69	3.08823e-06	0.69	1.39196e-06	0.69	6.19893e-07	0.69	1.9387e-07	0.69	3.22479e-08
0.7	2.11892e-06			0.7	3.0889e-06	0.7	1.39247e-06	0.7	6.2026e-07	0.7	1.94088e-07	0.7	3.23334e-08
0.71	2.15479e-06			0.71	3.08957e-06	0.71	1.39297e-06	0.71	6.20625e-07	0.71	1.94304e-07	0.71	3.24182e-08
0.72	2.19088e-06			0.72	3.09023e-06	0.72	1.39346e-06	0.72	6.20988e-07	0.72	1.94519e-07	0.72	3.25024e-08
0.73	2.22722e-06			0.73	3.09089e-06	0.73	1.39396e-06	0.73	6.21351e-07	0.73	1.94733e-07	0.73	3.25859e-08
0.74	2.26379e-06			0.74	3.09154e-06	0.74	1.39445e-06	0.74	6.21711e-07	0.74	1.94945e-07	0.74	3.26689e-08
0.75	2.3006e-06			0.75	3.09218e-06	0.75	1.39495e-06	0.75	6.22071e-07	0.75	1.95156e-07	0.75	3.27513e-08
0.76	2.33764e-06			0.76	3.09282e-06	0.76	1.39544e-06	0.76	6.22429e-07	0.76	1.95366e-07	0.76	3.28331e-08
0.77	2.37493e-06			0.77	3.09346e-06	0.77	1.39593e-06	0.77	6.22787e-07	0.77	1.95575e-07	0.77	3.29145e-08
0.78	2.41246e-06			0.78	3.09409e-06	0.78	1.39641e-06	0.78	6.23143e-07	0.78	1.95783e-07	0.78	3.29955e-08
0.79	2.45022e-06			0.79	3.09471e-06	0.79	1.3969e-06	0.79	6.23498e-07	0.79	1.9599e-07	0.79	3.3076e-08
0.8	2.48823e-06			0.8	3.09533e-06	0.8	1.39738e-06	0.8	6.23852e-07	0.8	1.96196e-07	0.8	3.3156e-08
