# Supplementary material for: A nonvolatile bidirectional reconfigurable FET based on S/D self programmable floating gates
Source: PLoS One. 2023 May 24;18(5):e0284616. doi: 10.1371/journal.pone.0284616 (PMC10208489; doi:10.1371/journal.pone.0284616)
Supplement: S7 File — (XLS) [file pone.0284616.s007.xls]

## Sheet: Sheet1
0.1	3.09706e-13	0.1	8.33451e-12	0.1	1.02097e-08
0.11	3.18089e-13	0.11	7.14574e-12	0.11	1.00896e-08
0.12	3.25363e-13	0.12	6.03703e-12	0.12	9.9446e-09
0.13	3.31902e-13	0.13	5.0151e-12	0.13	9.78384e-09
0.14	3.38e-13	0.14	4.05485e-12	0.14	9.61383e-09
0.15	3.43903e-13	0.15	3.40994e-12	0.15	9.43919e-09
0.16	3.49753e-13	0.16	3.36305e-12	0.16	9.26315e-09
0.17	3.55722e-13	0.17	3.11988e-12	0.17	9.08796e-09
0.18	3.61958e-13	0.18	2.8098e-12	0.18	8.91518e-09
0.19	3.68615e-13	0.19	2.47816e-12	0.19	8.74587e-09
0.2	3.75865e-13	0.2	2.15926e-12	0.2	8.58077e-09
0.21	3.83926e-13	0.21	1.86126e-12	0.21	8.41921e-09
0.22	3.93079e-13	0.22	1.58939e-12	0.22	8.26193e-09
0.23	4.03832e-13	0.23	1.34256e-12	0.23	8.07379e-09
0.24	4.17224e-13	0.24	1.12052e-12	0.24	7.85481e-09
0.25	4.2263e-13	0.25	1.11936e-12	0.25	7.64073e-09
0.26	4.28367e-13	0.26	1.06646e-12	0.26	7.43165e-09
0.27	4.35152e-13	0.27	9.98247e-13	0.27	7.22755e-09
0.28	4.42779e-13	0.28	9.24023e-13	0.28	7.02841e-09
0.29	4.51156e-13	0.29	8.51568e-13	0.29	6.83418e-09
0.3	4.60306e-13	0.3	7.84396e-13	0.3	6.64478e-09
0.31	4.70256e-13	0.31	7.2503e-13	0.31	6.46013e-09
0.32	4.81086e-13	0.32	6.73467e-13	0.32	6.2798e-09
0.33	4.92919e-13	0.33	6.29675e-13	0.33	6.10371e-09
0.34	5.06046e-13	0.34	5.93378e-13	0.34	5.92195e-09
0.35	5.19864e-13	0.35	5.64075e-13	0.35	5.73488e-09
0.36	5.34131e-13	0.36	5.41192e-13	0.36	5.54947e-09
0.37	5.49903e-13	0.37	5.2414e-13	0.37	5.36583e-09
0.38	5.67621e-13	0.38	5.12352e-13	0.38	5.18396e-09
0.39	5.87948e-13	0.39	5.05302e-13	0.39	5.0026e-09
0.4	6.09313e-13	0.4	5.02522e-13	0.4	4.81771e-09
0.41	6.34934e-13	0.41	5.03599e-13	0.41	4.63472e-09
0.42	6.67737e-13	0.42	5.08189e-13	0.42	4.4538e-09
0.43	7.10648e-13	0.43	5.16016e-13	0.43	4.27514e-09
0.44	7.68273e-13	0.44	5.26853e-13	0.44	4.0989e-09
0.45	8.4572e-13	0.45	5.40554e-13	0.45	3.92531e-09
0.46	9.51868e-13	0.46	5.57023e-13	0.46	3.75455e-09
0.47	1.09717e-12	0.47	5.76225e-13	0.47	3.58684e-09
0.48	1.29553e-12	0.48	5.98187e-13	0.48	3.42239e-09
0.49	1.56492e-12	0.49	6.22991e-13	0.49	3.2614e-09
0.5	1.92813e-12	0.5	6.50775e-13	0.5	3.10407e-09
0.51	2.41387e-12	0.51	6.81738e-13	0.51	2.95058e-09
0.52	3.05789e-12	0.52	7.16136e-13	0.52	2.80111e-09
0.53	3.90436e-12	0.53	7.54287e-13	0.53	2.65582e-09
0.54	5.00706e-12	0.54	7.96577e-13	0.54	2.51485e-09
0.55	6.43218e-12	0.55	8.43473e-13	0.55	2.37833e-09
0.56	8.25769e-12	0.56	8.95529e-13	0.56	2.24634e-09
0.57	1.0578e-11	0.57	9.53436e-13	0.57	2.11898e-09
0.58	1.35041e-11	0.58	1.01809e-12	0.58	1.99629e-09
0.59	1.71661e-11	0.59	1.09081e-12	0.59	1.87833e-09
0.6	2.17172e-11	0.6	1.16506e-12	0.6	1.7651e-09
			--		--
			--		--
			--		--
			--		--
			--		--
			--		--
			--		--
			--		--
			--		--
			--		--
			--		--
			--		--
			--		--
			--		--
			--		--
			--		--
			--		--
			--		--
			--		--
			--		--
			--		--
			--		--
			--		--
			--		--
			--		--
			--		--
			--		--
			--		--
			--		--
			--		--
			--		--
			--		--
			--		--
			--		--
			--		--
			--		--
			--		--
			--		--
			--		--
			--		--
			--		--
			--		--
			--		--
			--		--
			--		--
			--		--
			--		--
			--		--
			--		--
			--		--
			--		--
			--		--
			--		--
			--		--
			--		--
			--		--
			--		--
			--		--
			--		--
			--		--
			--		--
			--		--
			--		--
			--		--
			--		--
			--		--
			--		--
			--		--
			--		--
			--		--
