# Supplementary material for: A nonvolatile bidirectional reconfigurable FET based on S/D self programmable floating gates
Source: PLoS One. 2023 May 24;18(5):e0284616. doi: 10.1371/journal.pone.0284616 (PMC10208489; doi:10.1371/journal.pone.0284616)
Supplement: S8 File — (STR) [file pone.0284616.s008.str]

v ATLAS
# silvaco.file ASCII version=1.14.19 format=1 contents=SDB,Coord2D

Copyright "###################################################################"
Copyright "#                    Copyright Silvaco Inc. (c)                   #"
Copyright "#                            1992-2014                            #"
Copyright "#                                                                 #"
Copyright "# This file format and the following Key are copyright Silvaco    #"
Copyright "# International. You may not use, this format or key without      #"
Copyright "# reproducing this message in full and obtaining                  #"
Copyright "# express written permission from Silvaco Inc.                    #"
Copyright "#                                                                 #"
Copyright "# To obtain such permission please contact: Silvaco Inc.          #"
Copyright "#                                           support@silvaco.com   #"
Copyright "#                                                                 #"
Copyright "# KEY=SVC86hn7562asdx                       PROD=345              #"
Copyright "###################################################################"
#tonyplot3d 3.10.53.R (Fri Apr 15 08:42:57 PDT 2016)
#libSDB 1.12.35 (Wed Nov 18 07:58:07 PST 2015)
j 12 1 4 3 10 9 5 703 704 705 706 711 712
k 2 1513 1958 1030 9 2872 -0.021499999999999998 0.0215 -0.0115 0.0115 0 0
c 1 -0.021499999999999998 -0.0115 0
c 2 -0.020500000000000001 -0.0115 0
c 3 -0.0195 -0.0115 0
c 4 -0.018499999999999999 -0.0115 0
c 5 -0.017500000000000002 -0.0115 0
c 6 -0.016500000000000001 -0.0115 0
c 7 -0.0155 -0.0115 0
c 8 -0.014500000000000001 -0.0115 0
c 9 -0.0135 -0.0115 0
c 10 -0.012500000000000001 -0.0115 0
c 11 -0.0115 -0.0115 0
c 12 -0.010999999999999999 -0.0115 0
c 13 -0.01 -0.0115 0
c 14 -0.0089999999999999993 -0.0115 0
c 15 -0.0080000000000000002 -0.0115 0
c 16 -0.0073749999999999996 -0.0115 0
c 17 -0.0067499999999999999 -0.0115 0
c 18 -0.0061250000000000002 -0.0115 0
c 19 -0.0054999999999999997 -0.0115 0
c 20 -0.004875 -0.0115 0
c 21 -0.0042500000000000003 -0.0115 0
c 22 -0.0036250000000000002 -0.0115 0
c 23 -0.0030000000000000001 -0.0115 0
c 24 -0.0022499999999999998 -0.0115 0
c 25 -0.0015 -0.0115 0
c 26 -0.00075000000000000002 -0.0115 0
c 27 0 -0.0115 0
c 28 0.00075 -0.0115 0
c 29 0.0015 -0.0115 0
c 30 0.00225 -0.0115 0
c 31 0.003 -0.0115 0
c 32 0.003625 -0.0115 0
c 33 0.00425 -0.0115 0
c 34 0.004875 -0.0115 0
c 35 0.0055 -0.0115 0
c 36 0.006125 -0.0115 0
c 37 0.00675 -0.0115 0
c 38 0.007375 -0.0115 0
c 39 0.008 -0.0115 0
c 40 0.009 -0.0115 0
c 41 0.01 -0.0115 0
c 42 0.011 -0.0115 0
c 43 0.0115 -0.0115 0
c 44 0.0125 -0.0115 0
c 45 0.0135 -0.0115 0
c 46 0.0145 -0.0115 0
c 47 0.0155 -0.0115 0
c 48 0.0165 -0.0115 0
c 49 0.0175 -0.0115 0
c 50 0.0185 -0.0115 0
c 51 0.0195 -0.0115 0
c 52 0.0205 -0.0115 0
c 53 0.0215 -0.0115 0
c 54 -0.021499999999999998 -0.010500000000000001 0
c 55 -0.020500000000000001 -0.010500000000000001 0
c 56 -0.0195 -0.010500000000000001 0
c 57 -0.018499999999999999 -0.010500000000000001 0
c 58 -0.017500000000000002 -0.010500000000000001 0
c 59 -0.016500000000000001 -0.010500000000000001 0
c 60 -0.0155 -0.010500000000000001 0
c 61 -0.014500000000000001 -0.010500000000000001 0
c 62 -0.0135 -0.010500000000000001 0
c 63 -0.012500000000000001 -0.010500000000000001 0
c 64 -0.0115 -0.010500000000000001 0
c 65 -0.010999999999999999 -0.010500000000000001 0
c 66 -0.01 -0.010500000000000001 0
c 67 -0.0089999999999999993 -0.010500000000000001 0
c 68 -0.0080000000000000002 -0.010500000000000001 0
c 69 -0.0073749999999999996 -0.010500000000000001 0
c 70 -0.0067499999999999999 -0.010500000000000001 0
c 71 -0.0061250000000000002 -0.010500000000000001 0
c 72 -0.0054999999999999997 -0.010500000000000001 0
c 73 -0.004875 -0.010500000000000001 0
c 74 -0.0042500000000000003 -0.010500000000000001 0
c 75 -0.0036250000000000002 -0.010500000000000001 0
c 76 -0.0030000000000000001 -0.010500000000000001 0
c 77 -0.0022499999999999998 -0.010500000000000001 0
c 78 -0.0015 -0.010500000000000001 0
c 79 -0.00075000000000000002 -0.010500000000000001 0
c 80 0 -0.010500000000000001 0
c 81 0.00075 -0.010500000000000001 0
c 82 0.0015 -0.010500000000000001 0
c 83 0.00225 -0.010500000000000001 0
c 84 0.003 -0.010500000000000001 0
c 85 0.003625 -0.010500000000000001 0
c 86 0.00425 -0.010500000000000001 0
c 87 0.004875 -0.010500000000000001 0
c 88 0.0055 -0.010500000000000001 0
c 89 0.006125 -0.010500000000000001 0
c 90 0.00675 -0.010500000000000001 0
c 91 0.007375 -0.010500000000000001 0
c 92 0.008 -0.010500000000000001 0
c 93 0.009 -0.010500000000000001 0
c 94 0.01 -0.010500000000000001 0
c 95 0.011 -0.010500000000000001 0
c 96 0.0115 -0.010500000000000001 0
c 97 0.0125 -0.010500000000000001 0
c 98 0.0135 -0.010500000000000001 0
c 99 0.0145 -0.010500000000000001 0
c 100 0.0155 -0.010500000000000001 0
c 101 0.0165 -0.010500000000000001 0
c 102 0.0175 -0.010500000000000001 0
c 103 0.0185 -0.010500000000000001 0
c 104 0.0195 -0.010500000000000001 0
c 105 0.0205 -0.010500000000000001 0
c 106 0.0215 -0.010500000000000001 0
c 107 -0.021499999999999998 -0.0094999999999999998 0
c 108 -0.020500000000000001 -0.0094999999999999998 0
c 109 -0.0195 -0.0094999999999999998 0
c 110 -0.018499999999999999 -0.0094999999999999998 0
c 111 -0.017500000000000002 -0.0094999999999999998 0
c 112 -0.016500000000000001 -0.0094999999999999998 0
c 113 -0.0155 -0.0094999999999999998 0
c 114 -0.014500000000000001 -0.0094999999999999998 0
c 115 -0.0135 -0.0094999999999999998 0
c 116 -0.012500000000000001 -0.0094999999999999998 0
c 117 -0.0115 -0.0094999999999999998 0
c 118 -0.010999999999999999 -0.0094999999999999998 0
c 119 -0.01 -0.0094999999999999998 0
c 120 -0.0089999999999999993 -0.0094999999999999998 0
c 121 -0.0080000000000000002 -0.0094999999999999998 0
c 122 -0.0073749999999999996 -0.0094999999999999998 0
c 123 -0.0067499999999999999 -0.0094999999999999998 0
c 124 -0.0061250000000000002 -0.0094999999999999998 0
c 125 -0.0054999999999999997 -0.0094999999999999998 0
c 126 -0.004875 -0.0094999999999999998 0
c 127 -0.0042500000000000003 -0.0094999999999999998 0
c 128 -0.0036250000000000002 -0.0094999999999999998 0
c 129 -0.0030000000000000001 -0.0094999999999999998 0
c 130 -0.0022499999999999998 -0.0094999999999999998 0
c 131 -0.0015 -0.0094999999999999998 0
c 132 -0.00075000000000000002 -0.0094999999999999998 0
c 133 0 -0.0094999999999999998 0
c 134 0.00075 -0.0094999999999999998 0
c 135 0.0015 -0.0094999999999999998 0
c 136 0.00225 -0.0094999999999999998 0
c 137 0.003 -0.0094999999999999998 0
c 138 0.003625 -0.0094999999999999998 0
c 139 0.00425 -0.0094999999999999998 0
c 140 0.004875 -0.0094999999999999998 0
c 141 0.0055 -0.0094999999999999998 0
c 142 0.006125 -0.0094999999999999998 0
c 143 0.00675 -0.0094999999999999998 0
c 144 0.007375 -0.0094999999999999998 0
c 145 0.008 -0.0094999999999999998 0
c 146 0.009 -0.0094999999999999998 0
c 147 0.01 -0.0094999999999999998 0
c 148 0.011 -0.0094999999999999998 0
c 149 0.0115 -0.0094999999999999998 0
c 150 0.0125 -0.0094999999999999998 0
c 151 0.0135 -0.0094999999999999998 0
c 152 0.0145 -0.0094999999999999998 0
c 153 0.0155 -0.0094999999999999998 0
c 154 0.0165 -0.0094999999999999998 0
c 155 0.0175 -0.0094999999999999998 0
c 156 0.0185 -0.0094999999999999998 0
c 157 0.0195 -0.0094999999999999998 0
c 158 0.0205 -0.0094999999999999998 0
c 159 0.0215 -0.0094999999999999998 0
c 160 -0.021499999999999998 -0.0085000000000000006 0
c 161 -0.020500000000000001 -0.0085000000000000006 0
c 162 -0.0195 -0.0085000000000000006 0
c 163 -0.018499999999999999 -0.0085000000000000006 0
c 164 -0.017500000000000002 -0.0085000000000000006 0
c 165 -0.016500000000000001 -0.0085000000000000006 0
c 166 -0.0155 -0.0085000000000000006 0
c 167 -0.014500000000000001 -0.0085000000000000006 0
c 168 -0.0135 -0.0085000000000000006 0
c 169 -0.012500000000000001 -0.0085000000000000006 0
c 170 -0.0115 -0.0085000000000000006 0
c 171 -0.010999999999999999 -0.0085000000000000006 0
c 172 -0.01 -0.0085000000000000006 0
c 173 -0.0089999999999999993 -0.0085000000000000006 0
c 174 -0.0080000000000000002 -0.0085000000000000006 0
c 175 -0.0073749999999999996 -0.0085000000000000006 0
c 176 -0.0067499999999999999 -0.0085000000000000006 0
c 177 -0.0061250000000000002 -0.0085000000000000006 0
c 178 -0.0054999999999999997 -0.0085000000000000006 0
c 179 -0.004875 -0.0085000000000000006 0
c 180 -0.0042500000000000003 -0.0085000000000000006 0
c 181 -0.0036250000000000002 -0.0085000000000000006 0
c 182 -0.0030000000000000001 -0.0085000000000000006 0
c 183 -0.0022499999999999998 -0.0085000000000000006 0
c 184 -0.0015 -0.0085000000000000006 0
c 185 -0.00075000000000000002 -0.0085000000000000006 0
c 186 0 -0.0085000000000000006 0
c 187 0.00075 -0.0085000000000000006 0
c 188 0.0015 -0.0085000000000000006 0
c 189 0.00225 -0.0085000000000000006 0
c 190 0.003 -0.0085000000000000006 0
c 191 0.003625 -0.0085000000000000006 0
c 192 0.00425 -0.0085000000000000006 0
c 193 0.004875 -0.0085000000000000006 0
c 194 0.0055 -0.0085000000000000006 0
c 195 0.006125 -0.0085000000000000006 0
c 196 0.00675 -0.0085000000000000006 0
c 197 0.007375 -0.0085000000000000006 0
c 198 0.008 -0.0085000000000000006 0
c 199 0.009 -0.0085000000000000006 0
c 200 0.01 -0.0085000000000000006 0
c 201 0.011 -0.0085000000000000006 0
c 202 0.0115 -0.0085000000000000006 0
c 203 0.0125 -0.0085000000000000006 0
c 204 0.0135 -0.0085000000000000006 0
c 205 0.0145 -0.0085000000000000006 0
c 206 0.0155 -0.0085000000000000006 0
c 207 0.0165 -0.0085000000000000006 0
c 208 0.0175 -0.0085000000000000006 0
c 209 0.0185 -0.0085000000000000006 0
c 210 0.0195 -0.0085000000000000006 0
c 211 0.0205 -0.0085000000000000006 0
c 212 0.0215 -0.0085000000000000006 0
c 213 -0.021499999999999998 -0.0074999999999999997 0
c 214 -0.020500000000000001 -0.0074999999999999997 0
c 215 -0.0195 -0.0074999999999999997 0
c 216 -0.018499999999999999 -0.0074999999999999997 0
c 217 -0.017500000000000002 -0.0074999999999999997 0
c 218 -0.016500000000000001 -0.0074999999999999997 0
c 219 -0.0155 -0.0074999999999999997 0
c 220 -0.014500000000000001 -0.0074999999999999997 0
c 221 -0.0135 -0.0074999999999999997 0
c 222 -0.012500000000000001 -0.0074999999999999997 0
c 223 -0.0115 -0.0074999999999999997 0
c 224 -0.010999999999999999 -0.0074999999999999997 0
c 225 -0.01 -0.0074999999999999997 0
c 226 -0.0089999999999999993 -0.0074999999999999997 0
c 227 -0.0080000000000000002 -0.0074999999999999997 0
c 228 -0.0073749999999999996 -0.0074999999999999997 0
c 229 -0.0067499999999999999 -0.0074999999999999997 0
c 230 -0.0061250000000000002 -0.0074999999999999997 0
c 231 -0.0054999999999999997 -0.0074999999999999997 0
c 232 -0.004875 -0.0074999999999999997 0
c 233 -0.0042500000000000003 -0.0074999999999999997 0
c 234 -0.0036250000000000002 -0.0074999999999999997 0
c 235 -0.0030000000000000001 -0.0074999999999999997 0
c 236 -0.0022499999999999998 -0.0074999999999999997 0
c 237 -0.0015 -0.0074999999999999997 0
c 238 -0.00075000000000000002 -0.0074999999999999997 0
c 239 0 -0.0074999999999999997 0
c 240 0.00075 -0.0074999999999999997 0
c 241 0.0015 -0.0074999999999999997 0
c 242 0.00225 -0.0074999999999999997 0
c 243 0.003 -0.0074999999999999997 0
c 244 0.003625 -0.0074999999999999997 0
c 245 0.00425 -0.0074999999999999997 0
c 246 0.004875 -0.0074999999999999997 0
c 247 0.0055 -0.0074999999999999997 0
c 248 0.006125 -0.0074999999999999997 0
c 249 0.00675 -0.0074999999999999997 0
c 250 0.007375 -0.0074999999999999997 0
c 251 0.008 -0.0074999999999999997 0
c 252 0.009 -0.0074999999999999997 0
c 253 0.01 -0.0074999999999999997 0
c 254 0.011 -0.0074999999999999997 0
c 255 0.0115 -0.0074999999999999997 0
c 256 0.0125 -0.0074999999999999997 0
c 257 0.0135 -0.0074999999999999997 0
c 258 0.0145 -0.0074999999999999997 0
c 259 0.0155 -0.0074999999999999997 0
c 260 0.0165 -0.0074999999999999997 0
c 261 0.0175 -0.0074999999999999997 0
c 262 0.0185 -0.0074999999999999997 0
c 263 0.0195 -0.0074999999999999997 0
c 264 0.0205 -0.0074999999999999997 0
c 265 0.0215 -0.0074999999999999997 0
c 266 -0.021499999999999998 -0.0064999999999999997 0
c 267 -0.020500000000000001 -0.0064999999999999997 0
c 268 -0.0195 -0.0064999999999999997 0
c 269 -0.018499999999999999 -0.0064999999999999997 0
c 270 -0.017500000000000002 -0.0064999999999999997 0
c 271 -0.016500000000000001 -0.0064999999999999997 0
c 272 -0.0155 -0.0064999999999999997 0
c 273 -0.014500000000000001 -0.0064999999999999997 0
c 274 -0.0135 -0.0064999999999999997 0
c 275 -0.012500000000000001 -0.0064999999999999997 0
c 276 -0.0115 -0.0064999999999999997 0
c 277 -0.010999999999999999 -0.0064999999999999997 0
c 278 -0.01 -0.0064999999999999997 0
c 279 -0.0089999999999999993 -0.0064999999999999997 0
c 280 -0.0080000000000000002 -0.0064999999999999997 0
c 281 -0.0073749999999999996 -0.0064999999999999997 0
c 282 -0.0067499999999999999 -0.0064999999999999997 0
c 283 -0.0061250000000000002 -0.0064999999999999997 0
c 284 -0.0054999999999999997 -0.0064999999999999997 0
c 285 -0.004875 -0.0064999999999999997 0
c 286 -0.0042500000000000003 -0.0064999999999999997 0
c 287 -0.0036250000000000002 -0.0064999999999999997 0
c 288 -0.0030000000000000001 -0.0064999999999999997 0
c 289 -0.0022499999999999998 -0.0064999999999999997 0
c 290 -0.0015 -0.0064999999999999997 0
c 291 -0.00075000000000000002 -0.0064999999999999997 0
c 292 0 -0.0064999999999999997 0
c 293 0.00075 -0.0064999999999999997 0
c 294 0.0015 -0.0064999999999999997 0
c 295 0.00225 -0.0064999999999999997 0
c 296 0.003 -0.0064999999999999997 0
c 297 0.003625 -0.0064999999999999997 0
c 298 0.00425 -0.0064999999999999997 0
c 299 0.004875 -0.0064999999999999997 0
c 300 0.0055 -0.0064999999999999997 0
c 301 0.006125 -0.0064999999999999997 0
c 302 0.00675 -0.0064999999999999997 0
c 303 0.007375 -0.0064999999999999997 0
c 304 0.008 -0.0064999999999999997 0
c 305 0.009 -0.0064999999999999997 0
c 306 0.01 -0.0064999999999999997 0
c 307 0.011 -0.0064999999999999997 0
c 308 0.0115 -0.0064999999999999997 0
c 309 0.0125 -0.0064999999999999997 0
c 310 0.0135 -0.0064999999999999997 0
c 311 0.0145 -0.0064999999999999997 0
c 312 0.0155 -0.0064999999999999997 0
c 313 0.0165 -0.0064999999999999997 0
c 314 0.0175 -0.0064999999999999997 0
c 315 0.0185 -0.0064999999999999997 0
c 316 0.0195 -0.0064999999999999997 0
c 317 0.0205 -0.0064999999999999997 0
c 318 0.0215 -0.0064999999999999997 0
c 319 -0.021499999999999998 -0.0054999999999999997 0
c 320 -0.020500000000000001 -0.0054999999999999997 0
c 321 -0.0195 -0.0054999999999999997 0
c 322 -0.018499999999999999 -0.0054999999999999997 0
c 323 -0.017500000000000002 -0.0054999999999999997 0
c 324 -0.016500000000000001 -0.0054999999999999997 0
c 325 -0.0155 -0.0054999999999999997 0
c 326 -0.014500000000000001 -0.0054999999999999997 0
c 327 -0.0135 -0.0054999999999999997 0
c 328 -0.012500000000000001 -0.0054999999999999997 0
c 329 -0.0115 -0.0054999999999999997 0
c 330 -0.010999999999999999 -0.0054999999999999997 0
c 331 -0.01 -0.0054999999999999997 0
c 332 -0.0089999999999999993 -0.0054999999999999997 0
c 333 -0.0080000000000000002 -0.0054999999999999997 0
c 334 -0.0073749999999999996 -0.0054999999999999997 0
c 335 -0.0067499999999999999 -0.0054999999999999997 0
c 336 -0.0061250000000000002 -0.0054999999999999997 0
c 337 -0.0054999999999999997 -0.0054999999999999997 0
c 338 -0.004875 -0.0054999999999999997 0
c 339 -0.0042500000000000003 -0.0054999999999999997 0
c 340 -0.0036250000000000002 -0.0054999999999999997 0
c 341 -0.0030000000000000001 -0.0054999999999999997 0
c 342 -0.0022499999999999998 -0.0054999999999999997 0
c 343 -0.0015 -0.0054999999999999997 0
c 344 -0.00075000000000000002 -0.0054999999999999997 0
c 345 0 -0.0054999999999999997 0
c 346 0.00075 -0.0054999999999999997 0
c 347 0.0015 -0.0054999999999999997 0
c 348 0.00225 -0.0054999999999999997 0
c 349 0.003 -0.0054999999999999997 0
c 350 0.003625 -0.0054999999999999997 0
c 351 0.00425 -0.0054999999999999997 0
c 352 0.004875 -0.0054999999999999997 0
c 353 0.0055 -0.0054999999999999997 0
c 354 0.006125 -0.0054999999999999997 0
c 355 0.00675 -0.0054999999999999997 0
c 356 0.007375 -0.0054999999999999997 0
c 357 0.008 -0.0054999999999999997 0
c 358 0.009 -0.0054999999999999997 0
c 359 0.01 -0.0054999999999999997 0
c 360 0.011 -0.0054999999999999997 0
c 361 0.0115 -0.0054999999999999997 0
c 362 0.0125 -0.0054999999999999997 0
c 363 0.0135 -0.0054999999999999997 0
c 364 0.0145 -0.0054999999999999997 0
c 365 0.0155 -0.0054999999999999997 0
c 366 0.0165 -0.0054999999999999997 0
c 367 0.0175 -0.0054999999999999997 0
c 368 0.0185 -0.0054999999999999997 0
c 369 0.0195 -0.0054999999999999997 0
c 370 0.0205 -0.0054999999999999997 0
c 371 0.0215 -0.0054999999999999997 0
c 372 -0.021499999999999998 -0.0044999999999999997 0
c 373 -0.020500000000000001 -0.0044999999999999997 0
c 374 -0.0195 -0.0044999999999999997 0
c 375 -0.018499999999999999 -0.0044999999999999997 0
c 376 -0.017500000000000002 -0.0044999999999999997 0
c 377 -0.016500000000000001 -0.0044999999999999997 0
c 378 -0.0155 -0.0044999999999999997 0
c 379 -0.014500000000000001 -0.0044999999999999997 0
c 380 -0.0135 -0.0044999999999999997 0
c 381 -0.012500000000000001 -0.0044999999999999997 0
c 382 -0.0115 -0.0044999999999999997 0
c 383 -0.010999999999999999 -0.0044999999999999997 0
c 384 -0.01 -0.0044999999999999997 0
c 385 -0.0089999999999999993 -0.0044999999999999997 0
c 386 -0.0080000000000000002 -0.0044999999999999997 0
c 387 -0.0073749999999999996 -0.0044999999999999997 0
c 388 -0.0067499999999999999 -0.0044999999999999997 0
c 389 -0.0061250000000000002 -0.0044999999999999997 0
c 390 -0.0054999999999999997 -0.0044999999999999997 0
c 391 -0.004875 -0.0044999999999999997 0
c 392 -0.0042500000000000003 -0.0044999999999999997 0
c 393 -0.0036250000000000002 -0.0044999999999999997 0
c 394 -0.0030000000000000001 -0.0044999999999999997 0
c 395 -0.0022499999999999998 -0.0044999999999999997 0
c 396 -0.0015 -0.0044999999999999997 0
c 397 -0.00075000000000000002 -0.0044999999999999997 0
c 398 0 -0.0044999999999999997 0
c 399 0.00075 -0.0044999999999999997 0
c 400 0.0015 -0.0044999999999999997 0
c 401 0.00225 -0.0044999999999999997 0
c 402 0.003 -0.0044999999999999997 0
c 403 0.003625 -0.0044999999999999997 0
c 404 0.00425 -0.0044999999999999997 0
c 405 0.004875 -0.0044999999999999997 0
c 406 0.0055 -0.0044999999999999997 0
c 407 0.006125 -0.0044999999999999997 0
c 408 0.00675 -0.0044999999999999997 0
c 409 0.007375 -0.0044999999999999997 0
c 410 0.008 -0.0044999999999999997 0
c 411 0.009 -0.0044999999999999997 0
c 412 0.01 -0.0044999999999999997 0
c 413 0.011 -0.0044999999999999997 0
c 414 0.0115 -0.0044999999999999997 0
c 415 0.0125 -0.0044999999999999997 0
c 416 0.0135 -0.0044999999999999997 0
c 417 0.0145 -0.0044999999999999997 0
c 418 0.0155 -0.0044999999999999997 0
c 419 0.0165 -0.0044999999999999997 0
c 420 0.0175 -0.0044999999999999997 0
c 421 0.0185 -0.0044999999999999997 0
c 422 0.0195 -0.0044999999999999997 0
c 423 0.0205 -0.0044999999999999997 0
c 424 0.0215 -0.0044999999999999997 0
c 425 -0.021499999999999998 -0.0035000000000000001 0
c 426 -0.020500000000000001 -0.0035000000000000001 0
c 427 -0.0195 -0.0035000000000000001 0
c 428 -0.018499999999999999 -0.0035000000000000001 0
c 429 -0.017500000000000002 -0.0035000000000000001 0
c 430 -0.016500000000000001 -0.0035000000000000001 0
c 431 -0.0155 -0.0035000000000000001 0
c 432 -0.014500000000000001 -0.0035000000000000001 0
c 433 -0.0135 -0.0035000000000000001 0
c 434 -0.012500000000000001 -0.0035000000000000001 0
c 435 -0.0115 -0.0035000000000000001 0
c 436 -0.010999999999999999 -0.0035000000000000001 0
c 437 -0.01 -0.0035000000000000001 0
c 438 -0.0089999999999999993 -0.0035000000000000001 0
c 439 -0.0080000000000000002 -0.0035000000000000001 0
c 440 -0.0073749999999999996 -0.0035000000000000001 0
c 441 -0.0067499999999999999 -0.0035000000000000001 0
c 442 -0.0061250000000000002 -0.0035000000000000001 0
c 443 -0.0054999999999999997 -0.0035000000000000001 0
c 444 -0.004875 -0.0035000000000000001 0
c 445 -0.0042500000000000003 -0.0035000000000000001 0
c 446 -0.0036250000000000002 -0.0035000000000000001 0
c 447 -0.0030000000000000001 -0.0035000000000000001 0
c 448 -0.0022499999999999998 -0.0035000000000000001 0
c 449 -0.0015 -0.0035000000000000001 0
c 450 -0.00075000000000000002 -0.0035000000000000001 0
c 451 0 -0.0035000000000000001 0
c 452 0.00075 -0.0035000000000000001 0
c 453 0.0015 -0.0035000000000000001 0
c 454 0.00225 -0.0035000000000000001 0
c 455 0.003 -0.0035000000000000001 0
c 456 0.003625 -0.0035000000000000001 0
c 457 0.00425 -0.0035000000000000001 0
c 458 0.004875 -0.0035000000000000001 0
c 459 0.0055 -0.0035000000000000001 0
c 460 0.006125 -0.0035000000000000001 0
c 461 0.00675 -0.0035000000000000001 0
c 462 0.007375 -0.0035000000000000001 0
c 463 0.008 -0.0035000000000000001 0
c 464 0.009 -0.0035000000000000001 0
c 465 0.01 -0.0035000000000000001 0
c 466 0.011 -0.0035000000000000001 0
c 467 0.0115 -0.0035000000000000001 0
c 468 0.0125 -0.0035000000000000001 0
c 469 0.0135 -0.0035000000000000001 0
c 470 0.0145 -0.0035000000000000001 0
c 471 0.0155 -0.0035000000000000001 0
c 472 0.0165 -0.0035000000000000001 0
c 473 0.0175 -0.0035000000000000001 0
c 474 0.0185 -0.0035000000000000001 0
c 475 0.0195 -0.0035000000000000001 0
c 476 0.0205 -0.0035000000000000001 0
c 477 0.0215 -0.0035000000000000001 0
c 478 -0.021499999999999998 -0.0025000000000000001 0
c 479 -0.020500000000000001 -0.0025000000000000001 0
c 480 -0.0195 -0.0025000000000000001 0
c 481 -0.018499999999999999 -0.0025000000000000001 0
c 482 -0.017500000000000002 -0.0025000000000000001 0
c 483 -0.016500000000000001 -0.0025000000000000001 0
c 484 -0.0155 -0.0025000000000000001 0
c 485 -0.014500000000000001 -0.0025000000000000001 0
c 486 -0.0135 -0.0025000000000000001 0
c 487 -0.012500000000000001 -0.0025000000000000001 0
c 488 -0.0115 -0.0025000000000000001 0
c 489 -0.01125 -0.0025000000000000001 0
c 490 -0.010999999999999999 -0.0025000000000000001 0
c 491 -0.010500000000000001 -0.0025000000000000001 0
c 492 -0.01 -0.0025000000000000001 0
c 493 -0.0094999999999999998 -0.0025000000000000001 0
c 494 -0.0089999999999999993 -0.0025000000000000001 0
c 495 -0.0085000000000000006 -0.0025000000000000001 0
c 496 -0.0080000000000000002 -0.0025000000000000001 0
c 497 -0.0076874999999999999 -0.0025000000000000001 0
c 498 -0.0073749999999999996 -0.0025000000000000001 0
c 499 -0.0067499999999999999 -0.0025000000000000001 0
c 500 -0.0061250000000000002 -0.0025000000000000001 0
c 501 -0.0054999999999999997 -0.0025000000000000001 0
c 502 -0.004875 -0.0025000000000000001 0
c 503 -0.0042500000000000003 -0.0025000000000000001 0
c 504 -0.0036250000000000002 -0.0025000000000000001 0
c 505 -0.0030000000000000001 -0.0025000000000000001 0
c 506 -0.0022499999999999998 -0.0025000000000000001 0
c 507 -0.0015 -0.0025000000000000001 0
c 508 -0.00075000000000000002 -0.0025000000000000001 0
c 509 0 -0.0025000000000000001 0
c 510 0.00075 -0.0025000000000000001 0
c 511 0.0015 -0.0025000000000000001 0
c 512 0.00225 -0.0025000000000000001 0
c 513 0.003 -0.0025000000000000001 0
c 514 0.003625 -0.0025000000000000001 0
c 515 0.00425 -0.0025000000000000001 0
c 516 0.004875 -0.0025000000000000001 0
c 517 0.0055 -0.0025000000000000001 0
c 518 0.006125 -0.0025000000000000001 0
c 519 0.00675 -0.0025000000000000001 0
c 520 0.007375 -0.0025000000000000001 0
c 521 0.008 -0.0025000000000000001 0
c 522 0.0085 -0.0025000000000000001 0
c 523 0.009 -0.0025000000000000001 0
c 524 0.0095 -0.0025000000000000001 0
c 525 0.01 -0.0025000000000000001 0
c 526 0.0105 -0.0025000000000000001 0
c 527 0.011 -0.0025000000000000001 0
c 528 0.01125 -0.0025000000000000001 0
c 529 0.0115 -0.0025000000000000001 0
c 530 0.012 -0.0025000000000000001 0
c 531 0.0125 -0.0025000000000000001 0
c 532 0.0135 -0.0025000000000000001 0
c 533 0.0145 -0.0025000000000000001 0
c 534 0.0155 -0.0025000000000000001 0
c 535 0.0165 -0.0025000000000000001 0
c 536 0.0175 -0.0025000000000000001 0
c 537 0.0185 -0.0025000000000000001 0
c 538 0.0195 -0.0025000000000000001 0
c 539 0.0205 -0.0025000000000000001 0
c 540 0.0215 -0.0025000000000000001 0
c 541 -0.0115 -0.002 0
c 542 -0.01125 -0.002 0
c 543 -0.010999999999999999 -0.002 0
c 544 -0.010500000000000001 -0.002 0
c 545 -0.01 -0.002 0
c 546 -0.0094999999999999998 -0.002 0
c 547 -0.0089999999999999993 -0.002 0
c 548 -0.0085000000000000006 -0.002 0
c 549 -0.0080000000000000002 -0.002 0
c 550 -0.0076874999999999999 -0.002 0
c 551 -0.0073749999999999996 -0.002 0
c 552 0.008 -0.002 0
c 553 0.0085 -0.002 0
c 554 0.009 -0.002 0
c 555 0.0095 -0.002 0
c 556 0.01 -0.002 0
c 557 0.0105 -0.002 0
c 558 0.011 -0.002 0
c 559 0.01125 -0.002 0
c 560 0.0115 -0.002 0
c 561 0.012 -0.002 0
c 562 0.0125 -0.002 0
c 563 -0.021499999999999998 -0.0015 0
c 564 -0.020500000000000001 -0.0015 0
c 565 -0.0195 -0.0015 0
c 566 -0.018499999999999999 -0.0015 0
c 567 -0.017500000000000002 -0.0015 0
c 568 -0.016500000000000001 -0.0015 0
c 569 -0.0155 -0.0015 0
c 570 -0.014500000000000001 -0.0015 0
c 571 -0.0135 -0.0015 0
c 572 -0.012500000000000001 -0.0015 0
c 573 -0.012 -0.0015 0
c 574 -0.0115 -0.0015 0
c 575 -0.01125 -0.0015 0
c 576 -0.010999999999999999 -0.0015 0
c 577 -0.010500000000000001 -0.0015 0
c 578 -0.01 -0.0015 0
c 579 -0.0094999999999999998 -0.0015 0
c 580 -0.0089999999999999993 -0.0015 0
c 581 -0.0085000000000000006 -0.0015 0
c 582 -0.0080000000000000002 -0.0015 0
c 583 -0.0076874999999999999 -0.0015 0
c 584 -0.0073749999999999996 -0.0015 0
c 585 -0.0067499999999999999 -0.0015 0
c 586 -0.0061250000000000002 -0.0015 0
c 587 -0.0054999999999999997 -0.0015 0
c 588 -0.004875 -0.0015 0
c 589 -0.0042500000000000003 -0.0015 0
c 590 -0.0036250000000000002 -0.0015 0
c 591 -0.0030000000000000001 -0.0015 0
c 592 -0.0022499999999999998 -0.0015 0
c 593 -0.0015 -0.0015 0
c 594 -0.00075000000000000002 -0.0015 0
c 595 0 -0.0015 0
c 596 0.00075 -0.0015 0
c 597 0.0015 -0.0015 0
c 598 0.00225 -0.0015 0
c 599 0.003 -0.0015 0
c 600 0.003625 -0.0015 0
c 601 0.00425 -0.0015 0
c 602 0.004875 -0.0015 0
c 603 0.0055 -0.0015 0
c 604 0.006125 -0.0015 0
c 605 0.00675 -0.0015 0
c 606 0.007375 -0.0015 0
c 607 0.008 -0.0015 0
c 608 0.0085 -0.0015 0
c 609 0.009 -0.0015 0
c 610 0.0095 -0.0015 0
c 611 0.01 -0.0015 0
c 612 0.0105 -0.0015 0
c 613 0.011 -0.0015 0
c 614 0.01125 -0.0015 0
c 615 0.0115 -0.0015 0
c 616 0.012 -0.0015 0
c 617 0.0125 -0.0015 0
c 618 0.0135 -0.0015 0
c 619 0.0145 -0.0015 0
c 620 0.0155 -0.0015 0
c 621 0.0165 -0.0015 0
c 622 0.0175 -0.0015 0
c 623 0.0185 -0.0015 0
c 624 0.0195 -0.0015 0
c 625 0.0205 -0.0015 0
c 626 0.0215 -0.0015 0
c 627 -0.0115 -0.00125 0
c 628 -0.01125 -0.00125 0
c 629 -0.010999999999999999 -0.00125 0
c 630 -0.010500000000000001 -0.00125 0
c 631 -0.01 -0.00125 0
c 632 -0.0094999999999999998 -0.00125 0
c 633 -0.0089999999999999993 -0.00125 0
c 634 -0.0085000000000000006 -0.00125 0
c 635 -0.0080000000000000002 -0.00125 0
c 636 -0.0076874999999999999 -0.00125 0
c 637 -0.0073749999999999996 -0.00125 0
c 638 0.008 -0.00125 0
c 639 0.0085 -0.00125 0
c 640 0.009 -0.00125 0
c 641 0.0095 -0.00125 0
c 642 0.01 -0.00125 0
c 643 0.0105 -0.00125 0
c 644 0.011 -0.00125 0
c 645 0.01125 -0.00125 0
c 646 0.0115 -0.00125 0
c 647 0.012 -0.00125 0
c 648 0.0125 -0.00125 0
c 649 -0.021499999999999998 -0.001 0
c 650 -0.020500000000000001 -0.001 0
c 651 -0.0195 -0.001 0
c 652 -0.018499999999999999 -0.001 0
c 653 -0.017500000000000002 -0.001 0
c 654 -0.016500000000000001 -0.001 0
c 655 -0.0155 -0.001 0
c 656 -0.014500000000000001 -0.001 0
c 657 -0.0135 -0.001 0
c 658 -0.012500000000000001 -0.001 0
c 659 -0.012 -0.001 0
c 660 -0.0115 -0.001 0
c 661 -0.01125 -0.001 0
c 662 -0.010999999999999999 -0.001 0
c 663 -0.010500000000000001 -0.001 0
c 664 -0.01 -0.001 0
c 665 -0.0094999999999999998 -0.001 0
c 666 -0.0089999999999999993 -0.001 0
c 667 -0.0085000000000000006 -0.001 0
c 668 -0.0080000000000000002 -0.001 0
c 669 -0.0076874999999999999 -0.001 0
c 670 -0.0073749999999999996 -0.001 0
c 671 -0.0067499999999999999 -0.001 0
c 672 -0.0061250000000000002 -0.001 0
c 673 -0.0054999999999999997 -0.001 0
c 674 -0.004875 -0.001 0
c 675 -0.0042500000000000003 -0.001 0
c 676 -0.0036250000000000002 -0.001 0
c 677 -0.0030000000000000001 -0.001 0
c 678 -0.0022499999999999998 -0.001 0
c 679 -0.0015 -0.001 0
c 680 -0.00075000000000000002 -0.001 0
c 681 0 -0.001 0
c 682 0.00075 -0.001 0
c 683 0.0015 -0.001 0
c 684 0.00225 -0.001 0
c 685 0.003 -0.001 0
c 686 0.003625 -0.001 0
c 687 0.00425 -0.001 0
c 688 0.004875 -0.001 0
c 689 0.0055 -0.001 0
c 690 0.006125 -0.001 0
c 691 0.00675 -0.001 0
c 692 0.007375 -0.001 0
c 693 0.008 -0.001 0
c 694 0.0085 -0.001 0
c 695 0.009 -0.001 0
c 696 0.0095 -0.001 0
c 697 0.01 -0.001 0
c 698 0.0105 -0.001 0
c 699 0.011 -0.001 0
c 700 0.01125 -0.001 0
c 701 0.0115 -0.001 0
c 702 0.012 -0.001 0
c 703 0.0125 -0.001 0
c 704 0.0135 -0.001 0
c 705 0.0145 -0.001 0
c 706 0.0155 -0.001 0
c 707 0.0165 -0.001 0
c 708 0.0175 -0.001 0
c 709 0.0185 -0.001 0
c 710 0.0195 -0.001 0
c 711 0.0205 -0.001 0
c 712 0.0215 -0.001 0
c 713 -0.012500000000000001 -0.00050000000000000001 0
c 714 -0.012 -0.00050000000000000001 0
c 715 -0.0115 -0.00050000000000000001 0
c 716 -0.01125 -0.00050000000000000001 0
c 717 -0.010999999999999999 -0.00050000000000000001 0
c 718 0.011 -0.00050000000000000001 0
c 719 0.01125 -0.00050000000000000001 0
c 720 0.0115 -0.00050000000000000001 0
c 721 0.012 -0.00050000000000000001 0
c 722 0.0125 -0.00050000000000000001 0
c 723 -0.021499999999999998 0 0
c 724 -0.020500000000000001 0 0
c 725 -0.0195 0 0
c 726 -0.018499999999999999 0 0
c 727 -0.017500000000000002 0 0
c 728 -0.016500000000000001 0 0
c 729 -0.0155 0 0
c 730 -0.014500000000000001 0 0
c 731 -0.0135 0 0
c 732 -0.012500000000000001 0 0
c 733 -0.012 0 0
c 734 -0.0115 0 0
c 735 -0.01125 0 0
c 736 -0.010999999999999999 0 0
c 737 -0.01 0 0
c 738 -0.0089999999999999993 0 0
c 739 -0.0080000000000000002 0 0
c 740 -0.0073749999999999996 0 0
c 741 -0.0067499999999999999 0 0
c 742 -0.0061250000000000002 0 0
c 743 -0.0054999999999999997 0 0
c 744 -0.004875 0 0
c 745 -0.0042500000000000003 0 0
c 746 -0.0036250000000000002 0 0
c 747 -0.0030000000000000001 0 0
c 748 -0.0022499999999999998 0 0
c 749 -0.0015 0 0
c 750 -0.00075000000000000002 0 0
c 751 0 0 0
c 752 0.00075 0 0
c 753 0.0015 0 0
c 754 0.00225 0 0
c 755 0.003 0 0
c 756 0.003625 0 0
c 757 0.00425 0 0
c 758 0.004875 0 0
c 759 0.0055 0 0
c 760 0.006125 0 0
c 761 0.00675 0 0
c 762 0.007375 0 0
c 763 0.008 0 0
c 764 0.009 0 0
c 765 0.01 0 0
c 766 0.011 0 0
c 767 0.01125 0 0
c 768 0.0115 0 0
c 769 0.012 0 0
c 770 0.0125 0 0
c 771 0.0135 0 0
c 772 0.0145 0 0
c 773 0.0155 0 0
c 774 0.0165 0 0
c 775 0.0175 0 0
c 776 0.0185 0 0
c 777 0.0195 0 0
c 778 0.0205 0 0
c 779 0.0215 0 0
c 780 -0.012500000000000001 0.0005 0
c 781 -0.012 0.0005 0
c 782 -0.0115 0.0005 0
c 783 -0.01125 0.0005 0
c 784 -0.010999999999999999 0.0005 0
c 785 0.011 0.0005 0
c 786 0.01125 0.0005 0
c 787 0.0115 0.0005 0
c 788 0.012 0.0005 0
c 789 0.0125 0.0005 0
c 790 -0.021499999999999998 0.001 0
c 791 -0.020500000000000001 0.001 0
c 792 -0.0195 0.001 0
c 793 -0.018499999999999999 0.001 0
c 794 -0.017500000000000002 0.001 0
c 795 -0.016500000000000001 0.001 0
c 796 -0.0155 0.001 0
c 797 -0.014500000000000001 0.001 0
c 798 -0.0135 0.001 0
c 799 -0.012500000000000001 0.001 0
c 800 -0.012 0.001 0
c 801 -0.0115 0.001 0
c 802 -0.01125 0.001 0
c 803 -0.010999999999999999 0.001 0
c 804 -0.010500000000000001 0.001 0
c 805 -0.01 0.001 0
c 806 -0.0094999999999999998 0.001 0
c 807 -0.0089999999999999993 0.001 0
c 808 -0.0085000000000000006 0.001 0
c 809 -0.0080000000000000002 0.001 0
c 810 -0.0076874999999999999 0.001 0
c 811 -0.0073749999999999996 0.001 0
c 812 -0.0067499999999999999 0.001 0
c 813 -0.0061250000000000002 0.001 0
c 814 -0.0054999999999999997 0.001 0
c 815 -0.004875 0.001 0
c 816 -0.0042500000000000003 0.001 0
c 817 -0.0036250000000000002 0.001 0
c 818 -0.0030000000000000001 0.001 0
c 819 -0.0022499999999999998 0.001 0
c 820 -0.0015 0.001 0
c 821 -0.00075000000000000002 0.001 0
c 822 0 0.001 0
c 823 0.00075 0.001 0
c 824 0.0015 0.001 0
c 825 0.00225 0.001 0
c 826 0.003 0.001 0
c 827 0.003625 0.001 0
c 828 0.00425 0.001 0
c 829 0.004875 0.001 0
c 830 0.0055 0.001 0
c 831 0.006125 0.001 0
c 832 0.00675 0.001 0
c 833 0.007375 0.001 0
c 834 0.0076875 0.001 0
c 835 0.008 0.001 0
c 836 0.0085 0.001 0
c 837 0.009 0.001 0
c 838 0.0095 0.001 0
c 839 0.01 0.001 0
c 840 0.0105 0.001 0
c 841 0.011 0.001 0
c 842 0.01125 0.001 0
c 843 0.0115 0.001 0
c 844 0.012 0.001 0
c 845 0.0125 0.001 0
c 846 0.0135 0.001 0
c 847 0.0145 0.001 0
c 848 0.0155 0.001 0
c 849 0.0165 0.001 0
c 850 0.0175 0.001 0
c 851 0.0185 0.001 0
c 852 0.0195 0.001 0
c 853 0.0205 0.001 0
c 854 0.0215 0.001 0
c 855 -0.012500000000000001 0.00125 0
c 856 -0.012 0.00125 0
c 857 -0.0115 0.00125 0
c 858 -0.01125 0.00125 0
c 859 -0.010999999999999999 0.00125 0
c 860 -0.010500000000000001 0.00125 0
c 861 -0.01 0.00125 0
c 862 -0.0094999999999999998 0.00125 0
c 863 -0.0089999999999999993 0.00125 0
c 864 -0.0085000000000000006 0.00125 0
c 865 -0.0080000000000000002 0.00125 0
c 866 -0.0076874999999999999 0.00125 0
c 867 -0.0073749999999999996 0.00125 0
c 868 0.007375 0.00125 0
c 869 0.0076875 0.00125 0
c 870 0.008 0.00125 0
c 871 0.0085 0.00125 0
c 872 0.009 0.00125 0
c 873 0.0095 0.00125 0
c 874 0.01 0.00125 0
c 875 0.0105 0.00125 0
c 876 0.011 0.00125 0
c 877 0.01125 0.00125 0
c 878 0.0115 0.00125 0
c 879 0.012 0.00125 0
c 880 0.0125 0.00125 0
c 881 -0.021499999999999998 0.0015 0
c 882 -0.020500000000000001 0.0015 0
c 883 -0.0195 0.0015 0
c 884 -0.018499999999999999 0.0015 0
c 885 -0.017500000000000002 0.0015 0
c 886 -0.016500000000000001 0.0015 0
c 887 -0.0155 0.0015 0
c 888 -0.014500000000000001 0.0015 0
c 889 -0.0135 0.0015 0
c 890 -0.012500000000000001 0.0015 0
c 891 -0.012 0.0015 0
c 892 -0.0115 0.0015 0
c 893 -0.01125 0.0015 0
c 894 -0.010999999999999999 0.0015 0
c 895 -0.010500000000000001 0.0015 0
c 896 -0.01 0.0015 0
c 897 -0.0094999999999999998 0.0015 0
c 898 -0.0089999999999999993 0.0015 0
c 899 -0.0085000000000000006 0.0015 0
c 900 -0.0080000000000000002 0.0015 0
c 901 -0.0076874999999999999 0.0015 0
c 902 -0.0073749999999999996 0.0015 0
c 903 -0.0067499999999999999 0.0015 0
c 904 -0.0061250000000000002 0.0015 0
c 905 -0.0054999999999999997 0.0015 0
c 906 -0.004875 0.0015 0
c 907 -0.0042500000000000003 0.0015 0
c 908 -0.0036250000000000002 0.0015 0
c 909 -0.0030000000000000001 0.0015 0
c 910 -0.0022499999999999998 0.0015 0
c 911 -0.0015 0.0015 0
c 912 -0.00075000000000000002 0.0015 0
c 913 0 0.0015 0
c 914 0.00075 0.0015 0
c 915 0.0015 0.0015 0
c 916 0.00225 0.0015 0
c 917 0.003 0.0015 0
c 918 0.003625 0.0015 0
c 919 0.00425 0.0015 0
c 920 0.004875 0.0015 0
c 921 0.0055 0.0015 0
c 922 0.006125 0.0015 0
c 923 0.00675 0.0015 0
c 924 0.007375 0.0015 0
c 925 0.0076875 0.0015 0
c 926 0.008 0.0015 0
c 927 0.0085 0.0015 0
c 928 0.009 0.0015 0
c 929 0.0095 0.0015 0
c 930 0.01 0.0015 0
c 931 0.0105 0.0015 0
c 932 0.011 0.0015 0
c 933 0.01125 0.0015 0
c 934 0.0115 0.0015 0
c 935 0.012 0.0015 0
c 936 0.0125 0.0015 0
c 937 0.0135 0.0015 0
c 938 0.0145 0.0015 0
c 939 0.0155 0.0015 0
c 940 0.0165 0.0015 0
c 941 0.0175 0.0015 0
c 942 0.0185 0.0015 0
c 943 0.0195 0.0015 0
c 944 0.0205 0.0015 0
c 945 0.0215 0.0015 0
c 946 -0.012500000000000001 0.002 0
c 947 -0.012 0.002 0
c 948 -0.0115 0.002 0
c 949 -0.01125 0.002 0
c 950 -0.010999999999999999 0.002 0
c 951 -0.010500000000000001 0.002 0
c 952 -0.01 0.002 0
c 953 -0.0094999999999999998 0.002 0
c 954 -0.0089999999999999993 0.002 0
c 955 -0.0085000000000000006 0.002 0
c 956 -0.0080000000000000002 0.002 0
c 957 -0.0076874999999999999 0.002 0
c 958 -0.0073749999999999996 0.002 0
c 959 0.007375 0.002 0
c 960 0.0076875 0.002 0
c 961 0.008 0.002 0
c 962 0.0085 0.002 0
c 963 0.009 0.002 0
c 964 0.0095 0.002 0
c 965 0.01 0.002 0
c 966 0.0105 0.002 0
c 967 0.011 0.002 0
c 968 0.01125 0.002 0
c 969 0.0115 0.002 0
c 970 0.012 0.002 0
c 971 0.0125 0.002 0
c 972 -0.021499999999999998 0.0025 0
c 973 -0.020500000000000001 0.0025 0
c 974 -0.0195 0.0025 0
c 975 -0.018499999999999999 0.0025 0
c 976 -0.017500000000000002 0.0025 0
c 977 -0.016500000000000001 0.0025 0
c 978 -0.0155 0.0025 0
c 979 -0.014500000000000001 0.0025 0
c 980 -0.0135 0.0025 0
c 981 -0.012500000000000001 0.0025 0
c 982 -0.012 0.0025 0
c 983 -0.0115 0.0025 0
c 984 -0.01125 0.0025 0
c 985 -0.010999999999999999 0.0025 0
c 986 -0.010500000000000001 0.0025 0
c 987 -0.01 0.0025 0
c 988 -0.0094999999999999998 0.0025 0
c 989 -0.0089999999999999993 0.0025 0
c 990 -0.0085000000000000006 0.0025 0
c 991 -0.0080000000000000002 0.0025 0
c 992 -0.0076874999999999999 0.0025 0
c 993 -0.0073749999999999996 0.0025 0
c 994 -0.0067499999999999999 0.0025 0
c 995 -0.0061250000000000002 0.0025 0
c 996 -0.0054999999999999997 0.0025 0
c 997 -0.004875 0.0025 0
c 998 -0.0042500000000000003 0.0025 0
c 999 -0.0036250000000000002 0.0025 0
c 1000 -0.0030000000000000001 0.0025 0
c 1001 -0.0022499999999999998 0.0025 0
c 1002 -0.0015 0.0025 0
c 1003 -0.00075000000000000002 0.0025 0
c 1004 0 0.0025 0
c 1005 0.00075 0.0025 0
c 1006 0.0015 0.0025 0
c 1007 0.00225 0.0025 0
c 1008 0.003 0.0025 0
c 1009 0.003625 0.0025 0
c 1010 0.00425 0.0025 0
c 1011 0.004875 0.0025 0
c 1012 0.0055 0.0025 0
c 1013 0.006125 0.0025 0
c 1014 0.00675 0.0025 0
c 1015 0.007375 0.0025 0
c 1016 0.0076875 0.0025 0
c 1017 0.008 0.0025 0
c 1018 0.0085 0.0025 0
c 1019 0.009 0.0025 0
c 1020 0.0095 0.0025 0
c 1021 0.01 0.0025 0
c 1022 0.0105 0.0025 0
c 1023 0.011 0.0025 0
c 1024 0.01125 0.0025 0
c 1025 0.0115 0.0025 0
c 1026 0.012 0.0025 0
c 1027 0.0125 0.0025 0
c 1028 0.0135 0.0025 0
c 1029 0.0145 0.0025 0
c 1030 0.0155 0.0025 0
c 1031 0.0165 0.0025 0
c 1032 0.0175 0.0025 0
c 1033 0.0185 0.0025 0
c 1034 0.0195 0.0025 0
c 1035 0.0205 0.0025 0
c 1036 0.0215 0.0025 0
c 1037 -0.021499999999999998 0.0035 0
c 1038 -0.020500000000000001 0.0035 0
c 1039 -0.0195 0.0035 0
c 1040 -0.018499999999999999 0.0035 0
c 1041 -0.017500000000000002 0.0035 0
c 1042 -0.016500000000000001 0.0035 0
c 1043 -0.0155 0.0035 0
c 1044 -0.014500000000000001 0.0035 0
c 1045 -0.0135 0.0035 0
c 1046 -0.012500000000000001 0.0035 0
c 1047 -0.0115 0.0035 0
c 1048 -0.010999999999999999 0.0035 0
c 1049 -0.01 0.0035 0
c 1050 -0.0089999999999999993 0.0035 0
c 1051 -0.0080000000000000002 0.0035 0
c 1052 -0.0073749999999999996 0.0035 0
c 1053 -0.0067499999999999999 0.0035 0
c 1054 -0.0061250000000000002 0.0035 0
c 1055 -0.0054999999999999997 0.0035 0
c 1056 -0.004875 0.0035 0
c 1057 -0.0042500000000000003 0.0035 0
c 1058 -0.0036250000000000002 0.0035 0
c 1059 -0.0030000000000000001 0.0035 0
c 1060 -0.0022499999999999998 0.0035 0
c 1061 -0.0015 0.0035 0
c 1062 -0.00075000000000000002 0.0035 0
c 1063 0 0.0035 0
c 1064 0.00075 0.0035 0
c 1065 0.0015 0.0035 0
c 1066 0.00225 0.0035 0
c 1067 0.003 0.0035 0
c 1068 0.003625 0.0035 0
c 1069 0.00425 0.0035 0
c 1070 0.004875 0.0035 0
c 1071 0.0055 0.0035 0
c 1072 0.006125 0.0035 0
c 1073 0.00675 0.0035 0
c 1074 0.007375 0.0035 0
c 1075 0.008 0.0035 0
c 1076 0.009 0.0035 0
c 1077 0.01 0.0035 0
c 1078 0.011 0.0035 0
c 1079 0.0115 0.0035 0
c 1080 0.0125 0.0035 0
c 1081 0.0135 0.0035 0
c 1082 0.0145 0.0035 0
c 1083 0.0155 0.0035 0
c 1084 0.0165 0.0035 0
c 1085 0.0175 0.0035 0
c 1086 0.0185 0.0035 0
c 1087 0.0195 0.0035 0
c 1088 0.0205 0.0035 0
c 1089 0.0215 0.0035 0
c 1090 -0.021499999999999998 0.0045 0
c 1091 -0.020500000000000001 0.0045 0
c 1092 -0.0195 0.0045 0
c 1093 -0.018499999999999999 0.0045 0
c 1094 -0.017500000000000002 0.0045 0
c 1095 -0.016500000000000001 0.0045 0
c 1096 -0.0155 0.0045 0
c 1097 -0.014500000000000001 0.0045 0
c 1098 -0.0135 0.0045 0
c 1099 -0.012500000000000001 0.0045 0
c 1100 -0.0115 0.0045 0
c 1101 -0.010999999999999999 0.0045 0
c 1102 -0.01 0.0045 0
c 1103 -0.0089999999999999993 0.0045 0
c 1104 -0.0080000000000000002 0.0045 0
c 1105 -0.0073749999999999996 0.0045 0
c 1106 -0.0067499999999999999 0.0045 0
c 1107 -0.0061250000000000002 0.0045 0
c 1108 -0.0054999999999999997 0.0045 0
c 1109 -0.004875 0.0045 0
c 1110 -0.0042500000000000003 0.0045 0
c 1111 -0.0036250000000000002 0.0045 0
c 1112 -0.0030000000000000001 0.0045 0
c 1113 -0.0022499999999999998 0.0045 0
c 1114 -0.0015 0.0045 0
c 1115 -0.00075000000000000002 0.0045 0
c 1116 0 0.0045 0
c 1117 0.00075 0.0045 0
c 1118 0.0015 0.0045 0
c 1119 0.00225 0.0045 0
c 1120 0.003 0.0045 0
c 1121 0.003625 0.0045 0
c 1122 0.00425 0.0045 0
c 1123 0.004875 0.0045 0
c 1124 0.0055 0.0045 0
c 1125 0.006125 0.0045 0
c 1126 0.00675 0.0045 0
c 1127 0.007375 0.0045 0
c 1128 0.008 0.0045 0
c 1129 0.009 0.0045 0
c 1130 0.01 0.0045 0
c 1131 0.011 0.0045 0
c 1132 0.0115 0.0045 0
c 1133 0.0125 0.0045 0
c 1134 0.0135 0.0045 0
c 1135 0.0145 0.0045 0
c 1136 0.0155 0.0045 0
c 1137 0.0165 0.0045 0
c 1138 0.0175 0.0045 0
c 1139 0.0185 0.0045 0
c 1140 0.0195 0.0045 0
c 1141 0.0205 0.0045 0
c 1142 0.0215 0.0045 0
c 1143 -0.021499999999999998 0.0055 0
c 1144 -0.020500000000000001 0.0055 0
c 1145 -0.0195 0.0055 0
c 1146 -0.018499999999999999 0.0055 0
c 1147 -0.017500000000000002 0.0055 0
c 1148 -0.016500000000000001 0.0055 0
c 1149 -0.0155 0.0055 0
c 1150 -0.014500000000000001 0.0055 0
c 1151 -0.0135 0.0055 0
c 1152 -0.012500000000000001 0.0055 0
c 1153 -0.0115 0.0055 0
c 1154 -0.010999999999999999 0.0055 0
c 1155 -0.01 0.0055 0
c 1156 -0.0089999999999999993 0.0055 0
c 1157 -0.0080000000000000002 0.0055 0
c 1158 -0.0073749999999999996 0.0055 0
c 1159 -0.0067499999999999999 0.0055 0
c 1160 -0.0061250000000000002 0.0055 0
c 1161 -0.0054999999999999997 0.0055 0
c 1162 -0.004875 0.0055 0
c 1163 -0.0042500000000000003 0.0055 0
c 1164 -0.0036250000000000002 0.0055 0
c 1165 -0.0030000000000000001 0.0055 0
c 1166 -0.0022499999999999998 0.0055 0
c 1167 -0.0015 0.0055 0
c 1168 -0.00075000000000000002 0.0055 0
c 1169 0 0.0055 0
c 1170 0.00075 0.0055 0
c 1171 0.0015 0.0055 0
c 1172 0.00225 0.0055 0
c 1173 0.003 0.0055 0
c 1174 0.003625 0.0055 0
c 1175 0.00425 0.0055 0
c 1176 0.004875 0.0055 0
c 1177 0.0055 0.0055 0
c 1178 0.006125 0.0055 0
c 1179 0.00675 0.0055 0
c 1180 0.007375 0.0055 0
c 1181 0.008 0.0055 0
c 1182 0.009 0.0055 0
c 1183 0.01 0.0055 0
c 1184 0.011 0.0055 0
c 1185 0.0115 0.0055 0
c 1186 0.0125 0.0055 0
c 1187 0.0135 0.0055 0
c 1188 0.0145 0.0055 0
c 1189 0.0155 0.0055 0
c 1190 0.0165 0.0055 0
c 1191 0.0175 0.0055 0
c 1192 0.0185 0.0055 0
c 1193 0.0195 0.0055 0
c 1194 0.0205 0.0055 0
c 1195 0.0215 0.0055 0
c 1196 -0.021499999999999998 0.0065 0
c 1197 -0.020500000000000001 0.0065 0
c 1198 -0.0195 0.0065 0
c 1199 -0.018499999999999999 0.0065 0
c 1200 -0.017500000000000002 0.0065 0
c 1201 -0.016500000000000001 0.0065 0
c 1202 -0.0155 0.0065 0
c 1203 -0.014500000000000001 0.0065 0
c 1204 -0.0135 0.0065 0
c 1205 -0.012500000000000001 0.0065 0
c 1206 -0.0115 0.0065 0
c 1207 -0.010999999999999999 0.0065 0
c 1208 -0.01 0.0065 0
c 1209 -0.0089999999999999993 0.0065 0
c 1210 -0.0080000000000000002 0.0065 0
c 1211 -0.0073749999999999996 0.0065 0
c 1212 -0.0067499999999999999 0.0065 0
c 1213 -0.0061250000000000002 0.0065 0
c 1214 -0.0054999999999999997 0.0065 0
c 1215 -0.004875 0.0065 0
c 1216 -0.0042500000000000003 0.0065 0
c 1217 -0.0036250000000000002 0.0065 0
c 1218 -0.0030000000000000001 0.0065 0
c 1219 -0.0022499999999999998 0.0065 0
c 1220 -0.0015 0.0065 0
c 1221 -0.00075000000000000002 0.0065 0
c 1222 0 0.0065 0
c 1223 0.00075 0.0065 0
c 1224 0.0015 0.0065 0
c 1225 0.00225 0.0065 0
c 1226 0.003 0.0065 0
c 1227 0.003625 0.0065 0
c 1228 0.00425 0.0065 0
c 1229 0.004875 0.0065 0
c 1230 0.0055 0.0065 0
c 1231 0.006125 0.0065 0
c 1232 0.00675 0.0065 0
c 1233 0.007375 0.0065 0
c 1234 0.008 0.0065 0
c 1235 0.009 0.0065 0
c 1236 0.01 0.0065 0
c 1237 0.011 0.0065 0
c 1238 0.0115 0.0065 0
c 1239 0.0125 0.0065 0
c 1240 0.0135 0.0065 0
c 1241 0.0145 0.0065 0
c 1242 0.0155 0.0065 0
c 1243 0.0165 0.0065 0
c 1244 0.0175 0.0065 0
c 1245 0.0185 0.0065 0
c 1246 0.0195 0.0065 0
c 1247 0.0205 0.0065 0
c 1248 0.0215 0.0065 0
c 1249 -0.021499999999999998 0.0075 0
c 1250 -0.020500000000000001 0.0075 0
c 1251 -0.0195 0.0075 0
c 1252 -0.018499999999999999 0.0075 0
c 1253 -0.017500000000000002 0.0075 0
c 1254 -0.016500000000000001 0.0075 0
c 1255 -0.0155 0.0075 0
c 1256 -0.014500000000000001 0.0075 0
c 1257 -0.0135 0.0075 0
c 1258 -0.012500000000000001 0.0075 0
c 1259 -0.0115 0.0075 0
c 1260 -0.010999999999999999 0.0075 0
c 1261 -0.01 0.0075 0
c 1262 -0.0089999999999999993 0.0075 0
c 1263 -0.0080000000000000002 0.0075 0
c 1264 -0.0073749999999999996 0.0075 0
c 1265 -0.0067499999999999999 0.0075 0
c 1266 -0.0061250000000000002 0.0075 0
c 1267 -0.0054999999999999997 0.0075 0
c 1268 -0.004875 0.0075 0
c 1269 -0.0042500000000000003 0.0075 0
c 1270 -0.0036250000000000002 0.0075 0
c 1271 -0.0030000000000000001 0.0075 0
c 1272 -0.0022499999999999998 0.0075 0
c 1273 -0.0015 0.0075 0
c 1274 -0.00075000000000000002 0.0075 0
c 1275 0 0.0075 0
c 1276 0.00075 0.0075 0
c 1277 0.0015 0.0075 0
c 1278 0.00225 0.0075 0
c 1279 0.003 0.0075 0
c 1280 0.003625 0.0075 0
c 1281 0.00425 0.0075 0
c 1282 0.004875 0.0075 0
c 1283 0.0055 0.0075 0
c 1284 0.006125 0.0075 0
c 1285 0.00675 0.0075 0
c 1286 0.007375 0.0075 0
c 1287 0.008 0.0075 0
c 1288 0.009 0.0075 0
c 1289 0.01 0.0075 0
c 1290 0.011 0.0075 0
c 1291 0.0115 0.0075 0
c 1292 0.0125 0.0075 0
c 1293 0.0135 0.0075 0
c 1294 0.0145 0.0075 0
c 1295 0.0155 0.0075 0
c 1296 0.0165 0.0075 0
c 1297 0.0175 0.0075 0
c 1298 0.0185 0.0075 0
c 1299 0.0195 0.0075 0
c 1300 0.0205 0.0075 0
c 1301 0.0215 0.0075 0
c 1302 -0.021499999999999998 0.0085 0
c 1303 -0.020500000000000001 0.0085 0
c 1304 -0.0195 0.0085 0
c 1305 -0.018499999999999999 0.0085 0
c 1306 -0.017500000000000002 0.0085 0
c 1307 -0.016500000000000001 0.0085 0
c 1308 -0.0155 0.0085 0
c 1309 -0.014500000000000001 0.0085 0
c 1310 -0.0135 0.0085 0
c 1311 -0.012500000000000001 0.0085 0
c 1312 -0.0115 0.0085 0
c 1313 -0.010999999999999999 0.0085 0
c 1314 -0.01 0.0085 0
c 1315 -0.0089999999999999993 0.0085 0
c 1316 -0.0080000000000000002 0.0085 0
c 1317 -0.0073749999999999996 0.0085 0
c 1318 -0.0067499999999999999 0.0085 0
c 1319 -0.0061250000000000002 0.0085 0
c 1320 -0.0054999999999999997 0.0085 0
c 1321 -0.004875 0.0085 0
c 1322 -0.0042500000000000003 0.0085 0
c 1323 -0.0036250000000000002 0.0085 0
c 1324 -0.0030000000000000001 0.0085 0
c 1325 -0.0022499999999999998 0.0085 0
c 1326 -0.0015 0.0085 0
c 1327 -0.00075000000000000002 0.0085 0
c 1328 0 0.0085 0
c 1329 0.00075 0.0085 0
c 1330 0.0015 0.0085 0
c 1331 0.00225 0.0085 0
c 1332 0.003 0.0085 0
c 1333 0.003625 0.0085 0
c 1334 0.00425 0.0085 0
c 1335 0.004875 0.0085 0
c 1336 0.0055 0.0085 0
c 1337 0.006125 0.0085 0
c 1338 0.00675 0.0085 0
c 1339 0.007375 0.0085 0
c 1340 0.008 0.0085 0
c 1341 0.009 0.0085 0
c 1342 0.01 0.0085 0
c 1343 0.011 0.0085 0
c 1344 0.0115 0.0085 0
c 1345 0.0125 0.0085 0
c 1346 0.0135 0.0085 0
c 1347 0.0145 0.0085 0
c 1348 0.0155 0.0085 0
c 1349 0.0165 0.0085 0
c 1350 0.0175 0.0085 0
c 1351 0.0185 0.0085 0
c 1352 0.0195 0.0085 0
c 1353 0.0205 0.0085 0
c 1354 0.0215 0.0085 0
c 1355 -0.021499999999999998 0.0095 0
c 1356 -0.020500000000000001 0.0095 0
c 1357 -0.0195 0.0095 0
c 1358 -0.018499999999999999 0.0095 0
c 1359 -0.017500000000000002 0.0095 0
c 1360 -0.016500000000000001 0.0095 0
c 1361 -0.0155 0.0095 0
c 1362 -0.014500000000000001 0.0095 0
c 1363 -0.0135 0.0095 0
c 1364 -0.012500000000000001 0.0095 0
c 1365 -0.0115 0.0095 0
c 1366 -0.010999999999999999 0.0095 0
c 1367 -0.01 0.0095 0
c 1368 -0.0089999999999999993 0.0095 0
c 1369 -0.0080000000000000002 0.0095 0
c 1370 -0.0073749999999999996 0.0095 0
c 1371 -0.0067499999999999999 0.0095 0
c 1372 -0.0061250000000000002 0.0095 0
c 1373 -0.0054999999999999997 0.0095 0
c 1374 -0.004875 0.0095 0
c 1375 -0.0042500000000000003 0.0095 0
c 1376 -0.0036250000000000002 0.0095 0
c 1377 -0.0030000000000000001 0.0095 0
c 1378 -0.0022499999999999998 0.0095 0
c 1379 -0.0015 0.0095 0
c 1380 -0.00075000000000000002 0.0095 0
c 1381 0 0.0095 0
c 1382 0.00075 0.0095 0
c 1383 0.0015 0.0095 0
c 1384 0.00225 0.0095 0
c 1385 0.003 0.0095 0
c 1386 0.003625 0.0095 0
c 1387 0.00425 0.0095 0
c 1388 0.004875 0.0095 0
c 1389 0.0055 0.0095 0
c 1390 0.006125 0.0095 0
c 1391 0.00675 0.0095 0
c 1392 0.007375 0.0095 0
c 1393 0.008 0.0095 0
c 1394 0.009 0.0095 0
c 1395 0.01 0.0095 0
c 1396 0.011 0.0095 0
c 1397 0.0115 0.0095 0
c 1398 0.0125 0.0095 0
c 1399 0.0135 0.0095 0
c 1400 0.0145 0.0095 0
c 1401 0.0155 0.0095 0
c 1402 0.0165 0.0095 0
c 1403 0.0175 0.0095 0
c 1404 0.0185 0.0095 0
c 1405 0.0195 0.0095 0
c 1406 0.0205 0.0095 0
c 1407 0.0215 0.0095 0
c 1408 -0.021499999999999998 0.0105 0
c 1409 -0.020500000000000001 0.0105 0
c 1410 -0.0195 0.0105 0
c 1411 -0.018499999999999999 0.0105 0
c 1412 -0.017500000000000002 0.0105 0
c 1413 -0.016500000000000001 0.0105 0
c 1414 -0.0155 0.0105 0
c 1415 -0.014500000000000001 0.0105 0
c 1416 -0.0135 0.0105 0
c 1417 -0.012500000000000001 0.0105 0
c 1418 -0.0115 0.0105 0
c 1419 -0.010999999999999999 0.0105 0
c 1420 -0.01 0.0105 0
c 1421 -0.0089999999999999993 0.0105 0
c 1422 -0.0080000000000000002 0.0105 0
c 1423 -0.0073749999999999996 0.0105 0
c 1424 -0.0067499999999999999 0.0105 0
c 1425 -0.0061250000000000002 0.0105 0
c 1426 -0.0054999999999999997 0.0105 0
c 1427 -0.004875 0.0105 0
c 1428 -0.0042500000000000003 0.0105 0
c 1429 -0.0036250000000000002 0.0105 0
c 1430 -0.0030000000000000001 0.0105 0
c 1431 -0.0022499999999999998 0.0105 0
c 1432 -0.0015 0.0105 0
c 1433 -0.00075000000000000002 0.0105 0
c 1434 0 0.0105 0
c 1435 0.00075 0.0105 0
c 1436 0.0015 0.0105 0
c 1437 0.00225 0.0105 0
c 1438 0.003 0.0105 0
c 1439 0.003625 0.0105 0
c 1440 0.00425 0.0105 0
c 1441 0.004875 0.0105 0
c 1442 0.0055 0.0105 0
c 1443 0.006125 0.0105 0
c 1444 0.00675 0.0105 0
c 1445 0.007375 0.0105 0
c 1446 0.008 0.0105 0
c 1447 0.009 0.0105 0
c 1448 0.01 0.0105 0
c 1449 0.011 0.0105 0
c 1450 0.0115 0.0105 0
c 1451 0.0125 0.0105 0
c 1452 0.0135 0.0105 0
c 1453 0.0145 0.0105 0
c 1454 0.0155 0.0105 0
c 1455 0.0165 0.0105 0
c 1456 0.0175 0.0105 0
c 1457 0.0185 0.0105 0
c 1458 0.0195 0.0105 0
c 1459 0.0205 0.0105 0
c 1460 0.0215 0.0105 0
c 1461 -0.021499999999999998 0.0115 0
c 1462 -0.020500000000000001 0.0115 0
c 1463 -0.0195 0.0115 0
c 1464 -0.018499999999999999 0.0115 0
c 1465 -0.017500000000000002 0.0115 0
c 1466 -0.016500000000000001 0.0115 0
c 1467 -0.0155 0.0115 0
c 1468 -0.014500000000000001 0.0115 0
c 1469 -0.0135 0.0115 0
c 1470 -0.012500000000000001 0.0115 0
c 1471 -0.0115 0.0115 0
c 1472 -0.010999999999999999 0.0115 0
c 1473 -0.01 0.0115 0
c 1474 -0.0089999999999999993 0.0115 0
c 1475 -0.0080000000000000002 0.0115 0
c 1476 -0.0073749999999999996 0.0115 0
c 1477 -0.0067499999999999999 0.0115 0
c 1478 -0.0061250000000000002 0.0115 0
c 1479 -0.0054999999999999997 0.0115 0
c 1480 -0.004875 0.0115 0
c 1481 -0.0042500000000000003 0.0115 0
c 1482 -0.0036250000000000002 0.0115 0
c 1483 -0.0030000000000000001 0.0115 0
c 1484 -0.0022499999999999998 0.0115 0
c 1485 -0.0015 0.0115 0
c 1486 -0.00075000000000000002 0.0115 0
c 1487 0 0.0115 0
c 1488 0.00075 0.0115 0
c 1489 0.0015 0.0115 0
c 1490 0.00225 0.0115 0
c 1491 0.003 0.0115 0
c 1492 0.003625 0.0115 0
c 1493 0.00425 0.0115 0
c 1494 0.004875 0.0115 0
c 1495 0.0055 0.0115 0
c 1496 0.006125 0.0115 0
c 1497 0.00675 0.0115 0
c 1498 0.007375 0.0115 0
c 1499 0.008 0.0115 0
c 1500 0.009 0.0115 0
c 1501 0.01 0.0115 0
c 1502 0.011 0.0115 0
c 1503 0.0115 0.0115 0
c 1504 0.0125 0.0115 0
c 1505 0.0135 0.0115 0
c 1506 0.0145 0.0115 0
c 1507 0.0155 0.0115 0
c 1508 0.0165 0.0115 0
c 1509 0.0175 0.0115 0
c 1510 0.0185 0.0115 0
c 1511 0.0195 0.0115 0
c 1512 0.0205 0.0115 0
c 1513 0.0215 0.0115 0
e 1 663 664 0
e 2 663 664 0
e 3 663 662 0
e 4 663 662 0
e 5 664 665 0
e 6 664 665 0
e 7 717 736 0
e 8 717 736 0
e 9 717 662 0
e 10 717 662 0
e 11 736 784 0
e 12 736 784 0
e 13 784 803 0
e 14 784 803 0
e 15 804 805 0
e 16 804 805 0
e 17 804 803 0
e 18 804 803 0
e 19 805 806 0
e 20 805 806 0
e 21 665 666 0
e 22 665 666 0
e 23 666 738 0
e 24 666 738 0
e 25 738 807 0
e 26 738 807 0
e 27 806 807 0
e 28 806 807 0
e 29 696 697 0
e 30 696 697 0
e 31 696 695 0
e 32 696 695 0
e 33 697 698 0
e 34 697 698 0
e 35 764 695 0
e 36 764 695 0
e 37 764 837 0
e 38 764 837 0
e 39 838 837 0
e 40 838 837 0
e 41 838 839 0
e 42 838 839 0
e 43 839 840 0
e 44 839 840 0
e 45 718 766 0
e 46 718 766 0
e 47 718 699 0
e 48 718 699 0
e 49 766 785 0
e 50 766 785 0
e 51 698 699 0
e 52 698 699 0
e 53 840 841 0
e 54 840 841 0
e 55 785 841 0
e 56 785 841 0
e 57 574 627 0
e 58 574 627 0
e 59 574 575 0
e 60 574 575 0
e 61 627 660 0
e 62 627 660 0
e 63 575 576 0
e 64 575 576 0
e 65 660 715 0
e 66 660 715 0
e 67 576 577 0
e 68 576 577 0
e 69 715 734 0
e 70 715 734 0
e 71 734 782 0
e 72 734 782 0
e 73 782 801 0
e 74 782 801 0
e 75 801 857 0
e 76 801 857 0
e 77 857 892 0
e 78 857 892 0
e 79 893 892 0
e 80 893 892 0
e 81 893 894 0
e 82 893 894 0
e 83 894 895 0
e 84 894 895 0
e 85 577 578 0
e 86 577 578 0
e 87 578 579 0
e 88 578 579 0
e 89 895 896 0
e 90 895 896 0
e 91 896 897 0
e 92 896 897 0
e 93 579 580 0
e 94 579 580 0
e 95 580 581 0
e 96 580 581 0
e 97 897 898 0
e 98 897 898 0
e 99 898 899 0
e 100 898 899 0
e 101 581 582 0
e 102 581 582 0
e 103 582 583 0
e 104 582 583 0
e 105 899 900 0
e 106 899 900 0
e 107 900 901 0
e 108 900 901 0
e 109 583 584 0
e 110 583 584 0
e 111 584 585 0
e 112 584 585 0
e 113 901 902 0
e 114 901 902 0
e 115 902 903 0
e 116 902 903 0
e 117 585 586 0
e 118 585 586 0
e 119 903 904 0
e 120 903 904 0
e 121 586 587 0
e 122 586 587 0
e 123 904 905 0
e 124 904 905 0
e 125 587 588 0
e 126 587 588 0
e 127 905 906 0
e 128 905 906 0
e 129 588 589 0
e 130 588 589 0
e 131 906 907 0
e 132 906 907 0
e 133 589 590 0
e 134 589 590 0
e 135 907 908 0
e 136 907 908 0
e 137 590 591 0
e 138 590 591 0
e 139 908 909 0
e 140 908 909 0
e 141 591 592 0
e 142 591 592 0
e 143 909 910 0
e 144 909 910 0
e 145 592 593 0
e 146 592 593 0
e 147 910 911 0
e 148 910 911 0
e 149 593 594 0
e 150 593 594 0
e 151 911 912 0
e 152 911 912 0
e 153 594 595 0
e 154 594 595 0
e 155 912 913 0
e 156 912 913 0
e 157 595 596 0
e 158 595 596 0
e 159 913 914 0
e 160 913 914 0
e 161 596 597 0
e 162 596 597 0
e 163 914 915 0
e 164 914 915 0
e 165 597 598 0
e 166 597 598 0
e 167 915 916 0
e 168 915 916 0
e 169 598 599 0
e 170 598 599 0
e 171 916 917 0
e 172 916 917 0
e 173 599 600 0
e 174 599 600 0
e 175 917 918 0
e 176 917 918 0
e 177 600 601 0
e 178 600 601 0
e 179 918 919 0
e 180 918 919 0
e 181 601 602 0
e 182 601 602 0
e 183 919 920 0
e 184 919 920 0
e 185 602 603 0
e 186 602 603 0
e 187 920 921 0
e 188 920 921 0
e 189 603 604 0
e 190 603 604 0
e 191 921 922 0
e 192 921 922 0
e 193 604 605 0
e 194 604 605 0
e 195 922 923 0
e 196 922 923 0
e 197 605 606 0
e 198 605 606 0
e 199 923 924 0
e 200 923 924 0
e 201 606 607 0
e 202 606 607 0
e 203 924 925 0
e 204 924 925 0
e 205 607 608 0
e 206 607 608 0
e 207 925 926 0
e 208 925 926 0
e 209 926 927 0
e 210 926 927 0
e 211 608 609 0
e 212 608 609 0
e 213 609 610 0
e 214 609 610 0
e 215 927 928 0
e 216 927 928 0
e 217 928 929 0
e 218 928 929 0
e 219 610 611 0
e 220 610 611 0
e 221 611 612 0
e 222 611 612 0
e 223 929 930 0
e 224 929 930 0
e 225 930 931 0
e 226 930 931 0
e 227 612 613 0
e 228 612 613 0
e 229 613 614 0
e 230 613 614 0
e 231 931 932 0
e 232 931 932 0
e 233 932 933 0
e 234 932 933 0
e 235 614 615 0
e 236 614 615 0
e 237 701 646 0
e 238 701 646 0
e 239 701 720 0
e 240 701 720 0
e 241 646 615 0
e 242 646 615 0
e 243 768 720 0
e 244 768 720 0
e 245 768 787 0
e 246 768 787 0
e 247 843 787 0
e 248 843 787 0
e 249 843 878 0
e 250 843 878 0
e 251 933 934 0
e 252 933 934 0
e 253 934 878 0
e 254 934 878 0
e 255 433 486 0
e 256 433 486 0
e 257 433 434 0
e 258 433 434 0
e 259 486 571 0
e 260 486 571 0
e 261 434 435 0
e 262 434 435 0
e 263 571 657 0
e 264 571 657 0
e 265 657 731 0
e 266 657 731 0
e 267 731 798 0
e 268 731 798 0
e 269 798 889 0
e 270 798 889 0
e 271 889 980 0
e 272 889 980 0
e 273 980 1045 0
e 274 980 1045 0
e 275 1046 1045 0
e 276 1046 1045 0
e 277 1046 1047 0
e 278 1046 1047 0
e 279 435 436 0
e 280 435 436 0
e 281 1047 1048 0
e 282 1047 1048 0
e 283 436 437 0
e 284 436 437 0
e 285 1048 1049 0
e 286 1048 1049 0
e 287 437 438 0
e 288 437 438 0
e 289 1049 1050 0
e 290 1049 1050 0
e 291 438 439 0
e 292 438 439 0
e 293 1050 1051 0
e 294 1050 1051 0
e 295 439 440 0
e 296 439 440 0
e 297 439 386 0
e 298 439 386 0
e 299 1051 1052 0
e 300 1051 1052 0
e 301 1051 1104 0
e 302 1051 1104 0
e 303 440 441 0
e 304 440 441 0
e 305 1052 1053 0
e 306 1052 1053 0
e 307 441 442 0
e 308 441 442 0
e 309 1053 1054 0
e 310 1053 1054 0
e 311 442 443 0
e 312 442 443 0
e 313 1054 1055 0
e 314 1054 1055 0
e 315 443 444 0
e 316 443 444 0
e 317 1055 1056 0
e 318 1055 1056 0
e 319 444 445 0
e 320 444 445 0
e 321 1056 1057 0
e 322 1056 1057 0
e 323 445 446 0
e 324 445 446 0
e 325 1057 1058 0
e 326 1057 1058 0
e 327 446 447 0
e 328 446 447 0
e 329 1058 1059 0
e 330 1058 1059 0
e 331 447 448 0
e 332 447 448 0
e 333 447 394 0
e 334 447 394 0
e 335 1059 1060 0
e 336 1059 1060 0
e 337 1059 1112 0
e 338 1059 1112 0
e 339 448 449 0
e 340 448 449 0
e 341 1060 1061 0
e 342 1060 1061 0
e 343 449 450 0
e 344 449 450 0
e 345 1061 1062 0
e 346 1061 1062 0
e 347 450 451 0
e 348 450 451 0
e 349 1062 1063 0
e 350 1062 1063 0
e 351 451 452 0
e 352 451 452 0
e 353 1063 1064 0
e 354 1063 1064 0
e 355 452 453 0
e 356 452 453 0
e 357 1064 1065 0
e 358 1064 1065 0
e 359 453 454 0
e 360 453 454 0
e 361 1065 1066 0
e 362 1065 1066 0
e 363 454 455 0
e 364 454 455 0
e 365 1066 1067 0
e 366 1066 1067 0
e 367 455 456 0
e 368 455 456 0
e 369 455 402 0
e 370 455 402 0
e 371 1067 1068 0
e 372 1067 1068 0
e 373 1067 1120 0
e 374 1067 1120 0
e 375 456 457 0
e 376 456 457 0
e 377 1068 1069 0
e 378 1068 1069 0
e 379 457 458 0
e 380 457 458 0
e 381 1069 1070 0
e 382 1069 1070 0
e 383 458 459 0
e 384 458 459 0
e 385 1070 1071 0
e 386 1070 1071 0
e 387 459 460 0
e 388 459 460 0
e 389 1071 1072 0
e 390 1071 1072 0
e 391 460 461 0
e 392 460 461 0
e 393 1072 1073 0
e 394 1072 1073 0
e 395 461 462 0
e 396 461 462 0
e 397 1073 1074 0
e 398 1073 1074 0
e 399 462 463 0
e 400 462 463 0
e 401 1074 1075 0
e 402 1074 1075 0
e 403 463 464 0
e 404 463 464 0
e 405 463 410 0
e 406 463 410 0
e 407 1075 1076 0
e 408 1075 1076 0
e 409 1075 1128 0
e 410 1075 1128 0
e 411 464 465 0
e 412 464 465 0
e 413 1076 1077 0
e 414 1076 1077 0
e 415 465 466 0
e 416 465 466 0
e 417 1077 1078 0
e 418 1077 1078 0
e 419 466 467 0
e 420 466 467 0
e 421 1078 1079 0
e 422 1078 1079 0
e 423 467 468 0
e 424 467 468 0
e 425 1079 1080 0
e 426 1079 1080 0
e 427 468 469 0
e 428 468 469 0
e 429 1080 1081 0
e 430 1080 1081 0
e 431 532 469 0
e 432 532 469 0
e 433 532 618 0
e 434 532 618 0
e 435 618 704 0
e 436 618 704 0
e 437 704 771 0
e 438 704 771 0
e 439 771 846 0
e 440 771 846 0
e 441 846 937 0
e 442 846 937 0
e 443 937 1028 0
e 444 937 1028 0
e 445 1028 1081 0
e 446 1028 1081 0
e 447 325 378 0
e 448 325 378 0
e 449 325 326 0
e 450 325 326 0
e 451 378 431 0
e 452 378 431 0
e 453 326 327 0
e 454 326 327 0
e 455 431 484 0
e 456 431 484 0
e 457 484 569 0
e 458 484 569 0
e 459 569 655 0
e 460 569 655 0
e 461 655 729 0
e 462 655 729 0
e 463 729 796 0
e 464 729 796 0
e 465 796 887 0
e 466 796 887 0
e 467 887 978 0
e 468 887 978 0
e 469 978 1043 0
e 470 978 1043 0
e 471 1043 1096 0
e 472 1043 1096 0
e 473 1096 1149 0
e 474 1096 1149 0
e 475 1150 1149 0
e 476 1150 1149 0
e 477 1150 1151 0
e 478 1150 1151 0
e 479 327 328 0
e 480 327 328 0
e 481 1151 1152 0
e 482 1151 1152 0
e 483 328 329 0
e 484 328 329 0
e 485 1152 1153 0
e 486 1152 1153 0
e 487 329 330 0
e 488 329 330 0
e 489 1153 1154 0
e 490 1153 1154 0
e 491 330 331 0
e 492 330 331 0
e 493 1154 1155 0
e 494 1154 1155 0
e 495 331 332 0
e 496 331 332 0
e 497 1155 1156 0
e 498 1155 1156 0
e 499 332 333 0
e 500 332 333 0
e 501 1156 1157 0
e 502 1156 1157 0
e 503 386 333 0
e 504 386 333 0
e 505 1104 1157 0
e 506 1104 1157 0
e 507 1 54 0
e 508 1 2 0
e 509 54 107 0
e 510 2 3 0
e 511 107 160 0
e 512 160 213 0
e 513 213 266 0
e 514 266 319 0
e 515 319 372 0
e 516 372 425 0
e 517 425 478 0
e 518 478 563 0
e 519 563 649 0
e 520 649 723 0
e 521 723 790 0
e 522 790 881 0
e 523 881 972 0
e 524 972 1037 0
e 525 1037 1090 0
e 526 1090 1143 0
e 527 1143 1196 0
e 528 1196 1249 0
e 529 1249 1302 0
e 530 1302 1355 0
e 531 1355 1408 0
e 532 1408 1461 0
e 533 1462 1461 0
e 534 1462 1463 0
e 535 3 4 0
e 536 109 162 0
e 537 109 162 0
e 538 109 110 0
e 539 109 110 0
e 540 162 215 0
e 541 162 215 0
e 542 215 268 0
e 543 215 268 0
e 544 268 321 0
e 545 268 321 0
e 546 321 374 0
e 547 321 374 0
e 548 374 427 0
e 549 374 427 0
e 550 427 480 0
e 551 427 480 0
e 552 480 565 0
e 553 480 565 0
e 554 565 651 0
e 555 565 651 0
e 556 651 725 0
e 557 651 725 0
e 558 725 792 0
e 559 725 792 0
e 560 792 883 0
e 561 792 883 0
e 562 883 974 0
e 563 883 974 0
e 564 974 1039 0
e 565 974 1039 0
e 566 1039 1092 0
e 567 1039 1092 0
e 568 1092 1145 0
e 569 1092 1145 0
e 570 1145 1198 0
e 571 1145 1198 0
e 572 1198 1251 0
e 573 1198 1251 0
e 574 1251 1304 0
e 575 1251 1304 0
e 576 1304 1357 0
e 577 1304 1357 0
e 578 1357 1358 0
e 579 1357 1358 0
e 580 1463 1464 0
e 581 4 5 0
e 582 110 111 0
e 583 110 111 0
e 584 1358 1359 0
e 585 1358 1359 0
e 586 1464 1465 0
e 587 5 6 0
e 588 111 112 0
e 589 111 112 0
e 590 1359 1360 0
e 591 1359 1360 0
e 592 1465 1466 0
e 593 6 7 0
e 594 112 113 0
e 595 112 113 0
e 596 1360 1361 0
e 597 1360 1361 0
e 598 1466 1467 0
e 599 7 8 0
e 600 113 114 0
e 601 113 114 0
e 602 1361 1362 0
e 603 1361 1362 0
e 604 1467 1468 0
e 605 8 9 0
e 606 114 115 0
e 607 114 115 0
e 608 1362 1363 0
e 609 1362 1363 0
e 610 1468 1469 0
e 611 9 10 0
e 612 115 116 0
e 613 115 116 0
e 614 1363 1364 0
e 615 1363 1364 0
e 616 1469 1470 0
e 617 10 11 0
e 618 116 117 0
e 619 116 117 0
e 620 1364 1365 0
e 621 1364 1365 0
e 622 1470 1471 0
e 623 11 12 0
e 624 117 118 0
e 625 117 118 0
e 626 1365 1366 0
e 627 1365 1366 0
e 628 1471 1472 0
e 629 12 13 0
e 630 118 119 0
e 631 118 119 0
e 632 1366 1367 0
e 633 1366 1367 0
e 634 1472 1473 0
e 635 13 14 0
e 636 119 120 0
e 637 119 120 0
e 638 1367 1368 0
e 639 1367 1368 0
e 640 1473 1474 0
e 641 14 15 0
e 642 120 121 0
e 643 120 121 0
e 644 1368 1369 0
e 645 1368 1369 0
e 646 1474 1475 0
e 647 15 16 0
e 648 121 122 0
e 649 121 122 0
e 650 1369 1370 0
e 651 1369 1370 0
e 652 1475 1476 0
e 653 16 17 0
e 654 122 123 0
e 655 122 123 0
e 656 1370 1371 0
e 657 1370 1371 0
e 658 1476 1477 0
e 659 17 18 0
e 660 123 124 0
e 661 123 124 0
e 662 1371 1372 0
e 663 1371 1372 0
e 664 1477 1478 0
e 665 18 19 0
e 666 124 125 0
e 667 124 125 0
e 668 1372 1373 0
e 669 1372 1373 0
e 670 1478 1479 0
e 671 19 20 0
e 672 125 126 0
e 673 125 126 0
e 674 1373 1374 0
e 675 1373 1374 0
e 676 1479 1480 0
e 677 20 21 0
e 678 126 127 0
e 679 126 127 0
e 680 1374 1375 0
e 681 1374 1375 0
e 682 1480 1481 0
e 683 21 22 0
e 684 127 128 0
e 685 127 128 0
e 686 1375 1376 0
e 687 1375 1376 0
e 688 1481 1482 0
e 689 22 23 0
e 690 128 129 0
e 691 128 129 0
e 692 1376 1377 0
e 693 1376 1377 0
e 694 1482 1483 0
e 695 23 24 0
e 696 129 130 0
e 697 129 130 0
e 698 129 182 0
e 699 129 182 0
e 700 1377 1378 0
e 701 1377 1378 0
e 702 1377 1324 0
e 703 1377 1324 0
e 704 1483 1484 0
e 705 24 25 0
e 706 130 131 0
e 707 130 131 0
e 708 1378 1379 0
e 709 1378 1379 0
e 710 1484 1485 0
e 711 25 26 0
e 712 131 132 0
e 713 131 132 0
e 714 1379 1380 0
e 715 1379 1380 0
e 716 1485 1486 0
e 717 26 27 0
e 718 132 133 0
e 719 132 133 0
e 720 1380 1381 0
e 721 1380 1381 0
e 722 1486 1487 0
e 723 27 28 0
e 724 133 134 0
e 725 133 134 0
e 726 1381 1382 0
e 727 1381 1382 0
e 728 1487 1488 0
e 729 28 29 0
e 730 134 135 0
e 731 134 135 0
e 732 1382 1383 0
e 733 1382 1383 0
e 734 1488 1489 0
e 735 29 30 0
e 736 135 136 0
e 737 135 136 0
e 738 1383 1384 0
e 739 1383 1384 0
e 740 1489 1490 0
e 741 30 31 0
e 742 136 137 0
e 743 136 137 0
e 744 1384 1385 0
e 745 1384 1385 0
e 746 1490 1491 0
e 747 31 32 0
e 748 137 138 0
e 749 137 138 0
e 750 137 190 0
e 751 137 190 0
e 752 1385 1386 0
e 753 1385 1386 0
e 754 1385 1332 0
e 755 1385 1332 0
e 756 1491 1492 0
e 757 32 33 0
e 758 138 139 0
e 759 138 139 0
e 760 1386 1387 0
e 761 1386 1387 0
e 762 1492 1493 0
e 763 33 34 0
e 764 139 140 0
e 765 139 140 0
e 766 1387 1388 0
e 767 1387 1388 0
e 768 1493 1494 0
e 769 34 35 0
e 770 140 141 0
e 771 140 141 0
e 772 1388 1389 0
e 773 1388 1389 0
e 774 1494 1495 0
e 775 35 36 0
e 776 141 142 0
e 777 141 142 0
e 778 1389 1390 0
e 779 1389 1390 0
e 780 1495 1496 0
e 781 36 37 0
e 782 142 143 0
e 783 142 143 0
e 784 1390 1391 0
e 785 1390 1391 0
e 786 1496 1497 0
e 787 37 38 0
e 788 143 144 0
e 789 143 144 0
e 790 1391 1392 0
e 791 1391 1392 0
e 792 1497 1498 0
e 793 38 39 0
e 794 144 145 0
e 795 144 145 0
e 796 1392 1393 0
e 797 1392 1393 0
e 798 1498 1499 0
e 799 39 40 0
e 800 145 146 0
e 801 145 146 0
e 802 1393 1394 0
e 803 1393 1394 0
e 804 1499 1500 0
e 805 40 41 0
e 806 146 147 0
e 807 146 147 0
e 808 1394 1395 0
e 809 1394 1395 0
e 810 1500 1501 0
e 811 41 42 0
e 812 147 148 0
e 813 147 148 0
e 814 1395 1396 0
e 815 1395 1396 0
e 816 1501 1502 0
e 817 42 43 0
e 818 148 149 0
e 819 148 149 0
e 820 1396 1397 0
e 821 1396 1397 0
e 822 1502 1503 0
e 823 43 44 0
e 824 149 150 0
e 825 149 150 0
e 826 1397 1398 0
e 827 1397 1398 0
e 828 1503 1504 0
e 829 44 45 0
e 830 150 151 0
e 831 150 151 0
e 832 1398 1399 0
e 833 1398 1399 0
e 834 1504 1505 0
e 835 45 46 0
e 836 151 152 0
e 837 151 152 0
e 838 1399 1400 0
e 839 1399 1400 0
e 840 1505 1506 0
e 841 46 47 0
e 842 152 153 0
e 843 152 153 0
e 844 1400 1401 0
e 845 1400 1401 0
e 846 1506 1507 0
e 847 47 48 0
e 848 153 154 0
e 849 153 154 0
e 850 1401 1402 0
e 851 1401 1402 0
e 852 1507 1508 0
e 853 48 49 0
e 854 154 155 0
e 855 154 155 0
e 856 1402 1403 0
e 857 1402 1403 0
e 858 1508 1509 0
e 859 49 50 0
e 860 155 156 0
e 861 155 156 0
e 862 1403 1404 0
e 863 1403 1404 0
e 864 1509 1510 0
e 865 50 51 0
e 866 156 157 0
e 867 156 157 0
e 868 1404 1405 0
e 869 1404 1405 0
e 870 1510 1511 0
e 871 51 52 0
e 872 157 210 0
e 873 157 210 0
e 874 1405 1352 0
e 875 1405 1352 0
e 876 1511 1512 0
e 877 52 53 0
e 878 210 263 0
e 879 210 263 0
e 880 263 316 0
e 881 263 316 0
e 882 316 369 0
e 883 316 369 0
e 884 369 422 0
e 885 369 422 0
e 886 422 475 0
e 887 422 475 0
e 888 475 538 0
e 889 475 538 0
e 890 538 624 0
e 891 538 624 0
e 892 624 710 0
e 893 624 710 0
e 894 710 777 0
e 895 710 777 0
e 896 777 852 0
e 897 777 852 0
e 898 852 943 0
e 899 852 943 0
e 900 943 1034 0
e 901 943 1034 0
e 902 1034 1087 0
e 903 1034 1087 0
e 904 1087 1140 0
e 905 1087 1140 0
e 906 1140 1193 0
e 907 1140 1193 0
e 908 1193 1246 0
e 909 1193 1246 0
e 910 1246 1299 0
e 911 1246 1299 0
e 912 1299 1352 0
e 913 1299 1352 0
e 914 1512 1513 0
e 915 106 53 0
e 916 106 159 0
e 917 159 212 0
e 918 212 265 0
e 919 265 318 0
e 920 318 371 0
e 921 371 424 0
e 922 424 477 0
e 923 477 540 0
e 924 540 626 0
e 925 626 712 0
e 926 712 779 0
e 927 779 854 0
e 928 854 945 0
e 929 945 1036 0
e 930 1036 1089 0
e 931 1089 1142 0
e 932 1142 1195 0
e 933 1195 1248 0
e 934 1248 1301 0
e 935 1301 1354 0
e 936 1354 1407 0
e 937 1407 1460 0
e 938 1460 1513 0
e 939 182 235 0
e 940 182 235 0
e 941 235 288 0
e 942 235 288 0
e 943 288 341 0
e 944 288 341 0
e 945 341 394 0
e 946 341 394 0
e 947 1112 1165 0
e 948 1112 1165 0
e 949 1165 1218 0
e 950 1165 1218 0
e 951 1218 1271 0
e 952 1218 1271 0
e 953 1271 1324 0
e 954 1271 1324 0
e 955 190 243 0
e 956 190 243 0
e 957 243 296 0
e 958 243 296 0
e 959 296 349 0
e 960 296 349 0
e 961 349 402 0
e 962 349 402 0
e 963 1120 1173 0
e 964 1120 1173 0
e 965 1173 1226 0
e 966 1173 1226 0
e 967 1226 1279 0
e 968 1226 1279 0
e 969 1279 1332 0
e 970 1279 1332 0
e 971 357 410 0
e 972 357 410 0
e 973 357 358 0
e 974 357 358 0
e 975 1128 1181 0
e 976 1128 1181 0
e 977 1181 1182 0
e 978 1181 1182 0
e 979 358 359 0
e 980 358 359 0
e 981 1182 1183 0
e 982 1182 1183 0
e 983 359 360 0
e 984 359 360 0
e 985 1183 1184 0
e 986 1183 1184 0
e 987 360 361 0
e 988 360 361 0
e 989 1184 1185 0
e 990 1184 1185 0
e 991 361 362 0
e 992 361 362 0
e 993 1185 1186 0
e 994 1185 1186 0
e 995 362 363 0
e 996 362 363 0
e 997 1186 1187 0
e 998 1186 1187 0
e 999 363 364 0
e 1000 363 364 0
e 1001 1187 1188 0
e 1002 1187 1188 0
e 1003 364 365 0
e 1004 364 365 0
e 1005 1188 1189 0
e 1006 1188 1189 0
e 1007 365 418 0
e 1008 365 418 0
e 1009 1189 1136 0
e 1010 1189 1136 0
e 1011 418 471 0
e 1012 418 471 0
e 1013 471 534 0
e 1014 471 534 0
e 1015 534 620 0
e 1016 534 620 0
e 1017 620 706 0
e 1018 620 706 0
e 1019 706 773 0
e 1020 706 773 0
e 1021 773 848 0
e 1022 773 848 0
e 1023 848 939 0
e 1024 848 939 0
e 1025 939 1030 0
e 1026 939 1030 0
e 1027 1030 1083 0
e 1028 1030 1083 0
e 1029 1083 1136 0
e 1030 1083 1136 0
t 1 1 664 663 737 2 11 -1024
t 2 1 663 717 737 3 1 4
t 3 1 737 717 736 -1024 5 2
t 4 1 663 662 717 -1024 2 -1024
t 5 1 737 736 784 -1024 6 3
t 6 1 737 784 804 8 7 5
t 7 1 737 804 805 -1024 12 6
t 8 1 804 784 803 -1024 -1024 6
t 9 1 666 665 738 10 -1024 -1024
t 10 1 665 737 738 13 9 11
t 11 1 665 664 737 1 10 -1024
t 12 1 806 737 805 7 -1024 13
t 13 1 738 737 806 12 14 10
t 14 1 738 806 807 -1024 -1024 13
t 15 2 697 696 765 16 23 -1024
t 16 2 696 764 765 19 15 17
t 17 2 696 695 764 -1024 16 -1024
t 18 2 838 764 837 -1024 -1024 19
t 19 2 765 764 838 18 20 16
t 20 2 765 838 839 -1024 25 19
t 21 2 718 765 766 27 -1024 22
t 22 2 698 765 718 21 24 23
t 23 2 698 697 765 15 22 -1024
t 24 2 699 698 718 22 -1024 -1024
t 25 2 840 765 839 20 -1024 26
t 26 2 785 765 840 25 28 27
t 27 2 766 765 785 26 -1024 21
t 28 2 785 840 841 -1024 -1024 26
t 29 3 628 574 627 -1024 32 30
t 30 3 575 574 628 29 35 -1024
t 31 3 661 627 660 -1024 38 32
t 32 3 628 627 661 31 33 29
t 33 3 662 628 661 32 44 34
t 34 3 629 628 662 33 63 35
t 35 3 629 575 628 30 34 36
t 36 3 576 575 629 35 61 -1024
t 37 3 716 660 715 -1024 40 38
t 38 3 661 660 716 37 43 31
t 39 3 735 715 734 -1024 46 40
t 40 3 716 715 735 39 41 37
t 41 3 736 716 735 40 52 42
t 42 3 717 716 736 41 -1024 43
t 43 3 717 661 716 38 42 44
t 44 3 662 661 717 43 -1024 33
t 45 3 783 734 782 -1024 48 46
t 46 3 735 734 783 45 51 39
t 47 3 802 782 801 -1024 54 48
t 48 3 783 782 802 47 49 45
t 49 3 803 783 802 48 60 50
t 50 3 784 783 803 49 -1024 51
t 51 3 784 735 783 46 50 52
t 52 3 736 735 784 51 -1024 41
t 53 3 858 801 857 -1024 56 54
t 54 3 802 801 858 53 59 47
t 55 3 893 857 892 -1024 -1024 56
t 56 3 858 857 893 55 57 53
t 57 3 894 858 893 56 -1024 58
t 58 3 859 858 894 57 71 59
t 59 3 859 802 858 54 58 60
t 60 3 803 802 859 59 69 49
t 61 3 630 576 629 36 64 62
t 62 3 577 576 630 61 67 -1024
t 63 3 663 629 662 34 -1024 64
t 64 3 630 629 663 63 65 61
t 65 3 664 630 663 64 -1024 66
t 66 3 631 630 664 65 79 67
t 67 3 631 577 630 62 66 68
t 68 3 578 577 631 67 77 -1024
t 69 3 860 803 859 60 72 70
t 70 3 804 803 860 69 75 -1024
t 71 3 895 859 894 58 -1024 72
t 72 3 860 859 895 71 73 69
t 73 3 896 860 895 72 -1024 74
t 74 3 861 860 896 73 87 75
t 75 3 861 804 860 70 74 76
t 76 3 805 804 861 75 85 -1024
t 77 3 632 578 631 68 80 78
t 78 3 579 578 632 77 83 -1024
t 79 3 665 631 664 66 -1024 80
t 80 3 632 631 665 79 81 77
t 81 3 666 632 665 80 -1024 82
t 82 3 633 632 666 81 95 83
t 83 3 633 579 632 78 82 84
t 84 3 580 579 633 83 93 -1024
t 85 3 862 805 861 76 88 86
t 86 3 806 805 862 85 91 -1024
t 87 3 897 861 896 74 -1024 88
t 88 3 862 861 897 87 89 85
t 89 3 898 862 897 88 -1024 90
t 90 3 863 862 898 89 109 91
t 91 3 863 806 862 86 90 92
t 92 3 807 806 863 91 107 -1024
t 93 3 634 580 633 84 96 94
t 94 3 581 580 634 93 99 -1024
t 95 3 667 633 666 82 103 96
t 96 3 634 633 667 95 97 93
t 97 3 668 634 667 96 101 98
t 98 3 635 634 668 97 117 99
t 99 3 635 581 634 94 98 100
t 100 3 582 581 635 99 115 -1024
t 101 3 668 667 739 102 125 97
t 102 3 667 738 739 105 101 103
t 103 3 667 666 738 -1024 102 95
t 104 3 808 738 807 -1024 108 105
t 105 3 739 738 808 104 106 102
t 106 3 739 808 809 114 126 105
t 107 3 864 807 863 92 110 108
t 108 3 808 807 864 107 113 104
t 109 3 899 863 898 90 -1024 110
t 110 3 864 863 899 109 111 107
t 111 3 900 864 899 110 -1024 112
t 112 3 865 864 900 111 131 113
t 113 3 865 808 864 108 112 114
t 114 3 809 808 865 113 129 106
t 115 3 636 582 635 100 118 116
t 116 3 583 582 636 115 121 -1024
t 117 3 669 635 668 98 125 118
t 118 3 636 635 669 117 119 115
t 119 3 670 636 669 118 123 120
t 120 3 637 636 670 119 139 121
t 121 3 637 583 636 116 120 122
t 122 3 584 583 637 121 137 -1024
t 123 3 670 669 740 124 140 119
t 124 3 669 739 740 127 123 125
t 125 3 669 668 739 101 124 117
t 126 3 810 739 809 106 130 127
t 127 3 740 739 810 126 128 124
t 128 3 740 810 811 136 142 127
t 129 3 866 809 865 114 132 130
t 130 3 810 809 866 129 135 126
t 131 3 901 865 900 112 -1024 132
t 132 3 866 865 901 131 133 129
t 133 3 902 866 901 132 -1024 134
t 134 3 867 866 902 133 146 135
t 135 3 867 810 866 130 134 136
t 136 3 811 810 867 135 144 128
t 137 3 585 584 637 122 138 -1024
t 138 3 585 637 671 139 147 137
t 139 3 671 637 670 120 141 138
t 140 3 741 670 740 123 143 141
t 141 3 671 670 741 140 149 139
t 142 3 812 740 811 128 144 143
t 143 3 741 740 812 142 151 140
t 144 3 812 811 867 136 145 142
t 145 3 812 867 903 146 153 144
t 146 3 903 867 902 134 -1024 145
t 147 3 672 585 671 138 150 148
t 148 3 586 585 672 147 155 -1024
t 149 3 742 671 741 141 152 150
t 150 3 672 671 742 149 157 147
t 151 3 813 741 812 143 154 152
t 152 3 742 741 813 151 159 149
t 153 3 904 812 903 145 -1024 154
t 154 3 813 812 904 153 161 151
t 155 3 673 586 672 148 158 156
t 156 3 587 586 673 155 163 -1024
t 157 3 743 672 742 150 160 158
t 158 3 673 672 743 157 165 155
t 159 3 814 742 813 152 162 160
t 160 3 743 742 814 159 167 157
t 161 3 905 813 904 154 -1024 162
t 162 3 814 813 905 161 169 159
t 163 3 674 587 673 156 166 164
t 164 3 588 587 674 163 171 -1024
t 165 3 744 673 743 158 168 166
t 166 3 674 673 744 165 173 163
t 167 3 815 743 814 160 170 168
t 168 3 744 743 815 167 175 165
t 169 3 906 814 905 162 -1024 170
t 170 3 815 814 906 169 177 167
t 171 3 675 588 674 164 174 172
t 172 3 589 588 675 171 179 -1024
t 173 3 745 674 744 166 176 174
t 174 3 675 674 745 173 181 171
t 175 3 816 744 815 168 178 176
t 176 3 745 744 816 175 183 173
t 177 3 907 815 906 170 -1024 178
t 178 3 816 815 907 177 185 175
t 179 3 676 589 675 172 182 180
t 180 3 590 589 676 179 187 -1024
t 181 3 746 675 745 174 184 182
t 182 3 676 675 746 181 189 179
t 183 3 817 745 816 176 186 184
t 184 3 746 745 817 183 191 181
t 185 3 908 816 907 178 -1024 186
t 186 3 817 816 908 185 193 183
t 187 3 677 590 676 180 190 188
t 188 3 591 590 677 187 195 -1024
t 189 3 747 676 746 182 192 190
t 190 3 677 676 747 189 197 187
t 191 3 818 746 817 184 194 192
t 192 3 747 746 818 191 199 189
t 193 3 909 817 908 186 -1024 194
t 194 3 818 817 909 193 201 191
t 195 3 678 591 677 188 198 196
t 196 3 592 591 678 195 203 -1024
t 197 3 748 677 747 190 200 198
t 198 3 678 677 748 197 205 195
t 199 3 819 747 818 192 202 200
t 200 3 748 747 819 199 207 197
t 201 3 910 818 909 194 -1024 202
t 202 3 819 818 910 201 209 199
t 203 3 679 592 678 196 206 204
t 204 3 593 592 679 203 211 -1024
t 205 3 749 678 748 198 208 206
t 206 3 679 678 749 205 213 203
t 207 3 820 748 819 200 210 208
t 208 3 749 748 820 207 215 205
t 209 3 911 819 910 202 -1024 210
t 210 3 820 819 911 209 217 207
t 211 3 680 593 679 204 214 212
t 212 3 594 593 680 211 219 -1024
t 213 3 750 679 749 206 216 214
t 214 3 680 679 750 213 221 211
t 215 3 821 749 820 208 218 216
t 216 3 750 749 821 215 223 213
t 217 3 912 820 911 210 -1024 218
t 218 3 821 820 912 217 225 215
t 219 3 681 594 680 212 222 220
t 220 3 595 594 681 219 227 -1024
t 221 3 751 680 750 214 224 222
t 222 3 681 680 751 221 229 219
t 223 3 822 750 821 216 226 224
t 224 3 751 750 822 223 231 221
t 225 3 913 821 912 218 -1024 226
t 226 3 822 821 913 225 233 223
t 227 3 682 595 681 220 230 228
t 228 3 596 595 682 227 235 -1024
t 229 3 752 681 751 222 232 230
t 230 3 682 681 752 229 237 227
t 231 3 823 751 822 224 234 232
t 232 3 752 751 823 231 239 229
t 233 3 914 822 913 226 -1024 234
t 234 3 823 822 914 233 241 231
t 235 3 683 596 682 228 238 236
t 236 3 597 596 683 235 243 -1024
t 237 3 753 682 752 230 240 238
t 238 3 683 682 753 237 245 235
t 239 3 824 752 823 232 242 240
t 240 3 753 752 824 239 247 237
t 241 3 915 823 914 234 -1024 242
t 242 3 824 823 915 241 249 239
t 243 3 684 597 683 236 246 244
t 244 3 598 597 684 243 251 -1024
t 245 3 754 683 753 238 248 246
t 246 3 684 683 754 245 253 243
t 247 3 825 753 824 240 250 248
t 248 3 754 753 825 247 255 245
t 249 3 916 824 915 242 -1024 250
t 250 3 825 824 916 249 257 247
t 251 3 685 598 684 244 254 252
t 252 3 599 598 685 251 259 -1024
t 253 3 755 684 754 246 256 254
t 254 3 685 684 755 253 261 251
t 255 3 826 754 825 248 258 256
t 256 3 755 754 826 255 263 253
t 257 3 917 825 916 250 -1024 258
t 258 3 826 825 917 257 265 255
t 259 3 686 599 685 252 262 260
t 260 3 600 599 686 259 267 -1024
t 261 3 756 685 755 254 264 262
t 262 3 686 685 756 261 269 259
t 263 3 827 755 826 256 266 264
t 264 3 756 755 827 263 271 261
t 265 3 918 826 917 258 -1024 266
t 266 3 827 826 918 265 273 263
t 267 3 687 600 686 260 270 268
t 268 3 601 600 687 267 275 -1024
t 269 3 757 686 756 262 272 270
t 270 3 687 686 757 269 277 267
t 271 3 828 756 827 264 274 272
t 272 3 757 756 828 271 279 269
t 273 3 919 827 918 266 -1024 274
t 274 3 828 827 919 273 281 271
t 275 3 688 601 687 268 278 276
t 276 3 602 601 688 275 283 -1024
t 277 3 758 687 757 270 280 278
t 278 3 688 687 758 277 285 275
t 279 3 829 757 828 272 282 280
t 280 3 758 757 829 279 287 277
t 281 3 920 828 919 274 -1024 282
t 282 3 829 828 920 281 289 279
t 283 3 689 602 688 276 286 284
t 284 3 603 602 689 283 291 -1024
t 285 3 759 688 758 278 288 286
t 286 3 689 688 759 285 293 283
t 287 3 830 758 829 280 290 288
t 288 3 759 758 830 287 295 285
t 289 3 921 829 920 282 -1024 290
t 290 3 830 829 921 289 297 287
t 291 3 690 603 689 284 294 292
t 292 3 604 603 690 291 299 -1024
t 293 3 760 689 759 286 296 294
t 294 3 690 689 760 293 301 291
t 295 3 831 759 830 288 298 296
t 296 3 760 759 831 295 303 293
t 297 3 922 830 921 290 -1024 298
t 298 3 831 830 922 297 305 295
t 299 3 691 604 690 292 302 300
t 300 3 605 604 691 299 307 -1024
t 301 3 761 690 760 294 304 302
t 302 3 691 690 761 301 309 299
t 303 3 832 760 831 296 306 304
t 304 3 761 760 832 303 311 301
t 305 3 923 831 922 298 -1024 306
t 306 3 832 831 923 305 314 303
t 307 3 692 605 691 300 310 308
t 308 3 606 605 692 307 317 -1024
t 309 3 762 691 761 302 312 310
t 310 3 692 691 762 309 319 307
t 311 3 833 761 832 304 315 312
t 312 3 762 761 833 311 321 309
t 313 3 868 923 924 -1024 326 314
t 314 3 868 832 923 306 313 315
t 315 3 833 832 868 314 324 311
t 316 3 638 692 693 320 334 317
t 317 3 638 606 692 308 316 318
t 318 3 607 606 638 317 332 -1024
t 319 3 763 692 762 310 322 320
t 320 3 693 692 763 319 342 316
t 321 3 834 762 833 312 325 322
t 322 3 763 762 834 321 323 319
t 323 3 763 834 835 331 343 322
t 324 3 869 833 868 315 327 325
t 325 3 834 833 869 324 330 321
t 326 3 925 868 924 313 -1024 327
t 327 3 869 868 925 326 328 324
t 328 3 926 869 925 327 -1024 329
t 329 3 870 869 926 328 348 330
t 330 3 870 834 869 325 329 331
t 331 3 835 834 870 330 346 323
t 332 3 639 607 638 318 335 333
t 333 3 608 607 639 332 338 -1024
t 334 3 694 638 693 316 342 335
t 335 3 639 638 694 334 336 332
t 336 3 695 639 694 335 340 337
t 337 3 640 639 695 336 356 338
t 338 3 640 608 639 333 337 339
t 339 3 609 608 640 338 354 -1024
t 340 3 695 694 764 341 -1024 336
t 341 3 694 763 764 344 340 342
t 342 3 694 693 763 320 341 334
t 343 3 836 763 835 323 347 344
t 344 3 764 763 836 343 345 341
t 345 3 764 836 837 353 -1024 344
t 346 3 871 835 870 331 349 347
t 347 3 836 835 871 346 352 343
t 348 3 927 870 926 329 -1024 349
t 349 3 871 870 927 348 350 346
t 350 3 928 871 927 349 -1024 351
t 351 3 872 871 928 350 364 352
t 352 3 872 836 871 347 351 353
t 353 3 837 836 872 352 362 345
t 354 3 641 609 640 339 357 355
t 355 3 610 609 641 354 360 -1024
t 356 3 696 640 695 337 -1024 357
t 357 3 641 640 696 356 358 354
t 358 3 697 641 696 357 -1024 359
t 359 3 642 641 697 358 372 360
t 360 3 642 610 641 355 359 361
t 361 3 611 610 642 360 370 -1024
t 362 3 873 837 872 353 365 363
t 363 3 838 837 873 362 368 -1024
t 364 3 929 872 928 351 -1024 365
t 365 3 873 872 929 364 366 362
t 366 3 930 873 929 365 -1024 367
t 367 3 874 873 930 366 380 368
t 368 3 874 838 873 363 367 369
t 369 3 839 838 874 368 378 -1024
t 370 3 643 611 642 361 373 371
t 371 3 612 611 643 370 376 -1024
t 372 3 698 642 697 359 -1024 373
t 373 3 643 642 698 372 374 370
t 374 3 699 643 698 373 -1024 375
t 375 3 644 643 699 374 388 376
t 376 3 644 612 643 371 375 377
t 377 3 613 612 644 376 386 -1024
t 378 3 875 839 874 369 381 379
t 379 3 840 839 875 378 384 -1024
t 380 3 931 874 930 367 -1024 381
t 381 3 875 874 931 380 382 378
t 382 3 932 875 931 381 -1024 383
t 383 3 876 875 932 382 412 384
t 384 3 876 840 875 379 383 385
t 385 3 841 840 876 384 410 -1024
t 386 3 645 613 644 377 389 387
t 387 3 614 613 645 386 392 -1024
t 388 3 700 644 699 375 395 389
t 389 3 645 644 700 388 390 386
t 390 3 701 645 700 389 401 391
t 391 3 646 645 701 390 -1024 392
t 392 3 646 614 645 387 391 393
t 393 3 615 614 646 392 -1024 -1024
t 394 3 719 699 718 -1024 397 395
t 395 3 700 699 719 394 400 388
t 396 3 767 718 766 -1024 403 397
t 397 3 719 718 767 396 398 394
t 398 3 768 719 767 397 409 399
t 399 3 720 719 768 398 -1024 400
t 400 3 720 700 719 395 399 401
t 401 3 701 700 720 400 -1024 390
t 402 3 786 766 785 -1024 405 403
t 403 3 767 766 786 402 408 396
t 404 3 842 785 841 -1024 411 405
t 405 3 786 785 842 404 406 402
t 406 3 843 786 842 405 417 407
t 407 3 787 786 843 406 -1024 408
t 408 3 787 767 786 403 407 409
t 409 3 768 767 787 408 -1024 398
t 410 3 877 841 876 385 413 411
t 411 3 842 841 877 410 416 404
t 412 3 933 876 932 383 -1024 413
t 413 3 877 876 933 412 414 410
t 414 3 934 877 933 413 -1024 415
t 415 3 878 877 934 414 -1024 416
t 416 3 878 842 877 411 415 417
t 417 3 843 842 878 416 -1024 406
t 418 4 487 433 486 -1024 421 419
t 419 4 434 433 487 418 438 -1024
t 420 4 572 486 571 -1024 423 421
t 421 4 487 486 572 420 440 418
t 422 4 658 571 657 -1024 426 423
t 423 4 572 571 658 422 444 420
t 424 4 713 731 732 429 451 425
t 425 4 713 657 731 -1024 424 426
t 426 4 658 657 713 425 449 422
t 427 4 780 798 799 432 459 428
t 428 4 780 731 798 -1024 427 429
t 429 4 732 731 780 428 457 424
t 430 4 855 889 890 435 467 431
t 431 4 855 798 889 -1024 430 432
t 432 4 799 798 855 431 465 427
t 433 4 946 980 981 437 475 434
t 434 4 946 889 980 -1024 433 435
t 435 4 890 889 946 434 473 430
t 436 4 1046 980 1045 -1024 -1024 437
t 437 4 981 980 1046 436 483 433
t 438 4 488 434 487 419 442 439
t 439 4 435 434 488 438 484 -1024
t 440 4 573 487 572 421 445 441
t 441 4 541 487 573 440 443 442
t 442 4 488 487 541 441 487 438
t 443 4 541 573 574 448 489 441
t 444 4 659 572 658 423 450 445
t 445 4 573 572 659 444 447 440
t 446 4 627 659 660 456 -1024 447
t 447 4 627 573 659 445 446 448
t 448 4 574 573 627 447 -1024 443
t 449 4 714 658 713 426 452 450
t 450 4 659 658 714 449 455 444
t 451 4 733 713 732 424 458 452
t 452 4 714 713 733 451 453 449
t 453 4 734 714 733 452 464 454
t 454 4 715 714 734 453 -1024 455
t 455 4 715 659 714 450 454 456
t 456 4 660 659 715 455 -1024 446
t 457 4 781 732 780 429 460 458
t 458 4 733 732 781 457 463 451
t 459 4 800 780 799 427 466 460
t 460 4 781 780 800 459 461 457
t 461 4 801 781 800 460 472 462
t 462 4 782 781 801 461 -1024 463
t 463 4 782 733 781 458 462 464
t 464 4 734 733 782 463 -1024 453
t 465 4 856 799 855 432 468 466
t 466 4 800 799 856 465 471 459
t 467 4 891 855 890 430 474 468
t 468 4 856 855 891 467 469 465
t 469 4 892 856 891 468 480 470
t 470 4 857 856 892 469 -1024 471
t 471 4 857 800 856 466 470 472
t 472 4 801 800 857 471 -1024 461
t 473 4 947 890 946 435 476 474
t 474 4 891 890 947 473 479 467
t 475 4 982 946 981 433 483 476
t 476 4 947 946 982 475 477 473
t 477 4 983 947 982 476 481 478
t 478 4 948 947 983 477 497 479
t 479 4 948 891 947 474 478 480
t 480 4 892 891 948 479 495 469
t 481 4 983 982 1047 482 505 477
t 482 4 982 1046 1047 -1024 481 483
t 483 4 982 981 1046 437 482 475
t 484 4 489 435 488 439 488 485
t 485 4 436 435 489 484 486 -1024
t 486 4 436 489 490 494 506 485
t 487 4 542 488 541 442 490 488
t 488 4 489 488 542 487 493 484
t 489 4 575 541 574 443 -1024 490
t 490 4 542 541 575 489 491 487
t 491 4 576 542 575 490 -1024 492
t 492 4 543 542 576 491 511 493
t 493 4 543 489 542 488 492 494
t 494 4 490 489 543 493 509 486
t 495 4 949 892 948 480 498 496
t 496 4 893 892 949 495 501 -1024
t 497 4 984 948 983 478 505 498
t 498 4 949 948 984 497 499 495
t 499 4 985 949 984 498 503 500
t 500 4 950 949 985 499 519 501
t 501 4 950 893 949 496 500 502
t 502 4 894 893 950 501 517 -1024
t 503 4 985 984 1048 504 527 499
t 504 4 984 1047 1048 -1024 503 505
t 505 4 984 983 1047 481 504 497
t 506 4 491 436 490 486 510 507
t 507 4 437 436 491 506 508 -1024
t 508 4 437 491 492 516 528 507
t 509 4 544 490 543 494 512 510
t 510 4 491 490 544 509 515 506
t 511 4 577 543 576 492 -1024 512
t 512 4 544 543 577 511 513 509
t 513 4 578 544 577 512 -1024 514
t 514 4 545 544 578 513 533 515
t 515 4 545 491 544 510 514 516
t 516 4 492 491 545 515 531 508
t 517 4 951 894 950 502 520 518
t 518 4 895 894 951 517 523 -1024
t 519 4 986 950 985 500 527 520
t 520 4 951 950 986 519 521 517
t 521 4 987 951 986 520 525 522
t 522 4 952 951 987 521 541 523
t 523 4 952 895 951 518 522 524
t 524 4 896 895 952 523 539 -1024
t 525 4 987 986 1049 526 549 521
t 526 4 986 1048 1049 -1024 525 527
t 527 4 986 985 1048 503 526 519
t 528 4 493 437 492 508 532 529
t 529 4 438 437 493 528 530 -1024
t 530 4 438 493 494 538 550 529
t 531 4 546 492 545 516 534 532
t 532 4 493 492 546 531 537 528
t 533 4 579 545 578 514 -1024 534
t 534 4 546 545 579 533 535 531
t 535 4 580 546 579 534 -1024 536
t 536 4 547 546 580 535 555 537
t 537 4 547 493 546 532 536 538
t 538 4 494 493 547 537 553 530
t 539 4 953 896 952 524 542 540
t 540 4 897 896 953 539 545 -1024
t 541 4 988 952 987 522 549 542
t 542 4 953 952 988 541 543 539
t 543 4 989 953 988 542 547 544
t 544 4 954 953 989 543 563 545
t 545 4 954 897 953 540 544 546
t 546 4 898 897 954 545 561 -1024
t 547 4 989 988 1050 548 571 543
t 548 4 988 1049 1050 -1024 547 549
t 549 4 988 987 1049 525 548 541
t 550 4 495 438 494 530 554 551
t 551 4 439 438 495 550 552 -1024
t 552 4 439 495 496 560 572 551
t 553 4 548 494 547 538 556 554
t 554 4 495 494 548 553 559 550
t 555 4 581 547 580 536 -1024 556
t 556 4 548 547 581 555 557 553
t 557 4 582 548 581 556 -1024 558
t 558 4 549 548 582 557 577 559
t 559 4 549 495 548 554 558 560
t 560 4 496 495 549 559 575 552
t 561 4 955 898 954 546 564 562
t 562 4 899 898 955 561 567 -1024
t 563 4 990 954 989 544 571 564
t 564 4 955 954 990 563 565 561
t 565 4 991 955 990 564 569 566
t 566 4 956 955 991 565 585 567
t 567 4 956 899 955 562 566 568
t 568 4 900 899 956 567 583 -1024
t 569 4 991 990 1051 570 593 565
t 570 4 990 1050 1051 -1024 569 571
t 571 4 990 989 1050 547 570 563
t 572 4 497 439 496 552 576 573
t 573 4 440 439 497 572 574 -1024
t 574 4 440 497 498 582 594 573
t 575 4 550 496 549 560 578 576
t 576 4 497 496 550 575 581 572
t 577 4 583 549 582 558 -1024 578
t 578 4 550 549 583 577 579 575
t 579 4 584 550 583 578 -1024 580
t 580 4 551 550 584 579 598 581
t 581 4 551 497 550 576 580 582
t 582 4 498 497 551 581 596 574
t 583 4 957 900 956 568 586 584
t 584 4 901 900 957 583 589 -1024
t 585 4 992 956 991 566 593 586
t 586 4 957 956 992 585 587 583
t 587 4 993 957 992 586 591 588
t 588 4 958 957 993 587 601 589
t 589 4 958 901 957 584 588 590
t 590 4 902 901 958 589 599 -1024
t 591 4 993 992 1052 592 602 587
t 592 4 992 1051 1052 -1024 591 593
t 593 4 992 991 1051 569 592 585
t 594 4 499 440 498 574 596 595
t 595 4 441 440 499 594 604 -1024
t 596 4 499 498 551 582 597 594
t 597 4 499 551 585 598 606 596
t 598 4 585 551 584 580 -1024 597
t 599 4 903 902 958 590 600 -1024
t 600 4 903 958 994 601 608 599
t 601 4 994 958 993 588 603 600
t 602 4 1053 993 1052 591 -1024 603
t 603 4 994 993 1053 602 610 601
t 604 4 500 441 499 595 607 605
t 605 4 442 441 500 604 612 -1024
t 606 4 586 499 585 597 -1024 607
t 607 4 500 499 586 606 614 604
t 608 4 995 903 994 600 611 609
t 609 4 904 903 995 608 616 -1024
t 610 4 1054 994 1053 603 -1024 611
t 611 4 995 994 1054 610 618 608
t 612 4 501 442 500 605 615 613
t 613 4 443 442 501 612 620 -1024
t 614 4 587 500 586 607 -1024 615
t 615 4 501 500 587 614 622 612
t 616 4 996 904 995 609 619 617
t 617 4 905 904 996 616 624 -1024
t 618 4 1055 995 1054 611 -1024 619
t 619 4 996 995 1055 618 626 616
t 620 4 502 443 501 613 623 621
t 621 4 444 443 502 620 628 -1024
t 622 4 588 501 587 615 -1024 623
t 623 4 502 501 588 622 630 620
t 624 4 997 905 996 617 627 625
t 625 4 906 905 997 624 632 -1024
t 626 4 1056 996 1055 619 -1024 627
t 627 4 997 996 1056 626 634 624
t 628 4 503 444 502 621 631 629
t 629 4 445 444 503 628 636 -1024
t 630 4 589 502 588 623 -1024 631
t 631 4 503 502 589 630 638 628
t 632 4 998 906 997 625 635 633
t 633 4 907 906 998 632 640 -1024
t 634 4 1057 997 1056 627 -1024 635
t 635 4 998 997 1057 634 642 632
t 636 4 504 445 503 629 639 637
t 637 4 446 445 504 636 644 -1024
t 638 4 590 503 589 631 -1024 639
t 639 4 504 503 590 638 646 636
t 640 4 999 907 998 633 643 641
t 641 4 908 907 999 640 648 -1024
t 642 4 1058 998 1057 635 -1024 643
t 643 4 999 998 1058 642 650 640
t 644 4 505 446 504 637 647 645
t 645 4 447 446 505 644 652 -1024
t 646 4 591 504 590 639 -1024 647
t 647 4 505 504 591 646 654 644
t 648 4 1000 908 999 641 651 649
t 649 4 909 908 1000 648 656 -1024
t 650 4 1059 999 1058 643 -1024 651
t 651 4 1000 999 1059 650 658 648
t 652 4 506 447 505 645 655 653
t 653 4 448 447 506 652 660 -1024
t 654 4 592 505 591 647 -1024 655
t 655 4 506 505 592 654 662 652
t 656 4 1001 909 1000 649 659 657
t 657 4 910 909 1001 656 664 -1024
t 658 4 1060 1000 1059 651 -1024 659
t 659 4 1001 1000 1060 658 666 656
t 660 4 507 448 506 653 663 661
t 661 4 449 448 507 660 668 -1024
t 662 4 593 506 592 655 -1024 663
t 663 4 507 506 593 662 670 660
t 664 4 1002 910 1001 657 667 665
t 665 4 911 910 1002 664 672 -1024
t 666 4 1061 1001 1060 659 -1024 667
t 667 4 1002 1001 1061 666 674 664
t 668 4 508 449 507 661 671 669
t 669 4 450 449 508 668 676 -1024
t 670 4 594 507 593 663 -1024 671
t 671 4 508 507 594 670 678 668
t 672 4 1003 911 1002 665 675 673
t 673 4 912 911 1003 672 680 -1024
t 674 4 1062 1002 1061 667 -1024 675
t 675 4 1003 1002 1062 674 682 672
t 676 4 509 450 508 669 679 677
t 677 4 451 450 509 676 684 -1024
t 678 4 595 508 594 671 -1024 679
t 679 4 509 508 595 678 686 676
t 680 4 1004 912 1003 673 683 681
t 681 4 913 912 1004 680 688 -1024
t 682 4 1063 1003 1062 675 -1024 683
t 683 4 1004 1003 1063 682 690 680
t 684 4 510 451 509 677 687 685
t 685 4 452 451 510 684 692 -1024
t 686 4 596 509 595 679 -1024 687
t 687 4 510 509 596 686 694 684
t 688 4 1005 913 1004 681 691 689
t 689 4 914 913 1005 688 696 -1024
t 690 4 1064 1004 1063 683 -1024 691
t 691 4 1005 1004 1064 690 698 688
t 692 4 511 452 510 685 695 693
t 693 4 453 452 511 692 700 -1024
t 694 4 597 510 596 687 -1024 695
t 695 4 511 510 597 694 702 692
t 696 4 1006 914 1005 689 699 697
t 697 4 915 914 1006 696 704 -1024
t 698 4 1065 1005 1064 691 -1024 699
t 699 4 1006 1005 1065 698 706 696
t 700 4 512 453 511 693 703 701
t 701 4 454 453 512 700 708 -1024
t 702 4 598 511 597 695 -1024 703
t 703 4 512 511 598 702 710 700
t 704 4 1007 915 1006 697 707 705
t 705 4 916 915 1007 704 712 -1024
t 706 4 1066 1006 1065 699 -1024 707
t 707 4 1007 1006 1066 706 714 704
t 708 4 513 454 512 701 711 709
t 709 4 455 454 513 708 716 -1024
t 710 4 599 512 598 703 -1024 711
t 711 4 513 512 599 710 718 708
t 712 4 1008 916 1007 705 715 713
t 713 4 917 916 1008 712 720 -1024
t 714 4 1067 1007 1066 707 -1024 715
t 715 4 1008 1007 1067 714 722 712
t 716 4 514 455 513 709 719 717
t 717 4 456 455 514 716 724 -1024
t 718 4 600 513 599 711 -1024 719
t 719 4 514 513 600 718 726 716
t 720 4 1009 917 1008 713 723 721
t 721 4 918 917 1009 720 728 -1024
t 722 4 1068 1008 1067 715 -1024 723
t 723 4 1009 1008 1068 722 730 720
t 724 4 515 456 514 717 727 725
t 725 4 457 456 515 724 732 -1024
t 726 4 601 514 600 719 -1024 727
t 727 4 515 514 601 726 734 724
t 728 4 1010 918 1009 721 731 729
t 729 4 919 918 1010 728 736 -1024
t 730 4 1069 1009 1068 723 -1024 731
t 731 4 1010 1009 1069 730 738 728
t 732 4 516 457 515 725 735 733
t 733 4 458 457 516 732 740 -1024
t 734 4 602 515 601 727 -1024 735
t 735 4 516 515 602 734 742 732
t 736 4 1011 919 1010 729 739 737
t 737 4 920 919 1011 736 744 -1024
t 738 4 1070 1010 1069 731 -1024 739
t 739 4 1011 1010 1070 738 746 736
t 740 4 517 458 516 733 743 741
t 741 4 459 458 517 740 748 -1024
t 742 4 603 516 602 735 -1024 743
t 743 4 517 516 603 742 750 740
t 744 4 1012 920 1011 737 747 745
t 745 4 921 920 1012 744 752 -1024
t 746 4 1071 1011 1070 739 -1024 747
t 747 4 1012 1011 1071 746 754 744
t 748 4 518 459 517 741 751 749
t 749 4 460 459 518 748 756 -1024
t 750 4 604 517 603 743 -1024 751
t 751 4 518 517 604 750 758 748
t 752 4 1013 921 1012 745 755 753
t 753 4 922 921 1013 752 760 -1024
t 754 4 1072 1012 1071 747 -1024 755
t 755 4 1013 1012 1072 754 762 752
t 756 4 519 460 518 749 759 757
t 757 4 461 460 519 756 764 -1024
t 758 4 605 518 604 751 -1024 759
t 759 4 519 518 605 758 766 756
t 760 4 1014 922 1013 753 763 761
t 761 4 923 922 1014 760 769 -1024
t 762 4 1073 1013 1072 755 -1024 763
t 763 4 1014 1013 1073 762 771 760
t 764 4 520 461 519 757 767 765
t 765 4 462 461 520 764 773 -1024
t 766 4 606 519 605 759 -1024 767
t 767 4 520 519 606 766 776 764
t 768 4 959 1014 1015 772 780 769
t 769 4 959 923 1014 761 768 770
t 770 4 924 923 959 769 778 -1024
t 771 4 1074 1014 1073 763 -1024 772
t 772 4 1015 1014 1074 771 788 768
t 773 4 521 462 520 765 777 774
t 774 4 463 462 521 773 789 -1024
t 775 4 552 606 607 -1024 794 776
t 776 4 552 520 606 767 775 777
t 777 4 521 520 552 776 792 773
t 778 4 960 924 959 770 781 779
t 779 4 925 924 960 778 784 -1024
t 780 4 1016 959 1015 768 788 781
t 781 4 960 959 1016 780 782 778
t 782 4 1017 960 1016 781 786 783
t 783 4 961 960 1017 782 802 784
t 784 4 961 925 960 779 783 785
t 785 4 926 925 961 784 800 -1024
t 786 4 1017 1016 1075 787 810 782
t 787 4 1016 1074 1075 -1024 786 788
t 788 4 1016 1015 1074 772 787 780
t 789 4 522 463 521 774 793 790
t 790 4 464 463 522 789 791 -1024
t 791 4 464 522 523 799 811 790
t 792 4 553 521 552 777 795 793
t 793 4 522 521 553 792 798 789
t 794 4 608 552 607 775 -1024 795
t 795 4 553 552 608 794 796 792
t 796 4 609 553 608 795 -1024 797
t 797 4 554 553 609 796 816 798
t 798 4 554 522 553 793 797 799
t 799 4 523 522 554 798 814 791
t 800 4 962 926 961 785 803 801
t 801 4 927 926 962 800 806 -1024
t 802 4 1018 961 1017 783 810 803
t 803 4 962 961 1018 802 804 800
t 804 4 1019 962 1018 803 808 805
t 805 4 963 962 1019 804 824 806
t 806 4 963 927 962 801 805 807
t 807 4 928 927 963 806 822 -1024
t 808 4 1019 1018 1076 809 832 804
t 809 4 1018 1075 1076 -1024 808 810
t 810 4 1018 1017 1075 786 809 802
t 811 4 524 464 523 791 815 812
t 812 4 465 464 524 811 813 -1024
t 813 4 465 524 525 821 833 812
t 814 4 555 523 554 799 817 815
t 815 4 524 523 555 814 820 811
t 816 4 610 554 609 797 -1024 817
t 817 4 555 554 610 816 818 814
t 818 4 611 555 610 817 -1024 819
t 819 4 556 555 611 818 838 820
t 820 4 556 524 555 815 819 821
t 821 4 525 524 556 820 836 813
t 822 4 964 928 963 807 825 823
t 823 4 929 928 964 822 828 -1024
t 824 4 1020 963 1019 805 832 825
t 825 4 964 963 1020 824 826 822
t 826 4 1021 964 1020 825 830 827
t 827 4 965 964 1021 826 846 828
t 828 4 965 929 964 823 827 829
t 829 4 930 929 965 828 844 -1024
t 830 4 1021 1020 1077 831 854 826
t 831 4 1020 1076 1077 -1024 830 832
t 832 4 1020 1019 1076 808 831 824
t 833 4 526 465 525 813 837 834
t 834 4 466 465 526 833 835 -1024
t 835 4 466 526 527 843 855 834
t 836 4 557 525 556 821 839 837
t 837 4 526 525 557 836 842 833
t 838 4 612 556 611 819 -1024 839
t 839 4 557 556 612 838 840 836
t 840 4 613 557 612 839 -1024 841
t 841 4 558 557 613 840 860 842
t 842 4 558 526 557 837 841 843
t 843 4 527 526 558 842 858 835
t 844 4 966 930 965 829 847 845
t 845 4 931 930 966 844 850 -1024
t 846 4 1022 965 1021 827 854 847
t 847 4 966 965 1022 846 848 844
t 848 4 1023 966 1022 847 852 849
t 849 4 967 966 1023 848 868 850
t 850 4 967 931 966 845 849 851
t 851 4 932 931 967 850 866 -1024
t 852 4 1023 1022 1078 853 876 848
t 853 4 1022 1077 1078 -1024 852 854
t 854 4 1022 1021 1077 830 853 846
t 855 4 528 466 527 835 859 856
t 856 4 467 466 528 855 857 -1024
t 857 4 467 528 529 865 877 856
t 858 4 559 527 558 843 861 859
t 859 4 528 527 559 858 864 855
t 860 4 614 558 613 841 -1024 861
t 861 4 559 558 614 860 862 858
t 862 4 615 559 614 861 -1024 863
t 863 4 560 559 615 862 882 864
t 864 4 560 528 559 859 863 865
t 865 4 529 528 560 864 880 857
t 866 4 968 932 967 851 869 867
t 867 4 933 932 968 866 872 -1024
t 868 4 1024 967 1023 849 876 869
t 869 4 968 967 1024 868 870 866
t 870 4 1025 968 1024 869 874 871
t 871 4 969 968 1025 870 922 872
t 872 4 969 933 968 867 871 873
t 873 4 934 933 969 872 920 -1024
t 874 4 1025 1024 1079 875 930 870
t 875 4 1024 1078 1079 -1024 874 876
t 876 4 1024 1023 1078 852 875 868
t 877 4 530 467 529 857 881 878
t 878 4 468 467 530 877 879 -1024
t 879 4 468 530 531 887 931 878
t 880 4 561 529 560 865 883 881
t 881 4 530 529 561 880 886 877
t 882 4 616 560 615 863 889 883
t 883 4 561 560 616 882 884 880
t 884 4 617 561 616 883 895 885
t 885 4 562 561 617 884 935 886
t 886 4 562 530 561 881 885 887
t 887 4 531 530 562 886 933 879
t 888 4 647 615 646 -1024 891 889
t 889 4 616 615 647 888 894 882
t 890 4 702 646 701 -1024 897 891
t 891 4 647 646 702 890 892 888
t 892 4 703 647 702 891 903 893
t 893 4 648 647 703 892 938 894
t 894 4 648 616 647 889 893 895
t 895 4 617 616 648 894 936 884
t 896 4 721 701 720 -1024 899 897
t 897 4 702 701 721 896 902 890
t 898 4 769 720 768 -1024 905 899
t 899 4 721 720 769 898 900 896
t 900 4 770 721 769 899 911 901
t 901 4 722 721 770 900 941 902
t 902 4 722 702 721 897 901 903
t 903 4 703 702 722 902 939 892
t 904 4 788 768 787 -1024 907 905
t 905 4 769 768 788 904 910 898
t 906 4 844 787 843 -1024 913 907
t 907 4 788 787 844 906 908 904
t 908 4 845 788 844 907 919 909
t 909 4 789 788 845 908 944 910
t 910 4 789 769 788 905 909 911
t 911 4 770 769 789 910 942 900
t 912 4 879 843 878 -1024 915 913
t 913 4 844 843 879 912 918 906
t 914 4 935 878 934 -1024 921 915
t 915 4 879 878 935 914 916 912
t 916 4 936 879 935 915 927 917
t 917 4 880 879 936 916 947 918
t 918 4 880 844 879 913 917 919
t 919 4 845 844 880 918 945 908
t 920 4 970 934 969 873 923 921
t 921 4 935 934 970 920 926 914
t 922 4 1026 969 1025 871 930 923
t 923 4 970 969 1026 922 924 920
t 924 4 1027 970 1026 923 928 925
t 925 4 971 970 1027 924 950 926
t 926 4 971 935 970 921 925 927
t 927 4 936 935 971 926 948 916
t 928 4 1027 1026 1080 929 951 924
t 929 4 1026 1079 1080 -1024 928 930
t 930 4 1026 1025 1079 874 929 922
t 931 4 532 468 531 879 933 932
t 932 4 469 468 532 931 -1024 -1024
t 933 4 532 531 562 887 934 931
t 934 4 532 562 618 935 -1024 933
t 935 4 618 562 617 885 936 934
t 936 4 618 617 648 895 937 935
t 937 4 618 648 704 938 -1024 936
t 938 4 704 648 703 893 939 937
t 939 4 704 703 722 903 940 938
t 940 4 704 722 771 941 -1024 939
t 941 4 771 722 770 901 942 940
t 942 4 771 770 789 911 943 941
t 943 4 771 789 846 944 -1024 942
t 944 4 846 789 845 909 945 943
t 945 4 846 845 880 919 946 944
t 946 4 846 880 937 947 -1024 945
t 947 4 937 880 936 917 948 946
t 948 4 937 936 971 927 949 947
t 949 4 937 971 1028 950 -1024 948
t 950 4 1028 971 1027 925 952 949
t 951 4 1081 1027 1080 928 -1024 952
t 952 4 1028 1027 1081 951 -1024 950
t 953 5 379 325 378 -1024 956 954
t 954 5 326 325 379 953 977 -1024
t 955 5 432 378 431 -1024 958 956
t 956 5 379 378 432 955 979 953
t 957 5 485 431 484 -1024 960 958
t 958 5 432 431 485 957 981 955
t 959 5 570 484 569 -1024 962 960
t 960 5 485 484 570 959 983 957
t 961 5 656 569 655 -1024 964 962
t 962 5 570 569 656 961 985 959
t 963 5 730 655 729 -1024 966 964
t 964 5 656 655 730 963 987 961
t 965 5 797 729 796 -1024 968 966
t 966 5 730 729 797 965 989 963
t 967 5 888 796 887 -1024 970 968
t 968 5 797 796 888 967 991 965
t 969 5 979 887 978 -1024 972 970
t 970 5 888 887 979 969 993 967
t 971 5 1044 978 1043 -1024 974 972
t 972 5 979 978 1044 971 995 969
t 973 5 1097 1043 1096 -1024 976 974
t 974 5 1044 1043 1097 973 997 971
t 975 5 1150 1096 1149 -1024 -1024 976
t 976 5 1097 1096 1150 975 999 973
t 977 5 380 326 379 954 980 978
t 978 5 327 326 380 977 1001 -1024
t 979 5 433 379 432 956 982 980
t 980 5 380 379 433 979 1003 977
t 981 5 486 432 485 958 984 982
t 982 5 433 432 486 981 -1024 979
t 983 5 571 485 570 960 986 984
t 984 5 486 485 571 983 -1024 981
t 985 5 657 570 656 962 988 986
t 986 5 571 570 657 985 -1024 983
t 987 5 731 656 730 964 990 988
t 988 5 657 656 731 987 -1024 985
t 989 5 798 730 797 966 992 990
t 990 5 731 730 798 989 -1024 987
t 991 5 889 797 888 968 994 992
t 992 5 798 797 889 991 -1024 989
t 993 5 980 888 979 970 996 994
t 994 5 889 888 980 993 -1024 991
t 995 5 1045 979 1044 972 998 996
t 996 5 980 979 1045 995 -1024 993
t 997 5 1098 1044 1097 974 1000 998
t 998 5 1045 1044 1098 997 1005 995
t 999 5 1151 1097 1150 976 -1024 1000
t 1000 5 1098 1097 1151 999 1007 997
t 1001 5 381 327 380 978 1004 1002
t 1002 5 328 327 381 1001 1009 -1024
t 1003 5 434 380 433 980 -1024 1004
t 1004 5 381 380 434 1003 1011 1001
t 1005 5 1099 1045 1098 998 1008 1006
t 1006 5 1046 1045 1099 1005 1013 -1024
t 1007 5 1152 1098 1151 1000 -1024 1008
t 1008 5 1099 1098 1152 1007 1015 1005
t 1009 5 382 328 381 1002 1012 1010
t 1010 5 329 328 382 1009 1017 -1024
t 1011 5 435 381 434 1004 -1024 1012
t 1012 5 382 381 435 1011 1019 1009
t 1013 5 1100 1046 1099 1006 1016 1014
t 1014 5 1047 1046 1100 1013 1021 -1024
t 1015 5 1153 1099 1152 1008 -1024 1016
t 1016 5 1100 1099 1153 1015 1023 1013
t 1017 5 383 329 382 1010 1020 1018
t 1018 5 330 329 383 1017 1025 -1024
t 1019 5 436 382 435 1012 -1024 1020
t 1020 5 383 382 436 1019 1027 1017
t 1021 5 1101 1047 1100 1014 1024 1022
t 1022 5 1048 1047 1101 1021 1029 -1024
t 1023 5 1154 1100 1153 1016 -1024 1024
t 1024 5 1101 1100 1154 1023 1031 1021
t 1025 5 384 330 383 1018 1028 1026
t 1026 5 331 330 384 1025 1033 -1024
t 1027 5 437 383 436 1020 -1024 1028
t 1028 5 384 383 437 1027 1035 1025
t 1029 5 1102 1048 1101 1022 1032 1030
t 1030 5 1049 1048 1102 1029 1037 -1024
t 1031 5 1155 1101 1154 1024 -1024 1032
t 1032 5 1102 1101 1155 1031 1039 1029
t 1033 5 385 331 384 1026 1036 1034
t 1034 5 332 331 385 1033 1041 -1024
t 1035 5 438 384 437 1028 -1024 1036
t 1036 5 385 384 438 1035 1043 1033
t 1037 5 1103 1049 1102 1030 1040 1038
t 1038 5 1050 1049 1103 1037 1045 -1024
t 1039 5 1156 1102 1155 1032 -1024 1040
t 1040 5 1103 1102 1156 1039 1047 1037
t 1041 5 386 332 385 1034 1044 1042
t 1042 5 333 332 386 1041 -1024 -1024
t 1043 5 439 385 438 1036 -1024 1044
t 1044 5 386 385 439 1043 -1024 1041
t 1045 5 1104 1050 1103 1038 1048 1046
t 1046 5 1051 1050 1104 1045 -1024 -1024
t 1047 5 1157 1103 1156 1040 -1024 1048
t 1048 5 1104 1103 1157 1047 -1024 1045
t 1049 6 55 1 54 -1024 1052 1050
t 1050 6 2 1 55 1049 1097 -1024
t 1051 6 108 54 107 -1024 1054 1052
t 1052 6 55 54 108 1051 1099 1049
t 1053 6 161 107 160 -1024 1056 1054
t 1054 6 108 107 161 1053 1101 1051
t 1055 6 214 160 213 -1024 1058 1056
t 1056 6 161 160 214 1055 1103 1053
t 1057 6 267 213 266 -1024 1060 1058
t 1058 6 214 213 267 1057 1105 1055
t 1059 6 320 266 319 -1024 1062 1060
t 1060 6 267 266 320 1059 1107 1057
t 1061 6 373 319 372 -1024 1064 1062
t 1062 6 320 319 373 1061 1109 1059
t 1063 6 426 372 425 -1024 1066 1064
t 1064 6 373 372 426 1063 1111 1061
t 1065 6 479 425 478 -1024 1068 1066
t 1066 6 426 425 479 1065 1113 1063
t 1067 6 564 478 563 -1024 1070 1068
t 1068 6 479 478 564 1067 1115 1065
t 1069 6 650 563 649 -1024 1072 1070
t 1070 6 564 563 650 1069 1117 1067
t 1071 6 724 649 723 -1024 1074 1072
t 1072 6 650 649 724 1071 1119 1069
t 1073 6 791 723 790 -1024 1076 1074
t 1074 6 724 723 791 1073 1121 1071
t 1075 6 882 790 881 -1024 1078 1076
t 1076 6 791 790 882 1075 1123 1073
t 1077 6 973 881 972 -1024 1080 1078
t 1078 6 882 881 973 1077 1125 1075
t 1079 6 1038 972 1037 -1024 1082 1080
t 1080 6 973 972 1038 1079 1127 1077
t 1081 6 1091 1037 1090 -1024 1084 1082
t 1082 6 1038 1037 1091 1081 1129 1079
t 1083 6 1144 1090 1143 -1024 1086 1084
t 1084 6 1091 1090 1144 1083 1131 1081
t 1085 6 1197 1143 1196 -1024 1088 1086
t 1086 6 1144 1143 1197 1085 1133 1083
t 1087 6 1250 1196 1249 -1024 1090 1088
t 1088 6 1197 1196 1250 1087 1135 1085
t 1089 6 1303 1249 1302 -1024 1092 1090
t 1090 6 1250 1249 1303 1089 1137 1087
t 1091 6 1356 1302 1355 -1024 1094 1092
t 1092 6 1303 1302 1356 1091 1139 1089
t 1093 6 1409 1355 1408 -1024 1096 1094
t 1094 6 1356 1355 1409 1093 1141 1091
t 1095 6 1462 1408 1461 -1024 -1024 1096
t 1096 6 1409 1408 1462 1095 1143 1093
t 1097 6 56 2 55 1050 1100 1098
t 1098 6 3 2 56 1097 1145 -1024
t 1099 6 109 55 108 1052 1102 1100
t 1100 6 56 55 109 1099 1147 1097
t 1101 6 162 108 161 1054 1104 1102
t 1102 6 109 108 162 1101 -1024 1099
t 1103 6 215 161 214 1056 1106 1104
t 1104 6 162 161 215 1103 -1024 1101
t 1105 6 268 214 267 1058 1108 1106
t 1106 6 215 214 268 1105 -1024 1103
t 1107 6 321 267 320 1060 1110 1108
t 1108 6 268 267 321 1107 -1024 1105
t 1109 6 374 320 373 1062 1112 1110
t 1110 6 321 320 374 1109 -1024 1107
t 1111 6 427 373 426 1064 1114 1112
t 1112 6 374 373 427 1111 -1024 1109
t 1113 6 480 426 479 1066 1116 1114
t 1114 6 427 426 480 1113 -1024 1111
t 1115 6 565 479 564 1068 1118 1116
t 1116 6 480 479 565 1115 -1024 1113
t 1117 6 651 564 650 1070 1120 1118
t 1118 6 565 564 651 1117 -1024 1115
t 1119 6 725 650 724 1072 1122 1120
t 1120 6 651 650 725 1119 -1024 1117
t 1121 6 792 724 791 1074 1124 1122
t 1122 6 725 724 792 1121 -1024 1119
t 1123 6 883 791 882 1076 1126 1124
t 1124 6 792 791 883 1123 -1024 1121
t 1125 6 974 882 973 1078 1128 1126
t 1126 6 883 882 974 1125 -1024 1123
t 1127 6 1039 973 1038 1080 1130 1128
t 1128 6 974 973 1039 1127 -1024 1125
t 1129 6 1092 1038 1091 1082 1132 1130
t 1130 6 1039 1038 1092 1129 -1024 1127
t 1131 6 1145 1091 1144 1084 1134 1132
t 1132 6 1092 1091 1145 1131 -1024 1129
t 1133 6 1198 1144 1197 1086 1136 1134
t 1134 6 1145 1144 1198 1133 -1024 1131
t 1135 6 1251 1197 1250 1088 1138 1136
t 1136 6 1198 1197 1251 1135 -1024 1133
t 1137 6 1304 1250 1303 1090 1140 1138
t 1138 6 1251 1250 1304 1137 -1024 1135
t 1139 6 1357 1303 1356 1092 1142 1140
t 1140 6 1304 1303 1357 1139 -1024 1137
t 1141 6 1410 1356 1409 1094 1144 1142
t 1142 6 1357 1356 1410 1141 1149 1139
t 1143 6 1463 1409 1462 1096 -1024 1144
t 1144 6 1410 1409 1463 1143 1151 1141
t 1145 6 57 3 56 1098 1148 1146
t 1146 6 4 3 57 1145 1153 -1024
t 1147 6 110 56 109 1100 -1024 1148
t 1148 6 57 56 110 1147 1155 1145
t 1149 6 1411 1357 1410 1142 1152 1150
t 1150 6 1358 1357 1411 1149 1157 -1024
t 1151 6 1464 1410 1463 1144 -1024 1152
t 1152 6 1411 1410 1464 1151 1159 1149
t 1153 6 58 4 57 1146 1156 1154
t 1154 6 5 4 58 1153 1161 -1024
t 1155 6 111 57 110 1148 -1024 1156
t 1156 6 58 57 111 1155 1163 1153
t 1157 6 1412 1358 1411 1150 1160 1158
t 1158 6 1359 1358 1412 1157 1165 -1024
t 1159 6 1465 1411 1464 1152 -1024 1160
t 1160 6 1412 1411 1465 1159 1167 1157
t 1161 6 59 5 58 1154 1164 1162
t 1162 6 6 5 59 1161 1169 -1024
t 1163 6 112 58 111 1156 -1024 1164
t 1164 6 59 58 112 1163 1171 1161
t 1165 6 1413 1359 1412 1158 1168 1166
t 1166 6 1360 1359 1413 1165 1173 -1024
t 1167 6 1466 1412 1465 1160 -1024 1168
t 1168 6 1413 1412 1466 1167 1175 1165
t 1169 6 60 6 59 1162 1172 1170
t 1170 6 7 6 60 1169 1177 -1024
t 1171 6 113 59 112 1164 -1024 1172
t 1172 6 60 59 113 1171 1179 1169
t 1173 6 1414 1360 1413 1166 1176 1174
t 1174 6 1361 1360 1414 1173 1181 -1024
t 1175 6 1467 1413 1466 1168 -1024 1176
t 1176 6 1414 1413 1467 1175 1183 1173
t 1177 6 61 7 60 1170 1180 1178
t 1178 6 8 7 61 1177 1185 -1024
t 1179 6 114 60 113 1172 -1024 1180
t 1180 6 61 60 114 1179 1187 1177
t 1181 6 1415 1361 1414 1174 1184 1182
t 1182 6 1362 1361 1415 1181 1189 -1024
t 1183 6 1468 1414 1467 1176 -1024 1184
t 1184 6 1415 1414 1468 1183 1191 1181
t 1185 6 62 8 61 1178 1188 1186
t 1186 6 9 8 62 1185 1193 -1024
t 1187 6 115 61 114 1180 -1024 1188
t 1188 6 62 61 115 1187 1195 1185
t 1189 6 1416 1362 1415 1182 1192 1190
t 1190 6 1363 1362 1416 1189 1197 -1024
t 1191 6 1469 1415 1468 1184 -1024 1192
t 1192 6 1416 1415 1469 1191 1199 1189
t 1193 6 63 9 62 1186 1196 1194
t 1194 6 10 9 63 1193 1201 -1024
t 1195 6 116 62 115 1188 -1024 1196
t 1196 6 63 62 116 1195 1203 1193
t 1197 6 1417 1363 1416 1190 1200 1198
t 1198 6 1364 1363 1417 1197 1205 -1024
t 1199 6 1470 1416 1469 1192 -1024 1200
t 1200 6 1417 1416 1470 1199 1207 1197
t 1201 6 64 10 63 1194 1204 1202
t 1202 6 11 10 64 1201 1209 -1024
t 1203 6 117 63 116 1196 -1024 1204
t 1204 6 64 63 117 1203 1211 1201
t 1205 6 1418 1364 1417 1198 1208 1206
t 1206 6 1365 1364 1418 1205 1213 -1024
t 1207 6 1471 1417 1470 1200 -1024 1208
t 1208 6 1418 1417 1471 1207 1215 1205
t 1209 6 65 11 64 1202 1212 1210
t 1210 6 12 11 65 1209 1217 -1024
t 1211 6 118 64 117 1204 -1024 1212
t 1212 6 65 64 118 1211 1219 1209
t 1213 6 1419 1365 1418 1206 1216 1214
t 1214 6 1366 1365 1419 1213 1221 -1024
t 1215 6 1472 1418 1471 1208 -1024 1216
t 1216 6 1419 1418 1472 1215 1223 1213
t 1217 6 66 12 65 1210 1220 1218
t 1218 6 13 12 66 1217 1225 -1024
t 1219 6 119 65 118 1212 -1024 1220
t 1220 6 66 65 119 1219 1227 1217
t 1221 6 1420 1366 1419 1214 1224 1222
t 1222 6 1367 1366 1420 1221 1229 -1024
t 1223 6 1473 1419 1472 1216 -1024 1224
t 1224 6 1420 1419 1473 1223 1231 1221
t 1225 6 67 13 66 1218 1228 1226
t 1226 6 14 13 67 1225 1233 -1024
t 1227 6 120 66 119 1220 -1024 1228
t 1228 6 67 66 120 1227 1235 1225
t 1229 6 1421 1367 1420 1222 1232 1230
t 1230 6 1368 1367 1421 1229 1237 -1024
t 1231 6 1474 1420 1473 1224 -1024 1232
t 1232 6 1421 1420 1474 1231 1239 1229
t 1233 6 68 14 67 1226 1236 1234
t 1234 6 15 14 68 1233 1241 -1024
t 1235 6 121 67 120 1228 -1024 1236
t 1236 6 68 67 121 1235 1243 1233
t 1237 6 1422 1368 1421 1230 1240 1238
t 1238 6 1369 1368 1422 1237 1245 -1024
t 1239 6 1475 1421 1474 1232 -1024 1240
t 1240 6 1422 1421 1475 1239 1247 1237
t 1241 6 69 15 68 1234 1244 1242
t 1242 6 16 15 69 1241 1249 -1024
t 1243 6 122 68 121 1236 -1024 1244
t 1244 6 69 68 122 1243 1251 1241
t 1245 6 1423 1369 1422 1238 1248 1246
t 1246 6 1370 1369 1423 1245 1253 -1024
t 1247 6 1476 1422 1475 1240 -1024 1248
t 1248 6 1423 1422 1476 1247 1255 1245
t 1249 6 70 16 69 1242 1252 1250
t 1250 6 17 16 70 1249 1257 -1024
t 1251 6 123 69 122 1244 -1024 1252
t 1252 6 70 69 123 1251 1259 1249
t 1253 6 1424 1370 1423 1246 1256 1254
t 1254 6 1371 1370 1424 1253 1261 -1024
t 1255 6 1477 1423 1476 1248 -1024 1256
t 1256 6 1424 1423 1477 1255 1263 1253
t 1257 6 71 17 70 1250 1260 1258
t 1258 6 18 17 71 1257 1265 -1024
t 1259 6 124 70 123 1252 -1024 1260
t 1260 6 71 70 124 1259 1267 1257
t 1261 6 1425 1371 1424 1254 1264 1262
t 1262 6 1372 1371 1425 1261 1269 -1024
t 1263 6 1478 1424 1477 1256 -1024 1264
t 1264 6 1425 1424 1478 1263 1271 1261
t 1265 6 72 18 71 1258 1268 1266
t 1266 6 19 18 72 1265 1273 -1024
t 1267 6 125 71 124 1260 -1024 1268
t 1268 6 72 71 125 1267 1275 1265
t 1269 6 1426 1372 1425 1262 1272 1270
t 1270 6 1373 1372 1426 1269 1277 -1024
t 1271 6 1479 1425 1478 1264 -1024 1272
t 1272 6 1426 1425 1479 1271 1279 1269
t 1273 6 73 19 72 1266 1276 1274
t 1274 6 20 19 73 1273 1281 -1024
t 1275 6 126 72 125 1268 -1024 1276
t 1276 6 73 72 126 1275 1283 1273
t 1277 6 1427 1373 1426 1270 1280 1278
t 1278 6 1374 1373 1427 1277 1285 -1024
t 1279 6 1480 1426 1479 1272 -1024 1280
t 1280 6 1427 1426 1480 1279 1287 1277
t 1281 6 74 20 73 1274 1284 1282
t 1282 6 21 20 74 1281 1289 -1024
t 1283 6 127 73 126 1276 -1024 1284
t 1284 6 74 73 127 1283 1291 1281
t 1285 6 1428 1374 1427 1278 1288 1286
t 1286 6 1375 1374 1428 1285 1293 -1024
t 1287 6 1481 1427 1480 1280 -1024 1288
t 1288 6 1428 1427 1481 1287 1295 1285
t 1289 6 75 21 74 1282 1292 1290
t 1290 6 22 21 75 1289 1297 -1024
t 1291 6 128 74 127 1284 -1024 1292
t 1292 6 75 74 128 1291 1299 1289
t 1293 6 1429 1375 1428 1286 1296 1294
t 1294 6 1376 1375 1429 1293 1301 -1024
t 1295 6 1482 1428 1481 1288 -1024 1296
t 1296 6 1429 1428 1482 1295 1303 1293
t 1297 6 76 22 75 1290 1300 1298
t 1298 6 23 22 76 1297 1305 -1024
t 1299 6 129 75 128 1292 -1024 1300
t 1300 6 76 75 129 1299 1307 1297
t 1301 6 1430 1376 1429 1294 1304 1302
t 1302 6 1377 1376 1430 1301 1309 -1024
t 1303 6 1483 1429 1482 1296 -1024 1304
t 1304 6 1430 1429 1483 1303 1311 1301
t 1305 6 77 23 76 1298 1308 1306
t 1306 6 24 23 77 1305 1313 -1024
t 1307 6 130 76 129 1300 -1024 1308
t 1308 6 77 76 130 1307 1315 1305
t 1309 6 1431 1377 1430 1302 1312 1310
t 1310 6 1378 1377 1431 1309 1317 -1024
t 1311 6 1484 1430 1483 1304 -1024 1312
t 1312 6 1431 1430 1484 1311 1319 1309
t 1313 6 78 24 77 1306 1316 1314
t 1314 6 25 24 78 1313 1321 -1024
t 1315 6 131 77 130 1308 -1024 1316
t 1316 6 78 77 131 1315 1323 1313
t 1317 6 1432 1378 1431 1310 1320 1318
t 1318 6 1379 1378 1432 1317 1325 -1024
t 1319 6 1485 1431 1484 1312 -1024 1320
t 1320 6 1432 1431 1485 1319 1327 1317
t 1321 6 79 25 78 1314 1324 1322
t 1322 6 26 25 79 1321 1329 -1024
t 1323 6 132 78 131 1316 -1024 1324
t 1324 6 79 78 132 1323 1331 1321
t 1325 6 1433 1379 1432 1318 1328 1326
t 1326 6 1380 1379 1433 1325 1333 -1024
t 1327 6 1486 1432 1485 1320 -1024 1328
t 1328 6 1433 1432 1486 1327 1335 1325
t 1329 6 80 26 79 1322 1332 1330
t 1330 6 27 26 80 1329 1337 -1024
t 1331 6 133 79 132 1324 -1024 1332
t 1332 6 80 79 133 1331 1339 1329
t 1333 6 1434 1380 1433 1326 1336 1334
t 1334 6 1381 1380 1434 1333 1341 -1024
t 1335 6 1487 1433 1486 1328 -1024 1336
t 1336 6 1434 1433 1487 1335 1343 1333
t 1337 6 81 27 80 1330 1340 1338
t 1338 6 28 27 81 1337 1345 -1024
t 1339 6 134 80 133 1332 -1024 1340
t 1340 6 81 80 134 1339 1347 1337
t 1341 6 1435 1381 1434 1334 1344 1342
t 1342 6 1382 1381 1435 1341 1349 -1024
t 1343 6 1488 1434 1487 1336 -1024 1344
t 1344 6 1435 1434 1488 1343 1351 1341
t 1345 6 82 28 81 1338 1348 1346
t 1346 6 29 28 82 1345 1353 -1024
t 1347 6 135 81 134 1340 -1024 1348
t 1348 6 82 81 135 1347 1355 1345
t 1349 6 1436 1382 1435 1342 1352 1350
t 1350 6 1383 1382 1436 1349 1357 -1024
t 1351 6 1489 1435 1488 1344 -1024 1352
t 1352 6 1436 1435 1489 1351 1359 1349
t 1353 6 83 29 82 1346 1356 1354
t 1354 6 30 29 83 1353 1361 -1024
t 1355 6 136 82 135 1348 -1024 1356
t 1356 6 83 82 136 1355 1363 1353
t 1357 6 1437 1383 1436 1350 1360 1358
t 1358 6 1384 1383 1437 1357 1365 -1024
t 1359 6 1490 1436 1489 1352 -1024 1360
t 1360 6 1437 1436 1490 1359 1367 1357
t 1361 6 84 30 83 1354 1364 1362
t 1362 6 31 30 84 1361 1369 -1024
t 1363 6 137 83 136 1356 -1024 1364
t 1364 6 84 83 137 1363 1371 1361
t 1365 6 1438 1384 1437 1358 1368 1366
t 1366 6 1385 1384 1438 1365 1373 -1024
t 1367 6 1491 1437 1490 1360 -1024 1368
t 1368 6 1438 1437 1491 1367 1375 1365
t 1369 6 85 31 84 1362 1372 1370
t 1370 6 32 31 85 1369 1377 -1024
t 1371 6 138 84 137 1364 -1024 1372
t 1372 6 85 84 138 1371 1379 1369
t 1373 6 1439 1385 1438 1366 1376 1374
t 1374 6 1386 1385 1439 1373 1381 -1024
t 1375 6 1492 1438 1491 1368 -1024 1376
t 1376 6 1439 1438 1492 1375 1383 1373
t 1377 6 86 32 85 1370 1380 1378
t 1378 6 33 32 86 1377 1385 -1024
t 1379 6 139 85 138 1372 -1024 1380
t 1380 6 86 85 139 1379 1387 1377
t 1381 6 1440 1386 1439 1374 1384 1382
t 1382 6 1387 1386 1440 1381 1389 -1024
t 1383 6 1493 1439 1492 1376 -1024 1384
t 1384 6 1440 1439 1493 1383 1391 1381
t 1385 6 87 33 86 1378 1388 1386
t 1386 6 34 33 87 1385 1393 -1024
t 1387 6 140 86 139 1380 -1024 1388
t 1388 6 87 86 140 1387 1395 1385
t 1389 6 1441 1387 1440 1382 1392 1390
t 1390 6 1388 1387 1441 1389 1397 -1024
t 1391 6 1494 1440 1493 1384 -1024 1392
t 1392 6 1441 1440 1494 1391 1399 1389
t 1393 6 88 34 87 1386 1396 1394
t 1394 6 35 34 88 1393 1401 -1024
t 1395 6 141 87 140 1388 -1024 1396
t 1396 6 88 87 141 1395 1403 1393
t 1397 6 1442 1388 1441 1390 1400 1398
t 1398 6 1389 1388 1442 1397 1405 -1024
t 1399 6 1495 1441 1494 1392 -1024 1400
t 1400 6 1442 1441 1495 1399 1407 1397
t 1401 6 89 35 88 1394 1404 1402
t 1402 6 36 35 89 1401 1409 -1024
t 1403 6 142 88 141 1396 -1024 1404
t 1404 6 89 88 142 1403 1411 1401
t 1405 6 1443 1389 1442 1398 1408 1406
t 1406 6 1390 1389 1443 1405 1413 -1024
t 1407 6 1496 1442 1495 1400 -1024 1408
t 1408 6 1443 1442 1496 1407 1415 1405
t 1409 6 90 36 89 1402 1412 1410
t 1410 6 37 36 90 1409 1417 -1024
t 1411 6 143 89 142 1404 -1024 1412
t 1412 6 90 89 143 1411 1419 1409
t 1413 6 1444 1390 1443 1406 1416 1414
t 1414 6 1391 1390 1444 1413 1421 -1024
t 1415 6 1497 1443 1496 1408 -1024 1416
t 1416 6 1444 1443 1497 1415 1423 1413
t 1417 6 91 37 90 1410 1420 1418
t 1418 6 38 37 91 1417 1425 -1024
t 1419 6 144 90 143 1412 -1024 1420
t 1420 6 91 90 144 1419 1427 1417
t 1421 6 1445 1391 1444 1414 1424 1422
t 1422 6 1392 1391 1445 1421 1429 -1024
t 1423 6 1498 1444 1497 1416 -1024 1424
t 1424 6 1445 1444 1498 1423 1431 1421
t 1425 6 92 38 91 1418 1428 1426
t 1426 6 39 38 92 1425 1433 -1024
t 1427 6 145 91 144 1420 -1024 1428
t 1428 6 92 91 145 1427 1435 1425
t 1429 6 1446 1392 1445 1422 1432 1430
t 1430 6 1393 1392 1446 1429 1437 -1024
t 1431 6 1499 1445 1498 1424 -1024 1432
t 1432 6 1446 1445 1499 1431 1439 1429
t 1433 6 93 39 92 1426 1436 1434
t 1434 6 40 39 93 1433 1441 -1024
t 1435 6 146 92 145 1428 -1024 1436
t 1436 6 93 92 146 1435 1443 1433
t 1437 6 1447 1393 1446 1430 1440 1438
t 1438 6 1394 1393 1447 1437 1445 -1024
t 1439 6 1500 1446 1499 1432 -1024 1440
t 1440 6 1447 1446 1500 1439 1447 1437
t 1441 6 94 40 93 1434 1444 1442
t 1442 6 41 40 94 1441 1449 -1024
t 1443 6 147 93 146 1436 -1024 1444
t 1444 6 94 93 147 1443 1451 1441
t 1445 6 1448 1394 1447 1438 1448 1446
t 1446 6 1395 1394 1448 1445 1453 -1024
t 1447 6 1501 1447 1500 1440 -1024 1448
t 1448 6 1448 1447 1501 1447 1455 1445
t 1449 6 95 41 94 1442 1452 1450
t 1450 6 42 41 95 1449 1457 -1024
t 1451 6 148 94 147 1444 -1024 1452
t 1452 6 95 94 148 1451 1459 1449
t 1453 6 1449 1395 1448 1446 1456 1454
t 1454 6 1396 1395 1449 1453 1461 -1024
t 1455 6 1502 1448 1501 1448 -1024 1456
t 1456 6 1449 1448 1502 1455 1463 1453
t 1457 6 96 42 95 1450 1460 1458
t 1458 6 43 42 96 1457 1465 -1024
t 1459 6 149 95 148 1452 -1024 1460
t 1460 6 96 95 149 1459 1467 1457
t 1461 6 1450 1396 1449 1454 1464 1462
t 1462 6 1397 1396 1450 1461 1469 -1024
t 1463 6 1503 1449 1502 1456 -1024 1464
t 1464 6 1450 1449 1503 1463 1471 1461
t 1465 6 97 43 96 1458 1468 1466
t 1466 6 44 43 97 1465 1473 -1024
t 1467 6 150 96 149 1460 -1024 1468
t 1468 6 97 96 150 1467 1475 1465
t 1469 6 1451 1397 1450 1462 1472 1470
t 1470 6 1398 1397 1451 1469 1477 -1024
t 1471 6 1504 1450 1503 1464 -1024 1472
t 1472 6 1451 1450 1504 1471 1479 1469
t 1473 6 98 44 97 1466 1476 1474
t 1474 6 45 44 98 1473 1481 -1024
t 1475 6 151 97 150 1468 -1024 1476
t 1476 6 98 97 151 1475 1483 1473
t 1477 6 1452 1398 1451 1470 1480 1478
t 1478 6 1399 1398 1452 1477 1485 -1024
t 1479 6 1505 1451 1504 1472 -1024 1480
t 1480 6 1452 1451 1505 1479 1487 1477
t 1481 6 99 45 98 1474 1484 1482
t 1482 6 46 45 99 1481 1489 -1024
t 1483 6 152 98 151 1476 -1024 1484
t 1484 6 99 98 152 1483 1491 1481
t 1485 6 1453 1399 1452 1478 1488 1486
t 1486 6 1400 1399 1453 1485 1493 -1024
t 1487 6 1506 1452 1505 1480 -1024 1488
t 1488 6 1453 1452 1506 1487 1495 1485
t 1489 6 100 46 99 1482 1492 1490
t 1490 6 47 46 100 1489 1497 -1024
t 1491 6 153 99 152 1484 -1024 1492
t 1492 6 100 99 153 1491 1499 1489
t 1493 6 1454 1400 1453 1486 1496 1494
t 1494 6 1401 1400 1454 1493 1501 -1024
t 1495 6 1507 1453 1506 1488 -1024 1496
t 1496 6 1454 1453 1507 1495 1503 1493
t 1497 6 101 47 100 1490 1500 1498
t 1498 6 48 47 101 1497 1505 -1024
t 1499 6 154 100 153 1492 -1024 1500
t 1500 6 101 100 154 1499 1507 1497
t 1501 6 1455 1401 1454 1494 1504 1502
t 1502 6 1402 1401 1455 1501 1509 -1024
t 1503 6 1508 1454 1507 1496 -1024 1504
t 1504 6 1455 1454 1508 1503 1511 1501
t 1505 6 102 48 101 1498 1508 1506
t 1506 6 49 48 102 1505 1513 -1024
t 1507 6 155 101 154 1500 -1024 1508
t 1508 6 102 101 155 1507 1515 1505
t 1509 6 1456 1402 1455 1502 1512 1510
t 1510 6 1403 1402 1456 1509 1517 -1024
t 1511 6 1509 1455 1508 1504 -1024 1512
t 1512 6 1456 1455 1509 1511 1519 1509
t 1513 6 103 49 102 1506 1516 1514
t 1514 6 50 49 103 1513 1521 -1024
t 1515 6 156 102 155 1508 -1024 1516
t 1516 6 103 102 156 1515 1523 1513
t 1517 6 1457 1403 1456 1510 1520 1518
t 1518 6 1404 1403 1457 1517 1525 -1024
t 1519 6 1510 1456 1509 1512 -1024 1520
t 1520 6 1457 1456 1510 1519 1527 1517
t 1521 6 104 50 103 1514 1524 1522
t 1522 6 51 50 104 1521 1529 -1024
t 1523 6 157 103 156 1516 -1024 1524
t 1524 6 104 103 157 1523 1531 1521
t 1525 6 1458 1404 1457 1518 1528 1526
t 1526 6 1405 1404 1458 1525 1573 -1024
t 1527 6 1511 1457 1510 1520 -1024 1528
t 1528 6 1458 1457 1511 1527 1575 1525
t 1529 6 105 51 104 1522 1532 1530
t 1530 6 52 51 105 1529 1577 -1024
t 1531 6 158 104 157 1524 1534 1532
t 1532 6 105 104 158 1531 1579 1529
t 1533 6 211 157 210 -1024 1536 1534
t 1534 6 158 157 211 1533 1581 1531
t 1535 6 264 210 263 -1024 1538 1536
t 1536 6 211 210 264 1535 1583 1533
t 1537 6 317 263 316 -1024 1540 1538
t 1538 6 264 263 317 1537 1585 1535
t 1539 6 370 316 369 -1024 1542 1540
t 1540 6 317 316 370 1539 1587 1537
t 1541 6 423 369 422 -1024 1544 1542
t 1542 6 370 369 423 1541 1589 1539
t 1543 6 476 422 475 -1024 1546 1544
t 1544 6 423 422 476 1543 1591 1541
t 1545 6 539 475 538 -1024 1548 1546
t 1546 6 476 475 539 1545 1593 1543
t 1547 6 625 538 624 -1024 1550 1548
t 1548 6 539 538 625 1547 1595 1545
t 1549 6 711 624 710 -1024 1552 1550
t 1550 6 625 624 711 1549 1597 1547
t 1551 6 778 710 777 -1024 1554 1552
t 1552 6 711 710 778 1551 1599 1549
t 1553 6 853 777 852 -1024 1556 1554
t 1554 6 778 777 853 1553 1601 1551
t 1555 6 944 852 943 -1024 1558 1556
t 1556 6 853 852 944 1555 1603 1553
t 1557 6 1035 943 1034 -1024 1560 1558
t 1558 6 944 943 1035 1557 1605 1555
t 1559 6 1088 1034 1087 -1024 1562 1560
t 1560 6 1035 1034 1088 1559 1607 1557
t 1561 6 1141 1087 1140 -1024 1564 1562
t 1562 6 1088 1087 1141 1561 1609 1559
t 1563 6 1194 1140 1193 -1024 1566 1564
t 1564 6 1141 1140 1194 1563 1611 1561
t 1565 6 1247 1193 1246 -1024 1568 1566
t 1566 6 1194 1193 1247 1565 1613 1563
t 1567 6 1300 1246 1299 -1024 1570 1568
t 1568 6 1247 1246 1300 1567 1615 1565
t 1569 6 1353 1299 1352 -1024 1572 1570
t 1570 6 1300 1299 1353 1569 1617 1567
t 1571 6 1406 1352 1405 -1024 1574 1572
t 1572 6 1353 1352 1406 1571 1619 1569
t 1573 6 1459 1405 1458 1526 1576 1574
t 1574 6 1406 1405 1459 1573 1621 1571
t 1575 6 1512 1458 1511 1528 -1024 1576
t 1576 6 1459 1458 1512 1575 1623 1573
t 1577 6 106 52 105 1530 1580 1578
t 1578 6 53 52 106 1577 -1024 -1024
t 1579 6 159 105 158 1532 1582 1580
t 1580 6 106 105 159 1579 -1024 1577
t 1581 6 212 158 211 1534 1584 1582
t 1582 6 159 158 212 1581 -1024 1579
t 1583 6 265 211 264 1536 1586 1584
t 1584 6 212 211 265 1583 -1024 1581
t 1585 6 318 264 317 1538 1588 1586
t 1586 6 265 264 318 1585 -1024 1583
t 1587 6 371 317 370 1540 1590 1588
t 1588 6 318 317 371 1587 -1024 1585
t 1589 6 424 370 423 1542 1592 1590
t 1590 6 371 370 424 1589 -1024 1587
t 1591 6 477 423 476 1544 1594 1592
t 1592 6 424 423 477 1591 -1024 1589
t 1593 6 540 476 539 1546 1596 1594
t 1594 6 477 476 540 1593 -1024 1591
t 1595 6 626 539 625 1548 1598 1596
t 1596 6 540 539 626 1595 -1024 1593
t 1597 6 712 625 711 1550 1600 1598
t 1598 6 626 625 712 1597 -1024 1595
t 1599 6 779 711 778 1552 1602 1600
t 1600 6 712 711 779 1599 -1024 1597
t 1601 6 854 778 853 1554 1604 1602
t 1602 6 779 778 854 1601 -1024 1599
t 1603 6 945 853 944 1556 1606 1604
t 1604 6 854 853 945 1603 -1024 1601
t 1605 6 1036 944 1035 1558 1608 1606
t 1606 6 945 944 1036 1605 -1024 1603
t 1607 6 1089 1035 1088 1560 1610 1608
t 1608 6 1036 1035 1089 1607 -1024 1605
t 1609 6 1142 1088 1141 1562 1612 1610
t 1610 6 1089 1088 1142 1609 -1024 1607
t 1611 6 1195 1141 1194 1564 1614 1612
t 1612 6 1142 1141 1195 1611 -1024 1609
t 1613 6 1248 1194 1247 1566 1616 1614
t 1614 6 1195 1194 1248 1613 -1024 1611
t 1615 6 1301 1247 1300 1568 1618 1616
t 1616 6 1248 1247 1301 1615 -1024 1613
t 1617 6 1354 1300 1353 1570 1620 1618
t 1618 6 1301 1300 1354 1617 -1024 1615
t 1619 6 1407 1353 1406 1572 1622 1620
t 1620 6 1354 1353 1407 1619 -1024 1617
t 1621 6 1460 1406 1459 1574 1624 1622
t 1622 6 1407 1406 1460 1621 -1024 1619
t 1623 6 1513 1459 1512 1576 -1024 1624
t 1624 6 1460 1459 1513 1623 -1024 1621
t 1625 7 163 109 162 -1024 1628 1626
t 1626 7 110 109 163 1625 1665 -1024
t 1627 7 216 162 215 -1024 1630 1628
t 1628 7 163 162 216 1627 1667 1625
t 1629 7 269 215 268 -1024 1632 1630
t 1630 7 216 215 269 1629 1669 1627
t 1631 7 322 268 321 -1024 1634 1632
t 1632 7 269 268 322 1631 1671 1629
t 1633 7 375 321 374 -1024 1636 1634
t 1634 7 322 321 375 1633 1673 1631
t 1635 7 428 374 427 -1024 1638 1636
t 1636 7 375 374 428 1635 1675 1633
t 1637 7 481 427 480 -1024 1640 1638
t 1638 7 428 427 481 1637 1677 1635
t 1639 7 566 480 565 -1024 1642 1640
t 1640 7 481 480 566 1639 1679 1637
t 1641 7 652 565 651 -1024 1644 1642
t 1642 7 566 565 652 1641 1681 1639
t 1643 7 726 651 725 -1024 1646 1644
t 1644 7 652 651 726 1643 1683 1641
t 1645 7 793 725 792 -1024 1648 1646
t 1646 7 726 725 793 1645 1685 1643
t 1647 7 884 792 883 -1024 1650 1648
t 1648 7 793 792 884 1647 1687 1645
t 1649 7 975 883 974 -1024 1652 1650
t 1650 7 884 883 975 1649 1689 1647
t 1651 7 1040 974 1039 -1024 1654 1652
t 1652 7 975 974 1040 1651 1691 1649
t 1653 7 1093 1039 1092 -1024 1656 1654
t 1654 7 1040 1039 1093 1653 1693 1651
t 1655 7 1146 1092 1145 -1024 1658 1656
t 1656 7 1093 1092 1146 1655 1695 1653
t 1657 7 1199 1145 1198 -1024 1660 1658
t 1658 7 1146 1145 1199 1657 1697 1655
t 1659 7 1252 1198 1251 -1024 1662 1660
t 1660 7 1199 1198 1252 1659 1699 1657
t 1661 7 1305 1251 1304 -1024 1664 1662
t 1662 7 1252 1251 1305 1661 1701 1659
t 1663 7 1358 1304 1357 -1024 -1024 1664
t 1664 7 1305 1304 1358 1663 1703 1661
t 1665 7 164 110 163 1626 1668 1666
t 1666 7 111 110 164 1665 1705 -1024
t 1667 7 217 163 216 1628 1670 1668
t 1668 7 164 163 217 1667 1707 1665
t 1669 7 270 216 269 1630 1672 1670
t 1670 7 217 216 270 1669 1709 1667
t 1671 7 323 269 322 1632 1674 1672
t 1672 7 270 269 323 1671 1711 1669
t 1673 7 376 322 375 1634 1676 1674
t 1674 7 323 322 376 1673 1713 1671
t 1675 7 429 375 428 1636 1678 1676
t 1676 7 376 375 429 1675 1715 1673
t 1677 7 482 428 481 1638 1680 1678
t 1678 7 429 428 482 1677 1717 1675
t 1679 7 567 481 566 1640 1682 1680
t 1680 7 482 481 567 1679 1719 1677
t 1681 7 653 566 652 1642 1684 1682
t 1682 7 567 566 653 1681 1721 1679
t 1683 7 727 652 726 1644 1686 1684
t 1684 7 653 652 727 1683 1723 1681
t 1685 7 794 726 793 1646 1688 1686
t 1686 7 727 726 794 1685 1725 1683
t 1687 7 885 793 884 1648 1690 1688
t 1688 7 794 793 885 1687 1727 1685
t 1689 7 976 884 975 1650 1692 1690
t 1690 7 885 884 976 1689 1729 1687
t 1691 7 1041 975 1040 1652 1694 1692
t 1692 7 976 975 1041 1691 1731 1689
t 1693 7 1094 1040 1093 1654 1696 1694
t 1694 7 1041 1040 1094 1693 1733 1691
t 1695 7 1147 1093 1146 1656 1698 1696
t 1696 7 1094 1093 1147 1695 1735 1693
t 1697 7 1200 1146 1199 1658 1700 1698
t 1698 7 1147 1146 1200 1697 1737 1695
t 1699 7 1253 1199 1252 1660 1702 1700
t 1700 7 1200 1199 1253 1699 1739 1697
t 1701 7 1306 1252 1305 1662 1704 1702
t 1702 7 1253 1252 1306 1701 1741 1699
t 1703 7 1359 1305 1358 1664 -1024 1704
t 1704 7 1306 1305 1359 1703 1743 1701
t 1705 7 165 111 164 1666 1708 1706
t 1706 7 112 111 165 1705 1745 -1024
t 1707 7 218 164 217 1668 1710 1708
t 1708 7 165 164 218 1707 1747 1705
t 1709 7 271 217 270 1670 1712 1710
t 1710 7 218 217 271 1709 1749 1707
t 1711 7 324 270 323 1672 1714 1712
t 1712 7 271 270 324 1711 1751 1709
t 1713 7 377 323 376 1674 1716 1714
t 1714 7 324 323 377 1713 1753 1711
t 1715 7 430 376 429 1676 1718 1716
t 1716 7 377 376 430 1715 1755 1713
t 1717 7 483 429 482 1678 1720 1718
t 1718 7 430 429 483 1717 1757 1715
t 1719 7 568 482 567 1680 1722 1720
t 1720 7 483 482 568 1719 1759 1717
t 1721 7 654 567 653 1682 1724 1722
t 1722 7 568 567 654 1721 1761 1719
t 1723 7 728 653 727 1684 1726 1724
t 1724 7 654 653 728 1723 1763 1721
t 1725 7 795 727 794 1686 1728 1726
t 1726 7 728 727 795 1725 1765 1723
t 1727 7 886 794 885 1688 1730 1728
t 1728 7 795 794 886 1727 1767 1725
t 1729 7 977 885 976 1690 1732 1730
t 1730 7 886 885 977 1729 1769 1727
t 1731 7 1042 976 1041 1692 1734 1732
t 1732 7 977 976 1042 1731 1771 1729
t 1733 7 1095 1041 1094 1694 1736 1734
t 1734 7 1042 1041 1095 1733 1773 1731
t 1735 7 1148 1094 1147 1696 1738 1736
t 1736 7 1095 1094 1148 1735 1775 1733
t 1737 7 1201 1147 1200 1698 1740 1738
t 1738 7 1148 1147 1201 1737 1777 1735
t 1739 7 1254 1200 1253 1700 1742 1740
t 1740 7 1201 1200 1254 1739 1779 1737
t 1741 7 1307 1253 1306 1702 1744 1742
t 1742 7 1254 1253 1307 1741 1781 1739
t 1743 7 1360 1306 1359 1704 -1024 1744
t 1744 7 1307 1306 1360 1743 1783 1741
t 1745 7 166 112 165 1706 1748 1746
t 1746 7 113 112 166 1745 1785 -1024
t 1747 7 219 165 218 1708 1750 1748
t 1748 7 166 165 219 1747 1787 1745
t 1749 7 272 218 271 1710 1752 1750
t 1750 7 219 218 272 1749 1789 1747
t 1751 7 325 271 324 1712 1754 1752
t 1752 7 272 271 325 1751 1791 1749
t 1753 7 378 324 377 1714 1756 1754
t 1754 7 325 324 378 1753 -1024 1751
t 1755 7 431 377 430 1716 1758 1756
t 1756 7 378 377 431 1755 -1024 1753
t 1757 7 484 430 483 1718 1760 1758
t 1758 7 431 430 484 1757 -1024 1755
t 1759 7 569 483 568 1720 1762 1760
t 1760 7 484 483 569 1759 -1024 1757
t 1761 7 655 568 654 1722 1764 1762
t 1762 7 569 568 655 1761 -1024 1759
t 1763 7 729 654 728 1724 1766 1764
t 1764 7 655 654 729 1763 -1024 1761
t 1765 7 796 728 795 1726 1768 1766
t 1766 7 729 728 796 1765 -1024 1763
t 1767 7 887 795 886 1728 1770 1768
t 1768 7 796 795 887 1767 -1024 1765
t 1769 7 978 886 977 1730 1772 1770
t 1770 7 887 886 978 1769 -1024 1767
t 1771 7 1043 977 1042 1732 1774 1772
t 1772 7 978 977 1043 1771 -1024 1769
t 1773 7 1096 1042 1095 1734 1776 1774
t 1774 7 1043 1042 1096 1773 -1024 1771
t 1775 7 1149 1095 1148 1736 1778 1776
t 1776 7 1096 1095 1149 1775 -1024 1773
t 1777 7 1202 1148 1201 1738 1780 1778
t 1778 7 1149 1148 1202 1777 1793 1775
t 1779 7 1255 1201 1254 1740 1782 1780
t 1780 7 1202 1201 1255 1779 1795 1777
t 1781 7 1308 1254 1307 1742 1784 1782
t 1782 7 1255 1254 1308 1781 1797 1779
t 1783 7 1361 1307 1360 1744 -1024 1784
t 1784 7 1308 1307 1361 1783 1799 1781
t 1785 7 167 113 166 1746 1788 1786
t 1786 7 114 113 167 1785 1801 -1024
t 1787 7 220 166 219 1748 1790 1788
t 1788 7 167 166 220 1787 1803 1785
t 1789 7 273 219 272 1750 1792 1790
t 1790 7 220 219 273 1789 1805 1787
t 1791 7 326 272 325 1752 -1024 1792
t 1792 7 273 272 326 1791 1807 1789
t 1793 7 1203 1149 1202 1778 1796 1794
t 1794 7 1150 1149 1203 1793 1809 -1024
t 1795 7 1256 1202 1255 1780 1798 1796
t 1796 7 1203 1202 1256 1795 1811 1793
t 1797 7 1309 1255 1308 1782 1800 1798
t 1798 7 1256 1255 1309 1797 1813 1795
t 1799 7 1362 1308 1361 1784 -1024 1800
t 1800 7 1309 1308 1362 1799 1815 1797
t 1801 7 168 114 167 1786 1804 1802
t 1802 7 115 114 168 1801 1817 -1024
t 1803 7 221 167 220 1788 1806 1804
t 1804 7 168 167 221 1803 1819 1801
t 1805 7 274 220 273 1790 1808 1806
t 1806 7 221 220 274 1805 1821 1803
t 1807 7 327 273 326 1792 -1024 1808
t 1808 7 274 273 327 1807 1823 1805
t 1809 7 1204 1150 1203 1794 1812 1810
t 1810 7 1151 1150 1204 1809 1825 -1024
t 1811 7 1257 1203 1256 1796 1814 1812
t 1812 7 1204 1203 1257 1811 1827 1809
t 1813 7 1310 1256 1309 1798 1816 1814
t 1814 7 1257 1256 1310 1813 1829 1811
t 1815 7 1363 1309 1362 1800 -1024 1816
t 1816 7 1310 1309 1363 1815 1831 1813
t 1817 7 169 115 168 1802 1820 1818
t 1818 7 116 115 169 1817 1833 -1024
t 1819 7 222 168 221 1804 1822 1820
t 1820 7 169 168 222 1819 1835 1817
t 1821 7 275 221 274 1806 1824 1822
t 1822 7 222 221 275 1821 1837 1819
t 1823 7 328 274 327 1808 -1024 1824
t 1824 7 275 274 328 1823 1839 1821
t 1825 7 1205 1151 1204 1810 1828 1826
t 1826 7 1152 1151 1205 1825 1841 -1024
t 1827 7 1258 1204 1257 1812 1830 1828
t 1828 7 1205 1204 1258 1827 1843 1825
t 1829 7 1311 1257 1310 1814 1832 1830
t 1830 7 1258 1257 1311 1829 1845 1827
t 1831 7 1364 1310 1363 1816 -1024 1832
t 1832 7 1311 1310 1364 1831 1847 1829
t 1833 7 170 116 169 1818 1836 1834
t 1834 7 117 116 170 1833 1849 -1024
t 1835 7 223 169 222 1820 1838 1836
t 1836 7 170 169 223 1835 1851 1833
t 1837 7 276 222 275 1822 1840 1838
t 1838 7 223 222 276 1837 1853 1835
t 1839 7 329 275 328 1824 -1024 1840
t 1840 7 276 275 329 1839 1855 1837
t 1841 7 1206 1152 1205 1826 1844 1842
t 1842 7 1153 1152 1206 1841 1857 -1024
t 1843 7 1259 1205 1258 1828 1846 1844
t 1844 7 1206 1205 1259 1843 1859 1841
t 1845 7 1312 1258 1311 1830 1848 1846
t 1846 7 1259 1258 1312 1845 1861 1843
t 1847 7 1365 1311 1364 1832 -1024 1848
t 1848 7 1312 1311 1365 1847 1863 1845
t 1849 7 171 117 170 1834 1852 1850
t 1850 7 118 117 171 1849 1865 -1024
t 1851 7 224 170 223 1836 1854 1852
t 1852 7 171 170 224 1851 1867 1849
t 1853 7 277 223 276 1838 1856 1854
t 1854 7 224 223 277 1853 1869 1851
t 1855 7 330 276 329 1840 -1024 1856
t 1856 7 277 276 330 1855 1871 1853
t 1857 7 1207 1153 1206 1842 1860 1858
t 1858 7 1154 1153 1207 1857 1873 -1024
t 1859 7 1260 1206 1259 1844 1862 1860
t 1860 7 1207 1206 1260 1859 1875 1857
t 1861 7 1313 1259 1312 1846 1864 1862
t 1862 7 1260 1259 1313 1861 1877 1859
t 1863 7 1366 1312 1365 1848 -1024 1864
t 1864 7 1313 1312 1366 1863 1879 1861
t 1865 7 172 118 171 1850 1868 1866
t 1866 7 119 118 172 1865 1881 -1024
t 1867 7 225 171 224 1852 1870 1868
t 1868 7 172 171 225 1867 1883 1865
t 1869 7 278 224 277 1854 1872 1870
t 1870 7 225 224 278 1869 1885 1867
t 1871 7 331 277 330 1856 -1024 1872
t 1872 7 278 277 331 1871 1887 1869
t 1873 7 1208 1154 1207 1858 1876 1874
t 1874 7 1155 1154 1208 1873 1889 -1024
t 1875 7 1261 1207 1260 1860 1878 1876
t 1876 7 1208 1207 1261 1875 1891 1873
t 1877 7 1314 1260 1313 1862 1880 1878
t 1878 7 1261 1260 1314 1877 1893 1875
t 1879 7 1367 1313 1366 1864 -1024 1880
t 1880 7 1314 1313 1367 1879 1895 1877
t 1881 7 173 119 172 1866 1884 1882
t 1882 7 120 119 173 1881 1897 -1024
t 1883 7 226 172 225 1868 1886 1884
t 1884 7 173 172 226 1883 1899 1881
t 1885 7 279 225 278 1870 1888 1886
t 1886 7 226 225 279 1885 1901 1883
t 1887 7 332 278 331 1872 -1024 1888
t 1888 7 279 278 332 1887 1903 1885
t 1889 7 1209 1155 1208 1874 1892 1890
t 1890 7 1156 1155 1209 1889 1905 -1024
t 1891 7 1262 1208 1261 1876 1894 1892
t 1892 7 1209 1208 1262 1891 1907 1889
t 1893 7 1315 1261 1314 1878 1896 1894
t 1894 7 1262 1261 1315 1893 1909 1891
t 1895 7 1368 1314 1367 1880 -1024 1896
t 1896 7 1315 1314 1368 1895 1911 1893
t 1897 7 174 120 173 1882 1900 1898
t 1898 7 121 120 174 1897 1913 -1024
t 1899 7 227 173 226 1884 1902 1900
t 1900 7 174 173 227 1899 1915 1897
t 1901 7 280 226 279 1886 1904 1902
t 1902 7 227 226 280 1901 1917 1899
t 1903 7 333 279 332 1888 -1024 1904
t 1904 7 280 279 333 1903 1919 1901
t 1905 7 1210 1156 1209 1890 1908 1906
t 1906 7 1157 1156 1210 1905 1929 -1024
t 1907 7 1263 1209 1262 1892 1910 1908
t 1908 7 1210 1209 1263 1907 1931 1905
t 1909 7 1316 1262 1315 1894 1912 1910
t 1910 7 1263 1262 1316 1909 1933 1907
t 1911 7 1369 1315 1368 1896 -1024 1912
t 1912 7 1316 1315 1369 1911 1935 1909
t 1913 7 175 121 174 1898 1916 1914
t 1914 7 122 121 175 1913 1937 -1024
t 1915 7 228 174 227 1900 1918 1916
t 1916 7 175 174 228 1915 1939 1913
t 1917 7 281 227 280 1902 1920 1918
t 1918 7 228 227 281 1917 1941 1915
t 1919 7 334 280 333 1904 1922 1920
t 1920 7 281 280 334 1919 1943 1917
t 1921 7 387 333 386 -1024 1924 1922
t 1922 7 334 333 387 1921 1945 1919
t 1923 7 440 386 439 -1024 -1024 1924
t 1924 7 387 386 440 1923 1947 1921
t 1925 7 1105 1051 1104 -1024 1928 1926
t 1926 7 1052 1051 1105 1925 1949 -1024
t 1927 7 1158 1104 1157 -1024 1930 1928
t 1928 7 1105 1104 1158 1927 1951 1925
t 1929 7 1211 1157 1210 1906 1932 1930
t 1930 7 1158 1157 1211 1929 1953 1927
t 1931 7 1264 1210 1263 1908 1934 1932
t 1932 7 1211 1210 1264 1931 1955 1929
t 1933 7 1317 1263 1316 1910 1936 1934
t 1934 7 1264 1263 1317 1933 1957 1931
t 1935 7 1370 1316 1369 1912 -1024 1936
t 1936 7 1317 1316 1370 1935 1959 1933
t 1937 7 176 122 175 1914 1940 1938
t 1938 7 123 122 176 1937 1961 -1024
t 1939 7 229 175 228 1916 1942 1940
t 1940 7 176 175 229 1939 1963 1937
t 1941 7 282 228 281 1918 1944 1942
t 1942 7 229 228 282 1941 1965 1939
t 1943 7 335 281 334 1920 1946 1944
t 1944 7 282 281 335 1943 1967 1941
t 1945 7 388 334 387 1922 1948 1946
t 1946 7 335 334 388 1945 1969 1943
t 1947 7 441 387 440 1924 -1024 1948
t 1948 7 388 387 441 1947 1971 1945
t 1949 7 1106 1052 1105 1926 1952 1950
t 1950 7 1053 1052 1106 1949 1973 -1024
t 1951 7 1159 1105 1158 1928 1954 1952
t 1952 7 1106 1105 1159 1951 1975 1949
t 1953 7 1212 1158 1211 1930 1956 1954
t 1954 7 1159 1158 1212 1953 1977 1951
t 1955 7 1265 1211 1264 1932 1958 1956
t 1956 7 1212 1211 1265 1955 1979 1953
t 1957 7 1318 1264 1317 1934 1960 1958
t 1958 7 1265 1264 1318 1957 1981 1955
t 1959 7 1371 1317 1370 1936 -1024 1960
t 1960 7 1318 1317 1371 1959 1983 1957
t 1961 7 177 123 176 1938 1964 1962
t 1962 7 124 123 177 1961 1985 -1024
t 1963 7 230 176 229 1940 1966 1964
t 1964 7 177 176 230 1963 1987 1961
t 1965 7 283 229 282 1942 1968 1966
t 1966 7 230 229 283 1965 1989 1963
t 1967 7 336 282 335 1944 1970 1968
t 1968 7 283 282 336 1967 1991 1965
t 1969 7 389 335 388 1946 1972 1970
t 1970 7 336 335 389 1969 1993 1967
t 1971 7 442 388 441 1948 -1024 1972
t 1972 7 389 388 442 1971 1995 1969
t 1973 7 1107 1053 1106 1950 1976 1974
t 1974 7 1054 1053 1107 1973 1997 -1024
t 1975 7 1160 1106 1159 1952 1978 1976
t 1976 7 1107 1106 1160 1975 1999 1973
t 1977 7 1213 1159 1212 1954 1980 1978
t 1978 7 1160 1159 1213 1977 2001 1975
t 1979 7 1266 1212 1265 1956 1982 1980
t 1980 7 1213 1212 1266 1979 2003 1977
t 1981 7 1319 1265 1318 1958 1984 1982
t 1982 7 1266 1265 1319 1981 2005 1979
t 1983 7 1372 1318 1371 1960 -1024 1984
t 1984 7 1319 1318 1372 1983 2007 1981
t 1985 7 178 124 177 1962 1988 1986
t 1986 7 125 124 178 1985 2009 -1024
t 1987 7 231 177 230 1964 1990 1988
t 1988 7 178 177 231 1987 2011 1985
t 1989 7 284 230 283 1966 1992 1990
t 1990 7 231 230 284 1989 2013 1987
t 1991 7 337 283 336 1968 1994 1992
t 1992 7 284 283 337 1991 2015 1989
t 1993 7 390 336 389 1970 1996 1994
t 1994 7 337 336 390 1993 2017 1991
t 1995 7 443 389 442 1972 -1024 1996
t 1996 7 390 389 443 1995 2019 1993
t 1997 7 1108 1054 1107 1974 2000 1998
t 1998 7 1055 1054 1108 1997 2021 -1024
t 1999 7 1161 1107 1160 1976 2002 2000
t 2000 7 1108 1107 1161 1999 2023 1997
t 2001 7 1214 1160 1213 1978 2004 2002
t 2002 7 1161 1160 1214 2001 2025 1999
t 2003 7 1267 1213 1266 1980 2006 2004
t 2004 7 1214 1213 1267 2003 2027 2001
t 2005 7 1320 1266 1319 1982 2008 2006
t 2006 7 1267 1266 1320 2005 2029 2003
t 2007 7 1373 1319 1372 1984 -1024 2008
t 2008 7 1320 1319 1373 2007 2031 2005
t 2009 7 179 125 178 1986 2012 2010
t 2010 7 126 125 179 2009 2033 -1024
t 2011 7 232 178 231 1988 2014 2012
t 2012 7 179 178 232 2011 2035 2009
t 2013 7 285 231 284 1990 2016 2014
t 2014 7 232 231 285 2013 2037 2011
t 2015 7 338 284 337 1992 2018 2016
t 2016 7 285 284 338 2015 2039 2013
t 2017 7 391 337 390 1994 2020 2018
t 2018 7 338 337 391 2017 2041 2015
t 2019 7 444 390 443 1996 -1024 2020
t 2020 7 391 390 444 2019 2043 2017
t 2021 7 1109 1055 1108 1998 2024 2022
t 2022 7 1056 1055 1109 2021 2045 -1024
t 2023 7 1162 1108 1161 2000 2026 2024
t 2024 7 1109 1108 1162 2023 2047 2021
t 2025 7 1215 1161 1214 2002 2028 2026
t 2026 7 1162 1161 1215 2025 2049 2023
t 2027 7 1268 1214 1267 2004 2030 2028
t 2028 7 1215 1214 1268 2027 2051 2025
t 2029 7 1321 1267 1320 2006 2032 2030
t 2030 7 1268 1267 1321 2029 2053 2027
t 2031 7 1374 1320 1373 2008 -1024 2032
t 2032 7 1321 1320 1374 2031 2055 2029
t 2033 7 180 126 179 2010 2036 2034
t 2034 7 127 126 180 2033 2057 -1024
t 2035 7 233 179 232 2012 2038 2036
t 2036 7 180 179 233 2035 2059 2033
t 2037 7 286 232 285 2014 2040 2038
t 2038 7 233 232 286 2037 2061 2035
t 2039 7 339 285 338 2016 2042 2040
t 2040 7 286 285 339 2039 2063 2037
t 2041 7 392 338 391 2018 2044 2042
t 2042 7 339 338 392 2041 2065 2039
t 2043 7 445 391 444 2020 -1024 2044
t 2044 7 392 391 445 2043 2067 2041
t 2045 7 1110 1056 1109 2022 2048 2046
t 2046 7 1057 1056 1110 2045 2069 -1024
t 2047 7 1163 1109 1162 2024 2050 2048
t 2048 7 1110 1109 1163 2047 2071 2045
t 2049 7 1216 1162 1215 2026 2052 2050
t 2050 7 1163 1162 1216 2049 2073 2047
t 2051 7 1269 1215 1268 2028 2054 2052
t 2052 7 1216 1215 1269 2051 2075 2049
t 2053 7 1322 1268 1321 2030 2056 2054
t 2054 7 1269 1268 1322 2053 2077 2051
t 2055 7 1375 1321 1374 2032 -1024 2056
t 2056 7 1322 1321 1375 2055 2079 2053
t 2057 7 181 127 180 2034 2060 2058
t 2058 7 128 127 181 2057 2081 -1024
t 2059 7 234 180 233 2036 2062 2060
t 2060 7 181 180 234 2059 2083 2057
t 2061 7 287 233 286 2038 2064 2062
t 2062 7 234 233 287 2061 2085 2059
t 2063 7 340 286 339 2040 2066 2064
t 2064 7 287 286 340 2063 2087 2061
t 2065 7 393 339 392 2042 2068 2066
t 2066 7 340 339 393 2065 2089 2063
t 2067 7 446 392 445 2044 -1024 2068
t 2068 7 393 392 446 2067 2091 2065
t 2069 7 1111 1057 1110 2046 2072 2070
t 2070 7 1058 1057 1111 2069 2093 -1024
t 2071 7 1164 1110 1163 2048 2074 2072
t 2072 7 1111 1110 1164 2071 2095 2069
t 2073 7 1217 1163 1216 2050 2076 2074
t 2074 7 1164 1163 1217 2073 2097 2071
t 2075 7 1270 1216 1269 2052 2078 2076
t 2076 7 1217 1216 1270 2075 2099 2073
t 2077 7 1323 1269 1322 2054 2080 2078
t 2078 7 1270 1269 1323 2077 2101 2075
t 2079 7 1376 1322 1375 2056 -1024 2080
t 2080 7 1323 1322 1376 2079 2103 2077
t 2081 7 182 128 181 2058 2084 2082
t 2082 7 129 128 182 2081 -1024 -1024
t 2083 7 235 181 234 2060 2086 2084
t 2084 7 182 181 235 2083 -1024 2081
t 2085 7 288 234 287 2062 2088 2086
t 2086 7 235 234 288 2085 -1024 2083
t 2087 7 341 287 340 2064 2090 2088
t 2088 7 288 287 341 2087 -1024 2085
t 2089 7 394 340 393 2066 2092 2090
t 2090 7 341 340 394 2089 -1024 2087
t 2091 7 447 393 446 2068 -1024 2092
t 2092 7 394 393 447 2091 -1024 2089
t 2093 7 1112 1058 1111 2070 2096 2094
t 2094 7 1059 1058 1112 2093 -1024 -1024
t 2095 7 1165 1111 1164 2072 2098 2096
t 2096 7 1112 1111 1165 2095 -1024 2093
t 2097 7 1218 1164 1217 2074 2100 2098
t 2098 7 1165 1164 1218 2097 -1024 2095
t 2099 7 1271 1217 1270 2076 2102 2100
t 2100 7 1218 1217 1271 2099 -1024 2097
t 2101 7 1324 1270 1323 2078 2104 2102
t 2102 7 1271 1270 1324 2101 -1024 2099
t 2103 7 1377 1323 1376 2080 -1024 2104
t 2104 7 1324 1323 1377 2103 -1024 2101
t 2105 7 191 137 190 -1024 2108 2106
t 2106 7 138 137 191 2105 2129 -1024
t 2107 7 244 190 243 -1024 2110 2108
t 2108 7 191 190 244 2107 2131 2105
t 2109 7 297 243 296 -1024 2112 2110
t 2110 7 244 243 297 2109 2133 2107
t 2111 7 350 296 349 -1024 2114 2112
t 2112 7 297 296 350 2111 2135 2109
t 2113 7 403 349 402 -1024 2116 2114
t 2114 7 350 349 403 2113 2137 2111
t 2115 7 456 402 455 -1024 -1024 2116
t 2116 7 403 402 456 2115 2139 2113
t 2117 7 1121 1067 1120 -1024 2120 2118
t 2118 7 1068 1067 1121 2117 2141 -1024
t 2119 7 1174 1120 1173 -1024 2122 2120
t 2120 7 1121 1120 1174 2119 2143 2117
t 2121 7 1227 1173 1226 -1024 2124 2122
t 2122 7 1174 1173 1227 2121 2145 2119
t 2123 7 1280 1226 1279 -1024 2126 2124
t 2124 7 1227 1226 1280 2123 2147 2121
t 2125 7 1333 1279 1332 -1024 2128 2126
t 2126 7 1280 1279 1333 2125 2149 2123
t 2127 7 1386 1332 1385 -1024 -1024 2128
t 2128 7 1333 1332 1386 2127 2151 2125
t 2129 7 192 138 191 2106 2132 2130
t 2130 7 139 138 192 2129 2153 -1024
t 2131 7 245 191 244 2108 2134 2132
t 2132 7 192 191 245 2131 2155 2129
t 2133 7 298 244 297 2110 2136 2134
t 2134 7 245 244 298 2133 2157 2131
t 2135 7 351 297 350 2112 2138 2136
t 2136 7 298 297 351 2135 2159 2133
t 2137 7 404 350 403 2114 2140 2138
t 2138 7 351 350 404 2137 2161 2135
t 2139 7 457 403 456 2116 -1024 2140
t 2140 7 404 403 457 2139 2163 2137
t 2141 7 1122 1068 1121 2118 2144 2142
t 2142 7 1069 1068 1122 2141 2165 -1024
t 2143 7 1175 1121 1174 2120 2146 2144
t 2144 7 1122 1121 1175 2143 2167 2141
t 2145 7 1228 1174 1227 2122 2148 2146
t 2146 7 1175 1174 1228 2145 2169 2143
t 2147 7 1281 1227 1280 2124 2150 2148
t 2148 7 1228 1227 1281 2147 2171 2145
t 2149 7 1334 1280 1333 2126 2152 2150
t 2150 7 1281 1280 1334 2149 2173 2147
t 2151 7 1387 1333 1386 2128 -1024 2152
t 2152 7 1334 1333 1387 2151 2175 2149
t 2153 7 193 139 192 2130 2156 2154
t 2154 7 140 139 193 2153 2177 -1024
t 2155 7 246 192 245 2132 2158 2156
t 2156 7 193 192 246 2155 2179 2153
t 2157 7 299 245 298 2134 2160 2158
t 2158 7 246 245 299 2157 2181 2155
t 2159 7 352 298 351 2136 2162 2160
t 2160 7 299 298 352 2159 2183 2157
t 2161 7 405 351 404 2138 2164 2162
t 2162 7 352 351 405 2161 2185 2159
t 2163 7 458 404 457 2140 -1024 2164
t 2164 7 405 404 458 2163 2187 2161
t 2165 7 1123 1069 1122 2142 2168 2166
t 2166 7 1070 1069 1123 2165 2189 -1024
t 2167 7 1176 1122 1175 2144 2170 2168
t 2168 7 1123 1122 1176 2167 2191 2165
t 2169 7 1229 1175 1228 2146 2172 2170
t 2170 7 1176 1175 1229 2169 2193 2167
t 2171 7 1282 1228 1281 2148 2174 2172
t 2172 7 1229 1228 1282 2171 2195 2169
t 2173 7 1335 1281 1334 2150 2176 2174
t 2174 7 1282 1281 1335 2173 2197 2171
t 2175 7 1388 1334 1387 2152 -1024 2176
t 2176 7 1335 1334 1388 2175 2199 2173
t 2177 7 194 140 193 2154 2180 2178
t 2178 7 141 140 194 2177 2201 -1024
t 2179 7 247 193 246 2156 2182 2180
t 2180 7 194 193 247 2179 2203 2177
t 2181 7 300 246 299 2158 2184 2182
t 2182 7 247 246 300 2181 2205 2179
t 2183 7 353 299 352 2160 2186 2184
t 2184 7 300 299 353 2183 2207 2181
t 2185 7 406 352 405 2162 2188 2186
t 2186 7 353 352 406 2185 2209 2183
t 2187 7 459 405 458 2164 -1024 2188
t 2188 7 406 405 459 2187 2211 2185
t 2189 7 1124 1070 1123 2166 2192 2190
t 2190 7 1071 1070 1124 2189 2213 -1024
t 2191 7 1177 1123 1176 2168 2194 2192
t 2192 7 1124 1123 1177 2191 2215 2189
t 2193 7 1230 1176 1229 2170 2196 2194
t 2194 7 1177 1176 1230 2193 2217 2191
t 2195 7 1283 1229 1282 2172 2198 2196
t 2196 7 1230 1229 1283 2195 2219 2193
t 2197 7 1336 1282 1335 2174 2200 2198
t 2198 7 1283 1282 1336 2197 2221 2195
t 2199 7 1389 1335 1388 2176 -1024 2200
t 2200 7 1336 1335 1389 2199 2223 2197
t 2201 7 195 141 194 2178 2204 2202
t 2202 7 142 141 195 2201 2225 -1024
t 2203 7 248 194 247 2180 2206 2204
t 2204 7 195 194 248 2203 2227 2201
t 2205 7 301 247 300 2182 2208 2206
t 2206 7 248 247 301 2205 2229 2203
t 2207 7 354 300 353 2184 2210 2208
t 2208 7 301 300 354 2207 2231 2205
t 2209 7 407 353 406 2186 2212 2210
t 2210 7 354 353 407 2209 2233 2207
t 2211 7 460 406 459 2188 -1024 2212
t 2212 7 407 406 460 2211 2235 2209
t 2213 7 1125 1071 1124 2190 2216 2214
t 2214 7 1072 1071 1125 2213 2237 -1024
t 2215 7 1178 1124 1177 2192 2218 2216
t 2216 7 1125 1124 1178 2215 2239 2213
t 2217 7 1231 1177 1230 2194 2220 2218
t 2218 7 1178 1177 1231 2217 2241 2215
t 2219 7 1284 1230 1283 2196 2222 2220
t 2220 7 1231 1230 1284 2219 2243 2217
t 2221 7 1337 1283 1336 2198 2224 2222
t 2222 7 1284 1283 1337 2221 2245 2219
t 2223 7 1390 1336 1389 2200 -1024 2224
t 2224 7 1337 1336 1390 2223 2247 2221
t 2225 7 196 142 195 2202 2228 2226
t 2226 7 143 142 196 2225 2249 -1024
t 2227 7 249 195 248 2204 2230 2228
t 2228 7 196 195 249 2227 2251 2225
t 2229 7 302 248 301 2206 2232 2230
t 2230 7 249 248 302 2229 2253 2227
t 2231 7 355 301 354 2208 2234 2232
t 2232 7 302 301 355 2231 2255 2229
t 2233 7 408 354 407 2210 2236 2234
t 2234 7 355 354 408 2233 2257 2231
t 2235 7 461 407 460 2212 -1024 2236
t 2236 7 408 407 461 2235 2259 2233
t 2237 7 1126 1072 1125 2214 2240 2238
t 2238 7 1073 1072 1126 2237 2261 -1024
t 2239 7 1179 1125 1178 2216 2242 2240
t 2240 7 1126 1125 1179 2239 2263 2237
t 2241 7 1232 1178 1231 2218 2244 2242
t 2242 7 1179 1178 1232 2241 2265 2239
t 2243 7 1285 1231 1284 2220 2246 2244
t 2244 7 1232 1231 1285 2243 2267 2241
t 2245 7 1338 1284 1337 2222 2248 2246
t 2246 7 1285 1284 1338 2245 2269 2243
t 2247 7 1391 1337 1390 2224 -1024 2248
t 2248 7 1338 1337 1391 2247 2271 2245
t 2249 7 197 143 196 2226 2252 2250
t 2250 7 144 143 197 2249 2273 -1024
t 2251 7 250 196 249 2228 2254 2252
t 2252 7 197 196 250 2251 2275 2249
t 2253 7 303 249 302 2230 2256 2254
t 2254 7 250 249 303 2253 2277 2251
t 2255 7 356 302 355 2232 2258 2256
t 2256 7 303 302 356 2255 2279 2253
t 2257 7 409 355 408 2234 2260 2258
t 2258 7 356 355 409 2257 2281 2255
t 2259 7 462 408 461 2236 -1024 2260
t 2260 7 409 408 462 2259 2283 2257
t 2261 7 1127 1073 1126 2238 2264 2262
t 2262 7 1074 1073 1127 2261 2285 -1024
t 2263 7 1180 1126 1179 2240 2266 2264
t 2264 7 1127 1126 1180 2263 2287 2261
t 2265 7 1233 1179 1232 2242 2268 2266
t 2266 7 1180 1179 1233 2265 2289 2263
t 2267 7 1286 1232 1285 2244 2270 2268
t 2268 7 1233 1232 1286 2267 2291 2265
t 2269 7 1339 1285 1338 2246 2272 2270
t 2270 7 1286 1285 1339 2269 2293 2267
t 2271 7 1392 1338 1391 2248 -1024 2272
t 2272 7 1339 1338 1392 2271 2295 2269
t 2273 7 198 144 197 2250 2276 2274
t 2274 7 145 144 198 2273 2297 -1024
t 2275 7 251 197 250 2252 2278 2276
t 2276 7 198 197 251 2275 2299 2273
t 2277 7 304 250 303 2254 2280 2278
t 2278 7 251 250 304 2277 2301 2275
t 2279 7 357 303 356 2256 2282 2280
t 2280 7 304 303 357 2279 2303 2277
t 2281 7 410 356 409 2258 2284 2282
t 2282 7 357 356 410 2281 -1024 2279
t 2283 7 463 409 462 2260 -1024 2284
t 2284 7 410 409 463 2283 -1024 2281
t 2285 7 1128 1074 1127 2262 2288 2286
t 2286 7 1075 1074 1128 2285 -1024 -1024
t 2287 7 1181 1127 1180 2264 2290 2288
t 2288 7 1128 1127 1181 2287 -1024 2285
t 2289 7 1234 1180 1233 2266 2292 2290
t 2290 7 1181 1180 1234 2289 2305 2287
t 2291 7 1287 1233 1286 2268 2294 2292
t 2292 7 1234 1233 1287 2291 2307 2289
t 2293 7 1340 1286 1339 2270 2296 2294
t 2294 7 1287 1286 1340 2293 2309 2291
t 2295 7 1393 1339 1392 2272 -1024 2296
t 2296 7 1340 1339 1393 2295 2311 2293
t 2297 7 199 145 198 2274 2300 2298
t 2298 7 146 145 199 2297 2313 -1024
t 2299 7 252 198 251 2276 2302 2300
t 2300 7 199 198 252 2299 2315 2297
t 2301 7 305 251 304 2278 2304 2302
t 2302 7 252 251 305 2301 2317 2299
t 2303 7 358 304 357 2280 -1024 2304
t 2304 7 305 304 358 2303 2319 2301
t 2305 7 1235 1181 1234 2290 2308 2306
t 2306 7 1182 1181 1235 2305 2321 -1024
t 2307 7 1288 1234 1287 2292 2310 2308
t 2308 7 1235 1234 1288 2307 2323 2305
t 2309 7 1341 1287 1340 2294 2312 2310
t 2310 7 1288 1287 1341 2309 2325 2307
t 2311 7 1394 1340 1393 2296 -1024 2312
t 2312 7 1341 1340 1394 2311 2327 2309
t 2313 7 200 146 199 2298 2316 2314
t 2314 7 147 146 200 2313 2329 -1024
t 2315 7 253 199 252 2300 2318 2316
t 2316 7 200 199 253 2315 2331 2313
t 2317 7 306 252 305 2302 2320 2318
t 2318 7 253 252 306 2317 2333 2315
t 2319 7 359 305 358 2304 -1024 2320
t 2320 7 306 305 359 2319 2335 2317
t 2321 7 1236 1182 1235 2306 2324 2322
t 2322 7 1183 1182 1236 2321 2337 -1024
t 2323 7 1289 1235 1288 2308 2326 2324
t 2324 7 1236 1235 1289 2323 2339 2321
t 2325 7 1342 1288 1341 2310 2328 2326
t 2326 7 1289 1288 1342 2325 2341 2323
t 2327 7 1395 1341 1394 2312 -1024 2328
t 2328 7 1342 1341 1395 2327 2343 2325
t 2329 7 201 147 200 2314 2332 2330
t 2330 7 148 147 201 2329 2345 -1024
t 2331 7 254 200 253 2316 2334 2332
t 2332 7 201 200 254 2331 2347 2329
t 2333 7 307 253 306 2318 2336 2334
t 2334 7 254 253 307 2333 2349 2331
t 2335 7 360 306 359 2320 -1024 2336
t 2336 7 307 306 360 2335 2351 2333
t 2337 7 1237 1183 1236 2322 2340 2338
t 2338 7 1184 1183 1237 2337 2353 -1024
t 2339 7 1290 1236 1289 2324 2342 2340
t 2340 7 1237 1236 1290 2339 2355 2337
t 2341 7 1343 1289 1342 2326 2344 2342
t 2342 7 1290 1289 1343 2341 2357 2339
t 2343 7 1396 1342 1395 2328 -1024 2344
t 2344 7 1343 1342 1396 2343 2359 2341
t 2345 7 202 148 201 2330 2348 2346
t 2346 7 149 148 202 2345 2361 -1024
t 2347 7 255 201 254 2332 2350 2348
t 2348 7 202 201 255 2347 2363 2345
t 2349 7 308 254 307 2334 2352 2350
t 2350 7 255 254 308 2349 2365 2347
t 2351 7 361 307 360 2336 -1024 2352
t 2352 7 308 307 361 2351 2367 2349
t 2353 7 1238 1184 1237 2338 2356 2354
t 2354 7 1185 1184 1238 2353 2369 -1024
t 2355 7 1291 1237 1290 2340 2358 2356
t 2356 7 1238 1237 1291 2355 2371 2353
t 2357 7 1344 1290 1343 2342 2360 2358
t 2358 7 1291 1290 1344 2357 2373 2355
t 2359 7 1397 1343 1396 2344 -1024 2360
t 2360 7 1344 1343 1397 2359 2375 2357
t 2361 7 203 149 202 2346 2364 2362
t 2362 7 150 149 203 2361 2377 -1024
t 2363 7 256 202 255 2348 2366 2364
t 2364 7 203 202 256 2363 2379 2361
t 2365 7 309 255 308 2350 2368 2366
t 2366 7 256 255 309 2365 2381 2363
t 2367 7 362 308 361 2352 -1024 2368
t 2368 7 309 308 362 2367 2383 2365
t 2369 7 1239 1185 1238 2354 2372 2370
t 2370 7 1186 1185 1239 2369 2385 -1024
t 2371 7 1292 1238 1291 2356 2374 2372
t 2372 7 1239 1238 1292 2371 2387 2369
t 2373 7 1345 1291 1344 2358 2376 2374
t 2374 7 1292 1291 1345 2373 2389 2371
t 2375 7 1398 1344 1397 2360 -1024 2376
t 2376 7 1345 1344 1398 2375 2391 2373
t 2377 7 204 150 203 2362 2380 2378
t 2378 7 151 150 204 2377 2393 -1024
t 2379 7 257 203 256 2364 2382 2380
t 2380 7 204 203 257 2379 2395 2377
t 2381 7 310 256 309 2366 2384 2382
t 2382 7 257 256 310 2381 2397 2379
t 2383 7 363 309 362 2368 -1024 2384
t 2384 7 310 309 363 2383 2399 2381
t 2385 7 1240 1186 1239 2370 2388 2386
t 2386 7 1187 1186 1240 2385 2401 -1024
t 2387 7 1293 1239 1292 2372 2390 2388
t 2388 7 1240 1239 1293 2387 2403 2385
t 2389 7 1346 1292 1345 2374 2392 2390
t 2390 7 1293 1292 1346 2389 2405 2387
t 2391 7 1399 1345 1398 2376 -1024 2392
t 2392 7 1346 1345 1399 2391 2407 2389
t 2393 7 205 151 204 2378 2396 2394
t 2394 7 152 151 205 2393 2409 -1024
t 2395 7 258 204 257 2380 2398 2396
t 2396 7 205 204 258 2395 2411 2393
t 2397 7 311 257 310 2382 2400 2398
t 2398 7 258 257 311 2397 2413 2395
t 2399 7 364 310 363 2384 -1024 2400
t 2400 7 311 310 364 2399 2415 2397
t 2401 7 1241 1187 1240 2386 2404 2402
t 2402 7 1188 1187 1241 2401 2417 -1024
t 2403 7 1294 1240 1293 2388 2406 2404
t 2404 7 1241 1240 1294 2403 2419 2401
t 2405 7 1347 1293 1346 2390 2408 2406
t 2406 7 1294 1293 1347 2405 2421 2403
t 2407 7 1400 1346 1399 2392 -1024 2408
t 2408 7 1347 1346 1400 2407 2423 2405
t 2409 7 206 152 205 2394 2412 2410
t 2410 7 153 152 206 2409 2425 -1024
t 2411 7 259 205 258 2396 2414 2412
t 2412 7 206 205 259 2411 2427 2409
t 2413 7 312 258 311 2398 2416 2414
t 2414 7 259 258 312 2413 2429 2411
t 2415 7 365 311 364 2400 -1024 2416
t 2416 7 312 311 365 2415 2431 2413
t 2417 7 1242 1188 1241 2402 2420 2418
t 2418 7 1189 1188 1242 2417 2457 -1024
t 2419 7 1295 1241 1294 2404 2422 2420
t 2420 7 1242 1241 1295 2419 2459 2417
t 2421 7 1348 1294 1347 2406 2424 2422
t 2422 7 1295 1294 1348 2421 2461 2419
t 2423 7 1401 1347 1400 2408 -1024 2424
t 2424 7 1348 1347 1401 2423 2463 2421
t 2425 7 207 153 206 2410 2428 2426
t 2426 7 154 153 207 2425 2465 -1024
t 2427 7 260 206 259 2412 2430 2428
t 2428 7 207 206 260 2427 2467 2425
t 2429 7 313 259 312 2414 2432 2430
t 2430 7 260 259 313 2429 2469 2427
t 2431 7 366 312 365 2416 2434 2432
t 2432 7 313 312 366 2431 2471 2429
t 2433 7 419 365 418 -1024 2436 2434
t 2434 7 366 365 419 2433 2473 2431
t 2435 7 472 418 471 -1024 2438 2436
t 2436 7 419 418 472 2435 2475 2433
t 2437 7 535 471 534 -1024 2440 2438
t 2438 7 472 471 535 2437 2477 2435
t 2439 7 621 534 620 -1024 2442 2440
t 2440 7 535 534 621 2439 2479 2437
t 2441 7 707 620 706 -1024 2444 2442
t 2442 7 621 620 707 2441 2481 2439
t 2443 7 774 706 773 -1024 2446 2444
t 2444 7 707 706 774 2443 2483 2441
t 2445 7 849 773 848 -1024 2448 2446
t 2446 7 774 773 849 2445 2485 2443
t 2447 7 940 848 939 -1024 2450 2448
t 2448 7 849 848 940 2447 2487 2445
t 2449 7 1031 939 1030 -1024 2452 2450
t 2450 7 940 939 1031 2449 2489 2447
t 2451 7 1084 1030 1083 -1024 2454 2452
t 2452 7 1031 1030 1084 2451 2491 2449
t 2453 7 1137 1083 1136 -1024 2456 2454
t 2454 7 1084 1083 1137 2453 2493 2451
t 2455 7 1190 1136 1189 -1024 2458 2456
t 2456 7 1137 1136 1190 2455 2495 2453
t 2457 7 1243 1189 1242 2418 2460 2458
t 2458 7 1190 1189 1243 2457 2497 2455
t 2459 7 1296 1242 1295 2420 2462 2460
t 2460 7 1243 1242 1296 2459 2499 2457
t 2461 7 1349 1295 1348 2422 2464 2462
t 2462 7 1296 1295 1349 2461 2501 2459
t 2463 7 1402 1348 1401 2424 -1024 2464
t 2464 7 1349 1348 1402 2463 2503 2461
t 2465 7 208 154 207 2426 2468 2466
t 2466 7 155 154 208 2465 2505 -1024
t 2467 7 261 207 260 2428 2470 2468
t 2468 7 208 207 261 2467 2507 2465
t 2469 7 314 260 313 2430 2472 2470
t 2470 7 261 260 314 2469 2509 2467
t 2471 7 367 313 366 2432 2474 2472
t 2472 7 314 313 367 2471 2511 2469
t 2473 7 420 366 419 2434 2476 2474
t 2474 7 367 366 420 2473 2513 2471
t 2475 7 473 419 472 2436 2478 2476
t 2476 7 420 419 473 2475 2515 2473
t 2477 7 536 472 535 2438 2480 2478
t 2478 7 473 472 536 2477 2517 2475
t 2479 7 622 535 621 2440 2482 2480
t 2480 7 536 535 622 2479 2519 2477
t 2481 7 708 621 707 2442 2484 2482
t 2482 7 622 621 708 2481 2521 2479
t 2483 7 775 707 774 2444 2486 2484
t 2484 7 708 707 775 2483 2523 2481
t 2485 7 850 774 849 2446 2488 2486
t 2486 7 775 774 850 2485 2525 2483
t 2487 7 941 849 940 2448 2490 2488
t 2488 7 850 849 941 2487 2527 2485
t 2489 7 1032 940 1031 2450 2492 2490
t 2490 7 941 940 1032 2489 2529 2487
t 2491 7 1085 1031 1084 2452 2494 2492
t 2492 7 1032 1031 1085 2491 2531 2489
t 2493 7 1138 1084 1137 2454 2496 2494
t 2494 7 1085 1084 1138 2493 2533 2491
t 2495 7 1191 1137 1190 2456 2498 2496
t 2496 7 1138 1137 1191 2495 2535 2493
t 2497 7 1244 1190 1243 2458 2500 2498
t 2498 7 1191 1190 1244 2497 2537 2495
t 2499 7 1297 1243 1296 2460 2502 2500
t 2500 7 1244 1243 1297 2499 2539 2497
t 2501 7 1350 1296 1349 2462 2504 2502
t 2502 7 1297 1296 1350 2501 2541 2499
t 2503 7 1403 1349 1402 2464 -1024 2504
t 2504 7 1350 1349 1403 2503 2543 2501
t 2505 7 209 155 208 2466 2508 2506
t 2506 7 156 155 209 2505 2545 -1024
t 2507 7 262 208 261 2468 2510 2508
t 2508 7 209 208 262 2507 2547 2505
t 2509 7 315 261 314 2470 2512 2510
t 2510 7 262 261 315 2509 2549 2507
t 2511 7 368 314 367 2472 2514 2512
t 2512 7 315 314 368 2511 2551 2509
t 2513 7 421 367 420 2474 2516 2514
t 2514 7 368 367 421 2513 2553 2511
t 2515 7 474 420 473 2476 2518 2516
t 2516 7 421 420 474 2515 2555 2513
t 2517 7 537 473 536 2478 2520 2518
t 2518 7 474 473 537 2517 2557 2515
t 2519 7 623 536 622 2480 2522 2520
t 2520 7 537 536 623 2519 2559 2517
t 2521 7 709 622 708 2482 2524 2522
t 2522 7 623 622 709 2521 2561 2519
t 2523 7 776 708 775 2484 2526 2524
t 2524 7 709 708 776 2523 2563 2521
t 2525 7 851 775 850 2486 2528 2526
t 2526 7 776 775 851 2525 2565 2523
t 2527 7 942 850 941 2488 2530 2528
t 2528 7 851 850 942 2527 2567 2525
t 2529 7 1033 941 1032 2490 2532 2530
t 2530 7 942 941 1033 2529 2569 2527
t 2531 7 1086 1032 1085 2492 2534 2532
t 2532 7 1033 1032 1086 2531 2571 2529
t 2533 7 1139 1085 1138 2494 2536 2534
t 2534 7 1086 1085 1139 2533 2573 2531
t 2535 7 1192 1138 1191 2496 2538 2536
t 2536 7 1139 1138 1192 2535 2575 2533
t 2537 7 1245 1191 1244 2498 2540 2538
t 2538 7 1192 1191 1245 2537 2577 2535
t 2539 7 1298 1244 1297 2500 2542 2540
t 2540 7 1245 1244 1298 2539 2579 2537
t 2541 7 1351 1297 1350 2502 2544 2542
t 2542 7 1298 1297 1351 2541 2581 2539
t 2543 7 1404 1350 1403 2504 -1024 2544
t 2544 7 1351 1350 1404 2543 2583 2541
t 2545 7 210 156 209 2506 2548 2546
t 2546 7 157 156 210 2545 -1024 -1024
t 2547 7 263 209 262 2508 2550 2548
t 2548 7 210 209 263 2547 -1024 2545
t 2549 7 316 262 315 2510 2552 2550
t 2550 7 263 262 316 2549 -1024 2547
t 2551 7 369 315 368 2512 2554 2552
t 2552 7 316 315 369 2551 -1024 2549
t 2553 7 422 368 421 2514 2556 2554
t 2554 7 369 368 422 2553 -1024 2551
t 2555 7 475 421 474 2516 2558 2556
t 2556 7 422 421 475 2555 -1024 2553
t 2557 7 538 474 537 2518 2560 2558
t 2558 7 475 474 538 2557 -1024 2555
t 2559 7 624 537 623 2520 2562 2560
t 2560 7 538 537 624 2559 -1024 2557
t 2561 7 710 623 709 2522 2564 2562
t 2562 7 624 623 710 2561 -1024 2559
t 2563 7 777 709 776 2524 2566 2564
t 2564 7 710 709 777 2563 -1024 2561
t 2565 7 852 776 851 2526 2568 2566
t 2566 7 777 776 852 2565 -1024 2563
t 2567 7 943 851 942 2528 2570 2568
t 2568 7 852 851 943 2567 -1024 2565
t 2569 7 1034 942 1033 2530 2572 2570
t 2570 7 943 942 1034 2569 -1024 2567
t 2571 7 1087 1033 1086 2532 2574 2572
t 2572 7 1034 1033 1087 2571 -1024 2569
t 2573 7 1140 1086 1139 2534 2576 2574
t 2574 7 1087 1086 1140 2573 -1024 2571
t 2575 7 1193 1139 1192 2536 2578 2576
t 2576 7 1140 1139 1193 2575 -1024 2573
t 2577 7 1246 1192 1245 2538 2580 2578
t 2578 7 1193 1192 1246 2577 -1024 2575
t 2579 7 1299 1245 1298 2540 2582 2580
t 2580 7 1246 1245 1299 2579 -1024 2577
t 2581 7 1352 1298 1351 2542 2584 2582
t 2582 7 1299 1298 1352 2581 -1024 2579
t 2583 7 1405 1351 1404 2544 -1024 2584
t 2584 7 1352 1351 1405 2583 -1024 2581
t 2585 8 183 129 182 -1024 2588 2586
t 2586 8 130 129 183 2585 2609 -1024
t 2587 8 236 182 235 -1024 2590 2588
t 2588 8 183 182 236 2587 2611 2585
t 2589 8 289 235 288 -1024 2592 2590
t 2590 8 236 235 289 2589 2613 2587
t 2591 8 342 288 341 -1024 2594 2592
t 2592 8 289 288 342 2591 2615 2589
t 2593 8 395 341 394 -1024 2596 2594
t 2594 8 342 341 395 2593 2617 2591
t 2595 8 448 394 447 -1024 -1024 2596
t 2596 8 395 394 448 2595 2619 2593
t 2597 8 1113 1059 1112 -1024 2600 2598
t 2598 8 1060 1059 1113 2597 2621 -1024
t 2599 8 1166 1112 1165 -1024 2602 2600
t 2600 8 1113 1112 1166 2599 2623 2597
t 2601 8 1219 1165 1218 -1024 2604 2602
t 2602 8 1166 1165 1219 2601 2625 2599
t 2603 8 1272 1218 1271 -1024 2606 2604
t 2604 8 1219 1218 1272 2603 2627 2601
t 2605 8 1325 1271 1324 -1024 2608 2606
t 2606 8 1272 1271 1325 2605 2629 2603
t 2607 8 1378 1324 1377 -1024 -1024 2608
t 2608 8 1325 1324 1378 2607 2631 2605
t 2609 8 184 130 183 2586 2612 2610
t 2610 8 131 130 184 2609 2633 -1024
t 2611 8 237 183 236 2588 2614 2612
t 2612 8 184 183 237 2611 2635 2609
t 2613 8 290 236 289 2590 2616 2614
t 2614 8 237 236 290 2613 2637 2611
t 2615 8 343 289 342 2592 2618 2616
t 2616 8 290 289 343 2615 2639 2613
t 2617 8 396 342 395 2594 2620 2618
t 2618 8 343 342 396 2617 2641 2615
t 2619 8 449 395 448 2596 -1024 2620
t 2620 8 396 395 449 2619 2643 2617
t 2621 8 1114 1060 1113 2598 2624 2622
t 2622 8 1061 1060 1114 2621 2645 -1024
t 2623 8 1167 1113 1166 2600 2626 2624
t 2624 8 1114 1113 1167 2623 2647 2621
t 2625 8 1220 1166 1219 2602 2628 2626
t 2626 8 1167 1166 1220 2625 2649 2623
t 2627 8 1273 1219 1272 2604 2630 2628
t 2628 8 1220 1219 1273 2627 2651 2625
t 2629 8 1326 1272 1325 2606 2632 2630
t 2630 8 1273 1272 1326 2629 2653 2627
t 2631 8 1379 1325 1378 2608 -1024 2632
t 2632 8 1326 1325 1379 2631 2655 2629
t 2633 8 185 131 184 2610 2636 2634
t 2634 8 132 131 185 2633 2657 -1024
t 2635 8 238 184 237 2612 2638 2636
t 2636 8 185 184 238 2635 2659 2633
t 2637 8 291 237 290 2614 2640 2638
t 2638 8 238 237 291 2637 2661 2635
t 2639 8 344 290 343 2616 2642 2640
t 2640 8 291 290 344 2639 2663 2637
t 2641 8 397 343 396 2618 2644 2642
t 2642 8 344 343 397 2641 2665 2639
t 2643 8 450 396 449 2620 -1024 2644
t 2644 8 397 396 450 2643 2667 2641
t 2645 8 1115 1061 1114 2622 2648 2646
t 2646 8 1062 1061 1115 2645 2669 -1024
t 2647 8 1168 1114 1167 2624 2650 2648
t 2648 8 1115 1114 1168 2647 2671 2645
t 2649 8 1221 1167 1220 2626 2652 2650
t 2650 8 1168 1167 1221 2649 2673 2647
t 2651 8 1274 1220 1273 2628 2654 2652
t 2652 8 1221 1220 1274 2651 2675 2649
t 2653 8 1327 1273 1326 2630 2656 2654
t 2654 8 1274 1273 1327 2653 2677 2651
t 2655 8 1380 1326 1379 2632 -1024 2656
t 2656 8 1327 1326 1380 2655 2679 2653
t 2657 8 186 132 185 2634 2660 2658
t 2658 8 133 132 186 2657 2681 -1024
t 2659 8 239 185 238 2636 2662 2660
t 2660 8 186 185 239 2659 2683 2657
t 2661 8 292 238 291 2638 2664 2662
t 2662 8 239 238 292 2661 2685 2659
t 2663 8 345 291 344 2640 2666 2664
t 2664 8 292 291 345 2663 2687 2661
t 2665 8 398 344 397 2642 2668 2666
t 2666 8 345 344 398 2665 2689 2663
t 2667 8 451 397 450 2644 -1024 2668
t 2668 8 398 397 451 2667 2691 2665
t 2669 8 1116 1062 1115 2646 2672 2670
t 2670 8 1063 1062 1116 2669 2693 -1024
t 2671 8 1169 1115 1168 2648 2674 2672
t 2672 8 1116 1115 1169 2671 2695 2669
t 2673 8 1222 1168 1221 2650 2676 2674
t 2674 8 1169 1168 1222 2673 2697 2671
t 2675 8 1275 1221 1274 2652 2678 2676
t 2676 8 1222 1221 1275 2675 2699 2673
t 2677 8 1328 1274 1327 2654 2680 2678
t 2678 8 1275 1274 1328 2677 2701 2675
t 2679 8 1381 1327 1380 2656 -1024 2680
t 2680 8 1328 1327 1381 2679 2703 2677
t 2681 8 187 133 186 2658 2684 2682
t 2682 8 134 133 187 2681 2705 -1024
t 2683 8 240 186 239 2660 2686 2684
t 2684 8 187 186 240 2683 2707 2681
t 2685 8 293 239 292 2662 2688 2686
t 2686 8 240 239 293 2685 2709 2683
t 2687 8 346 292 345 2664 2690 2688
t 2688 8 293 292 346 2687 2711 2685
t 2689 8 399 345 398 2666 2692 2690
t 2690 8 346 345 399 2689 2713 2687
t 2691 8 452 398 451 2668 -1024 2692
t 2692 8 399 398 452 2691 2715 2689
t 2693 8 1117 1063 1116 2670 2696 2694
t 2694 8 1064 1063 1117 2693 2717 -1024
t 2695 8 1170 1116 1169 2672 2698 2696
t 2696 8 1117 1116 1170 2695 2719 2693
t 2697 8 1223 1169 1222 2674 2700 2698
t 2698 8 1170 1169 1223 2697 2721 2695
t 2699 8 1276 1222 1275 2676 2702 2700
t 2700 8 1223 1222 1276 2699 2723 2697
t 2701 8 1329 1275 1328 2678 2704 2702
t 2702 8 1276 1275 1329 2701 2725 2699
t 2703 8 1382 1328 1381 2680 -1024 2704
t 2704 8 1329 1328 1382 2703 2727 2701
t 2705 8 188 134 187 2682 2708 2706
t 2706 8 135 134 188 2705 2729 -1024
t 2707 8 241 187 240 2684 2710 2708
t 2708 8 188 187 241 2707 2731 2705
t 2709 8 294 240 293 2686 2712 2710
t 2710 8 241 240 294 2709 2733 2707
t 2711 8 347 293 346 2688 2714 2712
t 2712 8 294 293 347 2711 2735 2709
t 2713 8 400 346 399 2690 2716 2714
t 2714 8 347 346 400 2713 2737 2711
t 2715 8 453 399 452 2692 -1024 2716
t 2716 8 400 399 453 2715 2739 2713
t 2717 8 1118 1064 1117 2694 2720 2718
t 2718 8 1065 1064 1118 2717 2741 -1024
t 2719 8 1171 1117 1170 2696 2722 2720
t 2720 8 1118 1117 1171 2719 2743 2717
t 2721 8 1224 1170 1223 2698 2724 2722
t 2722 8 1171 1170 1224 2721 2745 2719
t 2723 8 1277 1223 1276 2700 2726 2724
t 2724 8 1224 1223 1277 2723 2747 2721
t 2725 8 1330 1276 1329 2702 2728 2726
t 2726 8 1277 1276 1330 2725 2749 2723
t 2727 8 1383 1329 1382 2704 -1024 2728
t 2728 8 1330 1329 1383 2727 2751 2725
t 2729 8 189 135 188 2706 2732 2730
t 2730 8 136 135 189 2729 2753 -1024
t 2731 8 242 188 241 2708 2734 2732
t 2732 8 189 188 242 2731 2755 2729
t 2733 8 295 241 294 2710 2736 2734
t 2734 8 242 241 295 2733 2757 2731
t 2735 8 348 294 347 2712 2738 2736
t 2736 8 295 294 348 2735 2759 2733
t 2737 8 401 347 400 2714 2740 2738
t 2738 8 348 347 401 2737 2761 2735
t 2739 8 454 400 453 2716 -1024 2740
t 2740 8 401 400 454 2739 2763 2737
t 2741 8 1119 1065 1118 2718 2744 2742
t 2742 8 1066 1065 1119 2741 2765 -1024
t 2743 8 1172 1118 1171 2720 2746 2744
t 2744 8 1119 1118 1172 2743 2767 2741
t 2745 8 1225 1171 1224 2722 2748 2746
t 2746 8 1172 1171 1225 2745 2769 2743
t 2747 8 1278 1224 1277 2724 2750 2748
t 2748 8 1225 1224 1278 2747 2771 2745
t 2749 8 1331 1277 1330 2726 2752 2750
t 2750 8 1278 1277 1331 2749 2773 2747
t 2751 8 1384 1330 1383 2728 -1024 2752
t 2752 8 1331 1330 1384 2751 2775 2749
t 2753 8 190 136 189 2730 2756 2754
t 2754 8 137 136 190 2753 -1024 -1024
t 2755 8 243 189 242 2732 2758 2756
t 2756 8 190 189 243 2755 -1024 2753
t 2757 8 296 242 295 2734 2760 2758
t 2758 8 243 242 296 2757 -1024 2755
t 2759 8 349 295 348 2736 2762 2760
t 2760 8 296 295 349 2759 -1024 2757
t 2761 8 402 348 401 2738 2764 2762
t 2762 8 349 348 402 2761 -1024 2759
t 2763 8 455 401 454 2740 -1024 2764
t 2764 8 402 401 455 2763 -1024 2761
t 2765 8 1120 1066 1119 2742 2768 2766
t 2766 8 1067 1066 1120 2765 -1024 -1024
t 2767 8 1173 1119 1172 2744 2770 2768
t 2768 8 1120 1119 1173 2767 -1024 2765
t 2769 8 1226 1172 1225 2746 2772 2770
t 2770 8 1173 1172 1226 2769 -1024 2767
t 2771 8 1279 1225 1278 2748 2774 2772
t 2772 8 1226 1225 1279 2771 -1024 2769
t 2773 8 1332 1278 1331 2750 2776 2774
t 2774 8 1279 1278 1332 2773 -1024 2771
t 2775 8 1385 1331 1384 2752 -1024 2776
t 2776 8 1332 1331 1385 2775 -1024 2773
t 2777 9 411 357 410 -1024 2780 2778
t 2778 9 358 357 411 2777 2785 -1024
t 2779 9 464 410 463 -1024 -1024 2780
t 2780 9 411 410 464 2779 2787 2777
t 2781 9 1129 1075 1128 -1024 2784 2782
t 2782 9 1076 1075 1129 2781 2789 -1024
t 2783 9 1182 1128 1181 -1024 -1024 2784
t 2784 9 1129 1128 1182 2783 2791 2781
t 2785 9 412 358 411 2778 2788 2786
t 2786 9 359 358 412 2785 2793 -1024
t 2787 9 465 411 464 2780 -1024 2788
t 2788 9 412 411 465 2787 2795 2785
t 2789 9 1130 1076 1129 2782 2792 2790
t 2790 9 1077 1076 1130 2789 2797 -1024
t 2791 9 1183 1129 1182 2784 -1024 2792
t 2792 9 1130 1129 1183 2791 2799 2789
t 2793 9 413 359 412 2786 2796 2794
t 2794 9 360 359 413 2793 2801 -1024
t 2795 9 466 412 465 2788 -1024 2796
t 2796 9 413 412 466 2795 2803 2793
t 2797 9 1131 1077 1130 2790 2800 2798
t 2798 9 1078 1077 1131 2797 2805 -1024
t 2799 9 1184 1130 1183 2792 -1024 2800
t 2800 9 1131 1130 1184 2799 2807 2797
t 2801 9 414 360 413 2794 2804 2802
t 2802 9 361 360 414 2801 2809 -1024
t 2803 9 467 413 466 2796 -1024 2804
t 2804 9 414 413 467 2803 2811 2801
t 2805 9 1132 1078 1131 2798 2808 2806
t 2806 9 1079 1078 1132 2805 2813 -1024
t 2807 9 1185 1131 1184 2800 -1024 2808
t 2808 9 1132 1131 1185 2807 2815 2805
t 2809 9 415 361 414 2802 2812 2810
t 2810 9 362 361 415 2809 2817 -1024
t 2811 9 468 414 467 2804 -1024 2812
t 2812 9 415 414 468 2811 2819 2809
t 2813 9 1133 1079 1132 2806 2816 2814
t 2814 9 1080 1079 1133 2813 2821 -1024
t 2815 9 1186 1132 1185 2808 -1024 2816
t 2816 9 1133 1132 1186 2815 2823 2813
t 2817 9 416 362 415 2810 2820 2818
t 2818 9 363 362 416 2817 2825 -1024
t 2819 9 469 415 468 2812 -1024 2820
t 2820 9 416 415 469 2819 2827 2817
t 2821 9 1134 1080 1133 2814 2824 2822
t 2822 9 1081 1080 1134 2821 2845 -1024
t 2823 9 1187 1133 1186 2816 -1024 2824
t 2824 9 1134 1133 1187 2823 2847 2821
t 2825 9 417 363 416 2818 2828 2826
t 2826 9 364 363 417 2825 2849 -1024
t 2827 9 470 416 469 2820 2830 2828
t 2828 9 417 416 470 2827 2851 2825
t 2829 9 533 469 532 -1024 2832 2830
t 2830 9 470 469 533 2829 2853 2827
t 2831 9 619 532 618 -1024 2834 2832
t 2832 9 533 532 619 2831 2855 2829
t 2833 9 705 618 704 -1024 2836 2834
t 2834 9 619 618 705 2833 2857 2831
t 2835 9 772 704 771 -1024 2838 2836
t 2836 9 705 704 772 2835 2859 2833
t 2837 9 847 771 846 -1024 2840 2838
t 2838 9 772 771 847 2837 2861 2835
t 2839 9 938 846 937 -1024 2842 2840
t 2840 9 847 846 938 2839 2863 2837
t 2841 9 1029 937 1028 -1024 2844 2842
t 2842 9 938 937 1029 2841 2865 2839
t 2843 9 1082 1028 1081 -1024 2846 2844
t 2844 9 1029 1028 1082 2843 2867 2841
t 2845 9 1135 1081 1134 2822 2848 2846
t 2846 9 1082 1081 1135 2845 2869 2843
t 2847 9 1188 1134 1187 2824 -1024 2848
t 2848 9 1135 1134 1188 2847 2871 2845
t 2849 9 418 364 417 2826 2852 2850
t 2850 9 365 364 418 2849 -1024 -1024
t 2851 9 471 417 470 2828 2854 2852
t 2852 9 418 417 471 2851 -1024 2849
t 2853 9 534 470 533 2830 2856 2854
t 2854 9 471 470 534 2853 -1024 2851
t 2855 9 620 533 619 2832 2858 2856
t 2856 9 534 533 620 2855 -1024 2853
t 2857 9 706 619 705 2834 2860 2858
t 2858 9 620 619 706 2857 -1024 2855
t 2859 9 773 705 772 2836 2862 2860
t 2860 9 706 705 773 2859 -1024 2857
t 2861 9 848 772 847 2838 2864 2862
t 2862 9 773 772 848 2861 -1024 2859
t 2863 9 939 847 938 2840 2866 2864
t 2864 9 848 847 939 2863 -1024 2861
t 2865 9 1030 938 1029 2842 2868 2866
t 2866 9 939 938 1030 2865 -1024 2863
t 2867 9 1083 1029 1082 2844 2870 2868
t 2868 9 1030 1029 1083 2867 -1024 2865
t 2869 9 1136 1082 1135 2846 2872 2870
t 2870 9 1083 1082 1136 2869 -1024 2867
t 2871 9 1189 1135 1188 2848 -1024 2872
t 2872 9 1136 1135 1189 2871 -1024 2869
r 1 6
x 4 42 46 43 20
w 1 1 source Aluminum
b 1
b 3
b 5
b 7
b 9
b 11
b 13
b 15
b 17
b 19
b 21
b 23
b 25
b 27
r 2 6
x 4 42 46 43 20
w 1 2 drain Aluminum
b 29
b 31
b 33
b 35
b 37
b 39
b 41
b 43
b 45
b 47
b 49
b 51
b 53
b 55
r 3 3
x 2 43 20
w silicon Silicon
b 2
b 4
b 6
b 8
b 10
b 12
b 14
b 16
b 18
b 20
b 22
b 24
b 26
b 28
b 30
b 32
b 34
b 36
b 38
b 40
b 42
b 44
b 46
b 48
b 50
b 52
b 54
b 56
b 57
b 59
b 61
b 63
b 65
b 67
b 69
b 71
b 73
b 75
b 77
b 79
b 81
b 83
b 85
b 87
b 89
b 91
b 93
b 95
b 97
b 99
b 101
b 103
b 105
b 107
b 109
b 111
b 113
b 115
b 117
b 119
b 121
b 123
b 125
b 127
b 129
b 131
b 133
b 135
b 137
b 139
b 141
b 143
b 145
b 147
b 149
b 151
b 153
b 155
b 157
b 159
b 161
b 163
b 165
b 167
b 169
b 171
b 173
b 175
b 177
b 179
b 181
b 183
b 185
b 187
b 189
b 191
b 193
b 195
b 197
b 199
b 201
b 203
b 205
b 207
b 209
b 211
b 213
b 215
b 217
b 219
b 221
b 223
b 225
b 227
b 229
b 231
b 233
b 235
b 237
b 239
b 241
b 243
b 245
b 247
b 249
b 251
b 253
r 4 224
x 2 43 20
w oxide HfO2
b 58
b 60
b 62
b 64
b 66
b 68
b 70
b 72
b 74
b 76
b 78
b 80
b 82
b 84
b 86
b 88
b 90
b 92
b 94
b 96
b 98
b 100
b 102
b 104
b 106
b 108
b 110
b 112
b 114
b 116
b 118
b 120
b 122
b 124
b 126
b 128
b 130
b 132
b 134
b 136
b 138
b 140
b 142
b 144
b 146
b 148
b 150
b 152
b 154
b 156
b 158
b 160
b 162
b 164
b 166
b 168
b 170
b 172
b 174
b 176
b 178
b 180
b 182
b 184
b 186
b 188
b 190
b 192
b 194
b 196
b 198
b 200
b 202
b 204
b 206
b 208
b 210
b 212
b 214
b 216
b 218
b 220
b 222
b 224
b 226
b 228
b 230
b 232
b 234
b 236
b 238
b 240
b 242
b 244
b 246
b 248
b 250
b 252
b 254
b 255
b 257
b 259
b 261
b 263
b 265
b 267
b 269
b 271
b 273
b 275
b 277
b 279
b 281
b 283
b 285
b 287
b 289
b 291
b 293
b 295
b 299
b 303
b 305
b 307
b 309
b 311
b 313
b 315
b 317
b 319
b 321
b 323
b 325
b 327
b 329
b 331
b 335
b 339
b 341
b 343
b 345
b 347
b 349
b 351
b 353
b 355
b 357
b 359
b 361
b 363
b 365
b 367
b 371
b 375
b 377
b 379
b 381
b 383
b 385
b 387
b 389
b 391
b 393
b 395
b 397
b 399
b 401
b 403
b 407
b 411
b 413
b 415
b 417
b 419
b 421
b 423
b 425
b 427
b 429
b 431
b 433
b 435
b 437
b 439
b 441
b 443
b 445
r 5 6
x 4 42 46 43 20
w 1 3 fgate1 Aluminum
b 256
b 258
b 260
b 262
b 264
b 266
b 268
b 270
b 272
b 274
b 276
b 278
b 280
b 282
b 284
b 286
b 288
b 290
b 292
b 294
b 297
b 301
b 447
b 449
b 451
b 453
b 455
b 457
b 459
b 461
b 463
b 465
b 467
b 469
b 471
b 473
b 475
b 477
b 479
b 481
b 483
b 485
b 487
b 489
b 491
b 493
b 495
b 497
b 499
b 501
b 503
b 505
r 6 6
x 4 42 46 43 20
w 1 4 gate Aluminum
b 507
b 508
b 509
b 510
b 511
b 512
b 513
b 514
b 515
b 516
b 517
b 518
b 519
b 520
b 521
b 522
b 523
b 524
b 525
b 526
b 527
b 528
b 529
b 530
b 531
b 532
b 533
b 534
b 535
b 536
b 538
b 540
b 542
b 544
b 546
b 548
b 550
b 552
b 554
b 556
b 558
b 560
b 562
b 564
b 566
b 568
b 570
b 572
b 574
b 576
b 578
b 580
b 581
b 582
b 584
b 586
b 587
b 588
b 590
b 592
b 593
b 594
b 596
b 598
b 599
b 600
b 602
b 604
b 605
b 606
b 608
b 610
b 611
b 612
b 614
b 616
b 617
b 618
b 620
b 622
b 623
b 624
b 626
b 628
b 629
b 630
b 632
b 634
b 635
b 636
b 638
b 640
b 641
b 642
b 644
b 646
b 647
b 648
b 650
b 652
b 653
b 654
b 656
b 658
b 659
b 660
b 662
b 664
b 665
b 666
b 668
b 670
b 671
b 672
b 674
b 676
b 677
b 678
b 680
b 682
b 683
b 684
b 686
b 688
b 689
b 690
b 692
b 694
b 695
b 696
b 700
b 704
b 705
b 706
b 708
b 710
b 711
b 712
b 714
b 716
b 717
b 718
b 720
b 722
b 723
b 724
b 726
b 728
b 729
b 730
b 732
b 734
b 735
b 736
b 738
b 740
b 741
b 742
b 744
b 746
b 747
b 748
b 752
b 756
b 757
b 758
b 760
b 762
b 763
b 764
b 766
b 768
b 769
b 770
b 772
b 774
b 775
b 776
b 778
b 780
b 781
b 782
b 784
b 786
b 787
b 788
b 790
b 792
b 793
b 794
b 796
b 798
b 799
b 800
b 802
b 804
b 805
b 806
b 808
b 810
b 811
b 812
b 814
b 816
b 817
b 818
b 820
b 822
b 823
b 824
b 826
b 828
b 829
b 830
b 832
b 834
b 835
b 836
b 838
b 840
b 841
b 842
b 844
b 846
b 847
b 848
b 850
b 852
b 853
b 854
b 856
b 858
b 859
b 860
b 862
b 864
b 865
b 866
b 868
b 870
b 871
b 872
b 874
b 876
b 877
b 878
b 880
b 882
b 884
b 886
b 888
b 890
b 892
b 894
b 896
b 898
b 900
b 902
b 904
b 906
b 908
b 910
b 912
b 914
b 915
b 916
b 917
b 918
b 919
b 920
b 921
b 922
b 923
b 924
b 925
b 926
b 927
b 928
b 929
b 930
b 931
b 932
b 933
b 934
b 935
b 936
b 937
b 938
r 7 224
x 2 43 20
w oxide1 HfO2
b 296
b 298
b 300
b 302
b 304
b 306
b 308
b 310
b 312
b 314
b 316
b 318
b 320
b 322
b 324
b 326
b 328
b 330
b 333
b 337
b 368
b 369
b 372
b 373
b 376
b 378
b 380
b 382
b 384
b 386
b 388
b 390
b 392
b 394
b 396
b 398
b 400
b 402
b 405
b 409
b 448
b 450
b 452
b 454
b 456
b 458
b 460
b 462
b 464
b 466
b 468
b 470
b 472
b 474
b 476
b 478
b 480
b 482
b 484
b 486
b 488
b 490
b 492
b 494
b 496
b 498
b 500
b 502
b 504
b 506
b 537
b 539
b 541
b 543
b 545
b 547
b 549
b 551
b 553
b 555
b 557
b 559
b 561
b 563
b 565
b 567
b 569
b 571
b 573
b 575
b 577
b 579
b 583
b 585
b 589
b 591
b 595
b 597
b 601
b 603
b 607
b 609
b 613
b 615
b 619
b 621
b 625
b 627
b 631
b 633
b 637
b 639
b 643
b 645
b 649
b 651
b 655
b 657
b 661
b 663
b 667
b 669
b 673
b 675
b 679
b 681
b 685
b 687
b 691
b 693
b 698
b 702
b 749
b 750
b 753
b 754
b 759
b 761
b 765
b 767
b 771
b 773
b 777
b 779
b 783
b 785
b 789
b 791
b 795
b 797
b 801
b 803
b 807
b 809
b 813
b 815
b 819
b 821
b 825
b 827
b 831
b 833
b 837
b 839
b 843
b 845
b 849
b 851
b 855
b 857
b 861
b 863
b 867
b 869
b 873
b 875
b 879
b 881
b 883
b 885
b 887
b 889
b 891
b 893
b 895
b 897
b 899
b 901
b 903
b 905
b 907
b 909
b 911
b 913
b 939
b 941
b 943
b 945
b 947
b 949
b 951
b 953
b 955
b 957
b 959
b 961
b 963
b 965
b 967
b 969
b 971
b 973
b 975
b 977
b 979
b 981
b 983
b 985
b 987
b 989
b 991
b 993
b 995
b 997
b 999
b 1001
b 1003
b 1005
b 1007
b 1009
b 1011
b 1013
b 1015
b 1017
b 1019
b 1021
b 1023
b 1025
b 1027
b 1029
r 8 6
x 4 42 46 43 20
w 1 5 gate Aluminum
b 332
b 334
b 336
b 338
b 340
b 342
b 344
b 346
b 348
b 350
b 352
b 354
b 356
b 358
b 360
b 362
b 364
b 366
b 370
b 374
b 697
b 699
b 701
b 703
b 707
b 709
b 713
b 715
b 719
b 721
b 725
b 727
b 731
b 733
b 737
b 739
b 743
b 745
b 751
b 755
b 940
b 942
b 944
b 946
b 948
b 950
b 952
b 954
b 956
b 958
b 960
b 962
b 964
b 966
b 968
b 970
r 9 6
x 4 42 46 43 20
w 1 7 fgate2 Aluminum
b 404
b 406
b 408
b 410
b 412
b 414
b 416
b 418
b 420
b 422
b 424
b 426
b 428
b 430
b 432
b 434
b 436
b 438
b 440
b 442
b 444
b 446
b 972
b 974
b 976
b 978
b 980
b 982
b 984
b 986
b 988
b 990
b 992
b 994
b 996
b 998
b 1000
b 1002
b 1004
b 1006
b 1008
b 1010
b 1012
b 1014
b 1016
b 1018
b 1020
b 1022
b 1024
b 1026
b 1028
b 1030
s 34 513 -2 69 71 72 100 103 106 107 108 111 112 113 114 115 118 120 121 149 210 211 215 220 221 222 224 225 226 524 525 610 611 612 613
n 0 6 6 1 0 1 1 0.8 1175126.8451565888 1 1 0 0 0 0 0 1 0 0 0 1 0 0 0 0 0 0 0 0 0 0 0 0 0 0 0
n 1 6 6 1 0 1 1 0.8 1175126.8451565888 1 1 0 0 0 0 0 1 0 0 0 1 0 0 0 0 0 0 0 0 0 0 0 0 0 0 0
n 2 6 6 1 0 1 1 0.8 1175126.8451565888 1 1 0 0 0 0 0 1 0 0 0 1 0 0 0 0 0 0 0 0 0 0 0 0 0 0 0
n 3 6 6 1 0 1 1 0.8 1175126.8451565888 1 1 0 0 0 0 0 1 0 0 0 1 0 0 0 0 0 0 0 0 0 0 0 0 0 0 0
n 4 6 6 1 0 1 1 0.8 1175126.8451565888 1 1 0 0 0 0 0 1 0 0 0 1 0 0 0 0 0 0 0 0 0 0 0 0 0 0 0
n 5 6 6 1 0 1 1 0.8 1175126.8451565888 1 1 0 0 0 0 0 1 0 0 0 1 0 0 0 0 0 0 0 0 0 0 0 0 0 0 0
n 6 6 6 1 0 1 1 0.8 1175126.8451565888 1 1 0 0 0 0 0 1 0 0 0 1 0 0 0 0 0 0 0 0 0 0 0 0 0 0 0
n 7 6 6 1 0 1 1 0.8 1175126.8451565888 1 1 0 0 0 0 0 1 0 0 0 1 0 0 0 0 0 0 0 0 0 0 0 0 0 0 0
n 8 6 6 1 0 1 1 0.8 1175126.8451565888 1 1 0 0 0 0 0 1 0 0 0 1 0 0 0 0 0 0 0 0 0 0 0 0 0 0 0
n 9 6 6 1 0 1 1 0.8 1175126.8451565888 1 1 0 0 0 0 0 1 0 0 0 1 0 0 0 0 0 0 0 0 0 0 0 0 0 0 0
n 10 6 6 1 0 1 1 0.8 1175126.8451565888 1 1 0 0 0 0 0 1 0 0 0 1 0 0 0 0 0 0 0 0 0 0 0 0 0 0 0
n 11 6 6 1 0 1 1 0.8 1175126.8451565888 1 1 0 0 0 0 0 1 0 0 0 1 0 0 0 0 0 0 0 0 0 0 0 0 0 0 0
n 12 6 6 1 0 1 1 0.8 1175126.8451565888 1 1 0 0 0 0 0 1 0 0 0 1 0 0 0 0 0 0 0 0 0 0 0 0 0 0 0
n 13 6 6 1 0 1 1 0.8 1175126.8451565888 1 1 0 0 0 0 0 1 0 0 0 1 0 0 0 0 0 0 0 0 0 0 0 0 0 0 0
n 14 6 6 1 0 1 1 0.8 1175126.8451565888 1 1 0 0 0 0 0 1 0 0 0 1 0 0 0 0 0 0 0 0 0 0 0 0 0 0 0
n 15 6 6 1 0 1 1 0.8 1175126.8451565888 1 1 0 0 0 0 0 1 0 0 0 1 0 0 0 0 0 0 0 0 0 0 0 0 0 0 0
n 16 6 6 1 0 1 1 0.8 1175126.8451565888 1 1 0 0 0 0 0 1 0 0 0 1 0 0 0 0 0 0 0 0 0 0 0 0 0 0 0
n 17 6 6 1 0 1 1 0.8 1175126.8451565888 1 1 0 0 0 0 0 1 0 0 0 1 0 0 0 0 0 0 0 0 0 0 0 0 0 0 0
n 18 6 6 1 0 1 1 0.8 1175126.8451565888 1 1 0 0 0 0 0 1 0 0 0 1 0 0 0 0 0 0 0 0 0 0 0 0 0 0 0
n 19 6 6 1 0 1 1 0.8 1175126.8451565888 1 1 0 0 0 0 0 1 0 0 0 1 0 0 0 0 0 0 0 0 0 0 0 0 0 0 0
n 20 6 6 1 0 1 1 0.8 1175126.8451565888 1 1 0 0 0 0 0 1 0 0 0 1 0 0 0 0 0 0 0 0 0 0 0 0 0 0 0
n 21 6 6 1 0 1 1 0.8 1175126.8451565888 1 1 0 0 0 0 0 1 0 0 0 1 0 0 0 0 0 0 0 0 0 0 0 0 0 0 0
n 22 6 6 1 0 1 1 0.8 1175126.8451565888 1 1 0 0 0 0 0 1 0 0 0 1 0 0 0 0 0 0 0 0 0 0 0 0 0 0 0
n 23 6 6 1 0 1 1 0.8 1175126.8451565888 1 1 0 0 0 0 0 1 0 0 0 1 0 0 0 0 0 0 0 0 0 0 0 0 0 0 0
n 24 6 6 1 0 1 1 0.8 1175126.8451565888 1 1 0 0 0 0 0 1 0 0 0 1 0 0 0 0 0 0 0 0 0 0 0 0 0 0 0
n 25 6 6 1 0 1 1 0.8 1175126.8451565888 1 1 0 0 0 0 0 1 0 0 0 1 0 0 0 0 0 0 0 0 0 0 0 0 0 0 0
n 26 6 6 1 0 1 1 0.8 1175126.8451565888 1 1 0 0 0 0 0 1 0 0 0 1 0 0 0 0 0 0 0 0 0 0 0 0 0 0 0
n 27 6 6 1 0 1 1 0.8 1175126.8451565888 1 1 0 0 0 0 0 1 0 0 0 1 0 0 0 0 0 0 0 0 0 0 0 0 0 0 0
n 28 6 6 1 0 1 1 0.8 1175126.8451565888 1 1 0 0 0 0 0 1 0 0 0 1 0 0 0 0 0 0 0 0 0 0 0 0 0 0 0
n 29 6 6 1 0 1 1 0.8 1175126.8451565888 1 1 0 0 0 0 0 1 0 0 0 1 0 0 0 0 0 0 0 0 0 0 0 0 0 0 0
n 30 6 6 1 0 1 1 0.8 1175126.8451565888 1 1 0 0 0 0 0 1 0 0 0 1 0 0 0 0 0 0 0 0 0 0 0 0 0 0 0
n 31 6 6 1 0 1 1 0.8 1175126.8451565888 1 1 0 0 0 0 0 1 0 0 0 1 0 0 0 0 0 0 0 0 0 0 0 0 0 0 0
n 32 6 6 1 0 1 1 0.8 1175126.8451565888 1 1 0 0 0 0 0 1 0 0 0 1 0 0 0 0 0 0 0 0 0 0 0 0 0 0 0
n 33 6 6 1 0 1 1 0.8 1175126.8451565888 1 1 0 0 0 0 0 1 0 0 0 1 0 0 0 0 0 0 0 0 0 0 0 0 0 0 0
n 34 6 6 1 0 1 1 0.8 1175126.8451565888 1 1 0 0 0 0 0 1 0 0 0 1 0 0 0 0 0 0 0 0 0 0 0 0 0 0 0
n 35 6 6 1 0 1 1 0.8 1175126.8451565888 1 1 0 0 0 0 0 1 0 0 0 1 0 0 0 0 0 0 0 0 0 0 0 0 0 0 0
n 36 6 6 1 0 1 1 0.8 1175126.8451565888 1 1 0 0 0 0 0 1 0 0 0 1 0 0 0 0 0 0 0 0 0 0 0 0 0 0 0
n 37 6 6 1 0 1 1 0.8 1175126.8451565888 1 1 0 0 0 0 0 1 0 0 0 1 0 0 0 0 0 0 0 0 0 0 0 0 0 0 0
n 38 6 6 1 0 1 1 0.8 1175126.8451565888 1 1 0 0 0 0 0 1 0 0 0 1 0 0 0 0 0 0 0 0 0 0 0 0 0 0 0
n 39 6 6 1 0 1 1 0.8 1175126.8451565888 1 1 0 0 0 0 0 1 0 0 0 1 0 0 0 0 0 0 0 0 0 0 0 0 0 0 0
n 40 6 6 1 0 1 1 0.8 1175126.8451565888 1 1 0 0 0 0 0 1 0 0 0 1 0 0 0 0 0 0 0 0 0 0 0 0 0 0 0
n 41 6 6 1 0 1 1 0.8 1175126.8451565888 1 1 0 0 0 0 0 1 0 0 0 1 0 0 0 0 0 0 0 0 0 0 0 0 0 0 0
n 42 6 6 1 0 1 1 0.8 1175126.8451565888 1 1 0 0 0 0 0 1 0 0 0 1 0 0 0 0 0 0 0 0 0 0 0 0 0 0 0
n 43 6 6 1 0 1 1 0.8 1175126.8451565888 1 1 0 0 0 0 0 1 0 0 0 1 0 0 0 0 0 0 0 0 0 0 0 0 0 0 0
n 44 6 6 1 0 1 1 0.8 1175126.8451565888 1 1 0 0 0 0 0 1 0 0 0 1 0 0 0 0 0 0 0 0 0 0 0 0 0 0 0
n 45 6 6 1 0 1 1 0.8 1175126.8451565888 1 1 0 0 0 0 0 1 0 0 0 1 0 0 0 0 0 0 0 0 0 0 0 0 0 0 0
n 46 6 6 1 0 1 1 0.8 1175126.8451565888 1 1 0 0 0 0 0 1 0 0 0 1 0 0 0 0 0 0 0 0 0 0 0 0 0 0 0
n 47 6 6 1 0 1 1 0.8 1175126.8451565888 1 1 0 0 0 0 0 1 0 0 0 1 0 0 0 0 0 0 0 0 0 0 0 0 0 0 0
n 48 6 6 1 0 1 1 0.8 1175126.8451565888 1 1 0 0 0 0 0 1 0 0 0 1 0 0 0 0 0 0 0 0 0 0 0 0 0 0 0
n 49 6 6 1 0 1 1 0.8 1175126.8451565888 1 1 0 0 0 0 0 1 0 0 0 1 0 0 0 0 0 0 0 0 0 0 0 0 0 0 0
n 50 6 6 1 0 1 1 0.8 1175126.8451565888 1 1 0 0 0 0 0 1 0 0 0 1 0 0 0 0 0 0 0 0 0 0 0 0 0 0 0
n 51 6 6 1 0 1 1 0.8 1175126.8451565888 1 1 0 0 0 0 0 1 0 0 0 1 0 0 0 0 0 0 0 0 0 0 0 0 0 0 0
n 52 6 6 1 0 1 1 0.8 1175126.8451565888 1 1 0 0 0 0 0 1 0 0 0 1 0 0 0 0 0 0 0 0 0 0 0 0 0 0 0
n 53 6 6 1 0 1 1 0.8 1175126.8451565888 1 1 0 0 0 0 0 1 0 0 0 1 0 0 0 0 0 0 0 0 0 0 0 0 0 0 0
n 54 6 6 1 0 1 1 0.8 1180604.9506325282 1 1 0 0 0 0 0 1 0 3873.6055144766815 3873.6055144766815 1 0 0 0 0 0 0 0 0 0 0 0 0 0 0 0
n 55 6 6 1 0 1 1 0.8 1186747.6617000189 1 1 0 0 0 0 0 1 0 -6.7559461314337364e-13 11620.816543430044 1 0 0 0 0 0 0 0 0 0 0 0 0 0 0 0
n 56 6 6 1 0 1 1 0.8 1186747.6617000189 1 1 0 0 0 0 0 1 0 -6.7559461314337364e-13 11620.816543430044 1 0 0 0 0 0 0 0 0 0 0 0 0 0 0 0
n 57 6 6 1 0 1 1 0.8 1186747.6617000189 1 1 0 0 0 0 0 1 0 -6.7559461314337364e-13 11620.816543430044 1 0 0 0 0 0 0 0 0 0 0 0 0 0 0 0
n 58 6 6 1 0 1 1 0.8 1186747.6617000189 1 1 0 0 0 0 0 1 0 -6.7559461314337364e-13 11620.816543430044 1 0 0 0 0 0 0 0 0 0 0 0 0 0 0 0
n 59 6 6 1 0 1 1 0.8 1186747.6617000189 1 1 0 0 0 0 0 1 0 -6.7559461314337364e-13 11620.816543430044 1 0 0 0 0 0 0 0 0 0 0 0 0 0 0 0
n 60 6 6 1 0 1 1 0.8 1186747.6617000189 1 1 0 0 0 0 0 1 0 -6.7559461314337364e-13 11620.816543430044 1 0 0 0 0 0 0 0 0 0 0 0 0 0 0 0
n 61 6 6 1 0 1 1 0.8 1186747.6617000189 1 1 0 0 0 0 0 1 0 -6.7559461314337364e-13 11620.816543430044 1 0 0 0 0 0 0 0 0 0 0 0 0 0 0 0
n 62 6 6 1 0 1 1 0.8 1186747.6617000189 1 1 0 0 0 0 0 1 0 -6.7559461314337364e-13 11620.816543430044 1 0 0 0 0 0 0 0 0 0 0 0 0 0 0 0
n 63 6 6 1 0 1 1 0.8 1186747.6617000189 1 1 0 0 0 0 0 1 0 1.0682088783472028e-12 11620.816543430044 1 0 0 0 0 0 0 0 0 0 0 0 0 0 0 0
n 64 6 6 1 0 1 1 0.8 1186747.6617000189 1 1 0 0 0 0 0 1 0 -6.7559461314337364e-13 11620.816543430044 1 0 0 0 0 0 0 0 0 0 0 0 0 0 0 0
n 65 6 6 1 0 1 1 0.8 1186747.6617000189 1 1 0 0 0 0 0 1 0 0 11620.816543430044 1 0 0 0 0 0 0 0 0 0 0 0 0 0 0 0
n 66 6 6 1 0 1 1 0.8 1186747.6617000189 1 1 0 0 0 0 0 1 0 -6.7559461314337364e-13 11620.816543430044 1 0 0 0 0 0 0 0 0 0 0 0 0 0 0 0
n 67 6 6 1 0 1 1 0.8 1186747.6617000189 1 1 0 0 0 0 0 1 0 -9.0135564080073127e-13 11620.816543430044 1 0 0 0 0 0 0 0 0 0 0 0 0 0 0 0
n 68 6 6 1 0 1 1 0.8 1186747.6617000189 1 1 0 0 0 0 0 1 0 -9.0135564080073127e-13 11620.816543430044 1 0 0 0 0 0 0 0 0 0 0 0 0 0 0 0
n 69 6 6 1 0 1 1 0.8 1186747.6617000189 1 1 0 0 0 0 0 1 0 0 11620.816543430044 1 0 0 0 0 0 0 0 0 0 0 0 0 0 0 0
n 70 6 6 1 0 1 1 0.8 1186747.6617000189 1 1 0 0 0 0 0 1 0 -9.0135564080073127e-13 11620.816543430044 1 0 0 0 0 0 0 0 0 0 0 0 0 0 0 0
n 71 6 6 1 0 1 1 0.8 1186747.6617000189 1 1 0 0 0 0 0 1 0 -9.0135564080073127e-13 11620.816543430044 1 0 0 0 0 0 0 0 0 0 0 0 0 0 0 0
n 72 6 6 1 0 1 1 0.8 1186747.6617000189 1 1 0 0 0 0 0 1 0 0 11620.816543430044 1 0 0 0 0 0 0 0 0 0 0 0 0 0 0 0
n 73 6 6 1 0 1 1 0.8 1186747.6617000189 1 1 0 0 0 0 0 1 0 -9.0135564080073127e-13 11620.816543430044 1 0 0 0 0 0 0 0 0 0 0 0 0 0 0 0
n 74 6 6 1 0 1 1 0.8 1186747.6617000189 1 1 0 0 0 0 0 1 0 0 11620.816543430044 1 0 0 0 0 0 0 0 0 0 0 0 0 0 0 0
n 75 6 6 1 0 1 1 0.8 1184437.8340190493 1 1 0 0 0 0 0 1 0 -5164.8073526355747 7747.211028953363 1 0 0 0 0 0 0 0 0 0 0 0 0 0 0 0
n 76 6 6 1 0 1 1 0.8 1175126.8451565888 1 1 0 0 0 0 0 1 0 0 0 1 0 0 0 0 0 0 0 0 0 0 0 0 0 0 0
n 77 6 6 1 0 1 1 0.8 1175126.8451565888 1 1 0 0 0 0 0 1 0 0 0 1 0 0 0 0 0 0 0 0 0 0 0 0 0 0 0
n 78 6 6 1 0 1 1 0.8 1175126.8451565888 1 1 0 0 0 0 0 1 0 0 0 1 0 0 0 0 0 0 0 0 0 0 0 0 0 0 0
n 79 6 6 1 0 1 1 0.8 1175126.8451565888 1 1 0 0 0 0 0 1 0 0 0 1 0 0 0 0 0 0 0 0 0 0 0 0 0 0 0
n 80 6 6 1 0 1 1 0.8 1175126.8451565888 1 1 0 0 0 0 0 1 0 0 0 1 0 0 0 0 0 0 0 0 0 0 0 0 0 0 0
n 81 6 6 1 0 1 1 0.8 1175126.8451565888 1 1 0 0 0 0 0 1 0 0 0 1 0 0 0 0 0 0 0 0 0 0 0 0 0 0 0
n 82 6 6 1 0 1 1 0.8 1181582.8543473834 1 1 0 0 0 0 0 1 0 5164.8073526355747 3873.6055144766815 1 0 0 0 0 0 0 0 0 0 0 0 0 0 0 0
n 83 6 6 1 0 1 1 0.8 1186747.6617000189 1 1 0 0 0 0 0 1 0 0 11620.816543430044 1 0 0 0 0 0 0 0 0 0 0 0 0 0 0 0
n 84 6 6 1 0 1 1 0.8 1186747.6617000189 1 1 0 0 0 0 0 1 0 -9.0135564080073127e-13 11620.816543430044 1 0 0 0 0 0 0 0 0 0 0 0 0 0 0 0
n 85 6 6 1 0 1 1 0.8 1186747.6617000189 1 1 0 0 0 0 0 1 0 0 11620.816543430044 1 0 0 0 0 0 0 0 0 0 0 0 0 0 0 0
n 86 6 6 1 0 1 1 0.8 1186747.6617000189 1 1 0 0 0 0 0 1 0 -9.0135564080073127e-13 11620.816543430044 1 0 0 0 0 0 0 0 0 0 0 0 0 0 0 0
n 87 6 6 1 0 1 1 0.8 1186747.6617000189 1 1 0 0 0 0 0 1 0 -9.0135564080073127e-13 11620.816543430044 1 0 0 0 0 0 0 0 0 0 0 0 0 0 0 0
n 88 6 6 1 0 1 1 0.8 1186747.6617000189 1 1 0 0 0 0 0 1 0 0 11620.816543430044 1 0 0 0 0 0 0 0 0 0 0 0 0 0 0 0
n 89 6 6 1 0 1 1 0.8 1186747.6617000189 1 1 0 0 0 0 0 1 0 -9.0135564080073127e-13 11620.816543430044 1 0 0 0 0 0 0 0 0 0 0 0 0 0 0 0
n 90 6 6 1 0 1 1 0.8 1186747.6617000189 1 1 0 0 0 0 0 1 0 -9.0135564080073127e-13 11620.816543430044 1 0 0 0 0 0 0 0 0 0 0 0 0 0 0 0
n 91 6 6 1 0 1 1 0.8 1186747.6617000189 1 1 0 0 0 0 0 1 0 -6.7559461314337364e-13 11620.816543430044 1 0 0 0 0 0 0 0 0 0 0 0 0 0 0 0
n 92 6 6 1 0 1 1 0.8 1186747.6617000189 1 1 0 0 0 0 0 1 0 0 11620.816543430044 1 0 0 0 0 0 0 0 0 0 0 0 0 0 0 0
n 93 6 6 1 0 1 1 0.8 1186747.6617000189 1 1 0 0 0 0 0 1 0 -6.7559461314337364e-13 11620.816543430044 1 0 0 0 0 0 0 0 0 0 0 0 0 0 0 0
n 94 6 6 1 0 1 1 0.8 1186747.6617000189 1 1 0 0 0 0 0 1 0 1.0682088783472028e-12 11620.816543430044 1 0 0 0 0 0 0 0 0 0 0 0 0 0 0 0
n 95 6 6 1 0 1 1 0.8 1186747.6617000189 1 1 0 0 0 0 0 1 0 -6.7559461314337364e-13 11620.816543430044 1 0 0 0 0 0 0 0 0 0 0 0 0 0 0 0
n 96 6 6 1 0 1 1 0.8 1186747.6617000189 1 1 0 0 0 0 0 1 0 -6.7559461314337364e-13 11620.816543430044 1 0 0 0 0 0 0 0 0 0 0 0 0 0 0 0
n 97 6 6 1 0 1 1 0.8 1186747.6617000189 1 1 0 0 0 0 0 1 0 -6.7559461314337364e-13 11620.816543430044 1 0 0 0 0 0 0 0 0 0 0 0 0 0 0 0
n 98 6 6 1 0 1 1 0.8 1186747.6617000189 1 1 0 0 0 0 0 1 0 -6.7559461314337364e-13 11620.816543430044 1 0 0 0 0 0 0 0 0 0 0 0 0 0 0 0
n 99 6 6 1 0 1 1 0.8 1186747.6617000189 1 1 0 0 0 0 0 1 0 -6.7559461314337364e-13 11620.816543430044 1 0 0 0 0 0 0 0 0 0 0 0 0 0 0 0
n 100 6 6 1 0 1 1 0.8 1186747.6617000189 1 1 0 0 0 0 0 1 0 -6.7559461314337364e-13 11620.816543430044 1 0 0 0 0 0 0 0 0 0 0 0 0 0 0 0
n 101 6 6 1 0 1 1 0.8 1186747.6617000189 1 1 0 0 0 0 0 1 0 -6.7559461314337364e-13 11620.816543430044 1 0 0 0 0 0 0 0 0 0 0 0 0 0 0 0
n 102 6 6 1 0 1 1 0.8 1186747.6617000189 1 1 0 0 0 0 0 1 0 -6.7559461314337364e-13 11620.816543430044 1 0 0 0 0 0 0 0 0 0 0 0 0 0 0 0
n 103 6 6 1 0 1 1 0.8 1183788.4904294955 1 1 0 0 0 0 0 1 0 -3873.6055144766815 7747.211028953363 1 0 0 0 0 0 0 0 0 0 0 0 0 0 0 0
n 104 6 6 1 0 1 1 0.8 1175126.8451565888 1 1 0 0 0 0 0 1 0 0 0 1 0 0 0 0 0 0 0 0 0 0 0 0 0 0 0
n 105 6 6 1 0 1 1 0.8 1175126.8451565888 1 1 0 0 0 0 0 1 0 0 0 1 0 0 0 0 0 0 0 0 0 0 0 0 0 0 0
n 106 6 6 1 0 1 1 0.8 1175126.8451565888 1 1 0 0 0 0 0 1 0 0 0 1 0 0 0 0 0 0 0 0 0 0 0 0 0 0 0
n 107 6 6 1 0 1 1 0.8 1186747.6617000189 1 1 0 0 0 0 0 1 0 11620.816543430044 0 1 0 0 0 0 0 0 0 0 0 0 0 0 0 0 0
n 108 6 6 1 0 1 1 0.752801917 967191.56793086615 1 1 0 0 0 0 0 1 0 11620.816543430044 11620.816543430044 1 0 0 0 0 0 0 0 0 0 0 0 0 0 0 0
n 108 224 7 1 0 1 1 0.752801917 961650.41450195166 1 1 0 0 0 -1.73 3.9700000000000002 1 0 -7702.6294021027197 -7702.6294021027197 1 0 0 0 0 0 0 0 0 0 0 0 0 0 0 0
n 109 6 6 1 0 1 1 0.752801917 973998.8846391507 1 1 0 0 0 0 0 1 0 -1.3511892312110221e-12 23241.633086860089 1 0 0 0 0 0 0 0 0 0 0 0 0 0 0 0
n 109 224 7 1 0 1 1 0.752801917 971928.24518825603 1 1 0 0 0 -1.73 3.9700000000000002 1 0 -5133.8414934589691 -20539.100346907155 1 0 0 0 0 0 0 0 0 0 0 0 0 0 0 0
n 110 6 6 1 0 1 1 0.752801917 973998.8846391507 1 1 0 0 0 0 0 1 0 -1.3511892312110221e-12 23241.633086860089 1 0 0 0 0 0 0 0 0 0 0 0 0 0 0 0
n 110 224 7 1 0 1 1 0.752801917 986856.6026480844 1 1 0 0 0 -1.73 3.9700000000000002 1 0 -4951.3890838922089 -35758.172417717302 1 0 0 0 0 0 0 0 0 0 0 0 0 0 0 0
n 111 6 6 1 0 1 1 0.752801917 973998.8846391507 1 1 0 0 0 0 0 1 0 -1.3511892312110221e-12 23241.633086860089 1 0 0 0 0 0 0 0 0 0 0 0 0 0 0 0
n 111 224 7 1 0 1 1 0.752801917 1000824.2778132586 1 1 0 0 0 -1.73 3.9700000000000002 1 0 -4227.2954749251303 -49888.246030881201 1 0 0 0 0 0 0 0 0 0 0 0 0 0 0 0
n 112 6 6 1 0 1 1 0.752801917 973998.8846391507 1 1 0 0 0 0 0 1 0 -1.3511892312110221e-12 23241.633086860089 1 0 0 0 0 0 0 0 0 0 0 0 0 0 0 0
n 112 224 7 1 0 1 1 0.752801917 1011876.924483386 1 1 0 0 0 -1.73 3.9700000000000002 1 0 -2716.4405712922862 -61059.277684979177 1 0 0 0 0 0 0 0 0 0 0 0 0 0 0 0
n 113 6 6 1 0 1 1 0.752801917 973998.8846391507 1 1 0 0 0 0 0 1 0 -1.3511892312110221e-12 23241.633086860089 1 0 0 0 0 0 0 0 0 0 0 0 0 0 0 0
n 113 224 7 1 0 1 1 0.752801917 1018740.1926244386 1 1 0 0 0 -1.73 3.9700000000000002 1 0 -1474.784048724664 -67966.942595604734 1 0 0 0 0 0 0 0 0 0 0 0 0 0 0 0
n 114 6 6 1 0 1 1 0.752801917 973998.8846391507 1 1 0 0 0 0 0 1 0 -1.3511892312110221e-12 23241.633086860089 1 0 0 0 0 0 0 0 0 0 0 0 0 0 0 0
n 114 224 7 1 0 1 1 0.752801917 1022335.5381515991 1 1 0 0 0 -1.73 3.9700000000000002 1 0 -658.74464576686421 -71575.255708141543 1 0 0 0 0 0 0 0 0 0 0 0 0 0 0 0
n 115 6 6 1 0 1 1 0.752801917 973998.8846391507 1 1 0 0 0 0 0 1 0 -1.3511892312110221e-12 23241.633086860089 1 0 0 0 0 0 0 0 0 0 0 0 0 0 0 0
n 115 224 7 1 0 1 1 0.752801917 1023751.1785325236 1 1 0 0 0 -1.73 3.9700000000000002 1 0 -101.112297636766 -72993.857055530141 1 0 0 0 0 0 0 0 0 0 0 0 0 0 0 0
n 116 6 6 1 0 1 1 0.752801917 973998.8846391507 1 1 0 0 0 0 0 1 0 -1.3511892312110221e-12 23241.633086860089 1 0 0 0 0 0 0 0 0 0 0 0 0 0 0 0
n 116 224 7 1 0 1 1 0.752801917 1023812.0799940937 1 1 0 0 0 -1.73 3.9700000000000002 1 0 283.60715494511561 -73054.277907875483 1 0 0 0 0 0 0 0 0 0 0 0 0 0 0 0
n 117 6 6 1 0 1 1 0.752801917 973998.8846391507 1 1 0 0 0 0 0 1 0 2.1364177616186805e-12 23241.633086860089 1 0 0 0 0 0 0 0 0 0 0 0 0 0 0 0
n 117 224 7 1 0 1 1 0.752801917 1022820.4034271971 1 1 0 0 0 -1.73 3.9700000000000002 1 0 711.02711953060145 -72059.643821507067 1 0 0 0 0 0 0 0 0 0 0 0 0 0 0 0
n 118 6 6 1 0 1 1 0.752801917 973998.8846391507 1 1 0 0 0 0 0 1 0 -1.3511892312110221e-12 23241.633086860089 1 0 0 0 0 0 0 0 0 0 0 0 0 0 0 0
n 118 224 7 1 0 1 1 0.752801917 1019865.5110560574 1 1 0 0 0 -1.73 3.9700000000000002 1 0 1546.6389490769652 -69090.950677687375 1 0 0 0 0 0 0 0 0 0 0 0 0 0 0 0
n 119 6 6 1 0 1 1 0.752801917 973998.8846391507 1 1 0 0 0 0 0 1 0 0 23241.633086860089 1 0 0 0 0 0 0 0 0 0 0 0 0 0 0 0
n 119 224 7 1 0 1 1 0.752801917 1014040.4474776272 1 1 0 0 0 -1.73 3.9700000000000002 1 0 2775.3647937083292 -63222.307759308467 1 0 0 0 0 0 0 0 0 0 0 0 0 0 0 0
n 120 6 6 1 0 1 1 0.752801917 973998.8846391507 1 1 0 0 0 0 0 1 0 -1.3511892312110221e-12 23241.633086860089 1 0 0 0 0 0 0 0 0 0 0 0 0 0 0 0
n 120 224 7 1 0 1 1 0.752801917 1006151.2352334607 1 1 0 0 0 -1.73 3.9700000000000002 1 0 3859.5423665844473 -55259.364347891191 1 0 0 0 0 0 0 0 0 0 0 0 0 0 0 0
n 121 6 6 1 0 1 1 0.752801917 973998.8846391507 1 1 0 0 0 0 0 1 0 -1.8027112816014625e-12 23241.633086860089 1 0 0 0 0 0 0 0 0 0 0 0 0 0 0 0
n 121 224 7 1 0 1 1 0.752801917 998682.01030365657 1 1 0 0 0 -1.73 3.9700000000000002 1 0 4329.88044047737 -47728.761138983646 1 0 0 0 0 0 0 0 0 0 0 0 0 0 0 0
n 122 6 6 1 0 1 1 0.752801917 973998.8846391507 1 1 0 0 0 0 0 1 0 -1.8027112816014625e-12 23241.633086860089 1 0 0 0 0 0 0 0 0 0 0 0 0 0 0 0
n 122 224 7 1 0 1 1 0.752801917 990560.70979661471 1 1 0 0 0 -1.73 3.9700000000000002 1 0 4413.4243825609201 -39558.020321587312 1 0 0 0 0 0 0 0 0 0 0 0 0 0 0 0
n 123 6 6 1 0 1 1 0.752801917 973998.8846391507 1 1 0 0 0 0 0 1 0 0 23241.633086860089 1 0 0 0 0 0 0 0 0 0 0 0 0 0 0 0
n 123 224 7 1 0 1 1 0.752801917 982440.47184959881 1 1 0 0 0 -1.73 3.9700000000000002 1 0 4225.7399063502171 -31400.152395761936 1 0 0 0 0 0 0 0 0 0 0 0 0 0 0 0
n 124 6 6 1 0 1 1 0.752801917 973998.8846391507 1 1 0 0 0 0 0 1 0 -1.8027112816014625e-12 23241.633086860089 1 0 0 0 0 0 0 0 0 0 0 0 0 0 0 0
n 124 224 7 1 0 1 1 0.752801917 974754.12603955285 1 1 0 0 0 -1.73 3.9700000000000002 1 0 3905.7373385267574 -23676.891710099328 1 0 0 0 0 0 0 0 0 0 0 0 0 0 0 0
n 125 6 6 1 0 1 1 0.752801917 973998.8846391507 1 1 0 0 0 0 0 1 0 -1.8027112816014625e-12 23241.633086860089 1 0 0 0 0 0 0 0 0 0 0 0 0 0 0 0
n 125 224 7 1 0 1 1 0.752801917 967701.26056310465 1 1 0 0 0 -1.73 3.9700000000000002 1 0 3569.5575134376072 -16563.746560265659 1 0 0 0 0 0 0 0 0 0 0 0 0 0 0 0
n 126 6 6 1 0 1 1 0.752801917 973998.8846391507 1 1 0 0 0 0 0 1 0 0 23241.633086860089 1 0 0 0 0 0 0 0 0 0 0 0 0 0 0 0
n 126 224 7 1 0 1 1 0.752801917 961324.75452832028 1 1 0 0 0 -1.73 3.9700000000000002 1 0 3300.9110549455368 -10038.730256050017 1 0 0 0 0 0 0 0 0 0 0 0 0 0 0 0
n 127 6 6 1 0 1 1 0.752801917 973998.8846391507 1 1 0 0 0 0 0 1 0 -1.8027112816014625e-12 23241.633086860089 1 0 0 0 0 0 0 0 0 0 0 0 0 0 0 0
n 127 224 7 1 0 1 1 0.752801917 955805.12589263637 1 1 0 0 0 -1.73 3.9700000000000002 1 0 3153.3821048539266 -3941.7276322984767 1 0 0 0 0 0 0 0 0 0 0 0 0 0 0 0
n 128 6 6 1 0 1 1 0.752801917 249803.32308183517 1 1 0 0 0 0 0 1 0 -10329.614705271149 23241.633086860089 1 0 0 0 0 0 0 0 0 0 0 0 0 0 0 0
n 128 224 7 1 0 1 1 0.752801917 224369.59645656997 1 1 0 0 0 -1.73 3.9700000000000002 1 0 0 0 1 0 0 0 0 0 0 0 0 0 0 0 0 0 0 0
n 128 6 8 1 0 1 1 0.752801917 669993.7350845444 1 1 0 0 0 0 0 1 0 -629307.76800000004 -4.3655745699999998e-11 1 0 0 0 0 0 0 0 0 0 0 0 0 0 0 0
n 129 6 6 1 0 1 1 0.8 12912.018381588938 1 1 0 0 0 0 0 1 0 -10329.614705271149 7747.211028953363 1 0 0 0 0 0 0 0 0 0 0 0 0 0 0 0
n 129 6 8 1 0 1 1 0.8 209769.25599999999 1 1 0 0 0 0 0 1 0 -209769.25599999999 0 1 0 0 0 0 0 0 0 0 0 0 0 0 0 0 0
n 130 6 6 1 0 1 1 0.8 0 1 1 0 0 0 0 0 1 0 0 0 1 0 0 0 0 0 0 0 0 0 0 0 0 0 0 0
n 130 6 8 1 0 1 1 0.8 0 1 1 0 0 0 0 0 1 0 0 0 1 0 0 0 0 0 0 0 0 0 0 0 0 0 0 0
n 131 6 6 1 0 1 1 0.8 0 1 1 0 0 0 0 0 1 0 0 0 1 0 0 0 0 0 0 0 0 0 0 0 0 0 0 0
n 131 6 8 1 0 1 1 0.8 0 1 1 0 0 0 0 0 1 0 0 0 1 0 0 0 0 0 0 0 0 0 0 0 0 0 0 0
n 132 6 6 1 0 1 1 0.8 0 1 1 0 0 0 0 0 1 0 0 0 1 0 0 0 0 0 0 0 0 0 0 0 0 0 0 0
n 132 6 8 1 0 1 1 0.8 0 1 1 0 0 0 0 0 1 0 0 0 1 0 0 0 0 0 0 0 0 0 0 0 0 0 0 0
n 133 6 6 1 0 1 1 0.8 0 1 1 0 0 0 0 0 1 0 0 0 1 0 0 0 0 0 0 0 0 0 0 0 0 0 0 0
n 133 6 8 1 0 1 1 0.8 0 1 1 0 0 0 0 0 1 0 0 0 1 0 0 0 0 0 0 0 0 0 0 0 0 0 0 0
n 134 6 6 1 0 1 1 0.8 0 1 1 0 0 0 0 0 1 0 0 0 1 0 0 0 0 0 0 0 0 0 0 0 0 0 0 0
n 134 6 8 1 0 1 1 0.8 0 1 1 0 0 0 0 0 1 0 0 0 1 0 0 0 0 0 0 0 0 0 0 0 0 0 0 0
n 135 6 6 1 0 1 1 0.8 10329.614705271149 1 1 0 0 0 0 0 1 0 10329.614705271149 0 1 0 0 0 0 0 0 0 0 0 0 0 0 0 0 0
n 135 6 8 1 0 1 1 0.8 419538.51199999999 1 1 0 0 0 0 0 1 0 419538.51199999999 2.9103830499999999e-11 1 0 0 0 0 0 0 0 0 0 0 0 0 0 0 0
n 136 6 6 1 0 1 1 0.752801917 242991.57418149101 1 1 0 0 0 0 0 1 0 10329.614705271149 15494.422057906726 1 0 0 0 0 0 0 0 0 0 0 0 0 0 0 0
n 136 224 7 1 0 1 1 0.752801917 230508.07707954146 1 1 0 0 0 -1.73 3.9700000000000002 1 0 -5205.4211465445469 -3253.3882128971354 1 0 0 0 0 0 0 0 0 0 0 0 0 0 0 0
n 136 6 8 1 0 1 1 0.752801917 669993.7350845444 1 1 0 0 0 0 0 1 0 629307.76800000004 0 1 0 0 0 0 0 0 0 0 0 0 0 0 0 0 0
n 137 6 6 1 0 1 1 0.752801917 973998.8846391507 1 1 0 0 0 0 0 1 0 0 23241.633086860089 1 0 0 0 0 0 0 0 0 0 0 0 0 0 0 0
n 137 224 7 1 0 1 1 0.752801917 960247.09322864912 1 1 0 0 0 -1.73 3.9700000000000002 1 0 -3622.8829633862915 -8771.0782699087558 1 0 0 0 0 0 0 0 0 0 0 0 0 0 0 0
n 138 6 6 1 0 1 1 0.752801917 973998.8846391507 1 1 0 0 0 0 0 1 0 -1.8027112816014625e-12 23241.633086860089 1 0 0 0 0 0 0 0 0 0 0 0 0 0 0 0
n 138 224 7 1 0 1 1 0.752801917 966970.93781539879 1 1 0 0 0 -1.73 3.9700000000000002 1 0 -3900.5359993578454 -15737.516961429588 1 0 0 0 0 0 0 0 0 0 0 0 0 0 0 0
n 139 6 6 1 0 1 1 0.752801917 973998.8846391507 1 1 0 0 0 0 0 1 0 0 23241.633086860089 1 0 0 0 0 0 0 0 0 0 0 0 0 0 0 0
n 139 224 7 1 0 1 1 0.752801917 974409.34850444878 1 1 0 0 0 -1.73 3.9700000000000002 1 0 -4247.1394555742836 -23267.649114205477 1 0 0 0 0 0 0 0 0 0 0 0 0 0 0 0
n 140 6 6 1 0 1 1 0.752801917 973998.8846391507 1 1 0 0 0 0 0 1 0 -1.8027112816014625e-12 23241.633086860089 1 0 0 0 0 0 0 0 0 0 0 0 0 0 0 0
n 140 224 7 1 0 1 1 0.752801917 982524.14340426505 1 1 0 0 0 -1.73 3.9700000000000002 1 0 -4574.7096982219355 -31435.767016605743 1 0 0 0 0 0 0 0 0 0 0 0 0 0 0 0
n 141 6 6 1 0 1 1 0.752801917 973998.8846391507 1 1 0 0 0 0 0 1 0 -1.8027112816014625e-12 23241.633086860089 1 0 0 0 0 0 0 0 0 0 0 0 0 0 0 0
n 141 224 7 1 0 1 1 0.752801917 991168.30873254151 1 1 0 0 0 -1.73 3.9700000000000002 1 0 -4760.7863346802487 -40129.645607791339 1 0 0 0 0 0 0 0 0 0 0 0 0 0 0 0
n 142 6 6 1 0 1 1 0.752801917 973998.8846391507 1 1 0 0 0 0 0 1 0 0 23241.633086860089 1 0 0 0 0 0 0 0 0 0 0 0 0 0 0 0
n 142 224 7 1 0 1 1 0.752801917 999970.45843807945 1 1 0 0 0 -1.73 3.9700000000000002 1 0 -4658.547220647456 -48992.220548279322 1 0 0 0 0 0 0 0 0 0 0 0 0 0 0 0
n 143 6 6 1 0 1 1 0.752801917 973998.8846391507 1 1 0 0 0 0 0 1 0 -1.8027112816014625e-12 23241.633086860089 1 0 0 0 0 0 0 0 0 0 0 0 0 0 0 0
n 143 224 7 1 0 1 1 0.752801917 1008313.1898461638 1 1 0 0 0 -1.73 3.9700000000000002 1 0 -4145.6591722950707 -57406.441741433366 1 0 0 0 0 0 0 0 0 0 0 0 0 0 0 0
n 144 6 6 1 0 1 1 0.752801917 973998.8846391507 1 1 0 0 0 0 0 1 0 -1.8027112816014625e-12 23241.633086860089 1 0 0 0 0 0 0 0 0 0 0 0 0 0 0 0
n 144 224 7 1 0 1 1 0.752801917 1016390.8117398762 1 1 0 0 0 -1.73 3.9700000000000002 1 0 -2977.4732095805934 -65565.988795738056 1 0 0 0 0 0 0 0 0 0 0 0 0 0 0 0
n 145 6 6 1 0 1 1 0.752801917 973998.8846391507 1 1 0 0 0 0 0 1 0 -1.3511892312110221e-12 23241.633086860089 1 0 0 0 0 0 0 0 0 0 0 0 0 0 0 0
n 145 224 7 1 0 1 1 0.752801917 1023954.7992670648 1 1 0 0 0 -1.73 3.9700000000000002 1 0 -1657.8359789052254 -73178.77096236356 1 0 0 0 0 0 0 0 0 0 0 0 0 0 0 0
n 146 6 6 1 0 1 1 0.752801917 973998.8846391507 1 1 0 0 0 0 0 1 0 0 23241.633086860089 1 0 0 0 0 0 0 0 0 0 0 0 0 0 0 0
n 146 224 7 1 0 1 1 0.752801917 1028016.2840374437 1 1 0 0 0 -1.73 3.9700000000000002 1 0 -760.84292061482142 -77255.286096851123 1 0 0 0 0 0 0 0 0 0 0 0 0 0 0 0
n 147 6 6 1 0 1 1 0.752801917 973998.8846391507 1 1 0 0 0 0 0 1 0 -1.3511892312110221e-12 23241.633086860089 1 0 0 0 0 0 0 0 0 0 0 0 0 0 0 0
n 147 224 7 1 0 1 1 0.752801917 1029685.5408229808 1 1 0 0 0 -1.73 3.9700000000000002 1 0 -301.48323975921363 -78927.7136229608 1 0 0 0 0 0 0 0 0 0 0 0 0 0 0 0
n 148 6 6 1 0 1 1 0.752801917 973998.8846391507 1 1 0 0 0 0 0 1 0 2.1364177616186805e-12 23241.633086860089 1 0 0 0 0 0 0 0 0 0 0 0 0 0 0 0
n 148 224 7 1 0 1 1 0.752801917 1029874.0007001299 1 1 0 0 0 -1.73 3.9700000000000002 1 0 112.52771760441755 -79116.668882159312 1 0 0 0 0 0 0 0 0 0 0 0 0 0 0 0
n 149 6 6 1 0 1 1 0.752801917 973998.8846391507 1 1 0 0 0 0 0 1 0 -1.3511892312110221e-12 23241.633086860089 1 0 0 0 0 0 0 0 0 0 0 0 0 0 0 0
n 149 224 7 1 0 1 1 0.752801917 1028937.7330586417 1 1 0 0 0 -1.73 3.9700000000000002 1 0 714.39600799862831 -78177.217696983862 1 0 0 0 0 0 0 0 0 0 0 0 0 0 0 0
n 150 6 6 1 0 1 1 0.752801917 973998.8846391507 1 1 0 0 0 0 0 1 0 -1.3511892312110221e-12 23241.633086860089 1 0 0 0 0 0 0 0 0 0 0 0 0 0 0 0
n 150 224 7 1 0 1 1 0.752801917 1025925.9288734109 1 1 0 0 0 -1.73 3.9700000000000002 1 0 1596.7084192555387 -75151.717133699916 1 0 0 0 0 0 0 0 0 0 0 0 0 0 0 0
n 151 6 6 1 0 1 1 0.752801917 973998.8846391507 1 1 0 0 0 0 0 1 0 -1.3511892312110221e-12 23241.633086860089 1 0 0 0 0 0 0 0 0 0 0 0 0 0 0 0
n 151 224 7 1 0 1 1 0.752801917 1019838.1237166532 1 1 0 0 0 -1.73 3.9700000000000002 1 0 2940.0184463185888 -69018.281676520637 1 0 0 0 0 0 0 0 0 0 0 0 0 0 0 0
n 152 6 6 1 0 1 1 0.752801917 973998.8846391507 1 1 0 0 0 0 0 1 0 -1.3511892312110221e-12 23241.633086860089 1 0 0 0 0 0 0 0 0 0 0 0 0 0 0 0
n 152 224 7 1 0 1 1 0.752801917 1009499.0655325413 1 1 0 0 0 -1.73 3.9700000000000002 1 0 4574.8479915566768 -58563.397161647401 1 0 0 0 0 0 0 0 0 0 0 0 0 0 0 0
n 153 6 6 1 0 1 1 0.752801917 973998.8846391507 1 1 0 0 0 0 0 1 0 -1.3511892312110221e-12 23241.633086860089 1 0 0 0 0 0 0 0 0 0 0 0 0 0 0 0
n 153 224 7 1 0 1 1 0.752801917 995137.25830277638 1 1 0 0 0 -1.73 3.9700000000000002 1 0 5358.361145897883 -44055.339806119511 1 0 0 0 0 0 0 0 0 0 0 0 0 0 0 0
n 154 6 6 1 0 1 1 0.752801917 973998.8846391507 1 1 0 0 0 0 0 1 0 -1.3511892312110221e-12 23241.633086860089 1 0 0 0 0 0 0 0 0 0 0 0 0 0 0 0
n 154 224 7 1 0 1 1 0.752801917 979090.15129548649 1 1 0 0 0 -1.73 3.9700000000000002 1 0 5555.7697599941757 -27782.84780357232 1 0 0 0 0 0 0 0 0 0 0 0 0 0 0 0
n 155 6 6 1 0 1 1 0.752801917 973998.8846391507 1 1 0 0 0 0 0 1 0 -1.3511892312110221e-12 23241.633086860089 1 0 0 0 0 0 0 0 0 0 0 0 0 0 0 0
n 155 224 7 1 0 1 1 0.752801917 963183.31107532408 1 1 0 0 0 -1.73 3.9700000000000002 1 0 5557.1027611946556 -11114.205522389311 1 0 0 0 0 0 0 0 0 0 0 0 0 0 0 0
n 156 6 6 1 0 1 1 0.752801917 970478.43117703556 1 1 0 0 0 0 0 1 0 -13944.979871813151 13944.979871813151 1 0 0 0 0 0 0 0 0 0 0 0 0 0 0 0
n 156 224 7 1 0 1 1 0.752801917 950757.25155229063 1 1 0 0 0 -1.73 3.9700000000000002 1 0 0 0 1 0 0 0 0 0 0 0 0 0 0 0 0 0 0 0
n 157 6 6 1 0 1 1 0.8 1183788.4904294955 1 1 0 0 0 0 0 1 0 -7747.211028953363 3873.6055144766815 1 0 0 0 0 0 0 0 0 0 0 0 0 0 0 0
n 158 6 6 1 0 1 1 0.8 1175126.8451565888 1 1 0 0 0 0 0 1 0 0 0 1 0 0 0 0 0 0 0 0 0 0 0 0 0 0 0
n 159 6 6 1 0 1 1 0.8 1175126.8451565888 1 1 0 0 0 0 0 1 0 0 0 1 0 0 0 0 0 0 0 0 0 0 0 0 0 0 0
n 160 6 6 1 0 1 1 0.8 1186747.6617000189 1 1 0 0 0 0 0 1 0 11620.816543430044 0 1 0 0 0 0 0 0 0 0 0 0 0 0 0 0 0
n 161 6 6 1 0 1 1 0.752801917 973998.8846391507 1 1 0 0 0 0 0 1 0 23241.633086860089 0 1 0 0 0 0 0 0 0 0 0 0 0 0 0 0 0
n 161 224 7 1 0 1 1 0.752801917 971931.26416267781 1 1 0 0 0 -1.73 3.9700000000000002 1 0 -20541.589863297679 -5136.3310590922392 1 0 0 0 0 0 0 0 0 0 0 0 0 0 0 0
n 162 224 7 1 0 1 1 0.78408623890151452 1121389.810716864 1 1 0 0 0 -1.7612843199999999 3.9387156800000001 1 0 -15493.373187364787 -15497.107461950573 1 0 0 0 0 0 0 0 0 0 0 0 0 0 0 0
n 163 224 7 1 0 1 1 0.81536297870454355 1282965.9041033934 1 1 0 0 0 -1.7925610599999999 3.90743894 1 0 -15307.440201852247 -31260.056431728957 1 0 0 0 0 0 0 0 0 0 0 0 0 0 0 0
n 164 224 7 1 0 1 1 0.84552817235984434 1440329.3908270309 1 1 0 0 0 -1.822726259015145 3.877273740984855 1 0 -13799.360693386039 -46778.42484426382 1 0 0 0 0 0 0 0 0 0 0 0 0 0 0 0
n 165 224 7 1 0 1 1 0.87128200352271745 1574460.2819989042 1 1 0 0 0 -1.8484800885227175 3.8515199114772827 1 0 -9525.5774343635039 -59719.092952356121 1 0 0 0 0 0 0 0 0 0 0 0 0 0 0 0
n 166 224 7 1 0 1 1 0.88783132360225037 1660399.0625231492 1 1 0 0 0 -1.8650294065530078 3.8349705934469926 1 0 -5453.200069542504 -67521.006667219583 1 0 0 0 0 0 0 0 0 0 0 0 0 0 0 0
n 167 224 7 1 0 1 1 0.89681619007191749 1707023.2086764185 1 1 0 0 0 -1.8740142721211601 3.8259857278788396 1 0 -2663.069596422662 -71603.346233993536 1 0 0 0 0 0 0 0 0 0 0 0 0 0 0 0
n 168 224 7 1 0 1 1 0.90082964158321199 1727882.3253289233 1 1 0 0 0 -1.8780277217801831 3.8219722782198167 1 0 -838.63192670286037 -73428.039232288313 1 0 0 0 0 0 0 0 0 0 0 0 0 0 0 0
n 169 224 7 1 0 1 1 0.90144611140502273 1731253.8369667693 1 1 0 0 0 -1.878644197158809 3.8213558028411914 1 0 409.16992246083623 -73872.525454159171 1 0 0 0 0 0 0 0 0 0 0 0 0 0 0 0
n 170 224 7 1 0 1 1 0.90058265706395979 1726766.1972458113 1 1 0 0 0 -1.877780744014717 3.8222192559852828 1 0 1572.8059251434474 -73473.748813534898 1 0 0 0 0 0 0 0 0 0 0 0 0 0 0 0
n 171 224 7 1 0 1 1 0.89625243404449362 1704451.516094109 1 1 0 0 0 -1.8734505142414648 3.8265494857585356 1 0 3607.757526303169 -71669.731368030873 1 0 0 0 0 0 0 0 0 0 0 0 0 0 0 0
n 172 224 7 1 0 1 1 0.88683312861914887 1655561.4247725217 1 1 0 0 0 -1.86403120681612 3.8359687931838802 1 0 7044.5657589255134 -67279.15534006602 1 0 0 0 0 0 0 0 0 0 0 0 0 0 0 0
n 173 224 7 1 0 1 1 0.86993092279511297 1568130.0990203384 1 1 0 0 0 -1.8471290031398122 3.852870996860188 1 0 10959.94660526155 -59563.669542713069 1 0 0 0 0 0 0 0 0 0 0 0 0 0 0 0
n 174 224 7 1 0 1 1 0.85524038833117821 1490470.3188881637 1 1 0 0 0 -1.8324384673804208 3.8675615326195789 1 0 13014.435468763171 -51107.142427085149 1 0 0 0 0 0 0 0 0 0 0 0 0 0 0 0
n 175 224 7 1 0 1 1 0.83875922052245844 1403763.6066458568 1 1 0 0 0 -1.8159572988179151 3.8840427011820848 1 0 13503.933502135107 -42273.571760889354 1 0 0 0 0 0 0 0 0 0 0 0 0 0 0 0
n 176 224 7 1 0 1 1 0.82195891889590722 1315508.3688709554 1 1 0 0 0 -1.79915700294515 3.9008429970548502 1 0 13034.29034190828 -33543.288202747361 1 0 0 0 0 0 0 0 0 0 0 0 0 0 0 0
n 177 224 7 1 0 1 1 0.8058708489519949 1231192.8651266899 1 1 0 0 0 -1.7830689321489659 3.9169310678510341 1 0 12057.918175015437 -25436.702856981392 1 0 0 0 0 0 0 0 0 0 0 0 0 0 0 0
n 178 224 7 1 0 1 1 0.79099760446008105 1153537.0934259936 1 1 0 0 0 -1.768195689460081 3.9318043105399192 1 0 10958.377435839515 -18146.668103144857 1 0 0 0 0 0 0 0 0 0 0 0 0 0 0 0
n 179 224 7 1 0 1 1 0.77740007790904198 1083051.6749190469 1 1 0 0 0 -1.7545981618105566 3.9454018381894436 1 0 10016.288316629711 -11637.669283173291 1 0 0 0 0 0 0 0 0 0 0 0 0 0 0 0
n 180 224 7 1 0 1 1 0.76482139336318011 1018919.2486497879 1 1 0 0 0 -1.7420194754124227 3.957980524587577 1 0 9418.7588333620224 -5722.5486951575149 1 0 0 0 0 0 0 0 0 0 0 0 0 0 0 0
n 181 224 7 1 0 1 1 0.752801917 230977.1360238007 1 1 0 0 0 -1.73 3.9700000000000002 1 0 6306.7642195564022 -1970.8638136871009 1 0 0 0 0 0 0 0 0 0 0 0 0 0 0 0
n 181 6 8 1 0 1 1 0.752801917 669993.7350845444 1 1 0 0 0 0 0 1 0 -629307.76800000004 -2.9103830499999999e-11 1 0 0 0 0 0 0 0 0 0 0 0 0 0 0 0
n 182 6 8 1 0 1 1 0.8 314653.88400000002 1 1 0 0 0 0 0 1 0 -314653.88400000002 -1.45519152e-11 1 0 0 0 0 0 0 0 0 0 0 0 0 0 0 0
n 183 6 8 1 0 1 1 0.8 0 1 1 0 0 0 0 0 1 0 0 0 1 0 0 0 0 0 0 0 0 0 0 0 0 0 0 0
n 184 6 8 1 0 1 1 0.8 0 1 1 0 0 0 0 0 1 0 0 0 1 0 0 0 0 0 0 0 0 0 0 0 0 0 0 0
n 185 6 8 1 0 1 1 0.8 0 1 1 0 0 0 0 0 1 0 0 0 1 0 0 0 0 0 0 0 0 0 0 0 0 0 0 0
n 186 6 8 1 0 1 1 0.8 0 1 1 0 0 0 0 0 1 0 0 0 1 0 0 0 0 0 0 0 0 0 0 0 0 0 0 0
n 187 6 8 1 0 1 1 0.8 0 1 1 0 0 0 0 0 1 0 0 0 1 0 0 0 0 0 0 0 0 0 0 0 0 0 0 0
n 188 6 8 1 0 1 1 0.8 314653.88400000002 1 1 0 0 0 0 0 1 0 314653.88400000002 1.45519152e-11 1 0 0 0 0 0 0 0 0 0 0 0 0 0 0 0
n 189 224 7 1 0 1 1 0.752801917 237996.50766609516 1 1 0 0 0 -1.73 3.9700000000000002 1 0 -13490.306605599922 -1924.6652125542305 1 0 0 0 0 0 0 0 0 0 0 0 0 0 0 0
n 189 6 8 1 0 1 1 0.752801917 669993.7350845444 1 1 0 0 0 0 0 1 0 629307.76800000004 2.9103830499999999e-11 1 0 0 0 0 0 0 0 0 0 0 0 0 0 0 0
n 190 224 7 1 0 1 1 0.76602764474967788 1025818.1984389153 1 1 0 0 0 -1.7432257256019499 3.9567742743980503 1 0 -10555.922263420705 -6087.9964648354198 1 0 0 0 0 0 0 0 0 0 0 0 0 0 0 0
n 191 224 7 1 0 1 1 0.77983197374261781 1096254.4757854785 1 1 0 0 0 -1.757030058742618 3.9429699412573824 1 0 -11335.667003178629 -12664.64487413895 1 0 0 0 0 0 0 0 0 0 0 0 0 0 0 0
n 192 224 7 1 0 1 1 0.7946895632899349 1173350.0801245873 1 1 0 0 0 -1.7718876462406921 3.9281123537593077 1 0 -12419.174155731731 -19904.561441945876 1 0 0 0 0 0 0 0 0 0 0 0 0 0 0 0
n 193 224 7 1 0 1 1 0.81086269478565642 1257896.3241006578 1 1 0 0 0 -1.7880607813917144 3.9119392186082855 1 0 -13577.689093789095 -28005.655531861452 1 0 0 0 0 0 0 0 0 0 0 0 0 0 0 0
n 194 224 7 1 0 1 1 0.8282795846765183 1349292.0363069598 1 1 0 0 0 -1.8054776697257608 3.8945223302742389 1 0 -14465.357638794661 -36996.104336974939 1 0 0 0 0 0 0 0 0 0 0 0 0 0 0 0
n 195 224 7 1 0 1 1 0.84640266506438555 1444576.6750483068 1 1 0 0 0 -1.8236007482121137 3.8763992517878858 1 0 -14603.54623420926 -46622.365070582578 1 0 0 0 0 0 0 0 0 0 0 0 0 0 0 0
n 196 224 7 1 0 1 1 0.86413546556622578 1537797.4850132766 1 1 0 0 0 -1.8413335474184975 3.8586664525815024 1 0 -13443.613843637831 -56194.487587905583 1 0 0 0 0 0 0 0 0 0 0 0 0 0 0 0
n 197 224 7 1 0 1 1 0.87991561201873758 1620683.1815234781 1 1 0 0 0 -1.8571136938217667 3.8428863061782335 1 0 -10041.560532259798 -64879.23465306178 1 0 0 0 0 0 0 0 0 0 0 0 0 0 0 0
n 198 224 7 1 0 1 1 0.89804931935406807 1714117.2012939306 1 1 0 0 0 -1.8752473976495247 3.8247526023504759 1 0 -6081.8324053129809 -72629.214503274852 1 0 0 0 0 0 0 0 0 0 0 0 0 0 0 0
n 199 224 7 1 0 1 1 0.90814617611649673 1766540.1778511014 1 1 0 0 0 -1.8853442591657392 3.8146557408342607 1 0 -3037.2688070517934 -77249.166208074035 1 0 0 0 0 0 0 0 0 0 0 0 0 0 0 0
n 200 224 7 1 0 1 1 0.91277994337836887 1790630.0025157491 1 1 0 0 0 -1.8899780264768546 3.8100219735231455 1 0 -1303.3463309948099 -79360.403252013522 1 0 0 0 0 0 0 0 0 0 0 0 0 0 0 0
n 201 224 7 1 0 1 1 0.91369786593154778 1795572.9704110993 1 1 0 0 0 -1.8908959491285187 3.8091040508714813 1 0 -101.35541548740963 -79950.508652311488 1 0 0 0 0 0 0 0 0 0 0 0 0 0 0 0
n 202 224 7 1 0 1 1 0.9130118672233678 1792007.2237226376 1 1 0 0 0 -1.8902099522726103 3.8097900477273896 1 0 1401.0974461612539 -79633.703460463221 1 0 0 0 0 0 0 0 0 0 0 0 0 0 0 0
n 203 224 7 1 0 1 1 0.90865937936737395 1769618.3772882149 1 1 0 0 0 -1.8858574621211603 3.8141425378788396 1 0 3677.3139918260249 -77861.236828744586 1 0 0 0 0 0 0 0 0 0 0 0 0 0 0 0
n 204 224 7 1 0 1 1 0.8989317207007359 1719239.4413586196 1 1 0 0 0 -1.8761298065530074 3.8238701934469925 1 0 7330.9855651158841 -73447.369965618956 1 0 0 0 0 0 0 0 0 0 0 0 0 0 0 0
n 205 224 7 1 0 1 1 0.88102030557196032 1625833.2910927997 1 1 0 0 0 -1.8582183885227175 3.8417816114772823 1 0 12515.372671660993 -64347.416416818902 1 0 0 0 0 0 0 0 0 0 0 0 0 0 0 0
n 206 224 7 1 0 1 1 0.85314909235984415 1480067.3053304758 1 1 0 0 0 -1.8303471790151451 3.8696528209848551 1 0 15584.622511618565 -49904.161779606984 1 0 0 0 0 0 0 0 0 0 0 0 0 0 0 0
n 207 224 7 1 0 1 1 0.82050451570454341 1309918.4295075622 1 1 0 0 0 -1.7977025995075726 3.9022974004924276 1 0 16567.938496955514 -33437.988395836255 1 0 0 0 0 0 0 0 0 0 0 0 0 0 0 0
n 208 224 7 1 0 1 1 0.78665727590151457 1135275.1774274558 1 1 0 0 0 -1.76385536 3.9361446400000002 1 0 16670.641782983726 -16671.974784184204 1 0 0 0 0 0 0 0 0 0 0 0 0 0 0 0
n 209 6 6 1 0 1 1 0.752801917 973998.8846391507 1 1 0 0 0 0 0 1 0 -23241.633086860089 0 1 0 0 0 0 0 0 0 0 0 0 0 0 0 0 0
n 209 224 7 1 0 1 1 0.752801917 963183.31107532408 1 1 0 0 0 -1.73 3.9700000000000002 1 0 11114.205522389311 -5557.1027611946556 1 0 0 0 0 0 0 0 0 0 0 0 0 0 0 0
n 210 6 6 1 0 1 1 0.8 1186747.6617000189 1 1 0 0 0 0 0 1 0 -11620.816543430044 0 1 0 0 0 0 0 0 0 0 0 0 0 0 0 0 0
n 211 6 6 1 0 1 1 0.8 1175126.8451565888 1 1 0 0 0 0 0 1 0 0 0 1 0 0 0 0 0 0 0 0 0 0 0 0 0 0 0
n 212 6 6 1 0 1 1 0.8 1175126.8451565888 1 1 0 0 0 0 0 1 0 0 0 1 0 0 0 0 0 0 0 0 0 0 0 0 0 0 0
n 213 6 6 1 0 1 1 0.8 1186747.6617000189 1 1 0 0 0 0 0 1 0 11620.816543430044 0 1 0 0 0 0 0 0 0 0 0 0 0 0 0 0 0
n 214 6 6 1 0 1 1 0.752801917 973998.8846391507 1 1 0 0 0 0 0 1 0 23241.633086860089 0 1 0 0 0 0 0 0 0 0 0 0 0 0 0 0 0
n 214 224 7 1 0 1 1 0.752801917 986872.42335830571 1 1 0 0 0 -1.73 3.9700000000000002 1 0 -35773.109516060438 -4958.8575838210272 1 0 0 0 0 0 0 0 0 0 0 0 0 0 0 0
n 215 224 7 1 0 1 1 0.81537814285227184 1283045.5486891798 1 1 0 0 0 -1.7925762295075727 3.9074237704924273 1 0 -31260.793644915972 -15323.114562625142 1 0 0 0 0 0 0 0 0 0 0 0 0 0 0 0
n 216 224 7 1 0 1 1 0.87903558655681524 1596154.6963742105 1 1 0 0 0 -1.8562336695075723 3.8437663304924272 1 0 -32028.253254548414 -32049.13636552386 1 0 0 0 0 0 0 0 0 0 0 0 0 0 0 0
n 217 224 7 1 0 1 1 0.94266579306438769 1912729.6966001899 1 1 0 0 0 -1.919863879015145 3.7801361209848547 1 0 -30726.47195658477 -50835.646472938577 1 0 0 0 0 0 0 0 0 0 0 0 0 0 0 0
n 218 224 7 1 0 1 1 0.99896660688256178 2190771.0092943851 1 1 0 0 0 -1.9761646880302901 3.7238353119697103 1 0 -19605.176463273958 -66989.530175650943 1 0 0 0 0 0 0 0 0 0 0 0 0 0 0 0
n 219 224 7 1 0 1 1 1.0304251950757253 2344125.7333656917 1 1 0 0 0 -2.0076232850757254 3.6923767149242748 1 0 -10244.981390485065 -72890.257206780938 1 0 0 0 0 0 0 0 0 0 0 0 0 0 0 0
n 220 224 7 1 0 1 1 1.0458019086741679 2418724.0176378367 1 1 0 0 0 -2.0229999886741683 3.6770000113258323 1 0 -4768.4652045547109 -74955.848685046833 1 0 0 0 0 0 0 0 0 0 0 0 0 0 0 0
n 221 224 7 1 0 1 1 1.0522544229164883 2450010.1773831109 1 1 0 0 0 -2.029452502916488 3.6705474970835112 1 0 -1609.4974011831387 -75702.486934110377 1 0 0 0 0 0 0 0 0 0 0 0 0 0 0 0
n 222 224 7 1 0 1 1 1.0532149754919995 2454805.769342111 1 1 0 0 0 -2.0304130654919996 3.6695869345080001 1 0 434.00317493571936 -75947.48782745465 1 0 0 0 0 0 0 0 0 0 0 0 0 0 0 0
n 223 224 7 1 0 1 1 1.0518347475750833 2448338.4863263471 1 1 0 0 0 -2.0290328275750835 3.6709671724249167 1 0 2249.0760109158282 -76009.343613489764 1 0 0 0 0 0 0 0 0 0 0 0 0 0 0 0
n 224 224 7 1 0 1 1 1.0447926121575251 2414728.589020025 1 1 0 0 0 -2.0219906921575248 3.6780093078424745 1 0 5538.3719030256125 -75706.536165315221 1 0 0 0 0 0 0 0 0 0 0 0 0 0 0 0
n 225 224 7 1 0 1 1 1.0283484855266525 2335324.8298661243 1 1 0 0 0 -2.0055465655266524 3.6944534344733477 1 0 12376.307604566773 -73642.733676100455 1 0 0 0 0 0 0 0 0 0 0 0 0 0 0 0
n 226 224 7 1 0 1 1 0.99518874961298653 2173514.679701386 1 1 0 0 0 -1.9723868307114718 3.7276131692885284 1 0 24079.001838579767 -66256.54103160213 1 0 0 0 0 0 0 0 0 0 0 0 0 0 0 0
n 227 224 7 1 0 1 1 0.96226645457401006 2007906.8707309475 1 1 0 0 0 -1.939464538623253 3.760535461376747 1 0 29159.823024629353 -54023.145337638307 1 0 0 0 0 0 0 0 0 0 0 0 0 0 0 0
n 228 224 7 1 0 1 1 0.92553822345117975 1823195.3754751778 1 1 0 0 0 -1.9027363072542085 3.7972636927457915 1 0 29421.733877790579 -41991.791951156963 1 0 0 0 0 0 0 0 0 0 0 0 0 0 0 0
n 229 224 7 1 0 1 1 0.88929825415101571 1641353.6317254961 1 1 0 0 0 -1.8664963322495012 3.8335036677504988 1 0 27459.820248787441 -31389.202876702599 1 0 0 0 0 0 0 0 0 0 0 0 0 0 0 0
n 230 224 7 1 0 1 1 0.85583590547783106 1473952.1876705147 1 1 0 0 0 -1.833033987625559 3.8669660123744407 1 0 24591.187187987529 -22564.130277820164 1 0 0 0 0 0 0 0 0 0 0 0 0 0 0 0
n 231 224 7 1 0 1 1 0.82593322802001479 1325016.5158630377 1 1 0 0 0 -1.8031313064139569 3.8968686935860433 1 0 21681.615774323629 -15393.191031571605 1 0 0 0 0 0 0 0 0 0 0 0 0 0 0 0
n 232 224 7 1 0 1 1 0.79939457641866418 1193791.5867734619 1 1 0 0 0 -1.7765926614186645 3.9234073385813355 1 0 19284.463120695127 -9568.5194254190828 1 0 0 0 0 0 0 0 0 0 0 0 0 0 0 0
n 233 224 7 1 0 1 1 0.77541184460186197 1076616.3322943649 1 1 0 0 0 -1.7526099315033763 3.9473900684966239 1 0 17758.75569313961 -4690.7596206068174 1 0 0 0 0 0 0 0 0 0 0 0 0 0 0 0
n 234 224 7 1 0 1 1 0.752801917 239480.7419152958 1 1 0 0 0 -1.73 3.9700000000000002 1 0 15011.244774482786 -1734.7182684175471 1 0 0 0 0 0 0 0 0 0 0 0 0 0 0 0
n 234 6 8 1 0 1 1 0.752801917 669993.7350845444 1 1 0 0 0 0 0 1 0 -629307.76800000004 -2.9103830499999999e-11 1 0 0 0 0 0 0 0 0 0 0 0 0 0 0 0
n 235 6 8 1 0 1 1 0.8 314653.88400000002 1 1 0 0 0 0 0 1 0 -314653.88400000002 -1.45519152e-11 1 0 0 0 0 0 0 0 0 0 0 0 0 0 0 0
n 236 6 8 1 0 1 1 0.8 0 1 1 0 0 0 0 0 1 0 0 0 1 0 0 0 0 0 0 0 0 0 0 0 0 0 0 0
n 237 6 8 1 0 1 1 0.8 0 1 1 0 0 0 0 0 1 0 0 0 1 0 0 0 0 0 0 0 0 0 0 0 0 0 0 0
n 238 6 8 1 0 1 1 0.8 0 1 1 0 0 0 0 0 1 0 0 0 1 0 0 0 0 0 0 0 0 0 0 0 0 0 0 0
n 239 6 8 1 0 1 1 0.8 0 1 1 0 0 0 0 0 1 0 0 0 1 0 0 0 0 0 0 0 0 0 0 0 0 0 0 0
n 240 6 8 1 0 1 1 0.8 0 1 1 0 0 0 0 0 1 0 0 0 1 0 0 0 0 0 0 0 0 0 0 0 0 0 0 0
n 241 6 8 1 0 1 1 0.8 314653.88400000002 1 1 0 0 0 0 0 1 0 314653.88400000002 1.45519152e-11 1 0 0 0 0 0 0 0 0 0 0 0 0 0 0 0
n 242 224 7 1 0 1 1 0.752801917 246176.02206398244 1 1 0 0 0 -1.73 3.9700000000000002 1 0 -21766.247217885269 -1323.1324464902627 1 0 0 0 0 0 0 0 0 0 0 0 0 0 0 0
n 242 6 8 1 0 1 1 0.752801917 669993.7350845444 1 1 0 0 0 0 0 1 0 629307.76800000004 2.9103830499999999e-11 1 0 0 0 0 0 0 0 0 0 0 0 0 0 0 0
n 243 224 7 1 0 1 1 0.77777462034465317 1089934.2396113288 1 1 0 0 0 -1.7549727071476822 3.9450272928523176 1 0 -19910.599735488777 -4682.7630365193709 1 0 0 0 0 0 0 0 0 0 0 0 0 0 0 0
n 244 224 7 1 0 1 1 0.80417011429810326 1219011.0709177002 1 1 0 0 0 -1.7813681999041611 3.9186318000958384 1 0 -21754.614110991984 -10244.109941565786 1 0 0 0 0 0 0 0 0 0 0 0 0 0 0 0
n 245 224 7 1 0 1 1 0.83321500978218677 1362772.6826613892 1 1 0 0 0 -1.8104130890284005 3.8895869109715995 1 0 -24472.963769474565 -16882.112156326748 1 0 0 0 0 0 0 0 0 0 0 0 0 0 0 0
n 246 224 7 1 0 1 1 0.86574533262260756 1525023.2777345874 1 1 0 0 0 -1.8429434146718502 3.8570565853281495 1 0 -27685.057762013224 -25054.747096042123 1 0 0 0 0 0 0 0 0 0 0 0 0 0 0 0
n 247 224 7 1 0 1 1 0.90195486172374628 1706522.1952076519 1 1 0 0 0 -1.8791529474775326 3.8208470525224674 1 0 -30756.543961391551 -35151.475215000115 1 0 0 0 0 0 0 0 0 0 0 0 0 0 0 0
n 248 224 7 1 0 1 1 0.94100708801240174 1902921.0402474555 1 1 0 0 0 -1.9182051708154306 3.7817948291845691 1 0 -32581.638928241908 -47334.07223739352 1 0 0 0 0 0 0 0 0 0 0 0 0 0 0 0
n 249 224 7 1 0 1 1 0.9804712605441479 2101525.7561505088 1 1 0 0 0 -1.9576693455933909 3.7423306544066093 1 0 -31176.893062226787 -60957.877017375642 1 0 0 0 0 0 0 0 0 0 0 0 0 0 0 0
n 250 224 7 1 0 1 1 1.015788052567808 2276330.2713147965 1 1 0 0 0 -1.9929861330602356 3.7070138669397648 1 0 -20890.444796458643 -72435.166559031873 1 0 0 0 0 0 0 0 0 0 0 0 0 0 0 0
n 251 224 7 1 0 1 1 1.0513347742388968 2449219.3148577102 1 1 0 0 0 -2.0285328547313246 3.6714671452686756 1 0 -11638.815014201424 -78439.345218238261 1 0 0 0 0 0 0 0 0 0 0 0 0 0 0 0
n 252 224 7 1 0 1 1 1.0689540900363648 2534829.4085352211 1 1 0 0 0 -2.0461521700363647 3.6538478299636354 1 0 -5491.4024460599921 -80965.220484504491 1 0 0 0 0 0 0 0 0 0 0 0 0 0 0 0
n 253 224 7 1 0 1 1 1.0764887815145032 2571394.5905229053 1 1 0 0 0 -2.0536868710220757 3.6463131289779245 1 0 -2300.4117337493599 -81866.374599357208 1 0 0 0 0 0 0 0 0 0 0 0 0 0 0 0
n 254 224 7 1 0 1 1 1.0779564379541369 2578645.2057045628 1 1 0 0 0 -2.0551545179541368 3.6448454820458629 1 0 -387.05991855926504 -82171.649601656463 1 0 0 0 0 0 0 0 0 0 0 0 0 0 0 0
n 255 224 7 1 0 1 1 1.0768883739013433 2573693.0405718293 1 1 0 0 0 -2.054086463408916 3.6459135365910842 1 0 1865.4983711165853 -82276.759725500553 1 0 0 0 0 0 0 0 0 0 0 0 0 0 0 0
n 256 224 7 1 0 1 1 1.0698920486741679 2540379.1298100888 1 1 0 0 0 -2.0470901286741681 3.6529098713258321 1 0 5536.0161299398742 -82056.603768458066 1 0 0 0 0 0 0 0 0 0 0 0 0 0 0 0
n 257 224 7 1 0 1 1 1.053245295075725 2460256.0002901102 1 1 0 0 0 -2.0304433750757251 3.6695566249242746 1 0 12459.600482497362 -80294.182164995305 1 0 0 0 0 0 0 0 0 0 0 0 0 0 0 0
n 258 224 7 1 0 1 1 1.0191984980302899 2293547.0430816179 1 1 0 0 0 -1.9963965780302901 3.70360342196971 1 0 26328.46780774483 -71717.303310023752 1 0 0 0 0 0 0 0 0 0 0 0 0 0 0 0
n 259 224 7 1 0 1 1 0.95826963211363059 1989706.7481858444 1 1 0 0 0 -1.935467719015145 3.7645322809848554 1 0 32863.422381937686 -52809.298292860185 1 0 0 0 0 0 0 0 0 0 0 0 0 0 0 0
n 260 224 7 1 0 1 1 0.88940977760605799 1648141.6245696079 1 1 0 0 0 -1.8666078595075726 3.8333921404924274 1 0 33917.785410793003 -33935.903787656847 1 0 0 0 0 0 0 0 0 0 0 0 0 0 0 0
n 261 224 7 1 0 1 1 0.82052075485227172 1310004.541619448 1 1 0 0 0 -1.7977188395075725 3.9022811604924272 1 0 33441.987350194948 -16579.935409274334 1 0 0 0 0 0 0 0 0 0 0 0 0 0 0 0
n 262 6 6 1 0 1 1 0.752801917 973998.8846391507 1 1 0 0 0 0 0 1 0 -23241.633086860089 0 1 0 0 0 0 0 0 0 0 0 0 0 0 0 0 0
n 262 224 7 1 0 1 1 0.752801917 979095.90260229143 1 1 0 0 0 -1.73 3.9700000000000002 1 0 27788.17975913149 -5558.4357623951346 1 0 0 0 0 0 0 0 0 0 0 0 0 0 0 0
n 263 6 6 1 0 1 1 0.8 1186747.6617000189 1 1 0 0 0 0 0 1 0 -11620.816543430044 0 1 0 0 0 0 0 0 0 0 0 0 0 0 0 0 0
n 264 6 6 1 0 1 1 0.8 1175126.8451565888 1 1 0 0 0 0 0 1 0 0 0 1 0 0 0 0 0 0 0 0 0 0 0 0 0 0 0
n 265 6 6 1 0 1 1 0.8 1175126.8451565888 1 1 0 0 0 0 0 1 0 0 0 1 0 0 0 0 0 0 0 0 0 0 0 0 0 0 0
n 266 6 6 1 0 1 1 0.8 1186747.6617000189 1 1 0 0 0 0 0 1 0 11620.816543430044 0 1 0 0 0 0 0 0 0 0 0 0 0 0 0 0 0
n 267 6 6 1 0 1 1 0.752801917 973998.8846391507 1 1 0 0 0 0 0 1 0 23241.633086860089 0 1 0 0 0 0 0 0 0 0 0 0 0 0 0 0 0
n 267 224 7 1 0 1 1 0.752801917 1000871.2888803467 1 1 0 0 0 -1.73 3.9700000000000002 1 0 -49934.072317441605 -4243.2475844963683 1 0 0 0 0 0 0 0 0 0 0 0 0 0 0 0
n 268 224 7 1 0 1 1 0.84558882985227179 1440644.7133910996 1 1 0 0 0 -1.82278691 3.8772130900000001 1 0 -46796.033115496502 -13834.951086797615 1 0 0 0 0 0 0 0 0 0 0 0 0 0 0 0
n 269 224 7 1 0 1 1 0.94273543260605797 1913072.4478900745 1 1 0 0 0 -1.9199335195075724 3.7800664804924273 1 0 -50818.307116355172 -30777.727847074515 1 0 0 0 0 0 0 0 0 0 0 0 0 0 0 0
n 270 224 7 1 0 1 1 1.0471328095075725 2431259.7034042766 1 1 0 0 0 -2.0243308895075725 3.6756691104924273 1 0 -57473.097218159674 -57525.494949500433 1 0 0 0 0 0 0 0 0 0 0 0 0 0 0 0
n 271 224 7 1 0 1 1 1.1514934385227176 2935058.2794866534 1 1 0 0 0 -2.1286915185227175 3.5713084814772822 1 0 -27923.675170147988 -84513.124070528109 1 0 0 0 0 0 0 0 0 0 0 0 0 0 0 0
n 272 224 7 1 0 1 1 1.1891009665530075 3107678.4968446558 1 1 0 0 0 -2.1662990560605802 3.53370094393942 1 0 -11153.083558658249 -82094.64379163392 1 0 0 0 0 0 0 0 0 0 0 0 0 0 0 0
n 273 224 7 1 0 1 1 1.2037118716287327 3174044.3967851414 1 1 0 0 0 -2.1809099516287329 3.5190900483712673 1 0 -4556.3112433777396 -79627.304365302436 1 0 0 0 0 0 0 0 0 0 0 0 0 0 0 0
n 274 224 7 1 0 1 1 1.2091712698104733 3198696.9365712693 1 1 0 0 0 -2.186369349810473 3.5136306501895271 1 0 -1552.6084997430357 -78441.881219783318 1 0 0 0 0 0 0 0 0 0 0 0 0 0 0 0
n 275 224 7 1 0 1 1 1.209945470264824 3202217.6331274523 1 1 0 0 0 -2.1871435507572516 3.5128564492427485 1 0 171.75668960263388 -78297.210456691304 1 0 0 0 0 0 0 0 0 0 0 0 0 0 0 0
n 276 224 7 1 0 1 1 1.2087961182570377 3197478.972453001 1 1 0 0 0 -2.1859941987494653 3.5140058012505353 1 0 1599.3513809744991 -79006.182927467191 1 0 0 0 0 0 0 0 0 0 0 0 0 0 0 0
n 277 224 7 1 0 1 1 1.202735734657739 3171264.7191340989 1 1 0 0 0 -2.1799338151501666 3.5200661848498331 1 0 4225.993905370985 -81507.816481100119 1 0 0 0 0 0 0 0 0 0 0 0 0 0 0 0
n 278 224 7 1 0 1 1 1.1865816404509273 3101278.8823994971 1 1 0 0 0 -2.1637797209433551 3.536220279056645 1 0 10918.118140476619 -87746.272932748805 1 0 0 0 0 0 0 0 0 0 0 0 0 0 0 0
n 279 224 7 1 0 1 1 1.144471138663897 2910557.7796367058 1 1 0 0 0 -2.1216692281714695 3.5783307718285302 1 0 48961.751006764323 -84755.483582845656 1 0 0 0 0 0 0 0 0 0 0 0 0 0 0 0
n 280 224 7 1 0 1 1 1.0790435883490139 2581386.7161904862 1 1 0 0 0 -2.056241677856586 3.6437583221434138 1 0 55428.703265818076 -57311.179182423846 1 0 0 0 0 0 0 0 0 0 0 0 0 0 0 0
n 281 224 7 1 0 1 1 1.011078390684083 2242231.7158062877 1 1 0 0 0 -1.9882764711765106 3.7117235288234895 1 0 51033.264516444018 -38051.212901041756 1 0 0 0 0 0 0 0 0 0 0 0 0 0 0 0
n 282 224 7 1 0 1 1 0.94954082269443285 1936677.8791504155 1 1 0 0 0 -1.9267389010883746 3.7732610989116253 1 0 44207.150275308959 -24683.055789045786 1 0 0 0 0 0 0 0 0 0 0 0 0 0 0 0
n 283 224 7 1 0 1 1 0.89670377264026746 1675186.8387351674 1 1 0 0 0 -1.8739018574432964 3.8260981425567033 1 0 37229.512010052174 -15455.009540846135 1 0 0 0 0 0 0 0 0 0 0 0 0 0 0 0
n 284 224 7 1 0 1 1 0.85227220106270218 1456082.779668872 1 1 0 0 0 -1.8294702831611875 3.8705297168388122 1 0 31092.753012051904 -9191.2092253683713 1 0 0 0 0 0 0 0 0 0 0 0 0 0 0 0
n 285 224 7 1 0 1 1 0.81485834412041835 1272601.6317857031 1 1 0 0 0 -1.7920564298742045 3.9079435701257954 1 0 26320.732313633926 -5073.5349827755254 1 0 0 0 0 0 0 0 0 0 0 0 0 0 0 0
n 286 224 7 1 0 1 1 0.78249497084922548 1115368.7057421103 1 1 0 0 0 -1.7596930500461965 3.9403069499538033 1 0 23308.715744429173 -2436.0927505333057 1 0 0 0 0 0 0 0 0 0 0 0 0 0 0 0
n 287 224 7 1 0 1 1 0.752801917 245880.42621631807 1 1 0 0 0 -1.73 3.9700000000000002 1 0 21479.848635319478 -1154.0795747648308 1 0 0 0 0 0 0 0 0 0 0 0 0 0 0 0
n 287 6 8 1 0 1 1 0.752801917 669993.7350845444 1 1 0 0 0 0 0 1 0 -629307.76800000004 -2.9103830499999999e-11 1 0 0 0 0 0 0 0 0 0 0 0 0 0 0 0
n 288 6 8 1 0 1 1 0.8 314653.88400000002 1 1 0 0 0 0 0 1 0 -314653.88400000002 -1.45519152e-11 1 0 0 0 0 0 0 0 0 0 0 0 0 0 0 0
n 289 6 8 1 0 1 1 0.8 0 1 1 0 0 0 0 0 1 0 0 0 1 0 0 0 0 0 0 0 0 0 0 0 0 0 0 0
n 290 6 8 1 0 1 1 0.8 0 1 1 0 0 0 0 0 1 0 0 0 1 0 0 0 0 0 0 0 0 0 0 0 0 0 0 0
n 291 6 8 1 0 1 1 0.8 0 1 1 0 0 0 0 0 1 0 0 0 1 0 0 0 0 0 0 0 0 0 0 0 0 0 0 0
n 292 6 8 1 0 1 1 0.8 0 1 1 0 0 0 0 0 1 0 0 0 1 0 0 0 0 0 0 0 0 0 0 0 0 0 0 0
n 293 6 8 1 0 1 1 0.8 0 1 1 0 0 0 0 0 1 0 0 0 1 0 0 0 0 0 0 0 0 0 0 0 0 0 0 0
n 294 6 8 1 0 1 1 0.8 314653.88400000002 1 1 0 0 0 0 0 1 0 314653.88400000002 1.45519152e-11 1 0 0 0 0 0 0 0 0 0 0 0 0 0 0 0
n 295 224 7 1 0 1 1 0.752801917 250607.8447536593 1 1 0 0 0 -1.73 3.9700000000000002 1 0 -26237.828207202332 -148.47322509642396 1 0 0 0 0 0 0 0 0 0 0 0 0 0 0 0
n 295 6 8 1 0 1 1 0.752801917 669993.7350845444 1 1 0 0 0 0 0 1 0 629307.76800000004 2.9103830499999999e-11 1 0 0 0 0 0 0 0 0 0 0 0 0 0 0 0
n 296 224 7 1 0 1 1 0.78588608808876548 1134558.3123792543 1 1 0 0 0 -1.7630841674334647 3.9369158325665357 1 0 -26444.290740756467 -1797.1358108026691 1 0 0 0 0 0 0 0 0 0 0 0 0 0 0 0
n 297 224 7 1 0 1 1 0.8217378208606001 1308858.936944118 1 1 0 0 0 -1.7989359047621147 3.9010640952378854 1 0 -29934.545594958596 -5065.5338240367473 1 0 0 0 0 0 0 0 0 0 0 0 0 0 0 0
n 298 224 7 1 0 1 1 0.86283252812135758 1510494.0770901744 1 1 0 0 0 -1.8400306118751437 3.8599693881248562 1 0 -35262.669526628655 -9929.0248974062852 1 0 0 0 0 0 0 0 0 0 0 0 0 0 0 0
n 299 224 7 1 0 1 1 0.91122427379360071 1749420.8240955039 1 1 0 0 0 -1.8884223536951155 3.8115776463048845 1 0 -42152.744829023206 -17176.349544289682 1 0 0 0 0 0 0 0 0 0 0 0 0 0 0 0
n 300 224 7 1 0 1 1 0.96836631496494763 2033036.040284174 1 1 0 0 0 -1.9455643999157048 3.7544356000842951 1 0 -50239.119818243023 -27965.577499055591 1 0 0 0 0 0 0 0 0 0 0 0 0 0 0 0
n 301 224 7 1 0 1 1 1.0345676823898249 2363912.7997530093 1 1 0 0 0 -2.0117657623898251 3.6882342376101755 1 0 -58828.843644147157 -44355.289697601627 1 0 0 0 0 0 0 0 0 0 0 0 0 0 0 0
n 302 224 7 1 0 1 1 1.1074319630846174 2733484.7132118437 1 1 0 0 0 -2.0846300530846178 3.6153699469153824 1 0 -66366.282435937712 -70573.207141139355 1 0 0 0 0 0 0 0 0 0 0 0 0 0 0 0
n 303 224 7 1 0 1 1 1.1774623618460653 3067706.8675189065 1 1 0 0 0 -2.1546604418460649 3.5453395581539344 1 0 -30444.054059317994 -93358.952537123987 1 0 0 0 0 0 0 0 0 0 0 0 0 0 0 0
n 304 224 7 1 0 1 1 1.2225497596555992 3273761.7377459835 1 1 0 0 0 -2.1997478396555992 3.500252160344401 1 0 -13162.66771363666 -88952.528222998735 1 0 0 0 0 0 0 0 0 0 0 0 0 0 0 0
n 305 224 7 1 0 1 1 1.2398475220441512 3352545.3692623354 1 1 0 0 0 -2.2170456020441516 3.482954397955849 1 0 -5351.3910810688521 -86310.739466306448 1 0 0 0 0 0 0 0 0 0 0 0 0 0 0 0
n 306 224 7 1 0 1 1 1.2463305412116024 3381859.596237198 1 1 0 0 0 -2.2235286212116026 3.4764713787883976 1 0 -2084.6465900848998 -84946.827115343884 1 0 0 0 0 0 0 0 0 0 0 0 0 0 0 0
n 307 224 7 1 0 1 1 1.247553082234534 3387390.2649816922 1 1 0 0 0 -2.2247511717421067 3.4752488282578935 1 0 -501.51675037977066 -84689.997128967501 1 0 0 0 0 0 0 0 0 0 0 0 0 0 0 0
n 308 224 7 1 0 1 1 1.2466932607953281 3383950.4273445178 1 1 0 0 0 -2.2238913407953285 3.4761086592046722 1 0 1200.0174601660451 -85330.759037021111 1 0 0 0 0 0 0 0 0 0 0 0 0 0 0 0
n 309 224 7 1 0 1 1 1.2407751721211602 3358369.7205245686 1 1 0 0 0 -2.2179732521211601 3.4820267478788396 1 0 4141.650546660585 -87794.236354591849 1 0 0 0 0 0 0 0 0 0 0 0 0 0 0 0
n 310 224 7 1 0 1 1 1.2249589265530074 3289847.1031088638 1 1 0 0 0 -2.2021570065530076 3.4978429934469926 1 0 10642.932230217868 -93955.452108307902 1 0 0 0 0 0 0 0 0 0 0 0 0 0 0 0
n 311 224 7 1 0 1 1 1.1842587685227177 3103050.9968395904 1 1 0 0 0 -2.1614568485227172 3.5385431514772825 1 0 47475.475842611522 -89418.316365420585 1 0 0 0 0 0 0 0 0 0 0 0 0 0 0 0
n 312 224 7 1 0 1 1 1.071321169015145 2543632.5364197744 1 1 0 0 0 -2.0485192490151451 3.651480750984855 1 0 55622.813748351589 -55679.825032794412 1 0 0 0 0 0 0 0 0 0 0 0 0 0 0 0
n 313 224 7 1 0 1 1 0.95834420865530079 1990079.5060638285 1 1 0 0 0 -1.9355422895075727 3.7644577104924273 1 0 52797.79321711287 -32916.392806442884 1 0 0 0 0 0 0 0 0 0 0 0 0 0 0 0
n 314 224 7 1 0 1 1 0.85321405085227175 1480409.064381591 1 1 0 0 0 -1.83041213 3.8695878700000002 1 0 49928.945162473232 -15615.824834473216 1 0 0 0 0 0 0 0 0 0 0 0 0 0 0 0
n 315 6 6 1 0 1 1 0.752801917 973998.8846391507 1 1 0 0 0 0 0 1 0 -23241.633086860089 0 1 0 0 0 0 0 0 0 0 0 0 0 0 0 0 0
n 315 224 7 1 0 1 1 0.752801917 995162.0426212548 1 1 0 0 0 -1.73 3.9700000000000002 1 0 44079.333679999902 -5366.3591038580125 1 0 0 0 0 0 0 0 0 0 0 0 0 0 0 0
n 316 6 6 1 0 1 1 0.8 1186747.6617000189 1 1 0 0 0 0 0 1 0 -11620.816543430044 0 1 0 0 0 0 0 0 0 0 0 0 0 0 0 0 0
n 317 6 6 1 0 1 1 0.8 1175126.8451565888 1 1 0 0 0 0 0 1 0 0 0 1 0 0 0 0 0 0 0 0 0 0 0 0 0 0 0
n 318 6 6 1 0 1 1 0.8 1175126.8451565888 1 1 0 0 0 0 0 1 0 0 0 1 0 0 0 0 0 0 0 0 0 0 0 0 0 0 0
n 319 6 6 1 0 1 1 0.8 1186747.6617000189 1 1 0 0 0 0 0 1 0 11620.816543430044 0 1 0 0 0 0 0 0 0 0 0 0 0 0 0 0 0
n 320 6 6 1 0 1 1 0.752801917 973998.8846391507 1 1 0 0 0 0 0 1 0 23241.633086860089 0 1 0 0 0 0 0 0 0 0 0 0 0 0 0 0 0
n 320 224 7 1 0 1 1 0.752801917 1011987.9752524027 1 1 0 0 0 -1.73 3.9700000000000002 1 0 -61169.008255910107 -2748.4409319768315 1 0 0 0 0 0 0 0 0 0 0 0 0 0 0 0
n 321 224 7 1 0 1 1 0.87143982890151461 1575274.0470096474 1 1 0 0 0 -1.8486379100000001 3.8513620899999998 1 0 -59772.011671975451 -9596.7669863958799 1 0 0 0 0 0 0 0 0 0 0 0 0 0 0 0
n 322 224 7 1 0 1 1 0.99918450280302895 2191820.7704344648 1 1 0 0 0 -1.9763825895075726 3.7236174104924276 1 0 -66975.84561585731 -19701.328887990672 1 0 0 0 0 0 0 0 0 0 0 0 0 0 0 0
n 323 224 7 1 0 1 1 1.1516365795075725 2935693.8195271427 1 1 0 0 0 -2.1288346599999999 3.5711653399999999 1 0 -84442.523264796167 -27994.06945179293 1 0 0 0 0 0 0 0 0 0 0 0 0 0 0 0
n 324 6 5 1 0 1 1 1.3707733799999999 3904895.8211827925 1 1 0 0 0 0 0 1 0 -11620.816543430044 -11620.816543430044 1 0 0 0 0 0 0 0 0 0 0 0 0 0 0 0
n 324 224 7 1 0 1 1 1.3707733799999999 3982971.1963569913 1 1 0 0 0 -2.3479714600000001 3.3520285400000001 1 0 -66802.001971302438 -66854.875387593202 1 0 0 0 0 0 0 0 0 0 0 0 0 0 0 0
n 325 6 5 1 0 1 1 1.3707733799999999 3911703.1378910774 1 1 0 0 0 0 0 1 0 1.3511892312110221e-12 -23241.633086860089 1 0 0 0 0 0 0 0 0 0 0 0 0 0 0 0
n 325 224 7 1 0 1 1 1.3707733799999999 3984294.0353314737 1 1 0 0 0 -2.3479714600000001 3.3520285400000001 1 0 -6172.9873312179825 -95633.509557847618 1 0 0 0 0 0 0 0 0 0 0 0 0 0 0 0
n 326 6 5 1 0 1 1 1.3707733799999999 3911703.1378910774 1 1 0 0 0 0 0 1 0 0 -23241.633086860089 1 0 0 0 0 0 0 0 0 0 0 0 0 0 0 0
n 326 224 7 1 0 1 1 1.3707733799999999 3973159.477781151 1 1 0 0 0 -2.3479714600000001 3.3520285400000001 1 0 -2398.2548294456296 -84664.012715466612 1 0 0 0 0 0 0 0 0 0 0 0 0 0 0 0
n 327 6 5 1 0 1 1 1.3707733799999999 3911703.1378910774 1 1 0 0 0 0 0 1 0 1.3511892312110221e-12 -23241.633086860089 1 0 0 0 0 0 0 0 0 0 0 0 0 0 0 0
n 327 224 7 1 0 1 1 1.3707733799999999 3968940.0892438898 1 1 0 0 0 -2.3479714600000001 3.3520285400000001 1 0 -896.08096440655606 -80473.595656827107 1 0 0 0 0 0 0 0 0 0 0 0 0 0 0 0
n 328 6 5 1 0 1 1 1.3707733799999999 3911703.1378910774 1 1 0 0 0 0 0 1 0 -2.1364177616186805e-12 -23241.633086860089 1 0 0 0 0 0 0 0 0 0 0 0 0 0 0 0
n 328 224 7 1 0 1 1 1.3707733799999999 3967785.1478520869 1 1 0 0 0 -2.3479714600000001 3.3520285400000001 1 0 -126.98663635991069 -79323.541607808016 1 0 0 0 0 0 0 0 0 0 0 0 0 0 0 0
n 329 6 5 1 0 1 1 1.3707733799999999 3911703.1378910774 1 1 0 0 0 0 0 1 0 0 -23241.633086860089 1 0 0 0 0 0 0 0 0 0 0 0 0 0 0 0
n 329 224 7 1 0 1 1 1.3707733799999999 3968036.4734840421 1 1 0 0 0 -2.3479714600000001 3.3520285400000001 1 0 377.51830532235505 -79574.072954230462 1 0 0 0 0 0 0 0 0 0 0 0 0 0 0 0
n 330 6 5 1 0 1 1 1.3707733799999999 3911703.1378910774 1 1 0 0 0 0 0 1 0 0 -23241.633086860089 1 0 0 0 0 0 0 0 0 0 0 0 0 0 0 0
n 330 224 7 1 0 1 1 1.3707733799999999 3970220.7099479903 1 1 0 0 0 -2.3479714600000001 3.3520285400000001 1 0 995.15800951480219 -81753.148285713978 1 0 0 0 0 0 0 0 0 0 0 0 0 0 0 0
n 331 6 5 1 0 1 1 1.3707733799999999 3905784.7953007878 1 1 0 0 0 0 0 1 0 7747.211028953363 -15494.422057906726 1 0 0 0 0 0 0 0 0 0 0 0 0 0 0 0
n 331 224 7 1 0 1 1 1.3707733799999999 3976555.0868417677 1 1 0 0 0 -2.3479714600000001 3.3520285400000001 1 0 2652.6642442035973 -88053.634842727261 1 0 0 0 0 0 0 0 0 0 0 0 0 0 0 0
n 332 6 5 1 0 1 1 1.3707733799999999 3888461.5048042173 1 1 0 0 0 0 0 1 0 0 0 1 0 0 0 0 0 0 0 0 0 0 0 0 0 0 0
n 332 224 7 1 0 1 1 1.3707733799999999 3992839.6105712568 1 1 0 0 0 -2.3479714600000001 3.3520285400000001 1 0 83079.554404893861 -63186.839192456551 1 0 0 0 0 0 0 0 0 0 0 0 0 0 0 0
n 333 224 7 1 0 1 1 1.2023304303837501 3197418.7347389385 1 1 0 0 0 -2.1795285198913228 3.5204714801086778 1 0 102489.21696730354 -39046.341335361838 1 0 0 0 0 0 0 0 0 0 0 0 0 0 0 0
n 334 224 7 1 0 1 1 1.0801851861097611 2588245.4542374769 1 1 0 0 0 -2.0573832661097611 3.6426167338902387 1 0 78869.309753591879 -19025.369888357334 1 0 0 0 0 0 0 0 0 0 0 0 0 0 0 0
n 335 224 7 1 0 1 1 0.98753882214410682 2128500.4775362676 1 1 0 0 0 -1.9647369022918351 3.7352630977081649 1 0 61344.175053115781 -7374.8100847091446 1 0 0 0 0 0 0 0 0 0 0 0 0 0 0 0
n 336 224 7 1 0 1 1 0.91608757885741343 1774791.197068817 1 1 0 0 0 -1.8932856644634715 3.8067143355365292 1 0 47716.295780398847 -752.91553243749331 1 0 0 0 0 0 0 0 0 0 0 0 0 0 0 0
n 337 224 7 1 0 1 1 0.86068086066223548 1500781.8267159327 1 1 0 0 0 -1.8378789456622353 3.8621210543377651 1 0 37009.873298839397 2509.9859215021793 1 0 0 0 0 0 0 0 0 0 0 0 0 0 0 0
n 338 224 7 1 0 1 1 0.81742282051690585 1287067.9203375345 1 1 0 0 0 -1.7946209008616052 3.9053790991383948 1 0 28849.008459343491 3215.5450819266734 1 0 0 0 0 0 0 0 0 0 0 0 0 0 0 0
n 339 224 7 1 0 1 1 0.78275976581549855 1116716.2398043757 1 1 0 0 0 -1.7599578457170131 3.9400421542829869 1 0 23420.931843088012 1788.4179829515333 1 0 0 0 0 0 0 0 0 0 0 0 0 0 0 0
n 340 224 7 1 0 1 1 0.752801917 247759.77610476688 1 1 0 0 0 -1.73 3.9700000000000002 1 0 23390.171129201437 -19.935996781486182 1 0 0 0 0 0 0 0 0 0 0 0 0 0 0 0
n 340 6 8 1 0 1 1 0.752801917 669993.7350845444 1 1 0 0 0 0 0 1 0 -629307.76800000004 0 1 0 0 0 0 0 0 0 0 0 0 0 0 0 0 0
n 341 6 8 1 0 1 1 0.8 314653.88400000002 1 1 0 0 0 0 0 1 0 -314653.88400000002 -1.45519152e-11 1 0 0 0 0 0 0 0 0 0 0 0 0 0 0 0
n 342 6 8 1 0 1 1 0.8 0 1 1 0 0 0 0 0 1 0 0 0 1 0 0 0 0 0 0 0 0 0 0 0 0 0 0 0
n 343 6 8 1 0 1 1 0.8 0 1 1 0 0 0 0 0 1 0 0 0 1 0 0 0 0 0 0 0 0 0 0 0 0 0 0 0
n 344 6 8 1 0 1 1 0.8 0 1 1 0 0 0 0 0 1 0 0 0 1 0 0 0 0 0 0 0 0 0 0 0 0 0 0 0
n 345 6 8 1 0 1 1 0.8 0 1 1 0 0 0 0 0 1 0 0 0 1 0 0 0 0 0 0 0 0 0 0 0 0 0 0 0
n 346 6 8 1 0 1 1 0.8 0 1 1 0 0 0 0 0 1 0 0 0 1 0 0 0 0 0 0 0 0 0 0 0 0 0 0 0
n 347 6 8 1 0 1 1 0.8 314653.88400000002 1 1 0 0 0 0 0 1 0 314653.88400000002 0 1 0 0 0 0 0 0 0 0 0 0 0 0 0 0 0
n 348 224 7 1 0 1 1 0.752801917 248066.66232979533 1 1 0 0 0 -1.73 3.9700000000000002 1 0 -23617.985269239751 1934.3482819876137 1 0 0 0 0 0 0 0 0 0 0 0 0 0 0 0
n 348 6 8 1 0 1 1 0.752801917 669993.7350845444 1 1 0 0 0 0 0 1 0 629307.76800000004 2.9103830499999999e-11 1 0 0 0 0 0 0 0 0 0 0 0 0 0 0 0
n 349 224 7 1 0 1 1 0.78692973998829807 1140833.6622381553 1 1 0 0 0 -1.764127822234512 3.9358721777654884 1 0 -27581.804139028369 3354.7298335209957 1 0 0 0 0 0 0 0 0 0 0 0 0 0 0 0
n 350 224 7 1 0 1 1 0.82591253149791155 1332066.980057349 1 1 0 0 0 -1.8031106171532123 3.8968893828467879 1 0 -33408.029501622652 4201.2189971817452 1 0 0 0 0 0 0 0 0 0 0 0 0 0 0 0
n 351 224 7 1 0 1 1 0.87380356252242308 1568236.8740995231 1 1 0 0 0 -1.8510016425224232 3.8489983574775768 1 0 -42053.974167371533 3131.4524672913694 1 0 0 0 0 0 0 0 0 0 0 0 0 0 0 0
n 352 224 7 1 0 1 1 0.93433532746351533 1867371.7366228313 1 1 0 0 0 -1.911533406512758 3.7884665934872421 1 0 -53559.164896511968 -226.64654522986817 1 0 0 0 0 0 0 0 0 0 0 0 0 0 0 0
n 353 224 7 1 0 1 1 1.011613717976785 2249896.4253755803 1 1 0 0 0 -1.988811797976785 3.711188202023215 1 0 -68434.892002255961 -6439.4640705007741 1 0 0 0 0 0 0 0 0 0 0 0 0 0 0 0
n 354 224 7 1 0 1 1 1.1110918324377332 2743292.8005121076 1 1 0 0 0 -2.0882899129301609 3.6117100870698393 1 0 -87771.806282673919 -16214.446768115216 1 0 0 0 0 0 0 0 0 0 0 0 0 0 0 0
n 355 224 7 1 0 1 1 1.2416603061803619 3392251.0768728582 1 1 0 0 0 -2.2188583861803619 3.4811416138196378 1 0 -113754.909434025 -29598.8011003871 1 0 0 0 0 0 0 0 0 0 0 0 0 0 0 0
n 356 224 7 1 0 1 1 1.42155649 4244096.2603004565 1 1 0 0 0 -2.3987545699999999 3.3012454299999998 1 0 -84705.919279250578 -76627.252454416273 1 0 0 0 0 0 0 0 0 0 0 0 0 0 0 0
n 356 6 9 1 0 1 1 1.42155649 4146307.8621196086 1 1 0 0 0 0 0 1 0 -11620.816543430044 -11620.816543430044 1 0 0 0 0 0 0 0 0 0 0 0 0 0 0 0
n 357 224 7 1 0 1 1 1.42155649 4235538.5738066928 1 1 0 0 0 -2.3987545699999999 3.3012454299999998 1 0 -7403.8881246385099 -105405.31590121618 1 0 0 0 0 0 0 0 0 0 0 0 0 0 0 0
n 357 6 9 1 0 1 1 1.42155649 4153115.1788278935 1 1 0 0 0 0 0 1 0 0 -23241.633086860089 1 0 0 0 0 0 0 0 0 0 0 0 0 0 0 0
n 358 224 7 1 0 1 1 1.42155649 4222237.9533211635 1 1 0 0 0 -2.3987545699999999 3.3012454299999998 1 0 -2840.3514287654652 -92320.724830409788 1 0 0 0 0 0 0 0 0 0 0 0 0 0 0 0
n 358 6 9 1 0 1 1 1.42155649 4153115.1788278935 1 1 0 0 0 0 0 1 0 0 -23241.633086860089 1 0 0 0 0 0 0 0 0 0 0 0 0 0 0 0
n 359 224 7 1 0 1 1 1.42155649 4217231.3721769275 1 1 0 0 0 -2.3987545699999999 3.3012454299999998 1 0 -1064.5164502490502 -87351.340181068357 1 0 0 0 0 0 0 0 0 0 0 0 0 0 0 0
n 359 6 9 1 0 1 1 1.42155649 4153115.1788278935 1 1 0 0 0 0 0 1 0 -2.1364177616186805e-12 -23241.633086860089 1 0 0 0 0 0 0 0 0 0 0 0 0 0 0 0
n 360 224 7 1 0 1 1 1.42155649 4215759.767904819 1 1 0 0 0 -2.3987545699999999 3.3012454299999998 1 0 -401.54023033439381 -85885.2835970007 1 0 0 0 0 0 0 0 0 0 0 0 0 0 0 0
n 360 6 9 1 0 1 1 1.42155649 4153115.1788278935 1 1 0 0 0 0 0 1 0 1.3511892312110221e-12 -23241.633086860089 1 0 0 0 0 0 0 0 0 0 0 0 0 0 0 0
n 361 224 7 1 0 1 1 1.42155649 4215840.2625635695 1 1 0 0 0 -2.3987545699999999 3.3012454299999998 1 0 141.04364909811571 -85966.601102077315 1 0 0 0 0 0 0 0 0 0 0 0 0 0 0 0
n 361 6 9 1 0 1 1 1.42155649 4153115.1788278935 1 1 0 0 0 0 0 1 0 0 -23241.633086860089 1 0 0 0 0 0 0 0 0 0 0 0 0 0 0 0
n 362 224 7 1 0 1 1 1.42155649 4217929.2955598067 1 1 0 0 0 -2.3987545699999999 3.3012454299999998 1 0 971.37370292326057 -88050.392207741985 1 0 0 0 0 0 0 0 0 0 0 0 0 0 0 0
n 362 6 9 1 0 1 1 1.42155649 4153115.1788278935 1 1 0 0 0 0 0 1 0 1.3511892312110221e-12 -23241.633086860089 1 0 0 0 0 0 0 0 0 0 0 0 0 0 0 0
n 363 224 7 1 0 1 1 1.42155649 4224123.2794080498 1 1 0 0 0 -2.3987545699999999 3.3012454299999998 1 0 2596.1031221942617 -94213.972105811015 1 0 0 0 0 0 0 0 0 0 0 0 0 0 0 0
n 363 6 9 1 0 1 1 1.42155649 4147196.8362376038 1 1 0 0 0 0 0 1 0 7747.211028953363 -15494.422057906726 1 0 0 0 0 0 0 0 0 0 0 0 0 0 0 0
n 364 224 7 1 0 1 1 1.42155649 4228993.6905648587 1 1 0 0 0 -2.3987545699999999 3.3012454299999998 1 0 70043.552631263286 -70133.471859638739 1 0 0 0 0 0 0 0 0 0 0 0 0 0 0 0
n 364 6 9 1 0 1 1 1.42155649 4129873.5457410333 1 1 0 0 0 0 0 1 0 0 0 1 0 0 0 0 0 0 0 0 0 0 0 0 0 0 0
n 365 224 7 1 0 1 1 1.1844120499999999 3103770.2447487148 1 1 0 0 0 -2.1616101395075722 3.5383898604924275 1 0 89354.563748715285 -47575.29261721122 1 0 0 0 0 0 0 0 0 0 0 0 0 0 0 0
n 366 224 7 1 0 1 1 1.01943184 2294696.7997881821 1 1 0 0 0 -1.9966299199999999 3.70337008 1 0 71721.629285474875 -26434.01752160431 1 0 0 0 0 0 0 0 0 0 0 0 0 0 0 0
n 367 224 7 1 0 1 1 0.8811893209507573 1626717.8739665817 1 1 0 0 0 -1.8583874 3.8416125999999999 1 0 64417.521348073977 -12579.757072828888 1 0 0 0 0 0 0 0 0 0 0 0 0 0 0 0
n 368 6 6 1 0 1 1 0.752801917 973998.8846391507 1 1 0 0 0 0 0 1 0 -23241.633086860089 0 1 0 0 0 0 0 0 0 0 0 0 0 0 0 0 0
n 368 224 7 1 0 1 1 0.752801917 1009566.3537785851 1 1 0 0 0 -1.73 3.9700000000000002 1 0 58629.554794186894 -4591.9309362246422 1 0 0 0 0 0 0 0 0 0 0 0 0 0 0 0
n 369 6 6 1 0 1 1 0.8 1186747.6617000189 1 1 0 0 0 0 0 1 0 -11620.816543430044 0 1 0 0 0 0 0 0 0 0 0 0 0 0 0 0 0
n 370 6 6 1 0 1 1 0.8 1175126.8451565888 1 1 0 0 0 0 0 1 0 0 0 1 0 0 0 0 0 0 0 0 0 0 0 0 0 0 0
n 371 6 6 1 0 1 1 0.8 1175126.8451565888 1 1 0 0 0 0 0 1 0 0 0 1 0 0 0 0 0 0 0 0 0 0 0 0 0 0 0
n 372 6 6 1 0 1 1 0.8 1186747.6617000189 1 1 0 0 0 0 0 1 0 11620.816543430044 -4.7771753406885391e-13 1 0 0 0 0 0 0 0 0 0 0 0 0 0 0 0
n 373 6 6 1 0 1 1 0.752801917 973998.8846391507 1 1 0 0 0 0 0 1 0 23241.633086860089 0 1 0 0 0 0 0 0 0 0 0 0 0 0 0 0 0
n 373 224 7 1 0 1 1 0.752801917 1018980.8921637059 1 1 0 0 0 -1.73 3.9700000000000002 1 0 -68206.249549946006 -1540.3591690956741 1 0 0 0 0 0 0 0 0 0 0 0 0 0 0 0
n 374 224 7 1 0 1 1 0.88818406595075727 1662209.3105569514 1 1 0 0 0 -1.8653821500000001 3.8346178499999999 1 0 -67643.004099216327 -5598.1913044414114 1 0 0 0 0 0 0 0 0 0 0 0 0 0 0 0
n 375 224 7 1 0 1 1 1.0309261700000001 2346514.6460872958 1 1 0 0 0 -2.0081242499999998 3.6918757499999999 1 0 -72870.53942544751 -10436.751266699359 1 0 0 0 0 0 0 0 0 0 0 0 0 0 0 0
n 376 224 7 1 0 1 1 1.1894556199999999 3109231.0625129226 1 1 0 0 0 -2.1666537095075724 3.5333462904924273 1 0 -81942.684609344171 -11279.974094839999 1 0 0 0 0 0 0 0 0 0 0 0 0 0 0 0
n 377 6 5 1 0 1 1 1.3707733799999999 3911703.1378910774 1 1 0 0 0 0 0 1 0 -23241.633086860089 0 1 0 0 0 0 0 0 0 0 0 0 0 0 0 0 0
n 377 224 7 1 0 1 1 1.3707733799999999 3984156.6244267854 1 1 0 0 0 -2.3479714600000001 3.3520285400000001 1 0 -95493.561174331742 -6207.7126772675774 1 0 0 0 0 0 0 0 0 0 0 0 0 0 0 0
n 378 6 5 1 0 1 1 1.41797146 4118309.2133920277 1 1 0 0 0 0 0 1 0 -3873.6055144766815 -3873.6055144766815 1 0 0 0 0 0 0 0 0 0 0 0 0 0 0 0
n 379 6 5 1 0 1 1 1.41797146 4112831.1079160883 1 1 0 0 0 0 0 1 0 6.7559461314337364e-13 1.3376090955897619e-11 1 0 0 0 0 0 0 0 0 0 0 0 0 0 0 0
n 380 6 5 1 0 1 1 1.41797146 4112831.1079160883 1 1 0 0 0 0 0 1 0 0 1.3376090955897619e-11 1 0 0 0 0 0 0 0 0 0 0 0 0 0 0 0
n 381 6 5 1 0 1 1 1.41797146 4112831.1079160883 1 1 0 0 0 0 0 1 0 6.7559461314337364e-13 1.3376090955897619e-11 1 0 0 0 0 0 0 0 0 0 0 0 0 0 0 0
n 382 6 5 1 0 1 1 1.41797146 4112831.1079160883 1 1 0 0 0 0 0 1 0 -1.0682088783472028e-12 1.3376090955897619e-11 1 0 0 0 0 0 0 0 0 0 0 0 0 0 0 0
n 383 6 5 1 0 1 1 1.41797146 4112831.1079160883 1 1 0 0 0 0 0 1 0 -1.3511892312110221e-12 1.3376090955897619e-11 1 0 0 0 0 0 0 0 0 0 0 0 0 0 0 0
n 384 6 5 1 0 1 1 1.41797146 4121492.7531889952 1 1 0 0 0 0 0 1 0 7747.211028953363 -3873.6055144766815 1 0 0 0 0 0 0 0 0 0 0 0 0 0 0 0
n 385 6 5 1 0 1 1 1.3707733799999999 3905784.7953007878 1 1 0 0 0 0 0 1 0 15494.422057906726 -7747.211028953363 1 0 0 0 0 0 0 0 0 0 0 0 0 0 0 0
n 385 224 7 1 0 1 1 1.3707733799999999 4037185.4493543627 1 1 0 0 0 -2.3479714600000001 3.3520285400000001 1 0 148240.64913336799 11980.053522217233 1 0 0 0 0 0 0 0 0 0 0 0 0 0 0 0
n 386 224 7 1 0 1 1 1.2071148825579543 3231252.497229116 1 1 0 0 0 -2.1843129720655265 3.5156870279344736 1 0 119366.56774379738 18214.616694445398 1 0 0 0 0 0 0 0 0 0 0 0 0 0 0 0
n 387 224 7 1 0 1 1 1.0738134199995388 2570454.3552450743 1 1 0 0 0 -2.0510114999995386 3.6489885000004612 1 0 91107.584911499391 21432.822746164136 1 0 0 0 0 0 0 0 0 0 0 0 0 0 0 0
n 388 224 7 1 0 1 1 0.97133389886740751 2061948.0540297495 1 1 0 0 0 -1.9485319768674074 3.7514680231325928 1 0 68509.214574915575 22813.664901771277 1 0 0 0 0 0 0 0 0 0 0 0 0 0 0 0
n 389 224 7 1 0 1 1 0.89446910140982805 1679908.0505481251 1 1 0 0 0 -1.8716671853605853 3.8283328146394151 1 0 50728.34455436108 22558.238235240151 1 0 0 0 0 0 0 0 0 0 0 0 0 0 0 0
n 390 224 7 1 0 1 1 0.83806855016261339 1398235.3407577118 1 1 0 0 0 -1.8152666329163996 3.8847333670836002 1 0 36411.701936345686 20770.924323951564 1 0 0 0 0 0 0 0 0 0 0 0 0 0 0 0
n 391 224 7 1 0 1 1 0.79805778309026354 1195830.9287004964 1 1 0 0 0 -1.775255864188749 3.9247441358112507 1 0 24376.604082029633 16977.876105000956 1 0 0 0 0 0 0 0 0 0 0 0 0 0 0 0
n 392 224 7 1 0 1 1 0.77102608955319563 1054301.1560979492 1 1 0 0 0 -1.7482241746516811 3.9517758253483186 1 0 13760.362947995623 9533.5220624270642 1 0 0 0 0 0 0 0 0 0 0 0 0 0 0 0
n 393 224 7 1 0 1 1 0.752801917 241505.07186053964 1 1 0 0 0 -1.73 3.9700000000000002 1 0 17018.21674938429 2001.2037482881883 1 0 0 0 0 0 0 0 0 0 0 0 0 0 0 0
n 393 6 8 1 0 1 1 0.752801917 503541.47410621453 1 1 0 0 0 0 0 1 0 -419538.51199999999 157326.94200000001 1 0 0 0 0 0 0 0 0 0 0 0 0 0 0 0
n 394 6 8 1 0 1 1 0.8 393317.35499999998 1 1 0 0 0 0 0 1 0 -314653.88400000002 235990.413 1 0 0 0 0 0 0 0 0 0 0 0 0 0 0 0
n 395 6 8 1 0 1 1 0.8 235990.413 1 1 0 0 0 0 0 1 0 0 235990.413 1 0 0 0 0 0 0 0 0 0 0 0 0 0 0 0
n 396 6 8 1 0 1 1 0.8 235990.413 1 1 0 0 0 0 0 1 0 0 235990.413 1 0 0 0 0 0 0 0 0 0 0 0 0 0 0 0
n 397 6 8 1 0 1 1 0.8 235990.413 1 1 0 0 0 0 0 1 0 0 235990.413 1 0 0 0 0 0 0 0 0 0 0 0 0 0 0 0
n 398 6 8 1 0 1 1 0.8 235990.413 1 1 0 0 0 0 0 1 0 0 235990.413 1 0 0 0 0 0 0 0 0 0 0 0 0 0 0 0
n 399 6 8 1 0 1 1 0.8 235990.413 1 1 0 0 0 0 0 1 0 0 235990.413 1 0 0 0 0 0 0 0 0 0 0 0 0 0 0 0
n 400 6 8 1 0 1 1 0.8 262211.57000000001 1 1 0 0 0 0 0 1 0 209769.25599999999 157326.94200000001 1 0 0 0 0 0 0 0 0 0 0 0 0 0 0 0
n 401 224 7 1 0 1 1 0.752801917 234304.44465367944 1 1 0 0 0 -1.73 3.9700000000000002 1 0 -7997.5820409868593 5894.0554265993187 1 0 0 0 0 0 0 0 0 0 0 0 0 0 0 0
n 401 6 8 1 0 1 1 0.752801917 669993.7350845444 1 1 0 0 0 0 0 1 0 629307.76800000004 0 1 0 0 0 0 0 0 0 0 0 0 0 0 0 0 0
n 402 224 7 1 0 1 1 0.77559012543126737 1082960.9677800797 1 1 0 0 0 -1.7527882066282383 3.9472117933717614 1 0 -20285.285740231964 12272.282495441981 1 0 0 0 0 0 0 0 0 0 0 0 0 0 0 0
n 403 224 7 1 0 1 1 0.80735356031940975 1245205.2569888367 1 1 0 0 0 -1.7845516396148664 3.9154483603851342 1 0 -29660.86966433825 18386.52411413132 1 0 0 0 0 0 0 0 0 0 0 0 0 0 0 0
n 404 224 7 1 0 1 1 0.85249149863399454 1471896.8049835584 1 1 0 0 0 -1.829689579781723 3.8703104202182774 1 0 -41527.717013196358 22061.536578683295 1 0 0 0 0 0 0 0 0 0 0 0 0 0 0 0
n 405 224 7 1 0 1 1 0.91464442247828259 1781549.0664155278 1 1 0 0 0 -1.8918425075275254 3.8081574924724748 1 0 -56341.076356049627 24039.827360965173 1 0 0 0 0 0 0 0 0 0 0 0 0 0 0 0
n 406 224 7 1 0 1 1 0.99808452668785075 2195918.0427603889 1 1 0 0 0 -1.9752826057370936 3.7247173942629068 1 0 -75214.606032597454 24211.684257591187 1 0 0 0 0 0 0 0 0 0 0 0 0 0 0 0
n 407 224 7 1 0 1 1 1.1080619398142915 2741594.5438339137 1 1 0 0 0 -2.0852600203067189 3.6147399796932813 1 0 -99705.001439566011 21169.895424189457 1 0 0 0 0 0 0 0 0 0 0 0 0 0 0 0
n 408 224 7 1 0 1 1 1.2496287060828113 3444355.3187840101 1 1 0 0 0 -2.2268267860828113 3.473173213917188 1 0 -131338.2520177312 10421.137523749805 1 0 0 0 0 0 0 0 0 0 0 0 0 0 0 0
n 409 224 7 1 0 1 1 1.42155649 4267538.481950379 1 1 0 0 0 -2.3987545699999999 3.3012454299999998 1 0 -137658.82173727138 -1297.4621130875246 1 0 0 0 0 0 0 0 0 0 0 0 0 0 0 0
n 409 6 9 1 0 1 1 1.42155649 4147196.8362376038 1 1 0 0 0 0 0 1 0 -15494.422057906726 7747.211028953363 1 0 0 0 0 0 0 0 0 0 0 0 0 0 0 0
n 410 6 9 1 0 1 1 1.46875457 4362904.784618238 1 1 0 0 0 0 0 1 0 -7747.211028953363 3873.6055144766815 1 0 0 0 0 0 0 0 0 0 0 0 0 0 0 0
n 411 6 9 1 0 1 1 1.46875457 4354243.1393453311 1 1 0 0 0 0 0 1 0 0 1.3376090955897619e-11 1 0 0 0 0 0 0 0 0 0 0 0 0 0 0 0
n 412 6 9 1 0 1 1 1.46875457 4354243.1393453311 1 1 0 0 0 0 0 1 0 0 1.3376090955897619e-11 1 0 0 0 0 0 0 0 0 0 0 0 0 0 0 0
n 413 6 9 1 0 1 1 1.46875457 4354243.1393453311 1 1 0 0 0 0 0 1 0 -1.0682088783472028e-12 1.3376090955897619e-11 1 0 0 0 0 0 0 0 0 0 0 0 0 0 0 0
n 414 6 9 1 0 1 1 1.46875457 4354243.1393453311 1 1 0 0 0 0 0 1 0 6.7559461314337364e-13 1.3376090955897619e-11 1 0 0 0 0 0 0 0 0 0 0 0 0 0 0 0
n 415 6 9 1 0 1 1 1.46875457 4359721.2448212709 1 1 0 0 0 0 0 1 0 -3873.6055144766815 -3873.6055144766815 1 0 0 0 0 0 0 0 0 0 0 0 0 0 0 0
n 416 6 9 1 0 1 1 1.46875457 4370677.4557239069 1 1 0 0 0 0 0 1 0 11620.816543430044 -11620.816543430044 1 0 0 0 0 0 0 0 0 0 0 0 0 0 0 0
n 417 224 7 1 0 1 1 1.42155649 4223864.5841063615 1 1 0 0 0 -2.3987545699999999 3.3012454299999998 1 0 93953.109630764244 -2669.9140774703269 1 0 0 0 0 0 0 0 0 0 0 0 0 0 0 0
n 417 6 9 1 0 1 1 1.42155649 4147196.8362376038 1 1 0 0 0 0 0 1 0 15494.422057906726 -7747.211028953363 1 0 0 0 0 0 0 0 0 0 0 0 0 0 0 0
n 418 224 7 1 0 1 1 1.2253387200000001 3291544.3231444131 1 1 0 0 0 -2.2025367999999999 3.4974631999999999 1 0 93828.060133218707 -10804.705689244245 1 0 0 0 0 0 0 0 0 0 0 0 0 0 0 0
n 419 224 7 1 0 1 1 1.05378178 2462860.223108476 1 1 0 0 0 -2.0309798699999999 3.6690201299999998 1 0 80316.638827997391 -12664.627540691496 1 0 0 0 0 0 0 0 0 0 0 0 0 0 0 0
n 420 224 7 1 0 1 1 0.89930947695075714 1721206.8274065165 1 1 0 0 0 -1.8765075600000001 3.8234924399999999 1 0 73606.847038314227 -7460.3642388912012 1 0 0 0 0 0 0 0 0 0 0 0 0 0 0 0
n 421 6 6 1 0 1 1 0.752801917 973998.8846391507 1 1 0 0 0 0 0 1 0 -23241.633086860089 9.5543506616799792e-13 1 0 0 0 0 0 0 0 0 0 0 0 0 0 0 0
n 421 224 7 1 0 1 1 0.752801917 1019991.2292701268 1 1 0 0 0 -1.73 3.9700000000000002 1 0 69170.060630351072 -2974.2875927737396 1 0 0 0 0 0 0 0 0 0 0 0 0 0 0 0
n 422 6 6 1 0 1 1 0.8 1186747.6617000189 1 1 0 0 0 0 0 1 0 -11620.816543430044 0 1 0 0 0 0 0 0 0 0 0 0 0 0 0 0 0
n 423 6 6 1 0 1 1 0.8 1175126.8451565888 1 1 0 0 0 0 0 1 0 0 0 1 0 0 0 0 0 0 0 0 0 0 0 0 0 0 0
n 424 6 6 1 0 1 1 0.8 1175126.8451565888 1 1 0 0 0 0 0 1 0 0 0 1 0 0 0 0 0 0 0 0 0 0 0 0 0 0 0
n 425 6 6 1 0 1 1 0.8 1186747.6617000189 1 1 0 0 0 0 0 1 0 11620.816543430044 0 1 0 0 0 0 0 0 0 0 0 0 0 0 0 0 0
n 426 6 6 1 0 1 1 0.752801917 973998.8846391507 1 1 0 0 0 0 0 1 0 23241.633086860089 -9.5543506616799792e-13 1 0 0 0 0 0 0 0 0 0 0 0 0 0 0 0
n 426 224 7 1 0 1 1 0.752801917 1022842.8078928859 1 1 0 0 0 -1.73 3.9700000000000002 1 0 -72081.181122395647 -794.21334751660277 1 0 0 0 0 0 0 0 0 0 0 0 0 0 0 0
n 427 224 7 1 0 1 1 0.8975683459507573 1710874.5893110589 1 1 0 0 0 -1.87476643 3.82523357 1 0 -71867.615322377926 -2963.2877919439638 1 0 0 0 0 0 0 0 0 0 0 0 0 0 0 0
n 428 224 7 1 0 1 1 1.0468804899999999 2423842.5674606161 1 1 0 0 0 -2.0240785799999998 3.6759214199999999 1 0 -74920.624362227201 -5167.5108287681023 1 0 0 0 0 0 0 0 0 0 0 0 0 0 0 0
n 429 224 7 1 0 1 1 1.20448636 3177416.3900057059 1 1 0 0 0 -2.1816844400000002 3.51831556 1 0 -79301.56161461091 -4818.8107345053577 1 0 0 0 0 0 0 0 0 0 0 0 0 0 0 0
n 430 6 5 1 0 1 1 1.3707733799999999 3911703.1378910774 1 1 0 0 0 0 0 1 0 -23241.633086860089 0 1 0 0 0 0 0 0 0 0 0 0 0 0 0 0 0
n 430 224 7 1 0 1 1 1.3707733799999999 3972849.0608510585 1 1 0 0 0 -2.3479714600000001 3.3520285400000001 1 0 -84351.482779038561 -2467.1829230283679 1 0 0 0 0 0 0 0 0 0 0 0 0 0 0 0
n 431 6 5 1 0 1 1 1.41797146 4112831.1079160883 1 1 0 0 0 0 0 1 0 -2.5796746825930141e-11 0 1 0 0 0 0 0 0 0 0 0 0 0 0 0 0 0
n 432 224 4 1 0 1 1 1.3707733799999999 3941657.4502639039 1 1 0 0 0 -2.3479714600000001 3.3520285400000001 1 0 37615.213716108607 37615.213716108607 1 0 0 0 0 0 0 0 0 0 0 0 0 0 0 0
n 432 6 5 1 0 1 1 1.3707733799999999 3904895.8211827925 1 1 0 0 0 0 0 1 0 11620.816543430044 11620.816543430044 1 0 0 0 0 0 0 0 0 0 0 0 0 0 0 0
n 433 224 4 1 0 1 1 1.3707733799999999 3989455.2928728592 1 1 0 0 0 -2.3479714600000001 3.3520285400000001 1 0 23088.725932419966 98319.153413879932 1 0 0 0 0 0 0 0 0 0 0 0 0 0 0 0
n 433 6 5 1 0 1 1 1.3707733799999999 3911703.1378910774 1 1 0 0 0 0 0 1 0 0 23241.633086860089 1 0 0 0 0 0 0 0 0 0 0 0 0 0 0 0
n 434 224 4 1 0 1 1 1.3707733799999999 4039647.493215526 1 1 0 0 0 -2.3479714600000001 3.3520285400000001 1 0 20932.85432567526 149729.81878627455 1 0 0 0 0 0 0 0 0 0 0 0 0 0 0 0
n 434 6 5 1 0 1 1 1.3707733799999999 3911703.1378910774 1 1 0 0 0 0 0 1 0 0 23241.633086860089 1 0 0 0 0 0 0 0 0 0 0 0 0 0 0 0
n 435 224 4 1 0 1 1 1.3707733799999999 4066726.7463488807 1 1 0 0 0 -2.3479714600000001 3.3520285400000001 1 0 25387.548105325157 176448.20431646967 1 0 0 0 0 0 0 0 0 0 0 0 0 0 0 0
n 435 6 5 1 0 1 1 1.3707733799999999 3911703.1378910774 1 1 0 0 0 0 0 1 0 0 23241.633086860089 1 0 0 0 0 0 0 0 0 0 0 0 0 0 0 0
n 436 224 4 1 0 1 1 1.3707733799999999 4097287.2057351959 1 1 0 0 0 -2.3479714600000001 3.3520285400000001 1 0 10105.185708732128 208581.06000212565 1 0 0 0 0 0 0 0 0 0 0 0 0 0 0 0
n 436 6 5 1 0 1 1 1.3707733799999999 3911703.1378910774 1 1 0 0 0 0 0 1 0 0 23241.633086860089 1 0 0 0 0 0 0 0 0 0 0 0 0 0 0 0
n 437 224 4 1 0 1 1 1.3707733799999999 4107271.5861296286 1 1 0 0 0 -2.3479714600000001 3.3520285400000001 1 0 1636.128480305191 218803.9638987717 1 0 0 0 0 0 0 0 0 0 0 0 0 0 0 0
n 437 6 5 1 0 1 1 1.3707733799999999 3911703.1378910774 1 1 0 0 0 0 0 1 0 -2.7023784624220442e-12 23241.633086860089 1 0 0 0 0 0 0 0 0 0 0 0 0 0 0 0
n 438 224 4 1 0 1 1 1.3707733799999999 4111355.6521471632 1 1 0 0 0 -2.3479714600000001 3.3520285400000001 1 0 60705.50054516887 214468.27974735649 1 0 0 0 0 0 0 0 0 0 0 0 0 0 0 0
n 438 6 5 1 0 1 1 1.3707733799999999 3904895.8211827925 1 1 0 0 0 0 0 1 0 11620.816543430044 11620.816543430044 1 0 0 0 0 0 0 0 0 0 0 0 0 0 0 0
n 438 224 7 1 0 1 1 1.3707733799999999 4075038.3254647427 1 1 0 0 0 -2.3479714600000001 3.3520285400000001 1 0 186576.82066052544 0 1 0 0 0 0 0 0 0 0 0 0 0 0 0 0 0
n 439 224 4 1 0 1 1 1.1342186683228976 2937387.5970386434 1 1 0 0 0 -2.1114167483228976 3.5885832516771026 1 0 101243.84668467914 140766.84428325898 1 0 0 0 0 0 0 0 0 0 0 0 0 0 0 0
n 439 224 7 1 0 1 1 1.1342186683228976 2909509.9845202481 1 1 0 0 0 -2.1114167483228976 3.5885832516771026 1 0 143530.66198730702 23960.107044434466 1 0 0 0 0 0 0 0 0 0 0 0 0 0 0 0
n 440 224 4 1 0 1 1 0.98860570636556733 2193552.6672879318 1 1 0 0 0 -1.9658037876610237 3.734196212338976 1 0 78283.665253875792 93186.36113566214 1 0 0 0 0 0 0 0 0 0 0 0 0 0 0 0
n 440 224 7 1 0 1 1 0.98860570636556733 2179043.121570332 1 1 0 0 0 -1.9658037876610237 3.734196212338976 1 0 99446.127879129053 40015.803956763491 1 0 0 0 0 0 0 0 0 0 0 0 0 0 0 0
n 441 224 4 1 0 1 1 0.88966172854812808 1693587.5302578877 1 1 0 0 0 -1.8668598095481281 3.8331401904518723 1 0 55406.749371277641 73458.262461575578 1 0 0 0 0 0 0 0 0 0 0 0 0 0 0 0
n 441 224 7 1 0 1 1 0.88966172854812808 1683799.0985777883 1 1 0 0 0 -1.8668598095481281 3.8331401904518723 1 0 71301.200115930667 40947.373150651423 1 0 0 0 0 0 0 0 0 0 0 0 0 0 0 0
n 442 224 4 1 0 1 1 0.82060881703421928 1346314.3404676958 1 1 0 0 0 -1.7978068990834619 3.9021931009165378 1 0 38792.966466430284 61701.970401199411 1 0 0 0 0 0 0 0 0 0 0 0 0 0 0 0
n 442 224 7 1 0 1 1 0.82060881703421928 1336966.866766541 1 1 0 0 0 -1.7978068990834619 3.9021931009165378 1 0 50979.22995614486 37920.418202792076 1 0 0 0 0 0 0 0 0 0 0 0 0 0 0 0
n 443 224 4 1 0 1 1 0.77367949602513297 1110663.1767818853 1 1 0 0 0 -1.7508775770251328 3.9491224229748667 1 0 25122.912946348813 54682.869643264166 1 0 0 0 0 0 0 0 0 0 0 0 0 0 0 0
n 443 224 7 1 0 1 1 0.77367949602513297 1098970.7163235832 1 1 0 0 0 -1.7508775770251328 3.9491224229748667 1 0 34845.780221299356 33713.303519066932 1 0 0 0 0 0 0 0 0 0 0 0 0 0 0 0
n 444 224 4 1 0 1 1 0.74565659228301273 970627.45315066911 1 1 0 0 0 -1.7228546715292263 3.977145328470773 1 0 12218.910791779679 51795.255669618593 1 0 0 0 0 0 0 0 0 0 0 0 0 0 0 0
n 444 224 7 1 0 1 1 0.74565659228301273 952383.42494440184 1 1 0 0 0 -1.7228546715292263 3.977145328470773 1 0 20319.409980051256 28463.502887154122 1 0 0 0 0 0 0 0 0 0 0 0 0 0 0 0
n 445 224 4 1 0 1 1 0.73688514525349746 930884.7687630062 1 1 0 0 0 -1.7140832323027402 3.98591676769726 1 0 -2274.6808908573294 55136.637138362443 1 0 0 0 0 0 0 0 0 0 0 0 0 0 0 0
n 445 224 7 1 0 1 1 0.73688514525349746 896840.046133906 1 1 0 0 0 -1.7140832323027402 3.98591676769726 1 0 4497.7624279787624 20652.249989591062 1 0 0 0 0 0 0 0 0 0 0 0 0 0 0 0
n 446 224 4 1 0 1 1 0.752801917 61750.843336606289 1 1 0 0 0 -1.73 3.9700000000000002 1 0 -4735.0171366114528 61569.036647199922 1 0 0 0 0 0 0 0 0 0 0 0 0 0 0 0
n 446 224 7 1 0 1 1 0.752801917 8850.2020597847695 1 1 0 0 0 -1.73 3.9700000000000002 1 0 -333.94818952525594 8843.8993326827003 1 0 0 0 0 0 0 0 0 0 0 0 0 0 0 0
n 446 6 8 1 0 1 1 0.752801917 0 1 1 0 0 0 0 0 1 0 0 0 1 0 0 0 0 0 0 0 0 0 0 0 0 0 0 0
n 447 224 4 1 0 1 1 0.752801917 61723.605202729916 1 1 0 0 0 -1.73 3.9700000000000002 1 0 19.996787348386867 61723.602248165007 1 0 0 0 0 0 0 0 0 0 0 0 0 0 0 0
n 447 6 8 1 0 1 1 0.752801917 378166.90399999998 1 1 0 0 0 0 0 1 0 -209769.25599999999 314653.88400000002 1 0 0 0 0 0 0 0 0 0 0 0 0 0 0 0
n 448 224 4 1 0 1 1 0.752801917 61749.99439162304 1 1 0 0 0 -1.73 3.9700000000000002 1 0 -4.8040063601421137 61749.99439162304 1 0 0 0 0 0 0 0 0 0 0 0 0 0 0 0
n 448 6 8 1 0 1 1 0.752801917 471980.826 1 1 0 0 0 0 0 1 0 0 471980.826 1 0 0 0 0 0 0 0 0 0 0 0 0 0 0 0
n 449 224 4 1 0 1 1 0.752801917 61731.869613201903 1 1 0 0 0 -1.73 3.9700000000000002 1 0 -14.560811850581137 61731.867643491962 1 0 0 0 0 0 0 0 0 0 0 0 0 0 0 0
n 449 6 8 1 0 1 1 0.752801917 471980.826 1 1 0 0 0 0 0 1 0 0 471980.826 1 0 0 0 0 0 0 0 0 0 0 0 0 0 0 0
n 450 224 4 1 0 1 1 0.752801917 61689.828124287182 1 1 0 0 0 -1.73 3.9700000000000002 1 0 -26.938717136121294 61689.822215157365 1 0 0 0 0 0 0 0 0 0 0 0 0 0 0 0
n 450 6 8 1 0 1 1 0.752801917 471980.826 1 1 0 0 0 0 0 1 0 0 471980.826 1 0 0 0 0 0 0 0 0 0 0 0 0 0 0 0
n 451 224 4 1 0 1 1 0.752801917 61604.807564527306 1 1 0 0 0 -1.73 3.9700000000000002 1 0 -59.514188951790366 61604.778511305718 1 0 0 0 0 0 0 0 0 0 0 0 0 0 0 0
n 451 6 8 1 0 1 1 0.752801917 471980.826 1 1 0 0 0 0 0 1 0 0 471980.826 1 0 0 0 0 0 0 0 0 0 0 0 0 0 0 0
n 452 224 4 1 0 1 1 0.752801917 61405.283334229447 1 1 0 0 0 -1.73 3.9700000000000002 1 0 -147.20078016584802 61405.107045190016 1 0 0 0 0 0 0 0 0 0 0 0 0 0 0 0
n 452 6 8 1 0 1 1 0.752801917 471980.826 1 1 0 0 0 0 0 1 0 0 471980.826 1 0 0 0 0 0 0 0 0 0 0 0 0 0 0 0
n 453 224 4 1 0 1 1 0.752801917 60905.909667656328 1 1 0 0 0 -1.73 3.9700000000000002 1 0 -372.71519127528472 60904.769205602272 1 0 0 0 0 0 0 0 0 0 0 0 0 0 0 0
n 453 6 8 1 0 1 1 0.752801917 471980.826 1 1 0 0 0 0 0 1 0 0 471980.826 1 0 0 0 0 0 0 0 0 0 0 0 0 0 0 0
n 454 224 4 1 0 1 1 0.752801917 57596.86443453563 1 1 0 0 0 -1.73 3.9700000000000002 1 0 2739.8095349977712 57531.662603743505 1 0 0 0 0 0 0 0 0 0 0 0 0 0 0 0
n 454 224 7 1 0 1 1 0.752801917 10863.395363525158 1 1 0 0 0 -1.73 3.9700000000000002 1 0 10863.395363525158 0 1 0 0 0 0 0 0 0 0 0 0 0 0 0 0 0
n 454 6 8 1 0 1 1 0.752801917 393317.35499999998 1 1 0 0 0 0 0 1 0 314653.88400000002 235990.413 1 0 0 0 0 0 0 0 0 0 0 0 0 0 0 0
n 455 224 4 1 0 1 1 0.74140982497464758 949345.51762552175 1 1 0 0 0 -1.7186079053193468 3.9813920946806531 1 0 -3107.5213237482317 52059.727145699093 1 0 0 0 0 0 0 0 0 0 0 0 0 0 0 0
n 455 224 7 1 0 1 1 0.74140982497464758 910281.76538386301 1 1 0 0 0 -1.7186079053193468 3.9813920946806531 1 0 -5677.4573566176896 11788.110902441385 1 0 0 0 0 0 0 0 0 0 0 0 0 0 0 0
n 456 224 4 1 0 1 1 0.75474049103133001 1017683.0176487224 1 1 0 0 0 -1.7319385730313301 3.9680614269686698 1 0 -18481.914211859312 54034.426851307682 1 0 0 0 0 0 0 0 0 0 0 0 0 0 0 0
n 456 224 7 1 0 1 1 0.75474049103133001 991951.38751287234 1 1 0 0 0 -1.7319385730313301 3.9680614269686698 1 0 -20594.677337815941 23669.570544473863 1 0 0 0 0 0 0 0 0 0 0 0 0 0 0 0
n 457 224 4 1 0 1 1 0.78779663718527404 1185915.4983635896 1 1 0 0 0 -1.7649947228405747 3.9350052771594251 1 0 -32225.848892603306 60259.069234734328 1 0 0 0 0 0 0 0 0 0 0 0 0 0 0 0
n 457 224 7 1 0 1 1 0.78779663718527404 1163764.7801144172 1 1 0 0 0 -1.7649947228405747 3.9350052771594251 1 0 -34712.1884856951 30463.288917017398 1 0 0 0 0 0 0 0 0 0 0 0 0 0 0 0
n 458 224 4 1 0 1 1 0.84060030189004631 1453257.6321419918 1 1 0 0 0 -1.817798384742318 3.8822016152576819 1 0 -46982.765803243834 70598.088024647528 1 0 0 0 0 0 0 0 0 0 0 0 0 0 0 0
n 458 224 7 1 0 1 1 0.84060030189004631 1430067.3472265319 1 1 0 0 0 -1.817798384742318 3.8822016152576819 1 0 -50499.30520549864 35296.979510095094 1 0 0 0 0 0 0 0 0 0 0 0 0 0 0 0
n 459 224 4 1 0 1 1 0.91672264039603923 1838818.8294555964 1 1 0 0 0 -1.893920718839224 3.806079281160776 1 0 -64850.056847324056 87121.979277058548 1 0 0 0 0 0 0 0 0 0 0 0 0 0 0 0
n 459 224 7 1 0 1 1 0.91672264039603923 1810730.5948686858 1 1 0 0 0 -1.893920718839224 3.806079281160776 1 0 -70401.814308174711 39077.679125017465 1 0 0 0 0 0 0 0 0 0 0 0 0 0 0 0
n 460 224 4 1 0 1 1 1.0242290572896731 2386773.0496054715 1 1 0 0 0 -2.0014271467972455 3.6985728532027542 1 0 -88513.4690444343 115586.55600082806 1 0 0 0 0 0 0 0 0 0 0 0 0 0 0 0
n 460 224 7 1 0 1 1 1.0242290572896731 2347609.9416490667 1 1 0 0 0 -2.0014271467972455 3.6985728532027542 1 0 -98209.629170064989 40992.783434472942 1 0 0 0 0 0 0 0 0 0 0 0 0 0 0 0
n 461 224 4 1 0 1 1 1.1799049346525814 3191906.2578653949 1 1 0 0 0 -2.1571030146525816 3.5428969853474186 1 0 -125350.19740407653 169398.30271180786 1 0 0 0 0 0 0 0 0 0 0 0 0 0 0 0
n 461 224 7 1 0 1 1 1.1799049346525814 3127555.2777508711 1 1 0 0 0 -2.1571030146525816 3.5428969853474186 1 0 -141704.95261868427 36707.53597118429 1 0 0 0 0 0 0 0 0 0 0 0 0 0 0 0
n 462 224 4 1 0 1 1 1.42155649 4359805.8882100526 1 1 0 0 0 -2.3987545699999999 3.3012454299999998 1 0 -72701.586570668456 218136.10764566719 1 0 0 0 0 0 0 0 0 0 0 0 0 0 0 0
n 462 224 7 1 0 1 1 1.42155649 4293859.9448294295 1 1 0 0 0 -2.3987545699999999 3.3012454299999998 1 0 -163083.17727053602 17187.684240127379 1 0 0 0 0 0 0 0 0 0 0 0 0 0 0 0
n 462 6 9 1 0 1 1 1.42155649 4129873.5457410333 1 1 0 0 0 0 0 1 0 0 0 1 0 0 0 0 0 0 0 0 0 0 0 0 0 0 0
n 463 224 4 1 0 1 1 1.42155649 4332143.8116940409 1 1 0 0 0 -2.3987545699999999 3.3012454299999998 1 0 -6517.9133824512983 202165.22230687362 1 0 0 0 0 0 0 0 0 0 0 0 0 0 0 0
n 463 6 9 1 0 1 1 1.42155649 4147196.8362376038 1 1 0 0 0 0 0 1 0 -7747.211028953363 15494.422057906726 1 0 0 0 0 0 0 0 0 0 0 0 0 0 0 0
n 464 224 4 1 0 1 1 1.42155649 4316831.1201962512 1 1 0 0 0 -2.3987545699999999 3.3012454299999998 1 0 -10421.564606107093 186666.88417015385 1 0 0 0 0 0 0 0 0 0 0 0 0 0 0 0
n 464 6 9 1 0 1 1 1.42155649 4153115.1788278935 1 1 0 0 0 0 0 1 0 -2.7023784624220442e-12 23241.633086860089 1 0 0 0 0 0 0 0 0 0 0 0 0 0 0 0
n 465 224 4 1 0 1 1 1.42155649 4288702.0574617479 1 1 0 0 0 -2.3987545699999999 3.3012454299999998 1 0 -22383.880890333461 157243.30836735759 1 0 0 0 0 0 0 0 0 0 0 0 0 0 0 0
n 465 6 9 1 0 1 1 1.42155649 4153115.1788278935 1 1 0 0 0 0 0 1 0 0 23241.633086860089 1 0 0 0 0 0 0 0 0 0 0 0 0 0 0 0
n 466 224 4 1 0 1 1 1.42155649 4257844.0728968838 1 1 0 0 0 -2.3987545699999999 3.3012454299999998 1 0 -29872.261101555505 124435.13910677213 1 0 0 0 0 0 0 0 0 0 0 0 0 0 0 0
n 466 6 9 1 0 1 1 1.42155649 4153115.1788278935 1 1 0 0 0 0 0 1 0 0 23241.633086860089 1 0 0 0 0 0 0 0 0 0 0 0 0 0 0 0
n 467 224 4 1 0 1 1 1.42155649 4195155.4802044882 1 1 0 0 0 -2.3987545699999999 3.3012454299999998 1 0 -32498.181628774251 56618.010679334766 1 0 0 0 0 0 0 0 0 0 0 0 0 0 0 0
n 467 6 9 1 0 1 1 1.42155649 4153115.1788278935 1 1 0 0 0 0 0 1 0 0 23241.633086860089 1 0 0 0 0 0 0 0 0 0 0 0 0 0 0 0
n 468 224 4 1 0 1 1 1.42155649 4129873.5457410333 1 1 0 0 0 -2.3987545699999999 3.3012454299999998 1 0 0 0 1 0 0 0 0 0 0 0 0 0 0 0 0 0 0 0
n 468 6 9 1 0 1 1 1.42155649 4149594.725365778 1 1 0 0 0 0 0 1 0 -13944.979871813151 13944.979871813151 1 0 0 0 0 0 0 0 0 0 0 0 0 0 0 0
n 469 6 9 1 0 1 1 1.46875457 4359721.2448212709 1 1 0 0 0 0 0 1 0 3873.6055144766815 3873.6055144766815 1 0 0 0 0 0 0 0 0 0 0 0 0 0 0 0
n 470 224 7 1 0 1 1 1.42155649 4217366.2190117035 1 1 0 0 0 -2.3987545699999999 3.3012454299999998 1 0 87485.403071289766 -1127.8785522620717 1 0 0 0 0 0 0 0 0 0 0 0 0 0 0 0
n 470 6 9 1 0 1 1 1.42155649 4153115.1788278935 1 1 0 0 0 0 0 1 0 23241.633086860089 0 1 0 0 0 0 0 0 0 0 0 0 0 0 0 0 0
n 471 224 7 1 0 1 1 1.2416045499999999 3362053.7279319088 1 1 0 0 0 -2.2188026299999999 3.4811973699999998 1 0 87518.746813546168 -4478.1704815647136 1 0 0 0 0 0 0 0 0 0 0 0 0 0 0 0
n 472 224 7 1 0 1 1 1.0710470999999999 2545952.8318923567 1 1 0 0 0 -2.0482451799999999 3.6517548199999998 1 0 82110.019347409238 -5959.4227622689787 1 0 0 0 0 0 0 0 0 0 0 0 0 0 0 0
n 473 224 7 1 0 1 1 0.909464883 1773801.423009401 1 1 0 0 0 -1.8866629699999999 3.81333703 1 0 78202.556045625111 -3943.3953561572548 1 0 0 0 0 0 0 0 0 0 0 0 0 0 0 0
n 474 6 6 1 0 1 1 0.752801917 973998.8846391507 1 1 0 0 0 0 0 1 0 -23241.633086860089 0 1 0 0 0 0 0 0 0 0 0 0 0 0 0 0 0
n 474 224 7 1 0 1 1 0.752801917 1026253.8722825305 1 1 0 0 0 -1.73 3.9700000000000002 1 0 75478.215760580133 -1666.933822894682 1 0 0 0 0 0 0 0 0 0 0 0 0 0 0 0
n 475 6 6 1 0 1 1 0.8 1186747.6617000189 1 1 0 0 0 0 0 1 0 -11620.816543430044 4.7771753406885391e-13 1 0 0 0 0 0 0 0 0 0 0 0 0 0 0 0
n 476 6 6 1 0 1 1 0.8 1175126.8451565888 1 1 0 0 0 0 0 1 0 0 0 1 0 0 0 0 0 0 0 0 0 0 0 0 0 0 0
n 477 6 6 1 0 1 1 0.8 1175126.8451565888 1 1 0 0 0 0 0 1 0 0 0 1 0 0 0 0 0 0 0 0 0 0 0 0 0 0 0
n 478 6 6 1 0 1 1 0.8 1186747.6617000189 1 1 0 0 0 0 0 1 0 11620.816543430044 0 1 0 0 0 0 0 0 0 0 0 0 0 0 0 0 0
n 479 6 6 1 0 1 1 0.752801917 973998.8846391507 1 1 0 0 0 0 0 1 0 23241.633086860089 0 1 0 0 0 0 0 0 0 0 0 0 0 0 0 0 0
n 479 224 7 1 0 1 1 0.752801917 1024806.8933240665 1 1 0 0 0 -1.73 3.9700000000000002 1 0 -74048.671689631476 -379.06366981493517 1 0 0 0 0 0 0 0 0 0 0 0 0 0 0 0
n 480 224 7 1 0 1 1 0.902406905 1735954.7392062393 1 1 0 0 0 -1.87960499 3.8203950099999999 1 0 -73992.938746938351 -1460.5219355073268 1 0 0 0 0 0 0 0 0 0 0 0 0 0 0 0
n 481 224 7 1 0 1 1 1.0545411 2460843.3048714735 1 1 0 0 0 -2.0317391800000002 3.66826082 1 0 -75642.781086472489 -2451.1935317722805 1 0 0 0 0 0 0 0 0 0 0 0 0 0 0 0
n 482 224 7 1 0 1 1 1.2108359399999999 3205928.0549109126 1 1 0 0 0 -2.1880340299999999 3.5119659699999999 1 0 -77746.164896889546 -2115.2848274075341 1 0 0 0 0 0 0 0 0 0 0 0 0 0 0 0
n 483 6 5 1 0 1 1 1.3707733799999999 3911703.1378910774 1 1 0 0 0 0 0 1 0 -23241.633086860089 0 1 0 0 0 0 0 0 0 0 0 0 0 0 0 0 0
n 483 224 7 1 0 1 1 1.3707733799999999 3968268.1374713965 1 1 0 0 0 -2.3479714600000001 3.3520285400000001 1 0 -79799.826826916469 -1042.2366081080827 1 0 0 0 0 0 0 0 0 0 0 0 0 0 0 0
n 484 6 5 1 0 1 1 1.41797146 4112831.1079160883 1 1 0 0 0 0 0 1 0 -2.5796746825930141e-11 -4.7771753406885391e-13 1 0 0 0 0 0 0 0 0 0 0 0 0 0 0 0
n 485 224 4 1 0 1 1 1.3707733799999999 3988533.195324664 1 1 0 0 0 -2.3479714600000001 3.3520285400000001 1 0 97550.740021452802 22320.31249075009 1 0 0 0 0 0 0 0 0 0 0 0 0 0 0 0
n 485 6 5 1 0 1 1 1.3707733799999999 3911703.1378910774 1 1 0 0 0 0 0 1 0 23241.633086860089 0 1 0 0 0 0 0 0 0 0 0 0 0 0 0 0 0
n 486 224 4 1 0 1 1 1.2179994630679387 3270658.0956806373 1 1 0 0 0 -2.1951975430679385 3.5048024569320613 1 0 77342.222691953095 76024.942238915537 1 0 0 0 0 0 0 0 0 0 0 0 0 0 0 0
n 487 224 4 1 0 1 1 1.0773383508325487 2648051.7588051697 1 1 0 0 0 -2.0545364313249763 3.6454635686750239 1 0 63001.796762049686 141089.72209084581 1 0 0 0 0 0 0 0 0 0 0 0 0 0 0 0
n 488 224 4 1 0 1 1 1.0454571050367927 2523295.6835249369 1 1 0 0 0 -2.0226551850367924 3.6773448149632073 1 0 56482.765963150618 172295.42989202603 1 0 0 0 0 0 0 0 0 0 0 0 0 0 0 0
n 489 224 4 1 0 1 1 1.0165550639757845 2406024.5426327577 1 1 0 0 0 -1.9937531444682122 3.7062468555317878 1 0 54319.126263595535 193978.26821606536 1 0 0 0 0 0 0 0 0 0 0 0 0 0 0 0
n 490 224 4 1 0 1 1 0.97125318872837263 2201091.2180127203 1 1 0 0 0 -1.9484512717776152 3.7515487282223843 1 0 29825.700507130245 209751.44441226887 1 0 0 0 0 0 0 0 0 0 0 0 0 0 0 0
n 491 224 4 1 0 1 1 0.94368256518828475 2081668.8736647107 1 1 0 0 0 -1.9208806464344983 3.7791193535655014 1 0 18711.38315445921 222717.65788551688 1 0 0 0 0 0 0 0 0 0 0 0 0 0 0 0
n 492 224 4 1 0 1 1 0.93022915605167866 2015801.3031236334 1 1 0 0 0 -1.9074272343471352 3.7925727656528645 1 0 4999.3105016708205 221530.03654370707 1 0 0 0 0 0 0 0 0 0 0 0 0 0 0 0
n 493 224 4 1 0 1 1 0.92603936872610115 1990861.9931783997 1 1 0 0 0 -1.9032374506276157 3.7967625493723842 1 0 -944.97350335158023 216557.08081024821 1 0 0 0 0 0 0 0 0 0 0 0 0 0 0 0
n 494 224 4 1 0 1 1 0.92364527925805584 1971103.4979721426 1 1 0 0 0 -1.9008433601595704 3.7991566398404295 1 0 4507.8381787853668 208123.07191105795 1 0 0 0 0 0 0 0 0 0 0 0 0 0 0 0
n 495 224 4 1 0 1 1 0.90857003649052903 1887154.3240174586 1 1 0 0 0 -1.8857681177859855 3.8142318822140142 1 0 24249.688727502664 194362.14597071931 1 0 0 0 0 0 0 0 0 0 0 0 0 0 0 0
n 496 224 4 1 0 1 1 0.88242445822454163 1746781.0627637091 1 1 0 0 0 -1.8596225431752988 3.8403774568247009 1 0 65075.160715730548 167574.56256069554 1 0 0 0 0 0 0 0 0 0 0 0 0 0 0 0
n 497 224 4 1 0 1 1 0.85003465542667878 1561528.3343432285 1 1 0 0 0 -1.8272327394266787 3.8727672605733217 1 0 51727.982196399273 139158.47172433007 1 0 0 0 0 0 0 0 0 0 0 0 0 0 0 0
n 498 224 4 1 0 1 1 0.78403290397897063 1222279.3230867204 1 1 0 0 0 -1.761230987880485 3.9387690121195154 1 0 49437.902384082488 112511.15135898476 1 0 0 0 0 0 0 0 0 0 0 0 0 0 0 0
n 499 224 4 1 0 1 1 0.73164782209738477 945837.99049874302 1 1 0 0 0 -1.7088459030481422 3.991154096951858 1 0 40195.19908105013 86468.777665892077 1 0 0 0 0 0 0 0 0 0 0 0 0 0 0 0
n 500 224 4 1 0 1 1 0.69038789515120247 733043.79063377785 1 1 0 0 0 -1.6675859760034741 4.0324140239965249 1 0 29954.483048192858 72541.252674150193 1 0 0 0 0 0 0 0 0 0 0 0 0 0 0 0
n 501 224 4 1 0 1 1 0.66128625452466716 583579.25516923238 1 1 0 0 0 -1.638484336721638 4.061515663278362 1 0 20575.384915343602 63736.188832001768 1 0 0 0 0 0 0 0 0 0 0 0 0 0 0 0
n 502 224 4 1 0 1 1 0.64448266400526955 497326.04618905671 1 1 0 0 0 -1.6216807501037549 4.0783192498962455 1 0 11920.240620844228 58722.257715132095 1 0 0 0 0 0 0 0 0 0 0 0 0 0 0 0
n 503 224 4 1 0 1 1 0.64004358519958249 474998.69569716032 1 1 0 0 0 -1.6172416693473106 4.0827583306526893 1 0 4028.175645774631 57357.937634212372 1 0 0 0 0 0 0 0 0 0 0 0 0 0 0 0
n 504 224 4 1 0 1 1 0.64712205346077734 558434.49919983919 1 1 0 0 0 -1.6243201373130491 4.0756798626869513 1 0 -2012.0455340624701 60667.109913624059 1 0 0 0 0 0 0 0 0 0 0 0 0 0 0 0
n 505 224 4 1 0 1 1 0.65249542496456292 533140.22900801885 1 1 0 0 0 -1.6296935041615339 4.0703064958384667 1 0 115.93503856032528 62322.800321963849 1 0 0 0 0 0 0 0 0 0 0 0 0 0 0 0
n 506 224 4 1 0 1 1 0.65528590577731538 519234.68262018223 1 1 0 0 0 -1.6324839839742864 4.0675160160257136 1 0 8.0639323604010329 62358.486541763908 1 0 0 0 0 0 0 0 0 0 0 0 0 0 0 0
n 507 224 4 1 0 1 1 0.6565617448648946 512872.0297911996 1 1 0 0 0 -1.6337598306679235 4.0662401693320769 1 0 -28.728726300003423 62353.729692263856 1 0 0 0 0 0 0 0 0 0 0 0 0 0 0 0
n 508 224 4 1 0 1 1 0.65695661137414574 510903.37539217004 1 1 0 0 0 -1.6341546951771748 4.065845304822826 1 0 -53.890921664071421 62338.690464460444 1 0 0 0 0 0 0 0 0 0 0 0 0 0 0 0
n 509 224 4 1 0 1 1 0.65668910547703407 512247.76390015997 1 1 0 0 0 -1.6338871855755197 4.0661128144244802 1 0 -108.80850046625432 62320.194395715997 1 0 0 0 0 0 0 0 0 0 0 0 0 0 0 0
n 510 224 4 1 0 1 1 0.65561907023767096 517621.1202723427 1 1 0 0 0 -1.6328171502376709 4.0671828497623288 1 0 -258.59805858523572 62292.846942938071 1 0 0 0 0 0 0 0 0 0 0 0 0 0 0 0
n 511 224 4 1 0 1 1 0.65325503475042357 529512.48193858739 1 1 0 0 0 -1.630453116651938 4.0695468833480621 1 0 -655.49799749758392 62230.786307069437 1 0 0 0 0 0 0 0 0 0 0 0 0 0 0 0
n 512 224 4 1 0 1 1 0.64885925648539489 551666.33700279461 1 1 0 0 0 -1.6260573421406956 4.0739426578593037 1 0 -1605.9171677630493 62027.701333631325 1 0 0 0 0 0 0 0 0 0 0 0 0 0 0 0
n 513 224 4 1 0 1 1 0.64442607279292297 498020.04757838004 1 1 0 0 0 -1.6216241579406514 4.0783758420593488 1 0 -3127.5117818769177 59686.360805035452 1 0 0 0 0 0 0 0 0 0 0 0 0 0 0 0
n 514 224 4 1 0 1 1 0.65212636811943125 535470.27552454686 1 1 0 0 0 -1.6293244548239747 4.0706755451760248 1 0 -12565.507698710575 60481.019597530241 1 0 0 0 0 0 0 0 0 0 0 0 0 0 0 0
n 515 224 4 1 0 1 1 0.67293242684169685 641470.75739888847 1 1 0 0 0 -1.6501305049401822 4.0498694950598173 1 0 -22017.307037484054 65951.778153886742 1 0 0 0 0 0 0 0 0 0 0 0 0 0 0 0
n 516 224 4 1 0 1 1 0.7071272137656528 815917.2318964093 1 1 0 0 0 -1.6843252920118663 4.0156747079881336 1 0 -31923.633440750618 75311.193221540219 1 0 0 0 0 0 0 0 0 0 0 0 0 0 0 0
n 517 224 4 1 0 1 1 0.7551904390190548 1061118.3366244831 1 1 0 0 0 -1.7323885193145112 3.967611480685489 1 0 -42521.72187572511 89104.225433866755 1 0 0 0 0 0 0 0 0 0 0 0 0 0 0 0
n 518 224 4 1 0 1 1 0.81718541585186744 1378225.6165537587 1 1 0 0 0 -1.7943834999011101 3.9056165000988905 1 0 -53274.651621813253 108918.53831193555 1 0 0 0 0 0 0 0 0 0 0 0 0 0 0 0
n 519 224 4 1 0 1 1 0.89013260303492037 1758584.8515420672 1 1 0 0 0 -1.8673306859856775 3.8326693140143226 1 0 -66040.886846622743 140122.4019721864 1 0 0 0 0 0 0 0 0 0 0 0 0 0 0 0
n 520 224 4 1 0 1 1 0.96940809997996302 2179319.5848696372 1 1 0 0 0 -1.9466061840784485 3.7533938159215516 1 0 -64232.280469390869 188165.32229317323 1 0 0 0 0 0 0 0 0 0 0 0 0 0 0 0
n 521 224 4 1 0 1 1 0.99728265601518007 2315171.8121889806 1 1 0 0 0 -1.9744807373598792 3.7255192626401206 1 0 -14645.916369227118 201655.10190287925 1 0 0 0 0 0 0 0 0 0 0 0 0 0 0 0
n 522 224 4 1 0 1 1 1.0116164858192822 2382115.4550788454 1 1 0 0 0 -1.9888145663117098 3.7111854336882901 1 0 -12051.415522354671 200637.32864901525 1 0 0 0 0 0 0 0 0 0 0 0 0 0 0 0
n 523 224 4 1 0 1 1 1.0236993608637781 2437606.0884145424 1 1 0 0 0 -2.0008974413562055 3.6991025586437942 1 0 -12165.605615070532 198682.82831881993 1 0 0 0 0 0 0 0 0 0 0 0 0 0 0 0
n 524 224 4 1 0 1 1 1.0401335241627438 2512989.7115494171 1 1 0 0 0 -2.0173316041627438 3.6826683958372559 1 0 -23003.325415613068 194964.22523772984 1 0 0 0 0 0 0 0 0 0 0 0 0 0 0 0
n 525 224 4 1 0 1 1 1.0660108882934023 2623574.8175066207 1 1 0 0 0 -2.0432089682934027 3.6567910317065979 1 0 -31050.804591931756 181247.05541880688 1 0 0 0 0 0 0 0 0 0 0 0 0 0 0 0
n 526 224 4 1 0 1 1 1.1057916779913575 2802520.7089142357 1 1 0 0 0 -2.0829897579913577 3.6170102420086425 1 0 -52451.70040819783 165617.41395548868 1 0 0 0 0 0 0 0 0 0 0 0 0 0 0 0
n 527 224 4 1 0 1 1 1.1313551157568238 2907645.4647022248 1 1 0 0 0 -2.1085532052643963 3.5914467947356039 1 0 -51642.080683869666 148609.45811456942 1 0 0 0 0 0 0 0 0 0 0 0 0 0 0 0
n 528 224 4 1 0 1 1 1.1600526997343201 3032243.68446605 1 1 0 0 0 -2.1372507797343197 3.5627492202656801 1 0 -68525.84040407397 128356.14761137178 1 0 0 0 0 0 0 0 0 0 0 0 0 0 0 0
n 529 224 4 1 0 1 1 1.2239819801133738 3301026.3124304665 1 1 0 0 0 -2.2011800601133737 3.498819939886626 1 0 -59884.230971412944 92722.865735608008 1 0 0 0 0 0 0 0 0 0 0 0 0 0 0 0
n 530 224 4 1 0 1 1 1.2903897717801831 3597681.3290530872 1 1 0 0 0 -2.2675878517801826 3.4324121482198167 1 0 -64996.363454519495 64184.187539119404 1 0 0 0 0 0 0 0 0 0 0 0 0 0 0 0
n 531 224 4 1 0 1 1 1.42155649 4194777.7134749163 1 1 0 0 0 -2.3987545699999999 3.3012454299999998 1 0 -56414.967069805352 32092.093769559702 1 0 0 0 0 0 0 0 0 0 0 0 0 0 0 0
n 531 6 9 1 0 1 1 1.42155649 4153115.1788278935 1 1 0 0 0 0 0 1 0 -23241.633086860089 9.5543506616799792e-13 1 0 0 0 0 0 0 0 0 0 0 0 0 0 0 0
n 532 6 9 1 0 1 1 1.46875457 4354243.1393453311 1 1 0 0 0 0 0 1 0 2.3885876703442696e-11 0 1 0 0 0 0 0 0 0 0 0 0 0 0 0 0 0
n 533 224 7 1 0 1 1 1.42155649 4214623.7111070463 1 1 0 0 0 -2.3987545699999999 3.3012454299999998 1 0 84748.801341881292 -480.84441658749694 1 0 0 0 0 0 0 0 0 0 0 0 0 0 0 0
n 533 6 9 1 0 1 1 1.42155649 4153115.1788278935 1 1 0 0 0 0 0 1 0 23241.633086860089 0 1 0 0 0 0 0 0 0 0 0 0 0 0 0 0 0
n 534 224 7 1 0 1 1 1.2484758899999999 3391859.7020238545 1 1 0 0 0 -2.2256739699999999 3.4743260299999998 1 0 84752.607806336309 -1919.571261971133 1 0 0 0 0 0 0 0 0 0 0 0 0 0 0 0
n 535 224 7 1 0 1 1 1.0793371899999999 2585484.2007348142 1 1 0 0 0 -2.0565352699999999 3.6434647299999998 1 0 82402.13570246828 -2751.4975771012259 1 0 0 0 0 0 0 0 0 0 0 0 0 0 0 0
n 536 224 7 1 0 1 1 0.914701037 1800766.6600302495 1 1 0 0 0 -1.8918991199999999 3.80810088 1 0 80351.937014939671 -1950.0652426621893 1 0 0 0 0 0 0 0 0 0 0 0 0 0 0 0
n 537 6 6 1 0 1 1 0.752801917 973998.8846391507 1 1 0 0 0 0 0 1 0 -23241.633086860089 0 1 0 0 0 0 0 0 0 0 0 0 0 0 0 0 0
n 537 224 7 1 0 1 1 0.752801917 1029626.0353933291 1 1 0 0 0 -1.73 3.9700000000000002 1 0 78864.100363233607 -859.47538249298225 1 0 0 0 0 0 0 0 0 0 0 0 0 0 0 0
n 538 6 6 1 0 1 1 0.8 1186747.6617000189 1 1 0 0 0 0 0 1 0 -11620.816543430044 0 1 0 0 0 0 0 0 0 0 0 0 0 0 0 0 0
n 539 6 6 1 0 1 1 0.8 1175126.8451565888 1 1 0 0 0 0 0 1 0 0 0 1 0 0 0 0 0 0 0 0 0 0 0 0 0 0 0
n 540 224 4 1 0 1 1 0.9227393419688541 1960071.2932223468 1 1 0 0 0 -1.8999374219688541 3.8000625780311461 1 0 125933.78651147241 157256.89542650926 1 0 0 0 0 0 0 0 0 0 0 0 0 0 0 0
n 541 224 4 1 0 1 1 0.86492397184354375 1706102.3627740042 1 1 0 0 0 -1.8421220546958155 3.8578779453041845 1 0 109353.0888244521 193589.70895331653 1 0 0 0 0 0 0 0 0 0 0 0 0 0 0 0
n 542 224 4 1 0 1 1 0.81444180789616616 1476537.8604606839 1 1 0 0 0 -1.7916398926499524 3.9083601073500476 1 0 79501.645734958613 218758.15484717322 1 0 0 0 0 0 0 0 0 0 0 0 0 0 0 0
n 543 224 4 1 0 1 1 0.74489687688735262 1153085.8256436069 1 1 0 0 0 -1.722094955035081 3.9779050449649187 1 0 47603.438442669729 235135.12543531568 1 0 0 0 0 0 0 0 0 0 0 0 0 0 0 0
n 544 224 4 1 0 1 1 0.70896243638127687 983524.29244518443 1 1 0 0 0 -1.6861605173812768 4.0138394826187227 1 0 21734.973936230104 240185.47205708991 1 0 0 0 0 0 0 0 0 0 0 0 0 0 0 0
n 545 224 4 1 0 1 1 0.69606378263844171 918277.06822164194 1 1 0 0 0 -1.673261869195257 4.026738130804743 1 0 1785.0960129742275 237227.36216476659 1 0 0 0 0 0 0 0 0 0 0 0 0 0 0 0
n 546 224 4 1 0 1 1 0.70098247905124855 927487.39318759693 1 1 0 0 0 -1.6781805580512485 4.0218194419487512 1 0 -17061.421105803598 222402.98588953138 1 0 0 0 0 0 0 0 0 0 0 0 0 0 0 0
n 547 224 4 1 0 1 1 0.71911020882552357 985469.57148653758 1 1 0 0 0 -1.6963082918255237 4.0036917081744763 1 0 -14729.651939466252 194295.92333775185 1 0 0 0 0 0 0 0 0 0 0 0 0 0 0 0
n 548 224 4 1 0 1 1 0.72687948176095807 997475.45654933993 1 1 0 0 0 -1.7040775638102008 3.9959224361897991 1 0 -14.33182130128241 169909.33558393095 1 0 0 0 0 0 0 0 0 0 0 0 0 0 0 0
n 549 224 4 1 0 1 1 0.72138553640957848 953852.80199376959 1 1 0 0 0 -1.6985836173110929 4.001416382688908 1 0 15476.099865307049 151600.06723601327 1 0 0 0 0 0 0 0 0 0 0 0 0 0 0 0
n 550 224 4 1 0 1 1 0.7095336180818127 881886.86985780753 1 1 0 0 0 -1.6867317049340844 4.0132682950659158 1 0 30129.655951499335 133382.26433877231 1 0 0 0 0 0 0 0 0 0 0 0 0 0 0 0
n 551 224 4 1 0 1 1 0.79073964323832835 1297512.8756512515 1 1 0 0 0 -1.7679377288936293 3.9320622711063709 1 0 -22634.280758617548 164827.92417429844 1 0 0 0 0 0 0 0 0 0 0 0 0 0 0 0
n 552 224 4 1 0 1 1 0.80546326643663158 1386891.1000446018 1 1 0 0 0 -1.782661348535117 3.9173386514648829 1 0 -7830.0302408866337 185609.56554229395 1 0 0 0 0 0 0 0 0 0 0 0 0 0 0 0
n 553 224 4 1 0 1 1 0.81002605295973751 1423106.2480314113 1 1 0 0 0 -1.7872241321074658 3.9127758678925342 1 0 -6446.5587194833788 200203.9964020953 1 0 0 0 0 0 0 0 0 0 0 0 0 0 0 0
n 554 224 4 1 0 1 1 0.81824566167831569 1469199.5400424101 1 1 0 0 0 -1.7954437425305874 3.9045562574694128 1 0 -12130.40748939309 206976.28758053578 1 0 0 0 0 0 0 0 0 0 0 0 0 0 0 0
n 555 224 4 1 0 1 1 0.83525812901890872 1554059.1859601391 1 1 0 0 0 -1.8124562099204231 3.8875437900795768 1 0 -23395.553213878527 210020.89826963731 1 0 0 0 0 0 0 0 0 0 0 0 0 0 0 0
n 556 224 4 1 0 1 1 0.86738343214575964 1708138.7105167122 1 1 0 0 0 -1.8445815110965169 3.8554184889034828 1 0 -44631.514629852623 207948.34583645084 1 0 0 0 0 0 0 0 0 0 0 0 0 0 0 0
n 557 224 4 1 0 1 1 0.92521733592324773 1978629.5909539149 1 1 0 0 0 -1.9024154188247624 3.7975845811752378 1 0 -75638.079388850703 194023.44991504861 1 0 0 0 0 0 0 0 0 0 0 0 0 0 0 0
n 558 224 4 1 0 1 1 0.96744979711294576 2167377.9425527425 1 1 0 0 0 -1.9446478751129459 3.7553521248870543 1 0 -96000.359170088312 171143.69814256736 1 0 0 0 0 0 0 0 0 0 0 0 0 0 0 0
n 559 224 4 1 0 1 1 1.0162326576131597 2377303.2546854513 1 1 0 0 0 -1.9934307476131599 3.7065692523868399 1 0 -101917.52933977998 141338.77763209728 1 0 0 0 0 0 0 0 0 0 0 0 0 0 0 0
n 560 224 4 1 0 1 1 1.1214770140527937 2847288.0331067052 1 1 0 0 0 -2.0986751035603661 3.601324896439634 1 0 -103026.58338401401 100502.67881254065 1 0 0 0 0 0 0 0 0 0 0 0 0 0 0 0
n 561 224 4 1 0 1 1 1.2256308632574655 3308077.7552205883 1 1 0 0 0 -2.2028289527650382 3.497171047234962 1 0 -92993.590548313892 57989.152358196952 1 0 0 0 0 0 0 0 0 0 0 0 0 0 0 0
n 562 6 6 1 0 1 1 0.8 1175126.8451565888 1 1 0 0 0 0 0 1 0 0 0 1 0 0 0 0 0 0 0 0 0 0 0 0 0 0 0
n 563 6 6 1 0 1 1 0.8 1186747.6617000189 1 1 0 0 0 0 0 1 0 11620.816543430044 -9.5543506616799792e-13 1 0 0 0 0 0 0 0 0 0 0 0 0 0 0 0
n 564 6 6 1 0 1 1 0.752801917 973998.8846391507 1 1 0 0 0 0 0 1 0 23241.633086860089 0 1 0 0 0 0 0 0 0 0 0 0 0 0 0 0 0
n 564 224 7 1 0 1 1 0.752801917 1025667.0469417067 1 1 0 0 0 -1.73 3.9700000000000002 1 0 -74909.51372089496 -205.42953985915179 1 0 0 0 0 0 0 0 0 0 0 0 0 0 0 0
n 565 224 7 1 0 1 1 0.904716263 1747919.006273014 1 1 0 0 0 -1.88191435 3.81808565 1 0 -74989.795650971704 -737.72899987637186 1 0 0 0 0 0 0 0 0 0 0 0 0 0 0 0
n 566 224 7 1 0 1 1 1.05804104 2477728.9968515523 1 1 0 0 0 -2.03523912 3.6647608800000002 1 0 -75920.925304086981 -1186.2618726320657 1 0 0 0 0 0 0 0 0 0 0 0 0 0 0 0
n 567 224 7 1 0 1 1 1.21354294 3218033.8068269589 1 1 0 0 0 -2.1907410199999999 3.5092589799999998 1 0 -77006.194115965816 -963.11511786842289 1 0 0 0 0 0 0 0 0 0 0 0 0 0 0 0
n 568 6 5 1 0 1 1 1.3707733799999999 3911703.1378910774 1 1 0 0 0 0 0 1 0 -23241.633086860089 0 1 0 0 0 0 0 0 0 0 0 0 0 0 0 0 0
n 568 224 7 1 0 1 1 1.3707733799999999 3966331.6964267669 1 1 0 0 0 -2.3479714600000001 3.3520285400000001 1 0 -77868.924114204769 -444.33294889203898 1 0 0 0 0 0 0 0 0 0 0 0 0 0 0 0
n 569 6 5 1 0 1 1 1.41797146 4112831.1079160883 1 1 0 0 0 0 0 1 0 -2.6274464368862691e-11 -9.5543506616799792e-13 1 0 0 0 0 0 0 0 0 0 0 0 0 0 0 0
n 570 224 4 1 0 1 1 1.3707733799999999 4040798.0845029308 1 1 0 0 0 -2.3479714600000001 3.3520285400000001 1 0 151254.36147510103 18125.992845810608 1 0 0 0 0 0 0 0 0 0 0 0 0 0 0 0
n 570 6 5 1 0 1 1 1.3707733799999999 3911703.1378910774 1 1 0 0 0 0 0 1 0 23241.633086860089 -9.5543506616799792e-13 1 0 0 0 0 0 0 0 0 0 0 0 0 0 0 0
n 571 224 4 1 0 1 1 1.0820181620830835 2671060.1594932172 1 1 0 0 0 -2.0592162520830839 3.6407837479169167 1 0 144544.62286758618 56731.234530840586 1 0 0 0 0 0 0 0 0 0 0 0 0 0 0 0
n 572 224 4 1 0 1 1 0.92486429578364837 1967836.8223162671 1 1 0 0 0 -1.9020623825374345 3.7979376174625652 1 0 160228.03495007183 118238.41539200538 1 0 0 0 0 0 0 0 0 0 0 0 0 0 0 0
n 573 3 3 1 0 1 1 0.75174663529477181 1331164.2199467577 1.3669383745079599e+21 20375252496106680 536161.1807451162 0.2172212119022848 -1.1177689037871135 -1.2789447165902283 -0.19894471829477176 1 1.0660097931034476e+28 276178.41755081346 268842.73467068037 1 2461.3989830540218 536327.57199212105 536161.1807451162 -390014.48691311997 1810.5367225166792 -388203.95022014895 368151.89876927697 1667.4656642750165 369819.36459605303 -388203.95022014895 369819.36459605303 0 0 0 0
n 573 224 4 1 0 1 1 0.75174663529477181 1193564.2733319579 1 1 0 0 0 -1.2789447165902283 -0.19894471829477176 1 0 177147.4680869616 173306.28847915301 1 0 0 0 0 0 0 0 0 0 0 0 0 0 0 0
n 574 3 3 1 0 1 1 0.65505819330213033 957258.0601300369 9.2144631781007924e+20 57560606215610672 622334.95643089025 0.21698076480760697 -1.0479609324232049 -1.1822562735975868 -0.10225627530213031 1 1.3684630009382193e+28 230789.74883372348 410756.83601484657 1 17869.410107274172 611224.54161527636 622334.95643089025 -436042.81499312579 2083.8876509972742 -433958.92737167416 428324.73508778465 17747.48520984589 446072.22049460147 -433958.92737167416 446072.22049460147 0 0 0 0
n 574 224 4 1 0 1 1 0.65505819330213033 735619.38620441454 1 1 0 0 0 -1.1822562735975868 -0.10225627530213031 1 0 157004.3190287438 193925.26726105614 1 0 0 0 0 0 0 0 0 0 0 0 0 0 0 0
n 575 3 3 1 0 1 1 0.57043625852913471 614018.52663216321 5.8171067177865386e+20 90729126941297440 810424.27697368176 0.21619487185312763 -0.97513186239629457 -1.0976343422336781 -0.017634341214361769 1 8.5969178197270107e+27 109516.18720886823 518753.6032580093 1 120041.93203875772 719949.43281894142 810424.27697368176 -492079.67408111284 2135.5638972848719 -489944.11013458524 525532.84751253063 120022.93467883406 645555.77825194492 -489944.11013458524 645555.77825194492 0 0 0 0
n 575 224 4 1 0 1 1 0.57043625852913471 340977.63295793248 1 1 0 0 0 -1.0976343422336781 -0.017634341214361769 1 0 116777.69179759461 229101.50404438493 1 0 0 0 0 0 0 0 0 0 0 0 0 0 0 0
n 576 3 3 1 0 1 1 0.48493049375553976 826846.63180231745 2.9268628953323753e+20 73604523794444496 1035975.6191595994 0.21340696768289585 -0.88420352709972538 -1.0121285807555398 0.06787142413461171 1 1.7656552574321697e+27 46250.649733124999 502076.08398656367 1 192428.72055200464 874618.54204127099 1035975.6191595994 -512738.24206305802 1392.8253735176163 -511345.41584748938 708559.86578665231 192423.67957184603 900983.54289636097 -511345.41584748938 900983.54289636097 0 0 0 0
n 576 224 4 1 0 1 1 0.48493049375553976 580976.67387263826 1 1 0 0 0 -1.0121285807555398 0.06787142413461171 1 0 61975.260761099424 250787.63523101294 1 0 0 0 0 0 0 0 0 0 0 0 0 0 0 0
n 577 3 3 1 0 1 1 0.45120728237130892 966542.36716203974 1.9101575044100178e+20 56355215611221104 3072692.5334569728 0.20863845880067639 -0.84356184264297795 -0.97840536437130887 0.10159463562869109 1 5.7580549885272591e+26 14335.527261287836 483373.32077522017 1 411507.53383609222 2668955.2571424767 3072692.5334569728 -550927.34765983897 456.59264760008614 -550470.75904768205 2611474.9158235928 411507.28072836512 3022982.1955671031 -550470.75904768205 3022982.1955671031 0 0 0 0
n 577 224 4 1 0 1 1 0.45120728237130892 738775.98520330992 1 1 0 0 0 -0.97840536437130887 0.10159463562869109 1 0 25213.323272654536 254573.93576538653 1 0 0 0 0 0 0 0 0 0 0 0 0 0 0 0
n 578 3 3 1 0 1 1 0.44408245057653606 992350.38679232192 1.5859273755653561e+20 50944983314752296 1866026.366638266 0.20180833388063713 -0.83382304762372472 -0.9712805325765359 0.10871946742346394 1 3.5881895336859178e+26 -11028.815051103094 475398.273003807 1 263226.41454991244 1619019.5453145949 1866026.366638266 -600550.59974907862 -9.3339730137839947 -600559.93124990945 1503516.9610029848 263226.41405748494 1766743.3785074621 -600559.93124990945 1766743.3785074621 0 0 0 0
n 578 224 4 1 0 1 1 0.44408245057653606 766879.03107999044 1 1 0 0 0 -0.9712805325765359 0.10871946742346394 1 0 467.99223159226437 250054.39150195467 1 0 0 0 0 0 0 0 0 0 0 0 0 0 0 0
n 579 3 3 1 0 1 1 0.46271908965397079 848602.25929411547 1.8423814470684901e+20 40620974209667328 907197.51979290135 0.19429781039227406 -0.84659611494981124 -0.98991717260472811 0.090082827480499131 1 3.8610136616971564e+26 -75586.480867317252 413525.61985007557 1 93090.410655456799 853672.58747025533 907197.51979290135 -719700.75201500556 -73.660725991528281 -719774.40931813372 459116.20107076305 93090.381602235211 552206.58070328832 -719774.40931813372 552206.58070328832 0 0 0 0
n 579 224 4 1 0 1 1 0.46271908965397079 669022.32254070812 1 1 0 0 0 -0.98991717260472811 0.090082827480499131 1 0 -28134.554532024136 239147.7239747456 1 0 0 0 0 0 0 0 0 0 0 0 0 0 0 0
n 580 3 3 1 0 1 1 0.52493816113890801 411316.98535724962 3.4353087701531827e+20 3122780819277265.5 839382.31724935584 0.19067140744168801 -0.84245723644681236 -1.0521362394836073 0.027863755895561903 1 1.0318879109756796e+26 -60412.143765276422 272253.87095473782 1 3080.1590981457775 840702.30359142052 839382.31724935584 -761329.48821223318 20.035681733248289 -761309.45133788988 -356591.50371834799 3080.0939302924817 -353511.40968957002 -761309.45133788988 -353511.40968957002 0 0 0 0
n 580 224 4 1 0 1 1 0.52493816113890801 341922.19165638788 1 1 0 0 0 -1.0521362394836073 0.027863755895561903 1 0 -39678.031547325423 205689.11020447928 1 0 0 0 0 0 0 0 0 0 0 0 0 0 0 0
n 581 3 3 1 0 1 1 0.56557794734567135 273081.08297526307 4.6994747002707496e+20 326897633337640.56 1320961.8261386878 0.1893534599948668 -0.82475083367706015 -1.0927760295426423 -0.012776029560444159 1 2.0214764599372486e+25 -32082.546683976161 209879.24608702515 1 339.04624646114621 1321267.9781543368 1320961.8261386878 -612595.4695806104 12.88673671135115 -612582.58275334153 -1170672.8987849806 338.80125344664168 -1170334.0988271106 -612582.58275334153 -1170334.0988271106 0 0 0 0
n 581 224 4 1 0 1 1 0.56557794734567135 231757.06632213219 1 1 0 0 0 -1.0927760295426423 -0.012776029560444159 1 0 -21637.370130745643 169618.65563984413 1 0 0 0 0 0 0 0 0 0 0 0 0 0 0 0
n 582 3 3 1 0 1 1 0.57663427406882084 299049.87023616384 5.0669076070462482e+20 94452011120432.344 1854037.6581613391 0.18898471550633256 -0.80371021216079475 -1.1038323572165489 -0.023832356554047911 1 6.7897780261330319e+24 -13529.638315310311 185221.89215658966 1 136.68384043180845 1854172.2336685718 1854037.6581613391 -391771.27169916796 5.0551260736958339 -391766.21643861232 -1812310.2985875204 136.59032894493376 -1812173.7090518761 -391766.21643861232 -1812173.7090518761 0 0 0 0
n 582 224 4 1 0 1 1 0.57663427406882084 261333.49502448094 1 1 0 0 0 -1.1038323572165489 -0.023832356554047911 1 0 -4064.4112029035441 147943.1791066977 1 0 0 0 0 0 0 0 0 0 0 0 0 0 0 0
n 583 3 3 1 0 1 1 0.57898094921825405 296410.48842766997 5.141070005436939e+20 36276873560144.422 2686906.2283587041 0.18876164133220752 -0.78131871568953637 -1.1061790343167397 -0.026179032178859935 1 2.6846983351546903e+24 4037.9493908050058 171857.78742733444 1 82.197172118176894 2686988.19783777 2686906.2283587041 -257794.30908894996 1.7519700418485653 -257792.5570319602 -2674592.7097887411 82.178498775538046 -2674510.5285658566 -257792.5570319602 -2674510.5285658566 0 0 0 0
n 583 224 4 1 0 1 1 0.57898094921825405 257973.49040335591 1 1 0 0 0 -1.1061790343167397 -0.026179032178859935 1 0 8961.1929988622251 133167.04792182663 1 0 0 0 0 0 0 0 0 0 0 0 0 0 0 0
n 584 3 3 1 0 1 1 0.5643542630727314 181559.04243018242 4.6273197499577847e+20 8753802539066.2988 1820266.7202893333 0.18844417872268421 -0.72993834909660649 -1.0915523434174303 -0.01155234604810991 1 5.2482447883271517e+23 4476.8315219916722 126459.04068934721 1 22.689093354342177 1820289.347332245 1820266.7202893333 -171957.14501330486 0.46641133796425172 -171956.67868447708 -1812147.5562281758 22.684298883382315 -1812124.8750182407 -171956.67868447708 -1812124.8750182407 0 0 0 0
n 584 224 4 1 0 1 1 0.5643542630727314 171342.97342702094 1 1 0 0 0 -1.0915523434174303 -0.01155234604810991 1 0 18318.325714367904 114870.75503812493 1 0 0 0 0 0 0 0 0 0 0 0 0 0 0 0
n 585 3 3 1 0 1 1 0.54539155423111607 131311.93437222365 3.9998409043421456e+20 2756786153559.8618 481418.03256104974 0.18832786162445547 -0.68110559301804485 -1.0725896392311163 0.0074103634069141054 1 1.2350169306281152e+23 10736.963326574203 95683.641137904793 1 2.3371875330714929 481420.35337178403 481418.03256104974 -120004.99899256697 0.31307491725094894 -120004.68580868685 -466216.99407109059 2.3161236273451205 -466214.67818463116 -120004.68580868685 -466214.67818463116 0 0 0 0
n 585 224 4 1 0 1 1 0.54539155423111607 134847.37018676777 1 1 0 0 0 -1.0725896392311163 0.0074103634069141054 1 0 23366.13741793756 97046.268745560374 1 0 0 0 0 0 0 0 0 0 0 0 0 0 0 0
n 586 3 3 1 0 1 1 0.52945990476783023 196192.1448654799 3.4986174435059447e+20 2662151203538.377 255067.64799317063 0.18823221607559787 -0.66427090451399928 -1.0566579841125292 0.023342012807548437 1 9.129843108809566e+22 9034.962969398759 85145.411794001353 1 0.48408880953889821 255068.11038257854 255067.64799317063 -98869.820296946127 0.047299242004289727 -98869.773023907619 -235111.45050671697 0.48175176396282193 -235110.96891263718 -98869.773023907619 -235110.96891263718 0 0 0 0
n 586 224 4 1 0 1 1 0.52945990476783023 195876.50968133475 1 1 0 0 0 -1.0566579841125292 0.023342012807548437 1 0 18867.552591741245 83195.162590279506 1 0 0 0 0 0 0 0 0 0 0 0 0 0 0 0
n 587 3 3 1 0 1 1 0.51814487741894422 242215.5757227274 3.1572699049236011e+20 3947824136011.252 180014.0524524551 0.18814889101180921 -0.66314236267422488 -1.0453429583204585 0.034657040271207279 1 1.1036161022632675e+23 6612.3786028779496 77984.14180459523 1 0.18231081105874383 180014.20461254779 180014.0524524551 -83991.346430693724 -0.018074199027536812 -83991.364650510659 -159190.5306193323 0.18110959625622503 -159190.34940601804 -83991.364650510659 -159190.34940601804 0 0 0 0
n 587 224 4 1 0 1 1 0.51814487741894422 238447.67572616629 1 1 0 0 0 -1.0453429583204585 0.034657040271207279 1 0 13756.09768885333 73214.895442624795 1 0 0 0 0 0 0 0 0 0 0 0 0 0 0 0
n 588 3 3 1 0 1 1 0.51294765533003017 261509.40189818325 3.0036108607382526e+20 5041665184746.7734 141510.28520066582 0.18807203275199108 -0.66426782458819922 -1.0401457353300303 0.039854262450272661 1 1.2777908569743326e+23 4023.5282481315567 73608.352881561746 1 0.12643717740146393 141510.3649739183 141510.28520066582 -73453.076215309062 -0.041693711068192182 -73453.118071645251 -120888.89253923378 0.11803653588104929 -120888.77435663751 -73453.118071645251 -120888.77435663751 0 0 0 0
n 588 224 4 1 0 1 1 0.51294765533003017 255115.70177292335 1 1 0 0 0 -1.0401457353300303 0.039854262450272661 1 0 8656.4304166033271 66764.868999552986 1 0 0 0 0 0 0 0 0 0 0 0 0 0 0 0
n 589 3 3 1 0 1 1 0.51597766218294605 243027.40148065632 3.0883227524548742e+20 4797435301938.0986 92224.128777772305 0.18799133417357206 -0.66601414955511784 -1.0431757480844608 0.036824255021978156 1 1.2908665313473405e+23 1776.4375078621467 71480.962246421477 1 0.087221467356312379 92224.137641467038 92224.128777772305 -66912.554403704969 -0.052721744193692681 -66912.607093445797 -63044.131245317665 0.066616940828651161 -63044.064767607262 -66912.607093445797 -63044.064767607262 0 0 0 0
n 589 224 4 1 0 1 1 0.51597766218294605 235157.50027272105 1 1 0 0 0 -1.0431757480844608 0.036824255021978156 1 0 4046.9841252880519 63499.248976578383 1 0 0 0 0 0 0 0 0 0 0 0 0 0 0 0
n 590 3 3 1 0 1 1 0.53085766784816113 1118376.3454890063 3.5264643232671944e+20 3084446203386.4663 66061.681566864732 0.18789637661248174 -0.66947506191596362 -1.0580557526019474 0.021944249907520363 1 1.0957124504854492e+23 506.81284244524574 70723.402940607193 1 0.064089352899593902 66061.633801398726 66061.681566864732 -62566.132378563234 -0.058382980595029714 -62566.190485006409 -14807.570759287748 0.024242598313396427 -14807.546531855513 -62566.190485006409 -14807.546531855513 0 0 0 0
n 590 224 4 1 0 1 1 0.53085766784816113 1110606.9551322102 1 1 0 0 0 -1.0580557526019474 0.021944249907520363 1 0 757.96975889541773 62928.137981639156 1 0 0 0 0 0 0 0 0 0 0 0 0 0 0 0
n 591 3 3 1 0 1 1 0.54140117789455533 1065423.8483313669 3.8481681373442507e+20 2406303872966.7061 61394.162351920022 0.18782221938599097 -0.67360001934684777 -1.0685992581407691 0.011400739718512598 1 1.0292094272638145e+23 81.129570127158672 70438.166289933783 1 0.062270588235784748 61394.104245476861 61394.162351920022 -59304.718178733558 -0.061324041662985447 -59304.779239741634 -1284.9371018372535 0.009764908911593503 -1284.9273370002363 -59304.779239741634 -1284.9273370002363 0 0 0 0
n 591 224 4 1 0 1 1 0.54140117789455533 1058043.1753065421 1 1 0 0 0 -1.0685992581407691 0.011400739718512598 1 0 192.65183304366391 63016.856671807451 1 0 0 0 0 0 0 0 0 0 0 0 0 0 0 0
n 592 3 3 1 0 1 1 0.54598156765318706 1042513.291167138 3.9901920507674499e+20 2287809193012.1938 57909.780434111504 0.18777084863019222 -0.67687495244452889 -1.0731796458501581 0.0068203495091235826 1 1.0569196955932744e+23 -29.111885209015515 70355.803361307626 1 0.062899490520302206 57909.718880675944 57909.780434111504 -56695.947669730442 -0.062831726096880869 -56696.010700448453 1264.2074115688704 0.0020558149608687665 1264.2094649914807 -56696.010700448453 1264.2094649914807 0 0 0 0
n 592 224 4 1 0 1 1 0.54598156765318706 1035202.9348173866 1 1 0 0 0 -1.0731796458501581 0.0068203495091235826 1 0 11.525121731574654 62996.122027718571 1 0 0 0 0 0 0 0 0 0 0 0 0 0 0 0
n 593 3 3 1 0 1 1 0.54780923695368733 1033404.6341025315 4.0466213452690607e+20 2362433104086.188 55475.032813267622 0.18772748980050744 -0.67953240545130289 -1.0750073191506584 0.0049926805790777825 1 1.1236635375530014e+23 -51.771540361966174 70336.56815890898 1 0.06330235430904764 55474.970274977088 55475.032813267622 -55117.421633063183 -0.063298041136711114 -55117.484663781193 579.11622605330933 -0.00031705956018965764 579.11591089971932 -55117.484663781193 579.11591089971932 0 0 0 0
n 593 224 4 1 0 1 1 0.54780923695368733 1026092.5163396681 1 1 0 0 0 -1.0750073191506584 0.0049926805790777825 1 0 -37.789519848556914 62971.283492974064 1 0 0 0 0 0 0 0 0 0 0 0 0 0 0 0
n 594 3 3 1 0 1 1 0.54832707068886266 1030853.1590270944 4.0617631525866852e+20 2529950762905.3501 54492.23619119855 0.18768671321280075 -0.68182130497624105 -1.0755251509350765 0.0044748467199628621 1 1.2114886564692443e+23 -62.540552248027105 70345.023138817443 1 0.063388275518676623 54492.173160480532 54492.23619119855 -54470.804762219137 -0.063374518572042793 -54470.867792937155 -1447.9753066904873 -0.0012802760639528594 -1447.9765870019469 -54470.867792937155 -1447.9765870019469 0 0 0 0
n 594 224 4 1 0 1 1 0.54832707068886266 1023520.3637417302 1 1 0 0 0 -1.0755251509350765 0.0044748467199628621 1 0 -58.071412861906332 62957.942647564618 1 0 0 0 0 0 0 0 0 0 0 0 0 0 0 0
n 595 3 3 1 0 1 1 0.5479400059617372 1032852.9209089746 4.048225232473842e+20 2787730481739.3159 55076.015868030918 0.18764617026524982 -0.68394261309949878 -1.0751380929617371 0.0048619110914069237 1 1.3230194798549906e+23 -94.825436548248177 70391.351208984546 1 0.063375653617394515 55075.952837312907 55076.015868030918 -54681.909902096922 -0.063310869365109226 -54681.972932814941 -3902.3965676680941 -0.0025283867793924998 -3902.3990938210895 -54681.972932814941 -3902.3990938210895 0 0 0 0
n 595 224 4 1 0 1 1 0.5479400059617372 1025473.1170186598 1 1 0 0 0 -1.0751380929617371 0.0048619110914069237 1 0 -96.432691296787311 62958.050981611203 1 0 0 0 0 0 0 0 0 0 0 0 0 0 0 0
n 596 3 3 1 0 1 1 0.54629786567848682 1041222.2089185414 3.9950012491861852e+20 3224396772024.4912 57089.668064944097 0.18760364062872831 -0.68606241292844572 -1.073495945826215 0.0065040517067404104 1 1.4832071873209962e+23 -195.5778145047625 70534.489045317372 1 0.063242100882047014 57089.606511508537 57089.668064944097 -55742.118094435733 -0.062959362316002354 -55742.181125153751 -6036.553501144318 -0.005220278274664202 -6036.5587208756542 -55742.181125153751 -6036.5587208756542 0 0 0 0
n 596 224 4 1 0 1 1 0.54629786567848682 1033719.8452440426 1 1 0 0 0 -1.073495945826215 0.0065040517067404104 1 0 -207.99155634821375 62981.872653600265 1 0 0 0 0 0 0 0 0 0 0 0 0 0 0 0
n 597 3 3 1 0 1 1 0.54204181382176686 1062944.0032303722 3.8600173510871633e+20 4140412238310.6982 59910.122808546752 0.18755396821373557 -0.68827065301646662 -1.0692398968710097 0.010760103806755867 1 1.7626193313946711e+23 -488.23551134760328 70941.2740341217 1 0.063136990265775447 59910.063224821133 59910.122808546752 -57656.466379974285 -0.061905151397996988 -57656.528425837329 -6704.593971370773 -0.010978747043434151 -6704.604952503676 -57656.528425837329 -6704.604952503676 0 0 0 0
n 597 224 4 1 0 1 1 0.54204181382176686 1055103.3536922974 1 1 0 0 0 -1.0692398968710097 0.010760103806755867 1 0 -522.13101564579244 63058.127019281485 1 0 0 0 0 0 0 0 0 0 0 0 0 0 0 0
n 598 3 3 1 0 1 1 0.53210528046971139 1113754.9023619075 3.5520965973387293e+20 6651115964634.6934 61627.741389761853 0.18748115139658861 -0.69058771547744879 -1.0593033633712261 0.020696637035212843 1 2.3679444852019139e+23 -1279.1982583719353 71914.206348821725 1 0.065166928024455256 61627.685253028627 61627.741389761853 -60026.737023283189 -0.059910286294471593 -60026.797099436291 -1909.8912258910543 -0.022518499731184839 -1909.913744599919 -60026.797099436291 -1909.913744599919 0 0 0 0
n 598 224 4 1 0 1 1 0.53210528046971139 1105111.1035966505 1 1 0 0 0 -1.0593033633712261 0.020696637035212843 1 0 -1347.6387010167964 63243.029600282753 1 0 0 0 0 0 0 0 0 0 0 0 0 0 0 0
n 599 3 3 1 0 1 1 0.51857657454217609 233364.90259945425 3.146690996784473e+20 11980573731900.965 65812.611745216214 0.18738758892671084 -0.69227299101556339 -1.0457746573452051 0.034225343257823823 1 3.3237084303855485e+23 -3049.466383570536 74067.457305736796 1 0.077361830661957495 65812.572843444941 65812.611745216214 -63045.381026273273 -0.056383188754522105 -63045.4371630065 17987.939421740499 -0.048439144562230814 17987.891016118774 -63045.4371630065 17987.891016118774 0 0 0 0
n 599 224 4 1 0 1 1 0.51857657454217609 222863.62156699359 1 1 0 0 0 -1.0457746573452051 0.034225343257823823 1 0 -3219.750791813271 63541.146184240155 1 0 0 0 0 0 0 0 0 0 0 0 0 0 0 0
n 600 3 3 1 0 1 1 0.51721712106381057 246158.92136674037 3.1054368501886294e+20 13065611721866.74 75637.255557669181 0.18731189337383272 -0.69315484008183459 -1.0444152031130534 0.035584796741113714 1 3.528102531580875e+23 -5659.7369596467943 78420.591609919429 1 0.06398017581715551 75637.223549882692 75637.255557669181 -67217.907209546756 -0.052913573259690608 -67217.959899287598 34547.315195653937 -0.031419068406665134 34547.283778780424 -67217.959899287598 34547.283778780424 0 0 0 0
n 600 224 4 1 0 1 1 0.51721712106381057 233644.35598069744 1 1 0 0 0 -1.0444152031130534 0.035584796741113714 1 0 -7704.2462877479993 65658.062886785585 1 0 0 0 0 0 0 0 0 0 0 0 0 0 0 0
n 601 3 3 1 0 1 1 0.52450602600678697 219742.45764828299 3.318906923193288e+20 10295760704022.234 83038.81193968319 0.18723947723093923 -0.69428445386327797 -1.0517041060067869 0.028295891388288735 1 3.1754762762666101e+23 -8609.5226608015128 85573.529726288194 1 0.098457692469935229 83038.721825453526 83038.81193968319 -72926.366421790168 -0.060569173473373844 -72926.426990370761 39645.394783208481 0.077056531038284026 39645.47184810981 -72926.426990370761 39645.47184810981 0 0 0 0
n 601 224 4 1 0 1 1 0.52450602600678697 205771.98411619998 1 1 0 0 0 -1.0517041060067869 0.028295891388288735 1 0 -13112.162578089747 70831.327779952568 1 0 0 0 0 0 0 0 0 0 0 0 0 0 0 0
n 602 3 3 1 0 1 1 0.53855498963940374 163930.74475067569 3.7465619570514487e+20 6803161716703.8408 93403.686127096356 0.18716285749281153 -0.69762175334425458 -1.0657530706886462 0.014246927490142008 1 2.6738712916192797e+23 -11497.889802284591 95894.682754637077 1 0.5763584154721445 93403.275935001773 93403.686127096356 -79094.578092778189 -0.13255589715569707 -79094.710555771511 49640.805159351337 0.56089459699451405 49641.366034256156 -79094.710555771511 49641.366034256156 0 0 0 0
n 602 224 4 1 0 1 1 0.53855498963940374 149053.52312751632 1 1 0 0 0 -1.0657530706886462 0.014246927490142008 1 0 -18863.314760809837 79496.912029550323 1 0 0 0 0 0 0 0 0 0 0 0 0 0 0 0
n 603 3 3 1 0 1 1 0.55822119438004725 136567.56769955796 4.3769003468522947e+20 5910296693365.0547 121839.76311777427 0.18708113418644562 -0.71365079544258481 -1.0854192735277752 -0.0054192766340246234 1 3.1703222775615811e+23 -13797.447809579839 109753.74801534954 1 3.2956395941028358 121837.07544856399 121839.76311777427 -85248.849141680679 -0.51856777589819225 -85249.367667821833 87028.22600828897 3.2545851859293031 87031.480461533865 -85249.367667821833 87031.480461533865 0 0 0 0
n 603 224 4 1 0 1 1 0.55822119438004725 121323.269947515 1 1 0 0 0 -1.0854192735277752 -0.0054192766340246234 1 0 -24623.021935460496 92139.961594843029 1 0 0 0 0 0 0 0 0 0 0 0 0 0 0 0
n 604 3 3 1 0 1 1 0.58223101923667764 268899.46940671356 5.1930672187872464e+20 15315477736935.752 306843.99001553794 0.18699407994818953 -0.76227611890510893 -1.109429101384406 -0.029429101666223412 1 1.1564769764884781e+24 -14347.126144470951 128104.48712872741 1 25.707413684746712 306818.87473654718 306843.99001553794 -92835.391324940836 -2.3715674412407273 -92837.762855706082 292433.27892592014 25.597788641025694 292458.87678384571 -92837.762855706082 292458.87678384571 0 0 0 0
n 604 224 4 1 0 1 1 0.58223101923667764 253294.54090913135 1 1 0 0 0 -1.109429101384406 -0.029429101666223412 1 0 -29748.142882868615 109325.39568758008 1 0 0 0 0 0 0 0 0 0 0 0 0 0 0 0
n 605 3 3 1 0 1 1 0.60842628790864028 430417.15094740543 6.1378654336219165e+20 75528862100946.547 337820.52206544252 0.18689676378557304 -0.82972228509461177 -1.1356243709578828 -0.055624370338185868 1 7.9672033748401899e+24 -8378.7661680579531 165732.2967951897 1 90.436398371317352 337735.22771600127 337820.52206544252 -125409.11930715913 -3.758126817822343 -125412.87751372065 313586.76312084898 90.358279182752426 313677.12159454054 -125412.87751372065 313677.12159454054 0 0 0 0
n 605 224 4 1 0 1 1 0.60842628790864028 406244.21270627459 1 1 0 0 0 -1.1356243709578828 -0.055624370338185868 1 0 -31782.925684810933 138162.47016683727 1 0 0 0 0 0 0 0 0 0 0 0 0 0 0 0
n 606 3 3 1 0 1 1 0.62847438030490199 585242.83096693037 6.8921341798816507e+20 467887770735406.19 646262.30828239769 0.18669087818357946 -0.89691745350362417 -1.1556724662556594 -0.07567246290490201 1 6.2231079315054261e+25 4767.6263494106297 225438.44481383389 1 765.19634397393747 645519.11210145068 646262.30828239769 -174790.54321333702 -25.768216365363518 -174816.31145117222 621403.72189072077 764.7623479347684 622168.48147121305 -174816.31145117222 622168.48147121305 0 0 0 0
n 606 224 4 1 0 1 1 0.62847438030490199 519622.79874719842 1 1 0 0 0 -1.1556724662556594 -0.07567246290490201 1 0 -5658.8819085627474 159768.63457697863 1 0 0 0 0 0 0 0 0 0 0 0 0 0 0 0
n 607 3 3 1 0 1 1 0.62380852328535463 621962.63839572831 6.7017138857827225e+20 2719538821445549 1621957.6828405752 0.18642147084285904 -0.93775289869555212 -1.1510066052853547 -0.071006605680430351 1 3.4199968426229543e+26 28703.708767868306 282947.44688959676 1 7571.3620227106912 1614464.773281351 1621957.6828405752 -238938.79388706674 -31.23317693278954 -238970.02659269722 1596685.4869075867 7571.2976131957221 1604256.7859980648 -238970.02659269722 1604256.7859980648 0 0 0 0
n 607 224 4 1 0 1 1 0.62380852328535463 510097.62871506513 1 1 0 0 0 -1.1510066052853547 -0.071006605680430351 1 0 2902.8915215786496 172510.21740463274 1 0 0 0 0 0 0 0 0 0 0 0 0 0 0 0
n 608 3 3 1 0 1 1 0.60478085561213035 592254.5198178112 5.9642034783198026e+20 8052028247700709 914900.25762753619 0.185856452157525 -0.94679132573705449 -1.131978940710616 -0.051978938607206204 1 8.0199249646403957e+26 8374.2641497811201 345049.59291790385 1 33365.035608710212 946941.50456611754 914900.25762753619 -259040.84691714004 -19.73799991351693 -259060.58488800033 -910821.56941055949 33365.029748823144 -877456.53951400821 -259060.58488800033 -877456.53951400821 0 0 0 0
n 608 224 4 1 0 1 1 0.60478085561213035 441542.98725750594 1 1 0 0 0 -1.131978940710616 -0.051978938607206204 1 0 4981.0400139570156 194375.85465945967 1 0 0 0 0 0 0 0 0 0 0 0 0 0 0 0
n 609 3 3 1 0 1 1 0.60400019816958883 598984.80586084374 5.9147153356609657e+20 9756858388190892 6088225.8868004372 0.18529317935475279 -0.95097696013724453 -1.1311982828741323 -0.051198280599134428 1 9.5573670190677668e+26 -5161.8079768276248 355558.29680226551 1 103687.51610668679 6191844.3985512974 6088225.8868004372 -220492.24906716397 -58.343951777465023 -220550.59286037978 -6187917.2401198437 103687.49985657979 -6084229.7885211576 -220550.59286037978 -6084229.7885211576 0 0 0 0
n 609 224 4 1 0 1 1 0.60400019816958883 451516.55188854237 1 1 0 0 0 -1.1311982828741323 -0.051198280599134428 1 0 -6154.6525324747054 208036.48838646233 1 0 0 0 0 0 0 0 0 0 0 0 0 0 0 0
n 610 3 3 1 0 1 1 0.61527046799007368 668706.5065252987 6.3170050873120313e+20 12992009359768288 1659418.3749294931 0.18483815818452096 -0.96965317105741333 -1.142468552990074 -0.062468550960528099 1 1.4516434806130432e+27 -18049.791760783213 371304.21221292834 1 46711.166143869028 1705875.5546587375 1659418.3749294931 -168501.74196053034 -184.71569689207408 -168686.457911515 -1697533.0698090945 46710.800910403799 -1650822.2702282451 -168686.457911515 -1650822.2702282451 0 0 0 0
n 610 224 4 1 0 1 1 0.61527046799007368 512516.98755801981 1 1 0 0 0 -1.142468552990074 -0.062468550960528099 1 0 -18410.361691528131 214765.49863600967 1 0 0 0 0 0 0 0 0 0 0 0 0 0 0 0
n 611 3 3 1 0 1 1 0.64304767271476826 826631.57961206697 7.3785481718790842e+20 19847183426465512 571310.50193457096 0.18451591366197456 -1.0083906210212197 -1.1702457566655255 -0.090245754949238144 1 3.0255398554205208e+27 -48630.61681527349 394636.66882199637 1 39978.558465333837 610319.84891652025 571310.50193457096 -122042.12422281019 -481.16943990163367 -122523.29333770969 -597993.31056386756 39975.66279475412 -558017.64850775467 -122523.29333770969 -558017.64850775467 0 0 0 0
n 611 224 4 1 0 1 1 0.64304767271476826 652380.96590049716 1 1 0 0 0 -1.1702457566655255 -0.090245754949238144 1 0 -41364.167466718965 219507.76686581553 1 0 0 0 0 0 0 0 0 0 0 0 0 0 0 0
n 612 3 3 1 0 1 1 0.7091351180335842 1145028.7520010041 1.0146870511994514e+21 27084101899520072 182088.22841905788 0.18431628790074417 -1.0825214360978008 -1.2363332026888849 -0.15633320103358417 1 7.8080180660708075e+27 -147700.81910195269 373725.72387541697 1 29390.97981167505 205580.4432769148 182088.22841905788 -111966.34584026629 -718.10216989932314 -112684.44791660439 -172414.42253151251 29382.205935727627 -143032.21654654213 -112684.44791660439 -143032.21654654213 0 0 0 0
n 612 224 4 1 0 1 1 0.7091351180335842 975020.4306138535 1 1 0 0 0 -1.2363332026888849 -0.15633320103358417 1 0 -85466.658681759611 215517.42407897403 1 0 0 0 0 0 0 0 0 0 0 0 0 0 0 0
n 613 3 3 1 0 1 1 0.77734296503756295 1392634.7588697439 1.3310127193466727e+21 10345701975626818 181837.01161357702 0.18425350010533051 -1.1258351900752972 -1.3045410517421065 -0.224541048037563 1 5.1319639701972075e+27 -202766.61512997077 254263.82807975463 1 3799.7764920362106 183639.49810203185 181837.01161357702 -149893.9049802245 -426.6633207023653 -150320.56828172223 -106086.75576647998 3775.7462573103712 -102311.00943038122 -150320.56828172223 -102311.00943038122 0 0 0 0
n 613 224 4 1 0 1 1 0.77734296503756295 1301423.7134664736 1 1 0 0 0 -1.3045410517421065 -0.224541048037563 1 0 -128210.81551816809 195753.79626945499 1 0 0 0 0 0 0 0 0 0 0 0 0 0 0 0
n 614 3 3 1 0 1 1 0.86217452787858295 1702791.5754675888 1.7632340569239079e+21 704008373220022.38 230008.15118782697 0.18422513571519616 -1.141179967158809 -1.3893726089770684 -0.30937260992782573 1 6.1285234338872098e+26 -167094.21186027525 161090.06570128285 1 102.68233028418099 229990.35239640053 230008.15118782697 -168548.12469014819 -81.836012997946796 -168629.96022893849 -156478.7984475999 62.020382383929537 -156416.77769835747 -168629.96022893849 -156416.77769835747 0 0 0 0
n 614 224 4 1 0 1 1 0.86217452787858295 1683858.0740325616 1 1 0 0 0 -1.3893726089770684 -0.30937260992782573 1 0 -153012.79392351204 148415.32842736403 1 0 0 0 0 0 0 0 0 0 0 0 0 0 0 0
n 615 224 4 1 0 1 1 1.0200626012877556 2394792.4460654142 1 1 0 0 0 -1.9972606812877556 3.7027393187122448 1 0 -143711.92848376292 97269.013886316214 1 0 0 0 0 0 0 0 0 0 0 0 0 0 0 0
n 616 224 4 1 0 1 1 1.1649993396590228 3053703.4560983195 1 1 0 0 0 -2.1421974296590225 3.5578025703409768 1 0 -128146.44884438966 64464.949008813899 1 0 0 0 0 0 0 0 0 0 0 0 0 0 0 0
n 617 224 4 1 0 1 1 1.42155649 4255090.9896195699 1 1 0 0 0 -2.3987545699999999 3.3012454299999998 1 0 -122091.13208334779 27805.823140443812 1 0 0 0 0 0 0 0 0 0 0 0 0 0 0 0
n 617 6 9 1 0 1 1 1.42155649 4153115.1788278935 1 1 0 0 0 0 0 1 0 -23241.633086860089 1.9108701372602707e-12 1 0 0 0 0 0 0 0 0 0 0 0 0 0 0 0
n 618 6 9 1 0 1 1 1.46875457 4354243.1393453311 1 1 0 0 0 0 0 1 0 2.3885876703442696e-11 4.7771753406885391e-13 1 0 0 0 0 0 0 0 0 0 0 0 0 0 0 0
n 619 224 7 1 0 1 1 1.42155649 4213535.75216382 1 1 0 0 0 -2.3987545699999999 3.3012454299999998 1 0 83661.831193043618 -250.56299424444188 1 0 0 0 0 0 0 0 0 0 0 0 0 0 0 0
n 619 6 9 1 0 1 1 1.42155649 4153115.1788278935 1 1 0 0 0 0 0 1 0 23241.633086860089 0 1 0 0 0 0 0 0 0 0 0 0 0 0 0 0 0
n 620 224 7 1 0 1 1 1.2514053199999999 3404562.768656116 1 1 0 0 0 -2.2286033999999999 3.4713965999999998 1 0 83546.699185035439 -897.23482541245755 1 0 0 0 0 0 0 0 0 0 0 0 0 0 0 0
n 621 224 7 1 0 1 1 1.08312473 2603435.3051861529 1 1 0 0 0 -2.0603228100000002 3.63967719 1 0 82383.665732380527 -1304.9286433064055 1 0 0 0 0 0 0 0 0 0 0 0 0 0 0 0
n 622 224 7 1 0 1 1 0.917200158 1813556.6710973859 1 1 0 0 0 -1.8943982399999999 3.8056017600000001 1 0 81279.851116581325 -943.37032688746751 1 0 0 0 0 0 0 0 0 0 0 0 0 0 0 0
n 623 6 6 1 0 1 1 0.752801917 973998.8846391507 1 1 0 0 0 0 0 1 0 -23241.633086860089 1.9108701372602707e-12 1 0 0 0 0 0 0 0 0 0 0 0 0 0 0 0
n 623 224 7 1 0 1 1 0.752801917 1031302.2959749779 1 1 0 0 0 -1.73 3.9700000000000002 1 0 80543.999983992733 -410.21200488989888 1 0 0 0 0 0 0 0 0 0 0 0 0 0 0 0
n 624 6 6 1 0 1 1 0.8 1186747.6617000189 1 1 0 0 0 0 0 1 0 -11620.816543430044 0 1 0 0 0 0 0 0 0 0 0 0 0 0 0 0 0
n 625 6 6 1 0 1 1 0.8 1175126.8451565888 1 1 0 0 0 0 0 1 0 0 0 1 0 0 0 0 0 0 0 0 0 0 0 0 0 0 0
n 626 3 3 1 0 1 1 0.65878133827599028 978277.91703601112 9.3947019127349091e+20 59017159140645920 343697.20238522306 0.21745225583408936 -1.0523313993933427 -1.1859794202267475 -0.10597942127599028 1 1.458518657688457e+28 418093.03840597579 224329.68671851803 1 19518.837822866382 347439.58035769116 343697.20238522306 -109725.31131297596 19419.8800387706 -90305.431372690859 329658.21397023235 1962.9795966273371 331621.19340928289 -90305.431372690859 331621.19340928289 0 0 0 0
n 626 224 4 1 0 1 1 0.65878133827599028 759788.63892119448 1 1 0 0 0 -1.1859794202267475 -0.10597942127599028 1 0 209456.14402109518 147160.83986500956 1 0 0 0 0 0 0 0 0 0 0 0 0 0 0 0
n 627 3 3 1 0 1 1 0.47504515359031385 903325.20211560326 2.7593359651923565e+20 3.5351106579588806e+17 271827.88917287864 0.21735978470531384 -0.91513129012428307 -1.0022432393933429 0.077756764080140497 1 7.5399226183246316e+27 380697.92436244816 374019.34705857851 1 39280.090999327047 247957.89527476302 271827.88917287864 -40197.037953005412 28620.597398708494 -11576.440554296918 244677.97023336435 26903.288899080359 271581.25932941568 -11576.440554296918 271581.25932941568 0 0 0 0
n 628 3 3 1 0 1 1 0.30484885604102829 1757169.4565736284 8.0557308313918198e+18 5.1581535603397056e+17 8492799.7180764973 0.2183651846447337 -0.75484525303324179 -0.8320469389917855 0.24795306100821443 1 9.5848373611239048e+24 165410.58653316856 554299.95887964836 1 8230562.4347358132 262505.58196317294 8492799.7180764973 12668.568634820762 19327.025253189182 31995.593888009946 262199.71013876249 8230539.7338287793 8492739.4449523967 31995.593888009946 8492739.4449523967 0 0 0 0
n 629 3 3 1 0 1 1 0.22600290123757133 2074800.7354091627 5.4938136802472544e+17 2.7424326272388982e+17 3081034.6588345519 0.2253495866713017 -0.65945561687349141 -0.75320098328681417 0.3267990167131859 1 2.7266723730863077e+22 47027.039072003696 519143.19218662829 1 2727192.5973846978 353845.5266620625 3081034.6588345519 2446.6187918045412 6027.5858549817576 8474.2046714076732 353837.06823516171 2727185.9348408328 3081023.0030759946 8474.2046714076732 3081023.0030759946 0 0 0 0
n 630 3 3 1 0 1 1 0.20435615156246198 2150512.0091323582 2.7124800899852989e+17 1.8503327589479718e+17 3243357.8442075001 0.22866025866775083 -0.62755825300461965 -0.73155423451321921 0.34844576548678075 1 4.7312890086650366e+21 13564.490658408153 493890.4766849255 1 1938107.626056632 1305250.3018635407 3243357.8442075001 121.46894995671099 1098.1283438921196 1219.5972928639756 1305250.2969392659 1938107.3158273166 3243357.6127665825 1219.5972928639756 3243357.6127665825 0 0 0 0
n 631 3 3 1 0 1 1 0.2015551589433548 2162276.09510691 2.1893897256826077e+17 1.7408294165825414e+17 2857723.2954113977 0.22590562376294218 -0.62317056758145639 -0.72875324094335481 0.35124675905664521 1 2.9933278655059114e+21 -5166.2037292533068 492499.59555792058 1 2106520.0761414021 751203.58859060938 2857723.2954113977 -1036.9687666073921 -485.16200402885772 -1522.1307740832422 751202.8745707568 2106520.0170501042 2857722.8916208609 -1522.1307740832422 2857722.8916208609 0 0 0 0
n 632 3 3 1 0 1 1 0.22367570191319203 2034560.5262072673 2.7317462793909565e+17 1.9090632981803171e+17 479451.87007073947 0.20952430923372203 -0.64769076701967687 -0.75087378486394929 0.32912621513605073 1 4.9745899396108439e+21 -106707.46208794582 457695.75558244513 1 249804.52690234623 229712.39628608513 479451.87007073947 -8879.1440912429225 -1421.2675221391778 -10300.411588760726 229540.72769372919 249800.48358027119 479341.21127400035 -10300.411588760726 479341.21127400035 0 0 0 0
n 633 3 3 1 0 1 1 0.37315046200401608 1165238.4192389115 2.9266883248406634e+19 21071593031777632 177947.43475531158 0.19021352826747739 -0.7400420907832993 -0.90034854500401607 0.17965145499598392 1 5.0549750288243947e+24 -107207.3449245379 292179.77922662126 1 6500.6473483203299 183820.32929259146 177947.43475531158 -54902.511013585354 -856.50002237345029 -55759.011311718197 -175429.77859618873 6443.9756911135537 -168985.80260961869 -55759.011311718197 -168985.80260961869 0 0 0 0
n 634 3 3 1 0 1 1 0.45443252335559975 675870.51653812919 1.5335214719634797e+20 1615644247485730.2 687963.5495024398 0.18909147852892175 -0.75491403010732971 -0.98163060535559976 0.098369394349324471 1 1.0638618680209374e+25 -56526.042460196397 200447.97009170696 1 607.51371150202885 688557.81099070678 687963.5495024398 -111331.16215075685 -28.414357787076582 -111359.57620146614 -679497.63770381268 606.84885560958719 -678890.78976904252 -111359.57620146614 -678890.78976904252 0 0 0 0
n 635 3 3 1 0 1 1 0.4791627713338204 518168.37387497735 2.1109041453745534e+20 341132241618289.44 1202461.2891345578 0.18882853446081188 -0.73943756584472653 -1.0063608551860921 0.073639146085876669 1 4.2561630378895327e+24 -28098.456642847061 165768.8102931637 1 192.07629315592928 1202653.3210806793 1202461.2891345578 -132121.63077383905 17.134935654203932 -132104.49577466171 -1195365.5765085875 191.31045860623837 -1195174.2684308682 -132104.49577466171 -1195174.2684308682 0 0 0 0
n 636 3 3 1 0 1 1 0.4916682175956027 439157.19527360168 2.4303562907915783e+20 100048974434232.98 2052597.2476384738 0.1886694395934807 -0.72023240859461957 -1.0188662975956027 0.061133699889624471 1 1.6546674958256195e+24 -8688.8465239644684 148326.74613960893 1 94.266482603045716 2052691.5130318275 2052597.2476384738 -140644.28597635741 5.5570325902781175 -140638.72893219508 -2047867.3831645744 94.102545614623537 -2047773.2802722908 -140638.72893219508 -2047773.2802722908 0 0 0 0
n 637 3 3 1 0 1 1 0.52111986726670034 324534.90493125486 3.2031286752003051e+20 815379147653562.88 739870.71965888294 0.18672935410023897 -0.80392211359522525 -1.0483179529712439 0.031682050218526776 1 2.3424312289778316e+25 17816.860215840716 173025.59693416132 1 822.62482775443095 739051.76350944908 739870.71965888294 -108255.4226582241 -43.131144221384147 -108298.5533967345 731080.02238859423 821.49334265342407 731901.51453957311 -108298.5533967345 731901.51453957311 0 0 0 0
n 638 3 3 1 0 1 1 0.49507589379943201 521580.37164426688 2.4629540587726786e+20 5796944498685065 879850.17534902797 0.18648453396782694 -0.82858957900876518 -1.0222739730948884 0.057726023605492276 1 9.8463084777801775e+25 54305.485529848032 241131.803931506 1 6076.6984056025713 873820.13981503923 879850.17534902797 -100616.66494179243 54.854989791623382 -100561.80999730415 868007.1219977343 6076.4508130633758 874083.57374640985 -100561.80999730415 874083.57374640985 0 0 0 0
n 639 3 3 1 0 1 1 0.4312467020977569 908891.39102988155 1.0029182859957232e+20 23936392773800720 5996122.2501038415 0.18579485362719211 -0.80143631721125785 -0.95844478414699963 0.12155521585300039 1 6.7419339800390567e+25 25950.892435493723 330028.42046063475 1 167700.19656966513 6163811.7329287268 5996122.2501038415 -72358.714729929387 99.636066023586594 -72259.078430002744 -6163387.014223366 167700.16653158859 -5995686.8457220672 -72259.078430002744 -5995686.8457220672 0 0 0 0
n 640 3 3 1 0 1 1 0.42550084943342964 951106.29032033263 8.9125934846949573e+19 27403267127499588 9405057.1863346919 0.18514347697595582 -0.79919031751835246 -0.9526989323841869 0.12730106761581306 1 6.0955905509468188e+25 298.28709583759644 345945.66764325416 1 248945.59795185996 9654000.2571487017 9405057.1863346919 -39398.145859912067 -87.171509110729716 -39485.317392166893 -9653919.3513130024 248945.5826866079 -9404973.7691188212 -39485.317392166893 -9404973.7691188212 0 0 0 0
n 641 3 3 1 0 1 1 0.4307117582072813 940706.54797018692 9.7349141204788953e+19 36970998021059944 7205292.5633336343 0.18468110452922018 -0.81215158573667268 -0.95790984120728129 0.12209015879271871 1 9.8116436942710886e+25 -8790.4945378934444 360209.5427661307 1 300394.62194801285 7505682.9312006086 7205292.5633336343 -26436.760441178347 -505.24359423481349 -26942.004040337433 -7505636.3475605771 300394.19698309375 -7205242.1880019726 -26942.004040337433 -7205242.1880019726 0 0 0 0
n 642 3 3 1 0 1 1 0.4466343470904422 903907.3475345457 1.2701174757106023e+20 72409656759397504 5820119.8526997566 0.18439967654834405 -0.84548321460528775 -0.97383243004119946 0.10616756995880051 1 3.2713712921300913e+26 -27602.198269511722 398254.36858724226 1 553049.48852556723 6373156.8877342409 5820119.8526997566 -16965.259965120407 -2073.3886242978379 -19038.648589418248 -6373134.2853127038 553045.60327271465 -5820088.6820399892 -19038.648589418248 -5820088.6820399892 0 0 0 0
n 643 3 3 1 0 1 1 0.50089872049606399 693983.64485062112 2.5601148373081987e+20 1.6386402575605414e+17 206202.23589341142 0.18426953488559916 -0.92094123632548974 -1.0280968073483356 0.051903196543330241 1 3.0078683217082874e+27 -192181.34172633779 403851.77358347649 1 127797.92196641884 332965.50172966096 206202.23589341142 -20717.666075581688 -4828.5075377412822 -25546.173623171519 -332320.3119136669 127706.6731838353 -204613.63872983161 -25546.173623171519 -204613.63872983161 0 0 0 0
n 644 3 3 1 0 1 1 0.62460356143556939 726698.82054258208 6.6477261914582968e+20 51085192165500456 98765.770861903598 0.18421841997655494 -1.0144153378407632 -1.1518016445832975 -0.071801644520796598 1 6.3213685246915141e+27 -275447.44489731354 269514.5012904391 1 8168.7794294829137 100208.7355515142 98765.770861903598 -51066.40784071423 -5962.6642154282972 -57029.072400841767 -86220.468152279602 5583.5108100604384 -80636.95748994741 -57029.072400841767 -80636.95748994741 0 0 0 0
n 645 3 3 1 0 1 1 0.780390394943142 1408134.1607492601 1.3455545799563312e+21 10555767839697540 148255.68983845387 0.1841978291432359 -1.1294024688256181 -1.3075884740908701 -0.22758847794314194 1 5.351206422791549e+27 -260267.974238747 196684.35913853563 1 4137.4188415270819 146710.53068813478 148255.68983845387 -65464.296118636252 -4119.6001018632614 -69583.896195878144 -131293.78138403557 383.57486398551276 -130910.20696471207 -69583.896195878144 -130910.20696471207 0 0 0 0
n 645 224 4 1 0 1 1 0.780390394943142 1315674.3202302107 1 1 0 0 0 -1.3075884740908701 -0.22758847794314194 1 0 -199581.65029710616 121714.09710101818 1 0 0 0 0 0 0 0 0 0 0 0 0 0 0 0
n 646 224 4 1 0 1 1 0.97421214384084875 2198366.1315419152 1 1 0 0 0 -1.9514102306438776 3.7485897693561223 1 0 -173288.97571365375 89576.74752213883 1 0 0 0 0 0 0 0 0 0 0 0 0 0 0 0
n 647 224 4 1 0 1 1 1.1388481235984427 2940342.0900917761 1 1 0 0 0 -2.1160462135984428 3.5839537864015574 1 0 -147126.09812112473 46844.378956523986 1 0 0 0 0 0 0 0 0 0 0 0 0 0 0 0
n 648 6 6 1 0 1 1 0.8 1175126.8451565888 1 1 0 0 0 0 0 1 0 0 0 1 0 0 0 0 0 0 0 0 0 0 0 0 0 0 0
n 649 6 6 1 0 1 1 0.8 1186747.6617000189 1 1 0 0 0 0 0 1 0 11620.816543430044 0 1 0 0 0 0 0 0 0 0 0 0 0 0 0 0 0
n 650 6 6 1 0 1 1 0.752801917 973998.8846391507 1 1 0 0 0 0 0 1 0 23241.633086860089 -1.9108701372602707e-12 1 0 0 0 0 0 0 0 0 0 0 0 0 0 0 0
n 650 224 7 1 0 1 1 0.752801917 1025943.1687596424 1 1 0 0 0 -1.73 3.9700000000000002 1 0 -75185.883722282873 -70.940721038056623 1 0 0 0 0 0 0 0 0 0 0 0 0 0 0 0
n 651 224 7 1 0 1 1 0.90534202895075722 1751250.3716973795 1 1 0 0 0 -1.8825401100000001 3.8174598899999999 1 0 -75349.315480105972 -328.59249255977733 1 0 0 0 0 0 0 0 0 0 0 0 0 0 0 0
n 652 224 7 1 0 1 1 1.0589746 2482256.9312339304 1 1 0 0 0 -2.03617268 3.6638273200000002 1 0 -76018.203861217946 -552.36463515298101 1 0 0 0 0 0 0 0 0 0 0 0 0 0 0 0
n 653 224 7 1 0 1 1 1.2142482299999999 3221124.9448320246 1 1 0 0 0 -2.1914463199999998 3.5085536799999999 1 0 -76749.145984213799 -462.24068940697663 1 0 0 0 0 0 0 0 0 0 0 0 0 0 0 0
n 654 6 5 1 0 1 1 1.3707733799999999 3911703.1378910774 1 1 0 0 0 0 0 1 0 -23241.633086860089 0 1 0 0 0 0 0 0 0 0 0 0 0 0 0 0 0
n 654 224 7 1 0 1 1 1.3707733799999999 3965654.9060618118 1 1 0 0 0 -2.3479714600000001 3.3520285400000001 1 0 -77193.054096217878 -231.53725030816736 1 0 0 0 0 0 0 0 0 0 0 0 0 0 0 0
n 655 6 5 1 0 1 1 1.41797146 4112831.1079160883 1 1 0 0 0 0 0 1 0 -2.5796746825930141e-11 -4.7771753406885391e-13 1 0 0 0 0 0 0 0 0 0 0 0 0 0 0 0
n 656 224 4 1 0 1 1 1.3707733799999999 4064106.0822388446 1 1 0 0 0 -2.3479714600000001 3.3520285400000001 1 0 175251.62079444234 11742.532750090404 1 0 0 0 0 0 0 0 0 0 0 0 0 0 0 0
n 656 6 5 1 0 1 1 1.3707733799999999 3911703.1378910774 1 1 0 0 0 0 0 1 0 23241.633086860089 -1.9108701372602707e-12 1 0 0 0 0 0 0 0 0 0 0 0 0 0 0 0
n 657 224 4 1 0 1 1 1.026803838484641 2440733.0166896442 1 1 0 0 0 -2.0040019189770688 3.6959980810229314 1 0 183175.51224420319 39703.66308729093 1 0 0 0 0 0 0 0 0 0 0 0 0 0 0 0
n 658 224 4 1 0 1 1 0.82565177703756298 1530267.8834890751 1 1 0 0 0 -1.8028498617421065 3.8971501382578935 1 0 216573.23046202914 86470.931543709186 1 0 0 0 0 0 0 0 0 0 0 0 0 0 0 0
n 659 3 3 1 0 1 1 0.57721602489355683 654220.39269700344 6.1308918174311422e+20 97007052541336928 580457.37200438208 0.21791975548558248 -0.98364678202986211 -1.1044141118935569 -0.024414107413253932 1 1.0210169221990251e+28 528098.10417444038 103582.32128531537 1 136336.50375106765 455029.69901446276 580457.37200438208 405138.94849739561 136321.69103990708 541460.64101458504 207155.44254793823 2009.6907113617767 209165.13316573881 541460.64101458504 209165.13316573881 0 0 0 0
n 659 224 4 1 0 1 1 0.57721602489355683 388022.92282862822 1 1 0 0 0 -1.1044141118935569 -0.024414107413253932 1 0 244673.37736221665 118738.87042933442 1 0 0 0 0 0 0 0 0 0 0 0 0 0 0 0
n 660 3 3 1 0 1 1 0.30790483474972186 1749201.2334226542 9.2620959064768717e+18 5.3587475859523699e+17 8834301.9210102428 0.21930720431890155 -0.75890513301099505 -0.83510291674972181 0.24489708325027817 1 1.3135129957927716e+25 562440.33671683725 160938.31087639916 1 8632238.0944466982 203512.15181875156 8834301.9210102428 201977.19281134591 8632218.4958328158 8834195.7044018414 24937.175897732348 18384.521263823706 43321.697161556047 8834195.7044018414 43321.697161556047 0 0 0 0
n 661 6 1 1 0 1 1 -0.047198082600000003 2852271.7546568718 1 1 0 0 0 0 0 1 0 0 0 1 0 0 0 0 0 0 0 0 0 0 0 0 0 0 0
n 661 3 3 1 0 1 1 -0.047198082600000003 3462195.6524816738 2331419559.9999962 89826248399.999985 14202709.129261693 0 0 -0.47999999999999998 0.6 1 0 433533.46608566603 429017.3624130683 1 14203692.802404683 983.67567406871262 14202709.129261693 -710.73794149034234 10276869.172398109 10276158.451809764 -680.05103263514286 9804634.0708639864 9803954.0285079237 10276158.451809764 9803954.0285079237 0 0 0 0
n 662 6 1 1 0 1 1 -0.047198082600000003 2866178.4240643345 1 1 0 0 0 0 0 1 0 -5164.8073526355747 -12912.018381588938 1 0 0 0 0 0 0 0 0 0 0 0 0 0 0 0
n 662 3 3 1 0 1 1 -0.047198082600000003 3442728.6349204369 2331419559.9999962 89826248399.999985 5261062.4484828031 0 0 -0.47999999999999998 0.6 1 0 25884.354058023229 589889.24925365881 1 5261948.1777991317 885.72378636829774 5261062.4484828031 0 0 0 -885.72378636829774 5261948.1777991317 5261062.4484828031 0 5261062.4484828031 0 0 0 0
n 663 6 1 1 0 1 1 -0.047198082600000003 2875513.387743732 1 1 0 0 0 0 0 1 0 0 -23241.633086860089 1 0 0 0 0 0 0 0 0 0 0 0 0 0 0 0
n 663 3 3 1 0 1 1 -0.047198082600000003 3362013.2947932202 2331419559.9999962 89826248399.999985 3463733.005344688 0 0 -0.47999999999999998 0.6 1 0 7107.1378299795388 509691.99208286061 1 3464707.3371382984 974.33090231716517 3463733.005344688 0 0 0 -974.33090231716517 3464707.3371382984 3463733.005344688 0 3463733.005344688 0 0 0 0
n 664 6 1 1 0 1 1 -0.047198082600000003 2866238.2379505625 1 1 0 0 0 0 0 1 0 7747.211028953363 -11620.816543430044 1 0 0 0 0 0 0 0 0 0 0 0 0 0 0 0
n 664 3 3 1 0 1 1 -0.047198082600000003 3344065.7557965601 2331419559.9999962 89826248399.999985 3948702.4244313589 0 0 -0.47999999999999998 0.6 1 0 921.14403623543706 491793.13840673538 1 3949813.6165957307 1111.1901011004707 3948702.4244313589 0 0 0 -1111.1901011004707 3949813.6165957307 3948702.4244313589 0 3948702.4244313589 0 0 0 0
n 665 6 1 1 0 1 1 -0.047198082600000003 2852271.7546568718 1 1 0 0 0 0 0 1 0 0 0 1 0 0 0 0 0 0 0 0 0 0 0 0 0 0 0
n 665 3 3 1 0 1 1 -0.047198082600000003 3268500.3257117765 2331419559.9999962 89826248399.999985 516844.46682496654 0 0 -0.47999999999999998 0.6 1 0 -147444.57165729042 389238.12968051329 1 517004.65840994177 163.25994938134107 516844.46682496654 162.84867739329823 -498931.47161634202 -498768.62092295062 -11.580989550155769 135503.52868357822 135491.94777399828 -498768.62092295062 135491.94777399828 0 0 0 0
n 666 3 3 1 0 1 1 0.24121466163660041 1751564.8048137706 2.6494477725107011e+17 38746044111969936 282383.93651288038 0.19119185454821677 -0.62386837780721627 -0.7684127436366005 0.31158725636339957 1 8.0092341338633522e+20 -187651.20731742479 194626.78733428195 1 274655.98589861288 7744.5975193222484 282383.93651288038 -7713.5592240626765 -274581.65495468606 -282295.21437571972 687.90680708340346 6389.435161574097 7077.3419785060514 -282295.21437571972 7077.3419785060514 0 0 0 0
n 667 3 3 1 0 1 1 0.37082089053849671 1030661.8966359196 2.6224392653958627e+19 1403517844808456.2 52433.432333378703 0.18873861949093076 -0.66766348487331362 -0.89801897353849669 0.18198102646150327 1 2.7026837662785827e+23 -91570.209699760948 137957.21358819262 1 457.13192315815388 52437.408685315851 52433.432333378703 -36030.614325061557 -327.99593783671514 -36358.610276193816 -38097.697513906154 318.41522339540029 -37779.282281154636 -36358.610276193816 -37779.282281154636 0 0 0 0
n 668 3 3 1 0 1 1 0.40974831477717855 787830.44921561074 6.9582341759295283e+19 349143593210996 144508.95732974049 0.18856520326747736 -0.67062322149422715 -0.93694639772793586 0.14305360227206421 1 4.7332666480679763e+23 -49603.54563373838 95718.991029732948 1 96.802498920927277 144578.18327793578 144508.95732974049 -86343.627713139722 -12.906708043596336 -86356.534729935345 -115962.59923420397 95.938212359409889 -115866.66057225828 -86356.534729935345 -115866.66057225828 0 0 0 0
n 669 3 3 1 0 1 1 0.43143442668694693 659706.09500263084 1.0549235912836166e+20 138440576968136.48 363866.44271370588 0.18846207175999044 -0.6683949157772624 -0.95863250963770419 0.12136749036229577 1 4.3138546632095468e+23 -22354.213119248685 79707.510461546583 1 45.258844248712911 363910.26285069453 363866.44271370588 -109117.79810867424 2.3408331608615209 -109115.45710841303 -347162.38997211412 45.198246713386141 -347117.19153059641 -109115.45710841303 -347117.19153059641 0 0 0 0
n 670 3 3 1 0 1 1 0.44518184880428852 584235.64502424386 1.3208956403403345e+20 64289925145911.711 679435.42441542388 0.18834589764670229 -0.66231276319484578 -0.9723799318042885 0.10762006819571152 1 3.1410552989646989e+23 -6090.0887399742141 72436.534522583752 1 16.338791848144208 679451.75331080914 679435.42441542388 -92856.218545396798 1.7380270462625436 -92854.480276376591 -673071.7741849767 16.245724974045231 -673055.52900226379 -92854.480276376591 -673055.52900226379 0 0 0 0
n 671 3 3 1 0 1 1 0.44394557187369948 581581.60810485447 1.2942721799568938e+20 61826653470491.312 405286.54083275294 0.18828040895366732 -0.66006648677718338 -0.97114365487369947 0.10885634512630052 1 2.9007114770916322e+23 4027.886551447044 64096.603401875342 1 9.4186255332419737 405295.74725700275 405286.54083275294 -78549.20923701748 -0.16117415705037952 -78549.370260804906 -397599.49272262858 9.4150193882876501 -397590.0775091254 -78549.370260804906 -397590.0775091254 0 0 0 0
n 672 3 3 1 0 1 1 0.43971327283355499 593495.59881942568 1.2080693911216513e+20 75010601529718.953 213713.47557331782 0.18820950671464096 -0.66083126852277374 -0.9669113557843122 0.11308864421568772 1 3.0669759182842851e+23 4825.9602300611814 55950.732536097028 1 3.7966364444687701 213716.42767608727 213713.47557331782 -85811.335761656781 -0.97996069279177089 -85812.31569235088 -195714.00960599171 3.6483688777718184 -195710.36121075921 -85812.31569235088 -195710.36121075921 0 0 0 0
n 673 3 3 1 0 1 1 0.43636404590084493 603571.85354316025 1.1416526168355753e+20 90907000883721.688 136383.31587745197 0.18814368156122205 -0.66245101369939074 -0.96356212795008767 0.11643787204991232 1 3.3207765168884495e+23 4005.4934362118229 50487.561794848829 1 2.5997308994879775 136384.03777614422 136383.31587745197 -82538.771526296085 -1.4924518839858667 -82540.264074001534 -108570.44575500605 2.0372776070040235 -108568.40858250276 -82540.264074001534 -108568.40858250276 0 0 0 0
n 674 3 3 1 0 1 1 0.43627956086709496 599500.07842974539 1.1388643082125997e+20 96306382760202.203 101869.38273491272 0.18808908840566341 -0.66385813494583812 -0.963477643867095 0.11652235613290501 1 3.5031414482985561e+23 2644.0210486620085 46921.239992866074 1 2.3442839498687658 101868.89473927561 101869.38273491272 -75773.777630748053 -1.7697506380794383 -75775.547415127279 -67994.703195042137 1.2847782151851121 -67993.418451735139 -75775.547415127279 -67993.418451735139 0 0 0 0
n 675 3 3 1 0 1 1 0.4433602002640763 561600.33226937079 1.2759790153153965e+20 78534243946259.141 77459.462782022325 0.18801462978501782 -0.6656649455655822 -0.97055828231331898 0.10944171768668091 1 3.5897025341154838e+23 1259.6864545309857 44893.648207965074 1 2.1290511646334993 77458.045083294506 77459.462782022325 -70143.013134577966 -1.8786369076183163 -70144.891745431247 -32847.054634023894 0.64888240659325369 -32846.405762327602 -70144.891745431247 -32846.405762327602 0 0 0 0
n 676 3 3 1 0 1 1 0.46933938586727247 1381884.5387030034 1.8378414750449549e+20 33248399802783.77 68179.212818910804 0.18787852083379758 -0.66942353317980441 -0.99653746881802974 0.083462531277046031 1 3.1695744914256858e+23 335.24177141317557 44004.301864034394 1 1.9257929946005539 68177.498678837335 68179.212818910804 -65116.81811120738 -1.8945610965511845 -65118.712972167647 -8940.1599929605054 0.25181224928749135 -8939.9081655449427 -65118.712972167647 -8939.9081655449427 0 0 0 0
n 677 3 3 1 0 1 1 0.48443638402427097 1306515.2174826211 2.2002633833835866e+20 21860672277713.594 63089.139117398867 0.18780229104043802 -0.67368030913485033 -1.0116344631719993 0.068365533405274639 1 3.004009376911105e+23 18.620312285925809 43666.523545466509 1 1.8996322526660252 63087.334370668264 63089.139117398867 -60839.673739146798 -1.8963578659565443 -60841.570077389515 -2431.4867118746533 0.077986829473805516 -2431.4087261339364 -60841.570077389515 -2431.4087261339364 0 0 0 0
n 678 3 3 1 0 1 1 0.48954305300109524 1281070.9261658401 2.3278250230235398e+20 20345718229307.207 58839.195454725836 0.18775958427047745 -0.67693031454929742 -1.0167411350503379 0.063258864854586261 1 3.1350170456756701e+23 -50.423467433469291 43547.837639060126 1 1.8995720681788724 58837.337033399417 58839.195454725836 -57776.785126676441 -1.8991479453107669 -57778.684419484074 -799.89115459521986 0.02202494788703244 -799.86912831383916 -57778.684419484074 -799.86912831383916 0 0 0 0
n 679 3 3 1 0 1 1 0.49132555034588282 1272213.8027685254 2.3724145486967036e+20 21021990377468.371 56437.399603860707 0.18772272626807873 -0.67955813868515003 -1.0185236285920964 0.061476366939344371 1 3.3648597058980211e+23 -56.621916614141632 43513.742501705165 1 1.8962230688569437 56435.514099022643 56437.399603860707 -56152.426894318967 -1.8961921591837427 -56154.323232561692 -666.12620269902357 0.002656108631653544 -666.12354851488226 -56154.323232561692 -666.12354851488226 0 0 0 0
n 680 3 3 1 0 1 1 0.49179916229698645 1269877.7395229093 2.3836407854145529e+20 22531859851812.055 55579.245734234995 0.18768629059921305 -0.68182488262349839 -1.0189972442969863 0.061002755607937859 1 3.6387636008408764e+23 -54.854243271556918 43509.238070533655 1 1.8956812853656972 55577.350380847245 55579.245734234995 -55562.783391001438 -1.8956569052809407 -55564.679236816672 -1211.9185067021858 -0.0078398961732663759 -1211.9263461477385 -55564.679236816672 -1211.9263461477385 0 0 0 0
n 681 3 3 1 0 1 1 0.49143554373093229 1271715.3313224996 2.3734030286660475e+20 24785971262182.664 56125.899333302703 0.18764989082433209 -0.68392619493602858 -1.0186336305339612 0.061366373934597797 1 3.9640538524937346e+23 -62.891710658474963 43525.479707768667 1 1.9006912869112409 56124.008411762319 56125.899333302703 -55879.520627856851 -1.9004495000920878 -55881.420905519451 -2057.874144880604 -0.02070264368879824 -2057.8948465320514 -55881.420905519451 -2057.8948465320514 0 0 0 0
n 682 3 3 1 0 1 1 0.4897950851138832 1279933.4397505068 2.3306122207136042e+20 28648587576639.258 58181.528511130127 0.18761314984858693 -0.68602979735131264 -1.016993169966155 0.063006832410738178 1 4.4084838899522601e+23 -100.45688798075912 43582.064796223669 1 1.9130837760768897 58179.65482455169 58181.528511130127 -57196.483957594413 -1.9119868593852929 -57198.396053516641 -2945.1969811706949 -0.043342153879572687 -2945.2403246378785 -57198.396053516641 -2945.2403246378785 0 0 0 0
n 683 3 3 1 0 1 1 0.48490675478599321 1304398.39712291 2.2064313973990451e+20 37699242512964.125 62001.801125230282 0.1875707628553441 -0.68823878929374505 -1.0121048387367504 0.067895162784461144 1 5.1782448895943863e+23 -224.06985390934133 43742.073148931944 1 1.9427808515212668 61999.949105461172 62001.801125230282 -59911.716796313995 -1.9383804850500554 -59913.654990892901 -3594.8815570604365 -0.081643875672343588 -3594.9632015373627 -59913.654990892901 -3594.9632015373627 0 0 0 0
n 684 3 3 1 0 1 1 0.47015144920237939 1378247.3964765172 1.8481541351925265e+20 73144887829213.609 66280.180997849413 0.18749544403178015 -0.69061830764596877 -0.9973495321531366 0.082650467846863376 1 7.0072612867763245e+23 -604.26365071028124 44151.815361751542 1 2.0188189036571016 66278.321099240537 66280.180997849413 -64003.448924926874 -1.9939752082725553 -64005.442763811523 -3228.1893197194863 -0.13758996609454446 -3228.3269088829243 -64005.442763811523 -3228.3269088829243 0 0 0 0
n 685 3 3 1 0 1 1 0.44489801447394522 554468.88662997307 1.2939784964669022e+20 207983706420493.47 69423.825255636577 0.18736251973500473 -0.69238082855645666 -0.97209609742470249 0.10790390257529749 1 9.7513428939716224e+23 -1530.4732441600604 45016.00880523162 1 2.2646127677524595 69421.741302522278 69423.825255636577 -69417.176499741166 -2.0800415264326664 -69419.256513435612 -782.87769144531421 -0.18913338942432661 -783.06682299355214 -69419.256513435612 -783.06682299355214 0 0 0 0
n 686 3 3 1 0 1 1 0.43869820308324486 587990.86403862096 1.1701492928103068e+20 273152371804157.22 75797.373770949242 0.18729262690425336 -0.6932275678264187 -0.96589628608324485 0.11410371391675517 1 1.0473971202444241e+24 -3004.6385183562802 46858.086512681126 1 2.3832314134887409 75795.148983574371 75797.373770949242 -75573.613737147884 -2.1871750200376474 -75575.801100033917 5169.8311963177066 0.17235536915029157 5170.0035951800228 -75575.801100033917 5170.0035951800228 0 0 0 0
n 687 3 3 1 0 1 1 0.43991260150849409 586455.72802464617 1.1928549003765555e+20 269589203969781.44 84014.906623688526 0.18723672460468857 -0.69410251364183917 -0.96711068445925141 0.11288931554074864 1 1.074191583310245e+24 -4641.3479350620082 50164.707623781236 1 2.8623407534634158 84012.260318386951 84014.906623688526 -82592.042823994299 -2.4580588178811644 -82594.500529569326 15328.434995381174 1.3156311952094515 15329.7506631342 -82594.500529569326 15329.7506631342 0 0 0 0
n 688 3 3 1 0 1 1 0.44491280947123529 568203.61997040873 1.2913060515238905e+20 237095096221132.38 94346.291310309884 0.18716754493659538 -0.69578230698710963 -0.97211089147123519 0.10788910852876471 1 1.1070434496350279e+24 -6100.8642844032847 55233.464139490148 1 5.4561598049379532 94341.71567412412 94346.291310309884 -87966.003924872173 -3.2240733645904847 -87969.227847613045 33994.115019393845 4.3851613248911887 33998.50018462861 -87969.227847613045 33998.50018462861 0 0 0 0
n 689 3 3 1 0 1 1 0.45202428877556078 541651.75205772289 1.4379955279344216e+20 206242758041655.53 126230.13134134068 0.1870915495009404 -0.69928979215546561 -0.97922237082480346 0.10077762917519649 1 1.1941623135668907e+24 -6854.9706394536634 62310.555127707361 1 17.495362485521863 126214.62036800712 126230.13134134068 -88154.881380528139 -5.0623786441727088 -88159.944027496051 90288.749406799223 16.745738993319168 90305.495388263837 -88159.944027496051 90305.495388263837 0 0 0 0
n 690 3 3 1 0 1 1 0.45948926118052219 515485.79037989723 1.5996690285399458e+20 205713598885858.41 181718.95458631107 0.18701645333832387 -0.70668835120496332 -0.98668734418052206 0.093312655734250669 1 1.4739577248998669e+24 -5542.2467656582148 71733.744971302949 1 34.954889594958622 181684.79242957546 181718.95458631107 -78449.107100690526 -8.0929094526960803 -78457.199653970427 163859.58817773854 34.004983337160986 163893.59325010658 -78457.199653970427 163893.59325010658 0 0 0 0
n 691 3 3 1 0 1 1 0.46323036064994366 518223.10201136832 1.6828734612141539e+20 274741381652575.56 188886.61136019087 0.1869508313158203 -0.71790968004673839 -0.99042844364994365 0.089571556450056378 1 2.1786426481748758e+24 3592.1930753448114 92372.261306080196 1 92.680135833069983 188797.71933554803 188886.61136019087 -86262.584982599437 -17.300053729947628 -86279.884944984093 167927.57151363004 91.051153706633272 168018.62234036485 -86279.884944984093 168018.62234036485 0 0 0 0
n 692 3 3 1 0 1 1 0.44900319174659448 587162.98329375731 1.3690231666342339e+20 685565188082808 212391.4476269024 0.18684749887669999 -0.72732232937788832 -0.97620127374659449 0.10379872625340553 1 3.5977361727675262e+24 30002.536633508298 88805.489376133875 1 317.74222866149523 212164.50798883379 212391.4476269024 -139489.66466241982 18.519695218178335 -139471.14495715612 159857.77675478358 317.20205048384838 160174.97884318433 -139471.14495715612 160174.97884318433 0 0 0 0
n 693 3 3 1 0 1 1 0.39939526966308503 856092.49870875455 5.2751786978058854e+19 3112879315194975.5 3816010.6886919313 0.18657104916852002 -0.71683223605800805 -0.92659335166308499 0.15340664833691497 1 2.4255140617855755e+24 78831.572573318976 99361.979900871665 1 11498.172012475945 3827448.232934033 3816010.6886919313 -3827158.5624662894 11422.375555112545 -3815736.1849907096 -47085.770701106281 1318.0655351003381 -45767.705170930218 -3815736.1849907096 -45767.705170930218 0 0 0 0
n 694 6 2 1 0 1 1 0.252801917 1426135.8773284359 1 1 0 0 0 0 0 1 0 0 0 1 0 0 0 0 0 0 0 0 0 0 0 0 0 0 0
n 694 3 3 1 0 1 1 0.252801917 1665680.26099805 2331419559.9999962 89826248399.999985 7709527.4740335196 -0.29999999999999999 -0.29999999999999999 -0.78000000000000003 0.3 1 0 87886.769880482389 222839.46573293212 1 102750.9968347539 7776309.0614385987 7709527.4740335196 -6781632.6263065152 20533.386809290267 -6761099.2373305438 -3805317.5076839146 100678.43553787273 -3704639.0736233243 -6761099.2373305438 -3704639.0736233243 0 0 0 0
n 695 6 2 1 0 1 1 0.252801917 1440102.3606221266 1 1 0 0 0 0 0 1 0 -7747.211028953363 -11620.816543430044 1 0 0 0 0 0 0 0 0 0 0 0 0 0 0 0
n 695 3 3 1 0 1 1 0.252801917 1770063.3186158736 2331419559.9999962 89826248399.999985 12725717.601988241 -0.29999999999999999 -0.29999999999999999 -0.78000000000000003 0.3 1 0 1884.025123017587 343922.28113982786 1 394203.66108478868 13119921.265535166 12725717.601988241 0 0 0 -13119921.265535166 394203.66108478868 -12725717.601988241 0 -12725717.601988241 0 0 0 0
n 696 6 2 1 0 1 1 0.252801917 1449377.5104152961 1 1 0 0 0 0 0 1 0 0 -23241.633086860089 1 0 0 0 0 0 0 0 0 0 0 0 0 0 0 0
n 696 3 3 1 0 1 1 0.252801917 1773141.3124414303 2331419559.9999962 89826248399.999985 12759662.007290203 -0.29999999999999999 -0.29999999999999999 -0.78000000000000003 0.3 1 0 -1711.7456054272945 347001.21303974243 1 554077.58847620816 13313739.590842137 12759662.007290203 0 0 0 -13313739.590842137 554077.58847620816 -12759662.007290203 0 -12759662.007290203 0 0 0 0
n 697 6 2 1 0 1 1 0.252801917 1440042.5467358988 1 1 0 0 0 0 0 1 0 5164.8073526355747 -12912.018381588938 1 0 0 0 0 0 0 0 0 0 0 0 0 0 0 0
n 697 3 3 1 0 1 1 0.252801917 1797508.2188535514 2331419559.9999962 89826248399.999985 11082159.67125375 -0.29999999999999999 -0.29999999999999999 -0.78000000000000003 0.3 1 0 -5227.710187230924 371335.54537376558 1 1066115.5346407667 12148275.220667342 11082159.67125375 0 0 0 -12148275.220667342 1066115.5346407667 -11082159.67125375 0 -11082159.67125375 0 0 0 0
n 698 6 2 1 0 1 1 0.252801917 1426135.8773284359 1 1 0 0 0 0 0 1 0 0 0 1 0 0 0 0 0 0 0 0 0 0 0 0 0 0 0
n 698 3 3 1 0 1 1 0.252801917 1828422.1554913393 2331419559.9999962 89826248399.999985 231679.9360960694 -0.29999999999999999 -0.29999999999999999 -0.78000000000000003 0.3 1 0 -287166.32773412147 281726.37396391138 1 202699.31014139243 434337.78827511624 231679.9360960694 318474.69090813567 -150647.21463684778 167827.47627128789 -295335.71644413093 135618.68285082318 -159717.03408573524 167827.47627128789 -159717.03408573524 0 0 0 0
n 699 3 3 1 0 1 1 0.50349147271977412 686104.89046458981 2.6268752114739934e+20 1.7089595746574915e+17 171219.07549489872 0.18412514557127557 -0.92462641461748096 -1.0306895518182597 0.049310444965453046 1 3.3026959259018432e+27 -411136.49662052345 187066.34085313417 1 142897.93304880767 313312.68832396617 171219.07549489872 311414.89643531066 -142825.84757421006 168589.04886110066 -34428.324870576645 4538.3420129503875 -29889.98287732336 168589.04886110066 -29889.98287732336 0 0 0 0
n 700 3 3 1 0 1 1 0.71534891246975274 1178634.3531477146 1.0415557201090984e+21 28796809089726244 94660.214816519001 0.1841467761129458 -1.0903219234469923 -1.2425469983712671 -0.16254699451899549 1 8.7472525278959361e+27 -380483.33923753758 141435.7188764014 1 34579.239220229843 119283.56318215896 94660.214816519001 92038.635776217154 -34573.001198099235 57465.634479632419 -75847.86580792506 656.78992039730838 -75191.075877679206 57465.634479632419 -75191.075877679206 0 0 0 0
n 700 224 4 1 0 1 1 0.71534891246975274 1006514.2358114296 1 1 0 0 0 -1.2425469983712671 -0.16254699451899549 1 0 -220570.76121286154 77532.333678457682 1 0 0 0 0 0 0 0 0 0 0 0 0 0 0 0
n 701 224 4 1 0 1 1 0.93565813262120301 2027289.9711511645 1 1 0 0 0 -1.9128562185227176 3.7871437814772824 1 0 -196057.56444365173 67258.266073747014 1 0 0 0 0 0 0 0 0 0 0 0 0 0 0 0
n 702 224 4 1 0 1 1 1.1165772170454351 2849825.3714132467 1 1 0 0 0 -2.0937752970454349 3.6062247029545644 1 0 -163772.21578431281 44681.908919972782 1 0 0 0 0 0 0 0 0 0 0 0 0 0 0 0
n 703 224 4 1 0 1 1 1.42155649 4282165.2633262007 1 1 0 0 0 -2.3987545699999999 3.3012454299999998 1 0 -151171.97441752814 18433.702655806846 1 0 0 0 0 0 0 0 0 0 0 0 0 0 0 0
n 703 6 9 1 0 1 1 1.42155649 4153115.1788278935 1 1 0 0 0 0 0 1 0 -23241.633086860089 9.5543506616799792e-13 1 0 0 0 0 0 0 0 0 0 0 0 0 0 0 0
n 704 6 9 1 0 1 1 1.46875457 4354243.1393453311 1 1 0 0 0 0 0 1 0 2.5796746825930141e-11 9.5543506616799792e-13 1 0 0 0 0 0 0 0 0 0 0 0 0 0 0 0
n 705 224 7 1 0 1 1 1.42155649 4213201.022611537 1 1 0 0 0 -2.3987545699999999 3.3012454299999998 1 0 83327.435014167364 -83.833255541367265 1 0 0 0 0 0 0 0 0 0 0 0 0 0 0 0
n 705 6 9 1 0 1 1 1.42155649 4153115.1788278935 1 1 0 0 0 0 0 1 0 23241.633086860089 0 1 0 0 0 0 0 0 0 0 0 0 0 0 0 0 0
n 706 224 7 1 0 1 1 1.25216857 3407766.3417057618 1 1 0 0 0 -2.2293666499999998 3.47063335 1 0 83125.852929411878 -390.90964867791411 1 0 0 0 0 0 0 0 0 0 0 0 0 0 0 0
n 707 224 7 1 0 1 1 1.0841350000000001 2608191.6261606002 1 1 0 0 0 -2.0613330799999998 3.6386669199999999 1 0 82345.494723493786 -608.34812987447526 1 0 0 0 0 0 0 0 0 0 0 0 0 0 0 0
n 708 224 7 1 0 1 1 0.917877344 1817081.6734524071 1 1 0 0 0 -1.8950754299999999 3.8049245699999998 1 0 81589.805657265562 -464.90745802510139 1 0 0 0 0 0 0 0 0 0 0 0 0 0 0 0
n 709 6 6 1 0 1 1 0.752801917 973998.8846391507 1 1 0 0 0 0 0 1 0 -23241.633086860089 0 1 0 0 0 0 0 0 0 0 0 0 0 0 0 0 0
n 709 224 7 1 0 1 1 0.752801917 1031934.0779754246 1 1 0 0 0 -1.73 3.9700000000000002 1 0 81176.522102948584 -222.31002838357668 1 0 0 0 0 0 0 0 0 0 0 0 0 0 0 0
n 710 6 6 1 0 1 1 0.8 1186747.6617000189 1 1 0 0 0 0 0 1 0 -11620.816543430044 9.5543506616799792e-13 1 0 0 0 0 0 0 0 0 0 0 0 0 0 0 0
n 711 6 6 1 0 1 1 0.8 1175126.8451565888 1 1 0 0 0 0 0 1 0 0 0 1 0 0 0 0 0 0 0 0 0 0 0 0 0 0 0
n 712 224 4 1 0 1 1 0.9910343995907418 2287708.7461729362 1 1 0 0 0 -1.9682324843937709 3.7317675156062298 1 0 203578.80828033283 18800.432115741351 1 0 0 0 0 0 0 0 0 0 0 0 0 0 0 0
n 713 224 4 1 0 1 1 0.76573323323461961 1253283.4537020365 1 1 0 0 0 -1.7429313150376489 3.9570686849623513 1 0 238495.20339079018 35024.919578750552 1 0 0 0 0 0 0 0 0 0 0 0 0 0 0 0
n 714 3 3 1 0 1 1 0.49921575006793872 775370.52934625652 3.5077783815167508e+20 84463773940277216 1384848.0384205377 0.2187761570196374 -0.90205598699212786 -1.0264138330679387 0.053586167307439959 1 2.9102465346004157e+27 519320.07213905244 36958.415266867269 1 278771.30037945736 1107341.0515166051 1384848.0384205377 1100547.9798983198 278768.79195385147 1379316.772837026 122434.26786521856 1182.5978231298434 123616.86546183177 1379316.772837026 123616.86546183177 0 0 0 0
n 714 224 4 1 0 1 1 0.49921575006793872 516492.03478589363 1 1 0 0 0 -1.0264138330679387 0.053586167307439959 1 0 256545.19783472596 51963.972159205099 1 0 0 0 0 0 0 0 0 0 0 0 0 0 0 0
n 715 3 3 1 0 1 1 0.23350846441653114 2054147.3873741496 8.0398985197758669e+17 3.0873691964279002e+17 3739743.4952747449 0.22777137764447694 -0.67005426676495239 -0.76070654736728849 0.31929345263271158 1 6.3465759394087928e+22 534656.07121453714 41890.884892863876 1 3189962.3070549504 549788.75190595619 3739743.4952747449 549773.74764050415 3189957.6486909469 3739731.3914071769 4061.8819820849485 5452.9819734096291 9514.8639357974789 3739731.3914071769 9514.8639357974789 0 0 0 0
n 716 6 1 1 0 1 1 -0.047198082600000003 2866178.4240643345 1 1 0 0 0 0 0 1 0 -12912.018381588938 -5164.8073526355747 1 0 0 0 0 0 0 0 0 0 0 0 0 0 0 0
n 716 3 3 1 0 1 1 -0.047198082600000003 3454523.01181489 2331419559.9999962 89826248399.999985 6100146.0296744257 0 0 -0.47999999999999998 0.6 1 0 601755.84063871054 24423.074316011491 1 6101146.4945946382 1000.4887438538104 6100146.0296744257 -1000.4887438538104 6101146.4945946382 6100146.0296744257 0 0 0 6100146.0296744257 0 0 0 0 0
n 717 6 2 1 0 1 1 0.252801917 1440042.5467358988 1 1 0 0 0 0 0 1 0 12912.018381588938 -5164.8073526355747 1 0 0 0 0 0 0 0 0 0 0 0 0 0 0 0
n 717 3 3 1 0 1 1 0.252801917 1814888.2519168868 2331419559.9999962 89826248399.999985 11485166.608668918 -0.29999999999999999 -0.29999999999999999 -0.78000000000000003 0.3 1 0 -388740.50659364747 3037.6832783412024 1 1322987.6383399025 12808154.247008821 11485166.608668918 12808154.247008821 -1322987.6383399025 11485166.608668918 0 0 0 11485166.608668918 0 0 0 0 0
n 718 3 3 1 0 1 1 0.45324524718571924 886462.04265201208 1.3970850444359148e+20 83200530513675856 6101060.9599405844 0.18394266911675347 -0.85569480935240017 -0.98044333018571916 0.099556670194583682 1 4.5480083129562542e+26 -412607.5872907649 21946.321842857735 1 693009.23726778338 6794069.9165247018 6101060.9599405844 6794059.1323627913 -693006.81944883463 6101052.2932168581 -12121.718360215749 1830.123360562445 -10291.594970107655 6101052.2932168581 -10291.594970107655 0 0 0 0
n 719 3 3 1 0 1 1 0.65682251051527341 902932.6841711232 7.9124837951908558e+20 23077057974616884 718082.71408941143 0.18403147901826797 -1.0260661977273895 -1.1840205887122444 -0.10402059346603067 1 4.0454665795597606e+27 -406424.66582596058 40535.505965508055 1 63027.266096401807 781037.1747822332 718082.71408941143 779963.9684740142 -63026.00006533922 716937.9728405223 -40929.752470246131 399.51080371544288 -40530.241669485251 716937.9728405223 -40530.241669485251 0 0 0 0
n 719 224 4 1 0 1 1 0.65682251051527341 724152.65351748536 1 1 0 0 0 -1.1840205887122444 -0.10402059346603067 1 0 -227850.02027454073 28785.020068358608 1 0 0 0 0 0 0 0 0 0 0 0 0 0 0 0
n 720 224 4 1 0 1 1 0.88809271533716949 1806656.4613584033 1 1 0 0 0 -1.8652907973864121 3.8347092026135878 1 0 -210394.98016434253 31606.093547095501 1 0 0 0 0 0 0 0 0 0 0 0 0 0 0 0
n 721 224 4 1 0 1 1 1.0862501119697099 2712791.3936078781 1 1 0 0 0 -2.0634481919697096 3.6365518080302901 1 0 -175636.59124568434 21043.254597985084 1 0 0 0 0 0 0 0 0 0 0 0 0 0 0 0
n 722 6 6 1 0 1 1 0.8 1175126.8451565888 1 1 0 0 0 0 0 1 0 0 0 1 0 0 0 0 0 0 0 0 0 0 0 0 0 0 0
n 723 6 6 1 0 1 1 0.8 1186747.6617000189 1 1 0 0 0 0 0 1 0 11620.816543430044 0 1 0 0 0 0 0 0 0 0 0 0 0 0 0 0 0
n 724 6 6 1 0 1 1 0.752801917 973998.8846391507 1 1 0 0 0 0 0 1 0 23241.633086860089 0 1 0 0 0 0 0 0 0 0 0 0 0 0 0 0 0
n 724 224 7 1 0 1 1 0.752801917 1026014.1098327661 1 1 0 0 0 -1.73 3.9700000000000002 1 0 -75256.824795406574 70.940722022911601 1 0 0 0 0 0 0 0 0 0 0 0 0 0 0 0
n 725 224 7 1 0 1 1 0.905774218 1753443.2525137325 1 1 0 0 0 -1.8829723 3.8170277000000001 1 0 -75488.36518346268 52.222233632278865 1 0 0 0 0 0 0 0 0 0 0 0 0 0 0 0
n 726 224 7 1 0 1 1 1.0596109 2485325.0535555226 1 1 0 0 0 -2.03680898 3.6631910200000002 1 0 -76063.479613850723 3.2634660269749007 1 0 0 0 0 0 0 0 0 0 0 0 0 0 0 0
n 727 224 7 1 0 1 1 1.21472019 3223282.6949792355 1 1 0 0 0 -2.1919182699999999 3.5080817299999998 1 0 -76664.701564610761 -52.222230677713966 1 0 0 0 0 0 0 0 0 0 0 0 0 0 0 0
n 728 6 5 1 0 1 1 1.3707733799999999 3911703.1378910774 1 1 0 0 0 0 0 1 0 -23241.633086860089 0 1 0 0 0 0 0 0 0 0 0 0 0 0 0 0 0
n 728 224 7 1 0 1 1 1.3707733799999999 3965383.8936714549 1 1 0 0 0 -2.3479714600000001 3.3520285400000001 1 0 -76922.349965466346 -77.467649388951756 1 0 0 0 0 0 0 0 0 0 0 0 0 0 0 0
n 729 6 5 1 0 1 1 1.41797146 4112831.1079160883 1 1 0 0 0 0 0 1 0 -2.5796746825930141e-11 -4.7771753406885391e-13 1 0 0 0 0 0 0 0 0 0 0 0 0 0 0 0
n 730 224 4 1 0 1 1 1.3707733799999999 4078490.5213373108 1 1 0 0 0 -2.3479714600000001 3.3520285400000001 1 0 190028.99634356669 87.554091288671984 1 0 0 0 0 0 0 0 0 0 0 0 0 0 0 0
n 730 6 5 1 0 1 1 1.3707733799999999 3911703.1378910774 1 1 0 0 0 0 0 1 0 23241.633086860089 -9.5543506616799792e-13 1 0 0 0 0 0 0 0 0 0 0 0 0 0 0 0
n 731 224 4 1 0 1 1 0.97888610680666543 2238586.4747929014 1 1 0 0 0 -1.9560841868559082 3.7439158131440919 1 0 213047.14387570528 -3332.3456656931667 1 0 0 0 0 0 0 0 0 0 0 0 0 0 0 0
n 732 224 4 1 0 1 1 0.74703103856798159 1168183.4777490818 1 1 0 0 0 -1.7242291194694959 3.9757708805305039 1 0 244858.13713924741 -847.77547288715141 1 0 0 0 0 0 0 0 0 0 0 0 0 0 0 0
n 733 3 3 1 0 1 1 0.47884458282934023 866596.49009197718 2.9227128870072163e+20 76284819317975472 1904963.3169314479 0.21934749091734426 -0.87904463434444247 -1.0060426684846411 0.073957334200205407 1 1.8247717102785186e+27 515002.13802874263 -4202.0871911553513 1 338638.01176582754 1566434.51918012 1904963.3169314479 1565819.2458110903 338638.01176582754 1904457.2590542003 43834.662762312968 6.7540172929770401 43841.416749961812 1904457.2590542003 43841.416749961812 0 0 0 0
n 733 224 4 1 0 1 1 0.47884458282934023 615232.73735579033 1 1 0 0 0 -1.0060426684846411 0.073957334200205407 1 0 263576.88799372938 6439.0247759418726 1 0 0 0 0 0 0 0 0 0 0 0 0 0 0 0
n 734 3 3 1 0 1 1 0.21929903045443652 2110012.506698465 5.528126975497431e+17 2.518397624424408e+17 3521645.6142822704 0.23221554048151807 -0.65052889442786854 -0.74649711345443648 0.33350288654556348 1 2.5020614774429021e+22 524599.42167005525 3506.9842063905949 1 2739346.8747547306 782298.81339166232 3521645.6142822704 782298.73460326483 2739346.8747547306 3521645.609357995 348.11800459704006 -153.52237265727351 194.59563193976658 3521645.609357995 194.59563193976658 0 0 0 0
n 735 6 1 1 0 1 1 -0.047198082600000003 2875513.387743732 1 1 0 0 0 0 0 1 0 -23241.633086860089 0 1 0 0 0 0 0 0 0 0 0 0 0 0 0 0 0
n 735 3 3 1 0 1 1 -0.047198082600000003 3386542.9396252669 2331419559.9999962 89826248399.999985 5138833.9695103401 0 0 -0.47999999999999998 0.6 1 0 534250.8181676371 4664.717982107959 1 5140055.7313420763 1221.7741030290304 5138833.9695103401 -1221.7741030290304 5140055.7313420763 5138833.9695103401 0 0 0 5138833.9695103401 0 0 0 0 0
n 736 6 1 1 0 1 1 0 2631001.0454641548 1 1 0 0 0 0 0 1 0 -3098.8844115813449 -1.4331526041762716e-13 1 0 0 0 0 0 0 0 0 0 0 0 0 0 0 0
n 737 6 1 1 0 1 1 -0.047198082600000003 2863892.5712003019 1 1 0 0 0 0 0 1 0 11620.816543430044 0 1 0 0 0 0 0 0 0 0 0 0 0 0 0 0 0
n 737 3 3 1 0 1 1 -0.047198082600000003 3072008.3703021132 2331419559.9999962 89826248399.999985 4606.3581259076 0 0 -0.47999999999999998 0.6 1 0 -219736.61564524149 7.8079971147639391 1 4609.07549834374 2.7468645287950499 4606.3581259076 2.7467785263348858 -4554.1412385605199 -4551.3944583550083 -0.021736897604198214 709.48891887306559 709.46718312390067 -4551.3944583550083 709.46718312390067 0 0 0 0
n 738 3 3 1 0 1 1 0.2686628012479606 1453789.0738008306 6.8999299379404147e+17 3585846474962727.5 2348.6777128874105 0.18862694496778526 -0.58975686300377705 -0.79586088329720339 0.28413911670279662 1 4.7889072904833099e+20 -103070.33113416245 11.882871037688489 1 990.80199598711795 1359.291485312363 2348.6777128874105 -1357.2466112432239 -990.68379369374406 -2347.930404936968 -74.389336470385118 15.300846006922118 -59.088490808162241 -2347.930404936968 -59.088490808162241 0 0 0 0
n 739 3 3 1 0 1 1 0.35482288174526005 979088.9071385297 1.5834831989291723e+19 537881274497785.88 15551.102381837229 0.18837230682352232 -0.62687003467001912 -0.88202096379450279 0.19797903620549717 1 3.7766096755166294e+22 -37744.221493502613 -4131.3788294122578 1 79.950162475789909 15487.007872729444 15551.102381837229 -13261.542622186804 -79.552840958382262 -13341.09546413004 7997.3668009333933 -7.9272629037760449 7989.4395555600358 -13341.09546413004 7989.4395555600358 0 0 0 0
n 740 3 3 1 0 1 1 0.38634146483252657 803733.17368308909 3.9772640385506468e+19 328833514854824 60773.541712836493 0.18826925797463029 -0.64566699685816675 -0.91353954783252656 0.16646045216747341 1 1.4568164832087328e+23 -12250.465348013979 2334.8813031149675 1 29.219257889422529 60768.776492069206 60773.541712836493 -23086.701907730519 -28.461044492180616 -23115.162936021836 56211.587624731539 -6.5391991021380536 56205.048187737681 -23115.162936021836 56205.048187737681 0 0 0 0
n 741 3 3 1 0 1 1 0.39573851260767934 748882.16158981889 5.0277806544423854e+19 319374531785597.94 114090.59478805561 0.18821689804239775 -0.65430949010039818 -0.92293659560767927 0.15706340439232064 1 2.2614658411833677e+23 -1909.5466054403175 1372.1589995751874 1 14.74672070714694 114090.04228441804 114090.59478805561 -26407.26068635127 -14.399231817070662 -26421.659906153112 -110991.46794457512 2.8551322897163249 -110988.6128500201 -26421.659906153112 -110988.6128500201 0 0 0 0
n 742 3 3 1 0 1 1 0.3976308077429811 738818.10653165006 5.2550235700810703e+19 349581905455235.12 34313.257813753677 0.18817422062501071 -0.65853814965440938 -0.9248288906937383 0.15517110930626166 1 2.7045511074355865e+23 1179.402924064907 802.43239064443685 1 10.753711573205246 34303.381392668518 34313.257813753677 -31641.481897510199 -10.568524763059932 -31652.05042542479 -13249.097059186877 -0.33149161653344511 -13249.428512126678 -31652.05042542479 -13249.428512126678 0 0 0 0
n 743 3 3 1 0 1 1 0.39821290895262873 736000.78642647632 5.3220801229494133e+19 378846734493801.88 38108.353693912992 0.18812952087280677 -0.66119862277301156 -0.92541099190338594 0.15458900809661397 1 3.0068000961069573e+23 1650.0365283126391 489.45201109924022 1 10.574209739882724 38098.132524345943 38108.353693912992 -37731.968469649117 -10.193488642375282 -37742.161964791536 -5162.4577348933926 -0.35592519171783482 -5162.8136614791729 -37742.161964791536 -5162.8136614791729 0 0 0 0
n 744 3 3 1 0 1 1 0.4010854744626618 721228.29341890803 5.6831138094880743e+19 367339636967603.44 41620.251671670114 0.1880817035709749 -0.66327377549385313 -0.92828355651190453 0.15171644348809546 1 3.3243697802988049e+23 1190.5269495761918 288.34449791522172 1 10.565353480817151 41610.189950122542 41620.251671670114 -40839.539410390687 -10.032365433842157 -40849.57178326018 -7616.1553441369115 -0.15251821157636292 -7616.3078981716026 -40849.57178326018 -7616.3078981716026 0 0 0 0
n 745 3 3 1 0 1 1 0.41106166051649162 672464.72389450925 7.0591661003905745e+19 270971505426389.88 41942.655123861165 0.18800623553568113 -0.66538379622751731 -0.93825974256573441 0.1417402574342656 1 3.7822024113449245e+23 490.19121172357831 150.9521478944728 1 9.973974269102337 41933.181557701049 41942.655123861165 -41504.608179233823 -9.6108655299756975 -41514.219034176604 -5933.8694690307511 -0.055779611030676329 -5933.9252610647418 -41514.219034176604 -5933.9252610647418 0 0 0 0
n 746 3 3 1 0 1 1 0.43961810659352052 1485155.1893319292 1.1887048778809568e+20 104652083327017.75 41236.604323836167 0.18786594557145564 -0.66934518578363045 -0.96681618954427784 0.11318381045572223 1 4.1416697961249964e+23 22.72958020044565 71.142982180313197 1 9.2197121592386164 41227.900126377805 41236.604323836167 -39862.810676756329 -9.1900092288314497 -39872.000703170888 -2640.7617794763014 -0.015321087337157046 -2640.7771038196183 -39872.000703170888 -2640.7771038196183 0 0 0 0
n 747 3 3 1 0 1 1 0.45563176537542383 1407773.9451589135 1.5093819449803817e+20 66601003451431.156 38703.718170502427 0.18779250717161011 -0.67367571593338238 -0.98282984832618103 0.09717015176889468 1 4.2516750756216238e+23 -96.24641238096693 31.390565078852905 1 8.9152059347281369 38695.136882944185 38703.718170502427 -37509.765590039176 -8.911969356600915 -37518.67754265324 -1639.8787341628456 -0.007646767935836153 -1639.8863815616796 -37518.67754265324 -1639.8863815616796 0 0 0 0
n 748 3 3 1 0 1 1 0.46124988493700253 1380634.39833223 1.6290790312280657e+20 60835333466128.945 36403.962552057659 0.18775310801827461 -0.67695295821096912 -0.98844796698624526 0.091552032823603247 1 4.52482052823424e+23 -89.297218106010504 11.136335804454692 1 8.6931694956079433 36395.423071592857 36403.962552057659 -35824.406081060406 -8.692620241991758 -35833.098657230141 -1204.3332571410724 -0.0040646853619055266 -1204.3373196678192 -35833.098657230141 -1204.3373196678192 0 0 0 0
n 749 3 3 1 0 1 1 0.46317142959494823 1371357.0221114189 1.6704293363925087e+20 62504815071515.672 35166.358687990185 0.18771941372709322 -0.67957439551992194 -0.99036951259494821 0.089630487595203215 1 4.8878342533795451e+23 -68.218209136261507 3.1245284936748856 1 8.5963154109685966 35157.803055903882 35166.358687990185 -35002.069121489119 -8.5962638538109726 -35010.665378842888 -970.95778882132151 -0.002438679496730638 -970.96022633736959 -35010.665378842888 -970.96022633736959 0 0 0 0
n 750 3 3 1 0 1 1 0.46366407179923785 1368983.1505114655 1.6805528618626263e+20 66908104028910.773 34803.798217624768 0.18768563832253801 -0.68182696113564889 -0.99086215479923778 0.089137845295837861 1 5.2951655899400651e+23 -54.361476996970495 -1.103082799617414 1 8.5810983676005375 34795.219786145928 34803.798217624768 -34783.961219597339 -8.5810823144645436 -34792.542310184581 -870.45170438029822 -0.0021291058930241243 -870.45383659130607 -34792.542310184581 -870.45383659130607 0 0 0 0
n 751 3 3 1 0 1 1 0.46326709386003567 1370907.4507214779 1.6710767817798949e+20 73659766954395.297 35247.181795872377 0.18765183329297214 -0.68391531927302929 -0.99046517686003577 0.089534823425191451 1 5.7628719163455616e+23 -49.763844075477756 -6.4277122393409796 1 8.6307075313394463 35238.587311257557 35247.181795872377 -35112.419116952784 -8.630470181291928 -35121.049598016725 -881.49387859511319 -0.003005775523569388 -881.49688732704328 -35121.049598016725 -881.49688732704328 0 0 0 0
n 752 3 3 1 0 1 1 0.46146132308204912 1379639.9468079393 1.6308202942372705e+20 85659341746161.969 36632.329688161044 0.18761809184263953 -0.68601119218690332 -0.98865940608204916 0.091340594013026605 1 6.3808012820237904e+23 -59.767376944491552 -18.343930909462994 1 8.7554451253163137 36623.720726178173 36632.329688161044 -36111.245189253808 -8.7543217012532271 -36119.999515830095 -999.1391232257298 -0.0053850246168998649 -999.14451038240998 -36119.999515830095 -999.14451038240998 0 0 0 0
n 753 3 3 1 0 1 1 0.45600657426279856 1406009.4723373782 1.5129337052435625e+20 115230690185663.95 39261.706908592569 0.18757870417775269 -0.6882230959174348 -0.98320465726279871 0.096795343022428551 1 7.3853184461594347e+23 -115.07901148500503 -46.986250761794224 1 9.0117503809652444 39253.024082487034 39261.706908592569 -38151.853112880999 -9.0065309450862774 -38160.859611572087 -1241.0990454124458 -0.010233010872279414 -1241.1092780555732 -38160.859611572087 -1241.1092780555732 0 0 0 0
n 754 3 3 1 0 1 1 0.44023455259059979 1482257.3288520216 1.1937733371557224e+20 232554051569674.16 42454.032449009646 0.18750461128150087 -0.69060413059138448 -0.96743263559059978 0.1125673644094002 1 9.2851875836193897e+23 -334.93501272686558 -96.923257405373093 1 9.480277946725991 42445.078886273142 42454.032449009646 -41210.763157490517 -9.4379330732380886 -41220.201121143502 -1769.0124745073829 -0.02143968196556641 -1769.0339148000567 -41220.201121143502 -1769.0339148000567 0 0 0 0
n 755 3 3 1 0 1 1 0.41221216974475583 667121.06038951525 7.1347957517140435e+19 735963681908349.25 44565.095321347872 0.18736087818131242 -0.69236522938109613 -0.93941025174475579 0.14058974825524415 1 1.0503687463669281e+24 -938.19632236821883 -185.00232169582623 1 10.45104289109584 44555.149172530902 44565.095321347872 -44410.4988451795 -9.9890402357181571 -44420.48788443036 -3579.9809968366499 -0.065000812536841743 -3580.0459972646013 -44420.48788443036 -3580.0459972646013 0 0 0 0
n 756 3 3 1 0 1 1 0.40290180393447983 713137.23961125105 5.8171814337816519e+19 1088061839310341.8 46663.778517483595 0.18728235197120888 -0.6931626073063567 -0.93009988593447979 0.14990011406552023 1 1.0315821499048584e+24 -1847.8619330317929 -325.14700748896763 1 10.877560237087135 46653.387115735168 46663.778517483595 -46440.49815729486 -10.236893909208259 -46450.735035298661 -3737.8709659008982 -0.13202064128318508 -3738.002985709486 -46450.735035298661 -3738.002985709486 0 0 0 0
n 757 3 3 1 0 1 1 0.40101155832861013 723760.93132049928 5.563895815460855e+19 1201089651494313.8 47769.871496767963 0.18722936723633138 -0.69382744949423603 -0.92820964132861006 0.15179035867138987 1 1.0413651211162882e+24 -2741.9022779426759 -511.34366280564467 1 10.395218898560843 47759.866207410116 47769.871496767963 -47660.799596840268 -9.9707548766943219 -47670.770367031451 -3007.5132903135582 -0.25309547345570244 -3007.7663881920298 -47670.770367031451 -3007.7663881920298 0 0 0 0
n 758 3 3 1 0 1 1 0.40224496517701658 718883.31032188924 5.7171713839666668e+19 1179097159144862 46630.400797730763 0.1871716847259344 -0.69458308683702663 -0.92944304722625926 0.15055695277374073 1 1.0792385555196075e+24 -3334.5470135197729 -752.81677610548149 1 8.9827400005722442 46621.647702223192 46630.400797730763 -46537.418670401858 -8.7697833825955769 -46546.188459201156 -2748.0360876447435 -0.36245565717535089 -2748.3985388946926 -46546.188459201156 -2748.3985388946926 0 0 0 0
n 759 3 3 1 0 1 1 0.40440710245135703 708555.92698936921 5.9971617116971106e+19 1118105587917615.2 41838.695606077308 0.18711046356973493 -0.69537208554041618 -0.93160518545135695 0.14839481454864295 1 1.1260411456975015e+24 -3039.4608283018433 -1067.3775031766104 1 6.0654512633716173 41832.849802438082 41838.695606077308 -41320.556759139465 -5.6465213877893907 -41326.203277375724 6472.1662289876458 1.8859653611705498 6474.0521770104451 -41326.203277375724 6474.0521770104451 0 0 0 0
n 760 3 3 1 0 1 1 0.40516811787967794 703051.50815089664 6.0927957194410099e+19 1098485953222663.6 100040.326336678 0.18705340341058374 -0.69567542526026294 -0.93236620083043509 0.14763379916956484 1 1.141819280853344e+24 -102.89661896774591 -1270.6046896722323 1 27.623029823329546 100015.12488287743 100040.326336678 -36510.362097269848 1.2913849817889205 -36509.070706191815 -93109.625668328576 -27.582844589060315 -93137.208501444082 -36509.070706191815 -93137.208501444082 0 0 0 0
n 761 3 3 1 0 1 1 0.39976630133018837 735603.35103972454 5.3742649904548184e+19 1286367897230222 50442.094487924609 0.18698869863801598 -0.69435554971579494 -0.92696438337943121 0.15303561662056886 1 1.0403238574479091e+24 8067.3651216380704 -952.60186493895947 1 25.139109231012505 50467.229464014774 50442.094487924609 -50425.068807648815 25.096320089448106 -50399.97224090244 1979.4901780572702 -1.3744874429355372 1978.1156898412232 -50399.97224090244 1978.1156898412232 0 0 0 0
n 762 3 3 1 0 1 1 0.37670053516654917 872421.75805349636 2.9375445477701878e+19 2399962598392127.5 114700.40368928996 0.18679361845255352 -0.68741288677686896 -0.90389861716654929 0.17610138283345078 1 5.7988892096925507e+23 35281.714159590811 -10.200041424153968 1 344.18963282426506 115043.34397744939 114700.40368928996 -114589.77345334488 344.1870574285212 -114245.58633879478 10202.722593321449 -1.274199508794412 10201.448437205365 -114245.58633879478 10201.448437205365 0 0 0 0
n 763 6 2 1 0 1 1 0.252801917 1437756.693871866 1 1 0 0 0 0 0 1 0 -11620.816543430044 0 1 0 0 0 0 0 0 0 0 0 0 0 0 0 0 0
n 763 3 3 1 0 1 1 0.252801917 1528634.5375776093 2331419559.9999962 89826248399.999985 193130.5503621182 -0.29999999999999999 -0.29999999999999999 -0.78000000000000003 0.3 1 0 102498.62282468454 87.291483158192747 1 937.79793868472723 194064.26378224452 193130.5503621182 -194063.81370352372 933.91876731163632 -193129.89494113636 -417.88680829819435 -85.2098168771236 -503.09662517531785 -193129.89494113636 -503.09662517531785 0 0 0 0
n 764 6 2 1 0 1 1 0.3 1204865.1681357191 1 1 0 0 0 0 0 1 0 3098.8844115813449 0 1 0 0 0 0 0 0 0 0 0 0 0 0 0 0 0
n 765 6 2 1 0 1 1 0.252801917 1449377.5104152961 1 1 0 0 0 0 0 1 0 23241.633086860089 0 1 0 0 0 0 0 0 0 0 0 0 0 0 0 0 0
n 765 3 3 1 0 1 1 0.252801917 1808811.838577555 2331419559.9999962 89826248399.999985 11621931.448497647 -0.29999999999999999 -0.29999999999999999 -0.78000000000000003 0.3 1 0 -382663.90908643644 -3037.0679015624009 1 855210.37448870426 12477141.832834901 11621931.448497647 12477141.832834901 -855210.37448870426 11621931.448497647 0 0 0 11621931.448497647 0 0 0 0 0
n 766 3 3 1 0 1 1 0.44399204012133142 905513.94726319984 1.2069242033008053e+20 56380197613683240 6620720.7676497269 0.18387236131372448 -0.83635808045469329 -0.97119012307208874 0.10880987692791133 1 2.2999391335218506e+26 -388247.46702180721 -2412.5653138147668 1 466947.42456193006 7087668.1828555353 6620720.7676497269 7087668.0843700385 -466947.41914522776 6620720.6691642301 48.960003135408172 69.955016139264245 118.91501912694416 6620720.6691642301 118.91501912694416 0 0 0 0
n 767 3 3 1 0 1 1 0.64211821978043992 818432.4398926415 7.320715099359213e+20 18668722284854560 1619519.6201979059 0.18398630911675343 -1.0058776621592369 -1.1693163006819545 -0.089316302300136943 1 2.8014543805150975e+27 -393830.2075275536 3038.5053269352388 1 78684.463309323837 1698203.6329360812 1619519.6201979059 1698194.3802236479 -78684.46232446887 1619509.9193764618 648.87450805640276 9.3437260325415483 658.21823586168318 1619509.9193764618 658.21823586168318 0 0 0 0
n 767 224 4 1 0 1 1 0.64211821978043992 652572.52805271221 1 1 0 0 0 -1.1693163006819545 -0.089316302300136943 1 0 -227932.67570509267 -4742.9496558831679 1 0 0 0 0 0 0 0 0 0 0 0 0 0 0 0
n 768 224 4 1 0 1 1 0.87364009789779251 1738206.7138890643 1 1 0 0 0 -1.8508381798485496 3.8491618201514504 1 0 -213009.22154269821 774.72155100434713 1 0 0 0 0 0 0 0 0 0 0 0 0 0 0 0
n 769 224 4 1 0 1 1 1.0762591434469924 2675290.3196543669 1 1 0 0 0 -2.0534572239394198 3.64654277606058 1 0 -186864.88778437962 2847.4033498152412 1 0 0 0 0 0 0 0 0 0 0 0 0 0 0 0
n 770 224 4 1 0 1 1 1.42155649 4297447.7173143057 1 1 0 0 0 -2.3987545699999999 3.3012454299999998 1 0 -167574.17157327288 0.41672658315948335 1 0 0 0 0 0 0 0 0 0 0 0 0 0 0 0
n 770 6 9 1 0 1 1 1.42155649 4153115.1788278935 1 1 0 0 0 0 0 1 0 -23241.633086860089 9.5543506616799792e-13 1 0 0 0 0 0 0 0 0 0 0 0 0 0 0 0
n 771 6 9 1 0 1 1 1.46875457 4354243.1393453311 1 1 0 0 0 0 0 1 0 2.3885876703442696e-11 4.7771753406885391e-13 1 0 0 0 0 0 0 0 0 0 0 0 0 0 0 0
n 772 224 7 1 0 1 1 1.42155649 4213117.1897868691 1 1 0 0 0 -2.3987545699999999 3.3012454299999998 1 0 83243.601697072561 83.833343193459498 1 0 0 0 0 0 0 0 0 0 0 0 0 0 0 0
n 772 6 9 1 0 1 1 1.42155649 4153115.1788278935 1 1 0 0 0 0 0 1 0 23241.633086860089 0 1 0 0 0 0 0 0 0 0 0 0 0 0 0 0 0
n 773 224 7 1 0 1 1 1.2526793000000001 3410032.2912508566 1 1 0 0 0 -2.22987738 3.4701226200000002 1 0 82964.781868949358 56.513547112777793 1 0 0 0 0 0 0 0 0 0 0 0 0 0 0 0
n 774 224 7 1 0 1 1 1.0848235799999999 2611431.4508081079 1 1 0 0 0 -2.06202167 3.6379783300000001 1 0 82314.156145954184 -3.5314598319275943 1 0 0 0 0 0 0 0 0 0 0 0 0 0 0 0
n 775 224 7 1 0 1 1 0.918345047 1819405.7111600884 1 1 0 0 0 -1.8955431300000001 3.8044568700000001 1 0 81691.783942308364 -56.51331862642499 1 0 0 0 0 0 0 0 0 0 0 0 0 0 0 0
n 776 6 6 1 0 1 1 0.752801917 973998.8846391507 1 1 0 0 0 0 0 1 0 -23241.633086860089 0 1 0 0 0 0 0 0 0 0 0 0 0 0 0 0 0
n 776 224 7 1 0 1 1 0.752801917 1032198.504640604 1 1 0 0 0 -1.73 3.9700000000000002 1 0 81441.217141107045 -76.770016045860913 1 0 0 0 0 0 0 0 0 0 0 0 0 0 0 0
n 777 6 6 1 0 1 1 0.8 1186747.6617000189 1 1 0 0 0 0 0 1 0 -11620.816543430044 0 1 0 0 0 0 0 0 0 0 0 0 0 0 0 0 0
n 778 6 6 1 0 1 1 0.8 1175126.8451565888 1 1 0 0 0 0 0 1 0 0 0 1 0 0 0 0 0 0 0 0 0 0 0 0 0 0 0
n 779 224 4 1 0 1 1 0.99067878998468384 2282422.9076995086 1 1 0 0 0 -1.9678768748861983 3.7321231251138016 1 0 199271.40276206867 -25130.083626135023 1 0 0 0 0 0 0 0 0 0 0 0 0 0 0 0
n 780 224 4 1 0 1 1 0.76466026297326095 1250688.1182996524 1 1 0 0 0 -1.7418583460225037 3.9581416539774965 1 0 240363.61804057666 -39321.15437952934 1 0 0 0 0 0 0 0 0 0 0 0 0 0 0 0
n 781 3 3 1 0 1 1 0.49830371580657984 786533.44222279615 3.4991762330701287e+20 86998215693681792 1366685.6730094992 0.21940635621280075 -0.90191049273076906 -1.025501803560366 0.054498201118041482 1 2.9828965006229196e+27 524513.83284897835 -55679.027792697045 1 252786.55695215552 1113994.1309253287 1366685.6730094992 1113316.427599817 252783.98204883919 1366100.4081713737 -38847.685057748124 -1140.967777075507 -39988.652834823632 1366100.4081713737 -39988.652834823632 0 0 0 0
n 781 224 4 1 0 1 1 0.49830371580657984 524630.31229423953 1 1 0 0 0 -1.025501803560366 0.054498201118041482 1 0 262923.33281962905 -37312.259672271946 1 0 0 0 0 0 0 0 0 0 0 0 0 0 0 0
n 782 3 3 1 0 1 1 0.23301124276123039 2080629.2025923498 8.6966447788085952e+17 3.5436029783946394e+17 4495838.2281889692 0.23031994465200667 -0.67316015546949604 -0.76020932571198763 0.31979067428801233 1 8.5853650084530387e+22 559507.00528310542 -31849.699541104503 1 3939772.5523811323 556072.52054987149 4495838.2281889692 556059.66819252656 3939768.1254580463 4495827.7936505741 -3780.8661588219006 -5906.4370725117587 -9687.3032264093836 4495827.7936505741 -9687.3032264093836 0 0 0 0
n 783 6 1 1 0 1 1 -0.047198082600000003 2866178.4240643345 1 1 0 0 0 0 0 1 0 -12912.018381588938 5164.8073526355747 1 0 0 0 0 0 0 0 0 0 0 0 0 0 0 0
n 783 3 3 1 0 1 1 -0.047198082600000003 3395217.7588599082 2331419559.9999962 89826248399.999985 7625555.1939025978 0 0 -0.47999999999999998 0.6 1 0 542927.34120137501 -4501.4898282768627 1 7626752.2851173617 1197.0941693287218 7625555.1939025978 -1197.0941693287218 7626752.2851173617 7625555.1939025978 0 0 0 7625555.1939025978 0 0 0 0 0
n 784 6 2 1 0 1 1 0.252801917 1440042.5467358988 1 1 0 0 0 0 0 1 0 12912.018381588938 5164.8073526355747 1 0 0 0 0 0 0 0 0 0 0 0 0 0 0 0
n 784 3 3 1 0 1 1 0.252801917 1854253.5363180207 2331419559.9999962 89826248399.999985 10427179.116556855 -0.29999999999999999 -0.29999999999999999 -0.78000000000000003 0.3 1 0 -427799.81773030915 -16493.818410477521 1 1023602.3986814182 11450781.480768349 10427179.116556855 11450781.480768349 -1023602.3986814182 10427179.116556855 0 0 0 10427179.116556855 0 0 0 0 0
n 785 3 3 1 0 1 1 0.45324336272738946 871927.02775012329 1.397049835191936e+20 71466128968977216 5711331.9849451017 0.18394288421143129 -0.85175232414028412 -0.9804414447766322 0.099558554867686291 1 3.9062553597454246e+26 -397580.62979540823 -29136.857290093812 1 546122.24026631145 6257454.0577860689 5711331.9849451017 6257440.5160302455 -546120.02434263134 5711320.5113847135 13020.601596481043 -1556.1751569373782 11464.426449392215 5711320.5113847135 11464.426449392215 0 0 0 0
n 786 3 3 1 0 1 1 0.65681999510618638 892809.25309932721 7.9124250100001604e+20 21181170085607872 996377.26981491735 0.18403254835915953 -1.0238458092046718 -1.1840180792046719 -0.10401807805694364 1 3.7130543339560991e+27 -397408.38112347556 -27075.371229008764 1 68638.791943180884 1064971.9013537178 996377.26981491735 1064099.5414435924 -68637.645571997011 995461.89636402286 43096.089884532172 -396.72964862452142 42699.360264960873 995461.89636402286 42699.360264960873 0 0 0 0
n 786 224 4 1 0 1 1 0.65681999510618638 722129.08039489051 1 1 0 0 0 -1.1840180792046719 -0.10401807805694364 1 0 -224169.52172462697 -39652.270646659737 1 0 0 0 0 0 0 0 0 0 0 0 0 0 0 0
n 787 224 4 1 0 1 1 0.88809030563262592 1804400.3159018694 1 1 0 0 0 -1.8652883878788398 3.8347116121211604 1 0 -208674.1647438982 -27748.577854460371 1 0 0 0 0 0 0 0 0 0 0 0 0 0 0 0
n 788 224 4 1 0 1 1 1.0862484124621374 2715768.0474281223 1 1 0 0 0 -2.0634465019697101 3.6365534980302905 1 0 -179199.11992799692 -15606.521008067004 1 0 0 0 0 0 0 0 0 0 0 0 0 0 0 0
n 789 6 6 1 0 1 1 0.8 1175126.8451565888 1 1 0 0 0 0 0 1 0 0 0 1 0 0 0 0 0 0 0 0 0 0 0 0 0 0 0
n 790 6 6 1 0 1 1 0.8 1186747.6617000189 1 1 0 0 0 0 0 1 0 11620.816543430044 -9.5543506616799792e-13 1 0 0 0 0 0 0 0 0 0 0 0 0 0 0 0
n 791 6 6 1 0 1 1 0.752801917 973998.8846391507 1 1 0 0 0 0 0 1 0 23241.633086860089 0 1 0 0 0 0 0 0 0 0 0 0 0 0 0 0 0
n 791 224 7 1 0 1 1 0.752801917 1025769.7614058388 1 1 0 0 0 -1.73 3.9700000000000002 1 0 -75012.228185027067 205.42954035157925 1 0 0 0 0 0 0 0 0 0 0 0 0 0 0 0
n 792 224 7 1 0 1 1 0.90534202895075722 1751295.6942306231 1 1 0 0 0 -1.8825401100000001 3.8174598899999999 1 0 -75394.130813040756 429.60605356163086 1 0 0 0 0 0 0 0 0 0 0 0 0 0 0 0
n 793 224 7 1 0 1 1 1.0589746 2482331.2355867731 1 1 0 0 0 -2.03617268 3.6638273200000002 1 0 -76092.438289357844 562.15503408088102 1 0 0 0 0 0 0 0 0 0 0 0 0 0 0 0
n 794 224 7 1 0 1 1 1.2142482299999999 3221188.7983963643 1 1 0 0 0 -2.1914463199999998 3.5085536799999999 1 0 -76813.542203641322 361.22713579153537 1 0 0 0 0 0 0 0 0 0 0 0 0 0 0 0
n 795 6 5 1 0 1 1 1.3707733799999999 3911703.1378910774 1 1 0 0 0 0 0 1 0 -23241.633086860089 0 1 0 0 0 0 0 0 0 0 0 0 0 0 0 0 0
n 795 224 7 1 0 1 1 1.3707733799999999 3965461.3613784579 1 1 0 0 0 -2.3479714600000001 3.3520285400000001 1 0 -76999.817672469318 77.46765037380672 1 0 0 0 0 0 0 0 0 0 0 0 0 0 0 0
n 796 6 5 1 0 1 1 1.41797146 4112831.1079160883 1 1 0 0 0 0 0 1 0 -2.6274464368862691e-11 -9.5543506616799792e-13 1 0 0 0 0 0 0 0 0 0 0 0 0 0 0 0
n 797 224 4 1 0 1 1 1.3707733799999999 4060592.163043235 1 1 0 0 0 -2.3479714600000001 3.3520285400000001 1 0 170780.89923881396 -21513.9053140879 1 0 0 0 0 0 0 0 0 0 0 0 0 0 0 0
n 797 6 5 1 0 1 1 1.3707733799999999 3911703.1378910774 1 1 0 0 0 0 0 1 0 23241.633086860089 -9.5543506616799792e-13 1 0 0 0 0 0 0 0 0 0 0 0 0 0 0 0
n 798 224 4 1 0 1 1 1.0264523194694961 2443307.5510827741 1 1 0 0 0 -2.0036503999619235 3.6963496000380767 1 0 184393.00029780151 -52329.571990490222 1 0 0 0 0 0 0 0 0 0 0 0 0 0 0 0
n 799 224 4 1 0 1 1 0.82262754190878751 1517437.7640654906 1 1 0 0 0 -1.7998256237118164 3.9001743762881835 1 0 220268.01974996991 -81159.348694427448 1 0 0 0 0 0 0 0 0 0 0 0 0 0 0 0
n 800 3 3 1 0 1 1 0.57487405627235388 612755.62918243697 6.0822715056128066e+20 96916316519690928 629768.13453624747 0.21895402946282214 -0.98128054127607589 -1.1020721428784119 -0.022072138762505238 1 1.0039475020847954e+28 472090.35247506085 -187139.31318963133 1 116991.32062833036 516745.82375127601 629768.13453624747 493014.33985599416 116977.77050124001 609992.10887995164 -154800.11660000987 -1780.5319931528252 -156580.64870149674 609992.10887995164 -156580.64870149674 0 0 0 0
n 800 224 4 1 0 1 1 0.57487405627235388 373182.86790174735 1 1 0 0 0 -1.1020721428784119 -0.022072138762505238 1 0 250108.50632793384 -96990.79383486911 1 0 0 0 0 0 0 0 0 0 0 0 0 0 0 0
n 801 3 3 1 0 1 1 0.30658844048836303 1780247.0364577053 9.3472627503666442e+18 6.7550997266591386e+17 830353.7873526141 0.22088777291734427 -0.76369775071553858 -0.83378652253760577 0.24621347746239419 1 1.6947918764798612e+25 551091.82828820392 -261065.20547242073 1 582691.88974634279 248740.32758524574 830353.7873526141 246493.57745214304 582534.35234550899 829027.93127493444 -33356.659515684754 -13548.552208775332 -46905.211724460089 829027.93127493444 -46905.211724460089 0 0 0 0
n 802 6 1 1 0 1 1 -0.047198082600000003 2852271.7546568718 1 1 0 0 0 0 0 1 0 0 0 1 0 0 0 0 0 0 0 0 0 0 0 0 0 0 0
n 802 3 3 1 0 1 1 -0.047198082600000003 3419958.6501585208 2331419559.9999962 89826248399.999985 853940.13317112136 0 0 -0.47999999999999998 0.6 1 0 404534.7291405375 -398271.34305505967 1 853962.2136195252 22.081598320614635 853940.13317112136 -16.310298565852662 628854.55352139636 628838.24432311056 14.88526606627404 -577748.56780647242 -577733.68664789142 628838.24432311056 -577733.68664789142 0 0 0 0
n 803 6 1 1 0 1 1 -0.047198082600000003 2866178.4240643345 1 1 0 0 0 0 0 1 0 -5164.8073526355747 12912.018381588938 1 0 0 0 0 0 0 0 0 0 0 0 0 0 0 0
n 803 3 3 1 0 1 1 -0.047198082600000003 3375191.7573153926 2331419559.9999962 89826248399.999985 6572640.3942791261 0 0 -0.47999999999999998 0.6 1 0 7024.0828930094494 -522872.82318123319 1 6573718.3180426462 1077.9282495347418 6572640.3942791261 0 0 0 1077.9282495347418 -6573718.3180426462 -6572640.3942791261 0 -6572640.3942791261 0 0 0 0
n 804 6 1 1 0 1 1 -0.047198082600000003 2875513.387743732 1 1 0 0 0 0 0 1 0 0 23241.633086860089 1 0 0 0 0 0 0 0 0 0 0 0 0 0 0 0
n 804 3 3 1 0 1 1 -0.047198082600000003 3345282.9626740646 2331419559.9999962 89826248399.999985 4426454.8115327088 0 0 -0.47999999999999998 0.6 1 0 883.03913081422684 -493010.4152089429 1 4427787.0297734877 1332.2184082045189 4426454.8115327088 0 0 0 1332.2184082045189 -4427787.0297734877 -4426454.8115327088 0 -4426454.8115327088 0 0 0 0
n 805 6 1 1 0 1 1 -0.047198082600000003 2866238.2379505625 1 1 0 0 0 0 0 1 0 7747.211028953363 11620.816543430044 1 0 0 0 0 0 0 0 0 0 0 0 0 0 0 0
n 805 3 3 1 0 1 1 -0.047198082600000003 3356360.306059821 2331419559.9999962 89826248399.999985 3120729.3417680222 0 0 -0.47999999999999998 0.6 1 0 -7278.8679757710497 -504035.99461753096 1 3121587.5788578931 858.23642509348826 3120729.3417680222 0 0 0 858.23642509348826 -3121587.5788578931 -3120729.3417680222 0 -3120729.3417680222 0 0 0 0
n 806 6 1 1 0 1 1 -0.047198082600000003 2852271.7546568718 1 1 0 0 0 0 0 1 0 0 0 1 0 0 0 0 0 0 0 0 0 0 0 0 0 0 0
n 806 3 3 1 0 1 1 -0.047198082600000003 3228910.9607065488 2331419559.9999962 89826248399.999985 1195716.4360155524 0 0 -0.47999999999999998 0.6 1 0 -178775.67857953015 -331506.18155358091 1 1195917.7846896802 222.21688966430773 1195716.4360155524 154.88922529274589 -392536.2238188067 -392381.3346929843 159.34137593065219 -1129661.3071812235 -1129501.9625715215 -392381.3346929843 -1129501.9625715215 0 0 0 0
n 807 3 3 1 0 1 1 0.24115110257982797 1702528.2594568878 2.5130293747543923e+17 30430354191044900 219754.89504589277 0.18988436300594741 -0.61755196535243739 -0.76834918462907065 0.31165081537092931 1 5.6113476275668346e+20 -176451.48486837125 -133092.70811420507 1 216227.14848651874 3652.2976415168705 219754.89504589277 -3557.9411540030669 -216084.83694350487 -219642.77817137205 824.82273351292076 -7843.6533457301894 -7018.8306122172689 -219642.77817137205 -7018.8306122172689 0 0 0 0
n 808 3 3 1 0 1 1 0.3707729931143503 1005968.549217061 2.6188764104897286e+19 1329984178027346.2 51724.873009262279 0.18874003257782213 -0.66622430057922655 -0.89797107611435023 0.1820289238856497 1 2.5541268858970499e+23 -83373.227815658815 -113288.58799263746 1 510.46491118677068 51833.679786232336 51724.873009262279 -30079.554852703437 -341.20186254726923 -30420.756724114402 42213.111021917772 -379.67843499880075 41833.432590365963 -30420.756724114402 41833.432590365963 0 0 0 0
n 809 3 3 1 0 1 1 0.40971355093260775 779688.9138469816 6.9541287634391638e+19 386012938829135.69 161630.51520647365 0.18857214568011527 -0.67318371550162737 -0.93691163388336496 0.14308836611663503 1 5.2269242349549144e+23 -46406.104017971324 -88017.109526493659 1 128.93356118568482 161727.14425175256 161630.51520647365 -84942.608489084363 -21.854977824798695 -84964.46340570043 137624.06374327961 -127.06778988663496 137496.99627790265 -84964.46340570043 137496.99627790265 0 0 0 0
n 810 3 3 1 0 1 1 0.43140972873255318 658336.03761937423 1.054648209108626e+20 156806912144742.25 331803.59347380803 0.18847184007033521 -0.67159072643097428 -0.95860781173255327 0.12139218826744677 1 4.883598354665867e+23 -22445.872487868783 -78135.151586694919 1 66.714028816345632 331868.1443154657 331803.59347380803 -95097.076783647703 2.3551887417396866 -95094.721502989443 317951.11935497535 -66.672442330426577 317884.44713571452 -95094.721502989443 317884.44713571452 0 0 0 0
n 811 3 3 1 0 1 1 0.44516871015296655 590108.56846154248 1.3207360177317134e+20 69765847843100.953 339662.24222129554 0.18835126902515686 -0.66441281820142517 -0.97236679220220923 0.1076332077977907 1 3.4077363392422112e+23 -5555.8389460557446 -78305.569905667784 1 21.616765241298925 339683.64607433579 339662.24222129554 -82644.257372310836 2.2728040330458943 -82641.984327042475 329476.2851588098 -21.496914546920756 329454.78823697497 -82641.984327042475 329454.78823697497 0 0 0 0
n 812 3 3 1 0 1 1 0.44394043248754395 578015.22655271494 1.2941271560600161e+20 64414462521914.25 364908.21245131595 0.18827842283588681 -0.66112137682346772 -0.97113851548754404 0.10886148451245603 1 3.0214046664567567e+23 2643.5720926758613 -60574.413394236159 1 6.3102970913010346 364914.41211334546 364908.21245131595 -73745.382154949635 0.10205794651426109 -73745.280222460366 357384.60102328949 -6.3089996926076841 357378.29204235837 -73745.280222460366 357378.29204235837 0 0 0 0
n 813 3 3 1 0 1 1 0.4397120583299613 590933.13535465137 1.207974567064808e+20 76097829588462.844 193272.99732269029 0.18820590935445433 -0.66120207342578274 -0.96691014128071862 0.1130898587192814 1 3.1109125360542964e+23 4033.224263483507 -53438.098152460887 1 4.1968615605386308 193276.4256028372 193272.99732269029 -79886.741755209136 -0.7846398136528665 -79887.526192191915 175993.12400969779 -4.1202649626799781 175989.00386893513 -79887.526192191915 175989.00386893513 0 0 0 0
n 814 3 3 1 0 1 1 0.43636479664718708 601794.71278732736 1.1415866141359541e+20 91304319359815 120633.36256141642 0.18813948872392416 -0.66256450875633444 -0.96356287964718701 0.11643712035281295 1 3.3349044506266484e+23 3424.1904184883479 -48752.378768447161 1 2.8792991533720071 120634.38336359174 120633.36256141642 -78155.806949958787 -1.3812093932522396 -78157.188209052751 91892.936824537552 -2.5144034589197739 91890.4224898018 -78157.188209052751 91890.4224898018 0 0 0 0
n 815 3 3 1 0 1 1 0.43628145682165986 598437.001777036 1.1387967998683845e+20 96577218020521.219 87014.456258540522 0.18808366617865913 -0.66393263037502992 -0.96347953882165993 0.11652046117834011 1 3.5125210745415724e+23 2179.4172780529966 -45889.645235125026 1 2.2948681180845378 87013.826443787882 87014.456258540522 -73043.528708316837 -1.7106288094381494 -73045.239401397906 47279.964699341159 -1.4897209451725297 47278.474958472369 -73045.239401397906 47278.474958472369 0 0 0 0
n 816 3 3 1 0 1 1 0.44336224470353897 561124.30213785835 1.2759248100520754e+20 78704341528563 70762.050619298898 0.1880098998571065 -0.66572292362906793 -0.97056032770353906 0.109439672296461 1 3.5970805412982759e+23 936.57417267312917 -44434.383400158331 1 2.0150909173702947 70760.451214829314 70762.050619298898 -68402.962511734979 -1.8485049891594967 -68404.811084511704 18110.707059565713 -0.72724228878832198 18109.979842656638 -68404.811084511704 18109.979842656638 0 0 0 0
n 817 3 3 1 0 1 1 0.46934075716679335 1381730.7438365011 1.8378161054807769e+20 33266783653008.648 64449.630082199299 0.18787609498862759 -0.66943919433784305 -0.99653884011755067 0.083461160072600835 1 3.1712199462879413e+23 203.70515532429997 -43855.853345009724 1 1.9042735737539407 64447.788403407358 64449.630082199299 -63930.431285101127 -1.880521013962323 -63932.311865664342 1960.1512507332957 -0.27306691305008313 1959.8781849203285 -63932.311865664342 1959.8781849203285 0 0 0 0
n 818 3 3 1 0 1 1 0.48443741003214308 1306463.4547839339 2.2002492476203228e+20 21858897513736.238 60666.818888980735 0.18780073192629396 -0.67367923563001653 -1.0116354882291139 0.068364507682629735 1 3.0037615145303672e+23 -30.098001038543703 -43618.361626104481 1 1.8920191464821148 60664.954066097031 60666.818888980735 -60014.280577635858 -1.8894184892083459 -60016.170021893791 -1567.4101312851903 -0.088509718716712524 -1567.4986451255252 -60016.170021893791 -1567.4986451255252 0 0 0 0
n 819 3 3 1 0 1 1 0.48954388732709858 1281056.2914101509 2.3278104581438934e+20 20347430058880.18 57616.789527840032 0.1877582042360374 -0.67693332467071454 -1.0167419722286131 0.06325802976797712 1 3.1352380075966155e+23 -66.758964794014105 -43536.70641425901 1 1.8961193390073388 57614.906977566876 57616.789527840032 -57249.165327166229 -1.895821991595112 -57251.06117298147 -1991.9787644465146 -0.027593928491580162 -1992.0063551584697 -57251.06117298147 -1992.0063551584697 0 0 0 0
n 820 3 3 1 0 1 1 0.49132622567941586 1272209.5863870315 2.3723999613864854e+20 21024052818816.285 55977.343809785649 0.1877215058246372 -0.67956135051051136 -1.0185243086794158 0.061475691891038499 1 3.3651347402459901e+23 -62.82911820092307 -43512.579092530337 1 1.8949471793961139 55975.452395817782 55977.343809785649 -55866.333912250047 -1.8949282357107857 -55868.228773210314 -1525.9503026394132 -0.0059898743301807968 -1525.9562905576245 -55868.228773210314 -1525.9562905576245 0 0 0 0
n 821 3 3 1 0 1 1 0.49179968375548738 1269878.753788339 2.3836245073839374e+20 22533982939900.094 55492.75527843395 0.18768516067095933 -0.68182784044124456 -1.0189977696077592 0.061002233339588353 1 3.6390420199073316e+23 -60.096485929466979 -43512.721748772587 1 1.8958781824953654 55490.859925046192 55492.75527843395 -55485.578147847693 -1.8958690479655285 -55487.473993662927 -749.71937275819664 0.0049250787818820949 -749.71444848335182 -55487.473993662927 -749.71444848335182 0 0 0 0
n 822 3 3 1 0 1 1 0.49143587634849878 1271725.8752922756 2.3733812035215488e+20 24788916443544.098 56069.346498847932 0.18764874133926313 -0.68392959943183584 -1.0186339622007707 0.061366041412106949 1 3.964436832108668e+23 -74.120577920624754 -43537.842345980207 1 1.9024082879883903 56067.447206040306 56069.346498847932 -55996.033894958979 -1.9022935868544313 -55997.93614233152 20.203198324783372 0.016572867105162151 20.219771217987194 -55997.93614233152 20.219771217987194 0 0 0 0
n 823 3 3 1 0 1 1 0.48979509869354443 1279970.438690939 2.3305802056079226e+20 28652620879059.273 57805.15239677472 0.18761193206044621 -0.68603345092708079 -1.0169931778905155 0.063006818686758503 1 4.408975293043308e+23 -129.99635609959961 -43619.983583752852 1 1.9169894154272711 57803.248179692251 57805.15239677472 -57504.730267334991 -1.9164571801049488 -57506.646795104585 505.74432897095375 0.0359139514092469 505.7802466316715 -57506.646795104585 505.7802466316715 0 0 0 0
n 824 3 3 1 0 1 1 0.48490628460425284 1304510.5174550712 2.2063867042408248e+20 37703214539576.641 61003.218755291324 0.18756951688529186 -0.68824104187088253 -1.0121043704565245 0.067895633251428694 1 5.178597167516965e+23 -301.12087616135648 -43853.938688464579 1 1.9500514103741504 61001.296810819411 61003.218755291324 -60423.70497775697 -1.9480584923288986 -60425.653020885569 291.81938386141962 0.06746144411597968 291.88684494951053 -60425.653020885569 291.88684494951053 0 0 0 0
n 825 3 3 1 0 1 1 0.4701509098955855 1378517.2896067481 1.8480985212410983e+20 73188141752592.016 65222.726460003811 0.18749366511486384 -0.69063305079224213 -0.99734899194482818 0.082651007579793129 1 7.0109615201902859e+23 -781.92783329768179 -44419.537942570059 1 2.0225683991764303 65220.746409088715 65222.726460003811 -64766.708078873977 -2.0142849514579013 -64768.722107285495 -2089.3617063556394 0.10775677138277071 -2089.2539484492113 -64768.722107285495 -2089.2539484492113 0 0 0 0
n 826 3 3 1 0 1 1 0.4449007579283818 555108.08793678391 1.2939680625554158e+20 208277330187699.47 71363.179993691854 0.18735926126178673 -0.69242004353775843 -0.97209883992838175 0.10790116007161821 1 9.7649702507432933e+23 -1890.3086946905089 -45656.155572871627 1 2.1611954864931313 71361.087176882822 71363.179993691854 -70720.170646599086 -2.1244603912268651 -70722.294978767124 -9542.0576034719961 0.098562772063275281 -9541.9590687323525 -70722.294978767124 -9541.9590687323525 0 0 0 0
n 827 3 3 1 0 1 1 0.4387141098559838 589233.3551364867 1.1704019402759681e+20 273538437887649 79809.749733156175 0.18728973511662619 -0.69327998785452505 -0.96591219285598384 0.11408780714401623 1 1.0493330211520236e+24 -3508.8467197894079 -48144.987242976858 1 2.3334745510501382 79807.446157383776 79809.749733156175 -78074.825772854092 -2.27689733651061 -78077.102265114823 -16525.363758317861 -0.35259497210288154 -16525.716336396745 -78077.102265114823 -16525.716336396745 0 0 0 0
n 828 3 3 1 0 1 1 0.43997063076630194 588343.76134149579 1.1939683747671471e+20 269885503008757 90122.940209081062 0.18723553135821805 -0.69418894107578244 -0.96716871371705926 0.11283128628294074 1 1.077381380756087e+24 -5270.9939722034796 -52277.694262573074 1 3.127797823154101 90119.971856204647 90122.940209081062 -87269.290928749819 -2.6373276295937567 -87271.928370356676 -22484.657159886665 -1.6645566538347429 -22486.321712512443 -87271.928370356676 -22486.321712512443 0 0 0 0
n 829 3 3 1 0 1 1 0.44508215353215774 570613.89390472078 1.2947224048050977e+20 237403002141221.03 101667.18757793907 0.18716611892110799 -0.69598520240655093 -0.97228023653215778 0.10771976346784222 1 1.1143533452793336e+24 -6924.8030120960711 -58375.172664835838 1 6.0771872876091599 101662.15447662023 101667.18757793907 -95640.189829102019 -3.5825108824323499 -95643.772239051599 -34463.723118783782 -4.9072357458461893 -34468.630355637586 -95643.772239051599 -34468.630355637586 0 0 0 0
n 830 3 3 1 0 1 1 0.45242703203726187 544560.41260044475 1.4465411792163014e+20 207236865963146.34 117815.39900845774 0.18708837872794465 -0.69981684624445495 -0.97962511503726191 0.1003748849627381 1 1.2142210217584848e+24 -8063.2543862404036 -67026.204204984853 1 15.429267992580591 117802.74756152656 117815.39900845774 -98372.288309164942 -5.706499794039928 -98377.994558855062 -64807.679030437437 -14.335073292389897 -64822.014086938056 -98377.994558855062 -64822.014086938056 0 0 0 0
n 831 3 3 1 0 1 1 0.46009064979851666 514756.40977360425 1.6130404449167383e+20 209437468527596.75 281522.55773565883 0.18701121713356642 -0.70775353577581313 -0.98728873274927387 0.092711267711331868 1 1.525830774050222e+24 -2539.8124315108512 -74033.053367106317 1 81.159414679710366 281443.03660604561 281522.55773565883 -88315.654522362558 -9.5474733209462759 -88325.201706431588 -267226.77331178822 -80.595875249772448 -267307.36891817255 -88325.201706431588 -267307.36891817255 0 0 0 0
n 832 3 3 1 0 1 1 0.46165030775587323 509258.69546673784 1.646925957706502e+20 288429640244828.62 815523.77721452911 0.18695278759596057 -0.71758659002534531 -0.98884839070663044 0.091151609288445221 1 2.1905198704272067e+24 2202.4999739646551 -75934.600015330929 1 203.17510982700119 815320.78383260302 815523.77721452911 -83699.166060061689 -12.313892667123044 -83711.479701738528 -811013.04789549683 -202.80160948915514 -811215.8492307039 -83711.479701738528 -811215.8492307039 0 0 0 0
n 833 3 3 1 0 1 1 0.45730234381175039 538482.13718161476 1.5488029473783366e+20 421078053913670 350908.25974787469 0.18691542457717908 -0.7230203051341062 -0.98450042586099307 0.095499573968552562 1 2.8282241776212398e+24 11861.180099424757 -83676.676896845631 1 219.4150245506716 350702.83278932044 350908.25974787469 -123372.23930580317 -0.081562039641125822 -123372.32055633811 -328285.85599548352 -219.4150087929921 -328505.27134158934 -123372.32055633811 -328505.27134158934 0 0 0 0
n 834 3 3 1 0 1 1 0.44663306966723282 617811.83893965581 1.3200618771914103e+20 742483145939248 207611.34668589165 0.18685408239171664 -0.72701412890937556 -0.97383115266723286 0.10616884733276716 1 3.6227157926176551e+24 30499.158615298169 -108929.17523802773 1 267.59644354865998 207446.45044872974 207611.34668589165 -157235.934758205 12.625703166996267 -157223.30891750302 -135317.53488327132 -267.29842446534451 -135584.83338554023 -157223.30891750302 -135584.83338554023 0 0 0 0
[truncated: 159,549 more chars]
