# Supplementary material for: A nonvolatile bidirectional reconfigurable FET based on S/D self programmable floating gates
Source: PLoS One. 2023 May 24;18(5):e0284616. doi: 10.1371/journal.pone.0284616 (PMC10208489; doi:10.1371/journal.pone.0284616)
Supplement: S9 File — (STR) [file pone.0284616.s009.str]

v ATLAS
# silvaco.file ASCII version=1.14.19 format=1 contents=SDB,Coord2D

Copyright "###################################################################"
Copyright "#                    Copyright Silvaco Inc. (c)                   #"
Copyright "#                            1992-2014                            #"
Copyright "#                                                                 #"
Copyright "# This file format and the following Key are copyright Silvaco    #"
Copyright "# International. You may not use, this format or key without      #"
Copyright "# reproducing this message in full and obtaining                  #"
Copyright "# express written permission from Silvaco Inc.                    #"
Copyright "#                                                                 #"
Copyright "# To obtain such permission please contact: Silvaco Inc.          #"
Copyright "#                                           support@silvaco.com   #"
Copyright "#                                                                 #"
Copyright "# KEY=SVC86hn7562asdx                       PROD=345              #"
Copyright "###################################################################"
#tonyplot3d 3.10.53.R (Fri Apr 15 08:42:57 PDT 2016)
#libSDB 1.12.35 (Wed Nov 18 07:58:07 PST 2015)
j 12 1 4 3 10 9 5 703 704 705 706 711 712
k 2 1513 1958 1030 9 2872 -0.021499999999999998 0.0215 -0.0115 0.0115 0 0
c 1 -0.021499999999999998 -0.0115 0
c 2 -0.020500000000000001 -0.0115 0
c 3 -0.0195 -0.0115 0
c 4 -0.018499999999999999 -0.0115 0
c 5 -0.017500000000000002 -0.0115 0
c 6 -0.016500000000000001 -0.0115 0
c 7 -0.0155 -0.0115 0
c 8 -0.014500000000000001 -0.0115 0
c 9 -0.0135 -0.0115 0
c 10 -0.012500000000000001 -0.0115 0
c 11 -0.0115 -0.0115 0
c 12 -0.010999999999999999 -0.0115 0
c 13 -0.01 -0.0115 0
c 14 -0.0089999999999999993 -0.0115 0
c 15 -0.0080000000000000002 -0.0115 0
c 16 -0.0073749999999999996 -0.0115 0
c 17 -0.0067499999999999999 -0.0115 0
c 18 -0.0061250000000000002 -0.0115 0
c 19 -0.0054999999999999997 -0.0115 0
c 20 -0.004875 -0.0115 0
c 21 -0.0042500000000000003 -0.0115 0
c 22 -0.0036250000000000002 -0.0115 0
c 23 -0.0030000000000000001 -0.0115 0
c 24 -0.0022499999999999998 -0.0115 0
c 25 -0.0015 -0.0115 0
c 26 -0.00075000000000000002 -0.0115 0
c 27 0 -0.0115 0
c 28 0.00075 -0.0115 0
c 29 0.0015 -0.0115 0
c 30 0.00225 -0.0115 0
c 31 0.003 -0.0115 0
c 32 0.003625 -0.0115 0
c 33 0.00425 -0.0115 0
c 34 0.004875 -0.0115 0
c 35 0.0055 -0.0115 0
c 36 0.006125 -0.0115 0
c 37 0.00675 -0.0115 0
c 38 0.007375 -0.0115 0
c 39 0.008 -0.0115 0
c 40 0.009 -0.0115 0
c 41 0.01 -0.0115 0
c 42 0.011 -0.0115 0
c 43 0.0115 -0.0115 0
c 44 0.0125 -0.0115 0
c 45 0.0135 -0.0115 0
c 46 0.0145 -0.0115 0
c 47 0.0155 -0.0115 0
c 48 0.0165 -0.0115 0
c 49 0.0175 -0.0115 0
c 50 0.0185 -0.0115 0
c 51 0.0195 -0.0115 0
c 52 0.0205 -0.0115 0
c 53 0.0215 -0.0115 0
c 54 -0.021499999999999998 -0.010500000000000001 0
c 55 -0.020500000000000001 -0.010500000000000001 0
c 56 -0.0195 -0.010500000000000001 0
c 57 -0.018499999999999999 -0.010500000000000001 0
c 58 -0.017500000000000002 -0.010500000000000001 0
c 59 -0.016500000000000001 -0.010500000000000001 0
c 60 -0.0155 -0.010500000000000001 0
c 61 -0.014500000000000001 -0.010500000000000001 0
c 62 -0.0135 -0.010500000000000001 0
c 63 -0.012500000000000001 -0.010500000000000001 0
c 64 -0.0115 -0.010500000000000001 0
c 65 -0.010999999999999999 -0.010500000000000001 0
c 66 -0.01 -0.010500000000000001 0
c 67 -0.0089999999999999993 -0.010500000000000001 0
c 68 -0.0080000000000000002 -0.010500000000000001 0
c 69 -0.0073749999999999996 -0.010500000000000001 0
c 70 -0.0067499999999999999 -0.010500000000000001 0
c 71 -0.0061250000000000002 -0.010500000000000001 0
c 72 -0.0054999999999999997 -0.010500000000000001 0
c 73 -0.004875 -0.010500000000000001 0
c 74 -0.0042500000000000003 -0.010500000000000001 0
c 75 -0.0036250000000000002 -0.010500000000000001 0
c 76 -0.0030000000000000001 -0.010500000000000001 0
c 77 -0.0022499999999999998 -0.010500000000000001 0
c 78 -0.0015 -0.010500000000000001 0
c 79 -0.00075000000000000002 -0.010500000000000001 0
c 80 0 -0.010500000000000001 0
c 81 0.00075 -0.010500000000000001 0
c 82 0.0015 -0.010500000000000001 0
c 83 0.00225 -0.010500000000000001 0
c 84 0.003 -0.010500000000000001 0
c 85 0.003625 -0.010500000000000001 0
c 86 0.00425 -0.010500000000000001 0
c 87 0.004875 -0.010500000000000001 0
c 88 0.0055 -0.010500000000000001 0
c 89 0.006125 -0.010500000000000001 0
c 90 0.00675 -0.010500000000000001 0
c 91 0.007375 -0.010500000000000001 0
c 92 0.008 -0.010500000000000001 0
c 93 0.009 -0.010500000000000001 0
c 94 0.01 -0.010500000000000001 0
c 95 0.011 -0.010500000000000001 0
c 96 0.0115 -0.010500000000000001 0
c 97 0.0125 -0.010500000000000001 0
c 98 0.0135 -0.010500000000000001 0
c 99 0.0145 -0.010500000000000001 0
c 100 0.0155 -0.010500000000000001 0
c 101 0.0165 -0.010500000000000001 0
c 102 0.0175 -0.010500000000000001 0
c 103 0.0185 -0.010500000000000001 0
c 104 0.0195 -0.010500000000000001 0
c 105 0.0205 -0.010500000000000001 0
c 106 0.0215 -0.010500000000000001 0
c 107 -0.021499999999999998 -0.0094999999999999998 0
c 108 -0.020500000000000001 -0.0094999999999999998 0
c 109 -0.0195 -0.0094999999999999998 0
c 110 -0.018499999999999999 -0.0094999999999999998 0
c 111 -0.017500000000000002 -0.0094999999999999998 0
c 112 -0.016500000000000001 -0.0094999999999999998 0
c 113 -0.0155 -0.0094999999999999998 0
c 114 -0.014500000000000001 -0.0094999999999999998 0
c 115 -0.0135 -0.0094999999999999998 0
c 116 -0.012500000000000001 -0.0094999999999999998 0
c 117 -0.0115 -0.0094999999999999998 0
c 118 -0.010999999999999999 -0.0094999999999999998 0
c 119 -0.01 -0.0094999999999999998 0
c 120 -0.0089999999999999993 -0.0094999999999999998 0
c 121 -0.0080000000000000002 -0.0094999999999999998 0
c 122 -0.0073749999999999996 -0.0094999999999999998 0
c 123 -0.0067499999999999999 -0.0094999999999999998 0
c 124 -0.0061250000000000002 -0.0094999999999999998 0
c 125 -0.0054999999999999997 -0.0094999999999999998 0
c 126 -0.004875 -0.0094999999999999998 0
c 127 -0.0042500000000000003 -0.0094999999999999998 0
c 128 -0.0036250000000000002 -0.0094999999999999998 0
c 129 -0.0030000000000000001 -0.0094999999999999998 0
c 130 -0.0022499999999999998 -0.0094999999999999998 0
c 131 -0.0015 -0.0094999999999999998 0
c 132 -0.00075000000000000002 -0.0094999999999999998 0
c 133 0 -0.0094999999999999998 0
c 134 0.00075 -0.0094999999999999998 0
c 135 0.0015 -0.0094999999999999998 0
c 136 0.00225 -0.0094999999999999998 0
c 137 0.003 -0.0094999999999999998 0
c 138 0.003625 -0.0094999999999999998 0
c 139 0.00425 -0.0094999999999999998 0
c 140 0.004875 -0.0094999999999999998 0
c 141 0.0055 -0.0094999999999999998 0
c 142 0.006125 -0.0094999999999999998 0
c 143 0.00675 -0.0094999999999999998 0
c 144 0.007375 -0.0094999999999999998 0
c 145 0.008 -0.0094999999999999998 0
c 146 0.009 -0.0094999999999999998 0
c 147 0.01 -0.0094999999999999998 0
c 148 0.011 -0.0094999999999999998 0
c 149 0.0115 -0.0094999999999999998 0
c 150 0.0125 -0.0094999999999999998 0
c 151 0.0135 -0.0094999999999999998 0
c 152 0.0145 -0.0094999999999999998 0
c 153 0.0155 -0.0094999999999999998 0
c 154 0.0165 -0.0094999999999999998 0
c 155 0.0175 -0.0094999999999999998 0
c 156 0.0185 -0.0094999999999999998 0
c 157 0.0195 -0.0094999999999999998 0
c 158 0.0205 -0.0094999999999999998 0
c 159 0.0215 -0.0094999999999999998 0
c 160 -0.021499999999999998 -0.0085000000000000006 0
c 161 -0.020500000000000001 -0.0085000000000000006 0
c 162 -0.0195 -0.0085000000000000006 0
c 163 -0.018499999999999999 -0.0085000000000000006 0
c 164 -0.017500000000000002 -0.0085000000000000006 0
c 165 -0.016500000000000001 -0.0085000000000000006 0
c 166 -0.0155 -0.0085000000000000006 0
c 167 -0.014500000000000001 -0.0085000000000000006 0
c 168 -0.0135 -0.0085000000000000006 0
c 169 -0.012500000000000001 -0.0085000000000000006 0
c 170 -0.0115 -0.0085000000000000006 0
c 171 -0.010999999999999999 -0.0085000000000000006 0
c 172 -0.01 -0.0085000000000000006 0
c 173 -0.0089999999999999993 -0.0085000000000000006 0
c 174 -0.0080000000000000002 -0.0085000000000000006 0
c 175 -0.0073749999999999996 -0.0085000000000000006 0
c 176 -0.0067499999999999999 -0.0085000000000000006 0
c 177 -0.0061250000000000002 -0.0085000000000000006 0
c 178 -0.0054999999999999997 -0.0085000000000000006 0
c 179 -0.004875 -0.0085000000000000006 0
c 180 -0.0042500000000000003 -0.0085000000000000006 0
c 181 -0.0036250000000000002 -0.0085000000000000006 0
c 182 -0.0030000000000000001 -0.0085000000000000006 0
c 183 -0.0022499999999999998 -0.0085000000000000006 0
c 184 -0.0015 -0.0085000000000000006 0
c 185 -0.00075000000000000002 -0.0085000000000000006 0
c 186 0 -0.0085000000000000006 0
c 187 0.00075 -0.0085000000000000006 0
c 188 0.0015 -0.0085000000000000006 0
c 189 0.00225 -0.0085000000000000006 0
c 190 0.003 -0.0085000000000000006 0
c 191 0.003625 -0.0085000000000000006 0
c 192 0.00425 -0.0085000000000000006 0
c 193 0.004875 -0.0085000000000000006 0
c 194 0.0055 -0.0085000000000000006 0
c 195 0.006125 -0.0085000000000000006 0
c 196 0.00675 -0.0085000000000000006 0
c 197 0.007375 -0.0085000000000000006 0
c 198 0.008 -0.0085000000000000006 0
c 199 0.009 -0.0085000000000000006 0
c 200 0.01 -0.0085000000000000006 0
c 201 0.011 -0.0085000000000000006 0
c 202 0.0115 -0.0085000000000000006 0
c 203 0.0125 -0.0085000000000000006 0
c 204 0.0135 -0.0085000000000000006 0
c 205 0.0145 -0.0085000000000000006 0
c 206 0.0155 -0.0085000000000000006 0
c 207 0.0165 -0.0085000000000000006 0
c 208 0.0175 -0.0085000000000000006 0
c 209 0.0185 -0.0085000000000000006 0
c 210 0.0195 -0.0085000000000000006 0
c 211 0.0205 -0.0085000000000000006 0
c 212 0.0215 -0.0085000000000000006 0
c 213 -0.021499999999999998 -0.0074999999999999997 0
c 214 -0.020500000000000001 -0.0074999999999999997 0
c 215 -0.0195 -0.0074999999999999997 0
c 216 -0.018499999999999999 -0.0074999999999999997 0
c 217 -0.017500000000000002 -0.0074999999999999997 0
c 218 -0.016500000000000001 -0.0074999999999999997 0
c 219 -0.0155 -0.0074999999999999997 0
c 220 -0.014500000000000001 -0.0074999999999999997 0
c 221 -0.0135 -0.0074999999999999997 0
c 222 -0.012500000000000001 -0.0074999999999999997 0
c 223 -0.0115 -0.0074999999999999997 0
c 224 -0.010999999999999999 -0.0074999999999999997 0
c 225 -0.01 -0.0074999999999999997 0
c 226 -0.0089999999999999993 -0.0074999999999999997 0
c 227 -0.0080000000000000002 -0.0074999999999999997 0
c 228 -0.0073749999999999996 -0.0074999999999999997 0
c 229 -0.0067499999999999999 -0.0074999999999999997 0
c 230 -0.0061250000000000002 -0.0074999999999999997 0
c 231 -0.0054999999999999997 -0.0074999999999999997 0
c 232 -0.004875 -0.0074999999999999997 0
c 233 -0.0042500000000000003 -0.0074999999999999997 0
c 234 -0.0036250000000000002 -0.0074999999999999997 0
c 235 -0.0030000000000000001 -0.0074999999999999997 0
c 236 -0.0022499999999999998 -0.0074999999999999997 0
c 237 -0.0015 -0.0074999999999999997 0
c 238 -0.00075000000000000002 -0.0074999999999999997 0
c 239 0 -0.0074999999999999997 0
c 240 0.00075 -0.0074999999999999997 0
c 241 0.0015 -0.0074999999999999997 0
c 242 0.00225 -0.0074999999999999997 0
c 243 0.003 -0.0074999999999999997 0
c 244 0.003625 -0.0074999999999999997 0
c 245 0.00425 -0.0074999999999999997 0
c 246 0.004875 -0.0074999999999999997 0
c 247 0.0055 -0.0074999999999999997 0
c 248 0.006125 -0.0074999999999999997 0
c 249 0.00675 -0.0074999999999999997 0
c 250 0.007375 -0.0074999999999999997 0
c 251 0.008 -0.0074999999999999997 0
c 252 0.009 -0.0074999999999999997 0
c 253 0.01 -0.0074999999999999997 0
c 254 0.011 -0.0074999999999999997 0
c 255 0.0115 -0.0074999999999999997 0
c 256 0.0125 -0.0074999999999999997 0
c 257 0.0135 -0.0074999999999999997 0
c 258 0.0145 -0.0074999999999999997 0
c 259 0.0155 -0.0074999999999999997 0
c 260 0.0165 -0.0074999999999999997 0
c 261 0.0175 -0.0074999999999999997 0
c 262 0.0185 -0.0074999999999999997 0
c 263 0.0195 -0.0074999999999999997 0
c 264 0.0205 -0.0074999999999999997 0
c 265 0.0215 -0.0074999999999999997 0
c 266 -0.021499999999999998 -0.0064999999999999997 0
c 267 -0.020500000000000001 -0.0064999999999999997 0
c 268 -0.0195 -0.0064999999999999997 0
c 269 -0.018499999999999999 -0.0064999999999999997 0
c 270 -0.017500000000000002 -0.0064999999999999997 0
c 271 -0.016500000000000001 -0.0064999999999999997 0
c 272 -0.0155 -0.0064999999999999997 0
c 273 -0.014500000000000001 -0.0064999999999999997 0
c 274 -0.0135 -0.0064999999999999997 0
c 275 -0.012500000000000001 -0.0064999999999999997 0
c 276 -0.0115 -0.0064999999999999997 0
c 277 -0.010999999999999999 -0.0064999999999999997 0
c 278 -0.01 -0.0064999999999999997 0
c 279 -0.0089999999999999993 -0.0064999999999999997 0
c 280 -0.0080000000000000002 -0.0064999999999999997 0
c 281 -0.0073749999999999996 -0.0064999999999999997 0
c 282 -0.0067499999999999999 -0.0064999999999999997 0
c 283 -0.0061250000000000002 -0.0064999999999999997 0
c 284 -0.0054999999999999997 -0.0064999999999999997 0
c 285 -0.004875 -0.0064999999999999997 0
c 286 -0.0042500000000000003 -0.0064999999999999997 0
c 287 -0.0036250000000000002 -0.0064999999999999997 0
c 288 -0.0030000000000000001 -0.0064999999999999997 0
c 289 -0.0022499999999999998 -0.0064999999999999997 0
c 290 -0.0015 -0.0064999999999999997 0
c 291 -0.00075000000000000002 -0.0064999999999999997 0
c 292 0 -0.0064999999999999997 0
c 293 0.00075 -0.0064999999999999997 0
c 294 0.0015 -0.0064999999999999997 0
c 295 0.00225 -0.0064999999999999997 0
c 296 0.003 -0.0064999999999999997 0
c 297 0.003625 -0.0064999999999999997 0
c 298 0.00425 -0.0064999999999999997 0
c 299 0.004875 -0.0064999999999999997 0
c 300 0.0055 -0.0064999999999999997 0
c 301 0.006125 -0.0064999999999999997 0
c 302 0.00675 -0.0064999999999999997 0
c 303 0.007375 -0.0064999999999999997 0
c 304 0.008 -0.0064999999999999997 0
c 305 0.009 -0.0064999999999999997 0
c 306 0.01 -0.0064999999999999997 0
c 307 0.011 -0.0064999999999999997 0
c 308 0.0115 -0.0064999999999999997 0
c 309 0.0125 -0.0064999999999999997 0
c 310 0.0135 -0.0064999999999999997 0
c 311 0.0145 -0.0064999999999999997 0
c 312 0.0155 -0.0064999999999999997 0
c 313 0.0165 -0.0064999999999999997 0
c 314 0.0175 -0.0064999999999999997 0
c 315 0.0185 -0.0064999999999999997 0
c 316 0.0195 -0.0064999999999999997 0
c 317 0.0205 -0.0064999999999999997 0
c 318 0.0215 -0.0064999999999999997 0
c 319 -0.021499999999999998 -0.0054999999999999997 0
c 320 -0.020500000000000001 -0.0054999999999999997 0
c 321 -0.0195 -0.0054999999999999997 0
c 322 -0.018499999999999999 -0.0054999999999999997 0
c 323 -0.017500000000000002 -0.0054999999999999997 0
c 324 -0.016500000000000001 -0.0054999999999999997 0
c 325 -0.0155 -0.0054999999999999997 0
c 326 -0.014500000000000001 -0.0054999999999999997 0
c 327 -0.0135 -0.0054999999999999997 0
c 328 -0.012500000000000001 -0.0054999999999999997 0
c 329 -0.0115 -0.0054999999999999997 0
c 330 -0.010999999999999999 -0.0054999999999999997 0
c 331 -0.01 -0.0054999999999999997 0
c 332 -0.0089999999999999993 -0.0054999999999999997 0
c 333 -0.0080000000000000002 -0.0054999999999999997 0
c 334 -0.0073749999999999996 -0.0054999999999999997 0
c 335 -0.0067499999999999999 -0.0054999999999999997 0
c 336 -0.0061250000000000002 -0.0054999999999999997 0
c 337 -0.0054999999999999997 -0.0054999999999999997 0
c 338 -0.004875 -0.0054999999999999997 0
c 339 -0.0042500000000000003 -0.0054999999999999997 0
c 340 -0.0036250000000000002 -0.0054999999999999997 0
c 341 -0.0030000000000000001 -0.0054999999999999997 0
c 342 -0.0022499999999999998 -0.0054999999999999997 0
c 343 -0.0015 -0.0054999999999999997 0
c 344 -0.00075000000000000002 -0.0054999999999999997 0
c 345 0 -0.0054999999999999997 0
c 346 0.00075 -0.0054999999999999997 0
c 347 0.0015 -0.0054999999999999997 0
c 348 0.00225 -0.0054999999999999997 0
c 349 0.003 -0.0054999999999999997 0
c 350 0.003625 -0.0054999999999999997 0
c 351 0.00425 -0.0054999999999999997 0
c 352 0.004875 -0.0054999999999999997 0
c 353 0.0055 -0.0054999999999999997 0
c 354 0.006125 -0.0054999999999999997 0
c 355 0.00675 -0.0054999999999999997 0
c 356 0.007375 -0.0054999999999999997 0
c 357 0.008 -0.0054999999999999997 0
c 358 0.009 -0.0054999999999999997 0
c 359 0.01 -0.0054999999999999997 0
c 360 0.011 -0.0054999999999999997 0
c 361 0.0115 -0.0054999999999999997 0
c 362 0.0125 -0.0054999999999999997 0
c 363 0.0135 -0.0054999999999999997 0
c 364 0.0145 -0.0054999999999999997 0
c 365 0.0155 -0.0054999999999999997 0
c 366 0.0165 -0.0054999999999999997 0
c 367 0.0175 -0.0054999999999999997 0
c 368 0.0185 -0.0054999999999999997 0
c 369 0.0195 -0.0054999999999999997 0
c 370 0.0205 -0.0054999999999999997 0
c 371 0.0215 -0.0054999999999999997 0
c 372 -0.021499999999999998 -0.0044999999999999997 0
c 373 -0.020500000000000001 -0.0044999999999999997 0
c 374 -0.0195 -0.0044999999999999997 0
c 375 -0.018499999999999999 -0.0044999999999999997 0
c 376 -0.017500000000000002 -0.0044999999999999997 0
c 377 -0.016500000000000001 -0.0044999999999999997 0
c 378 -0.0155 -0.0044999999999999997 0
c 379 -0.014500000000000001 -0.0044999999999999997 0
c 380 -0.0135 -0.0044999999999999997 0
c 381 -0.012500000000000001 -0.0044999999999999997 0
c 382 -0.0115 -0.0044999999999999997 0
c 383 -0.010999999999999999 -0.0044999999999999997 0
c 384 -0.01 -0.0044999999999999997 0
c 385 -0.0089999999999999993 -0.0044999999999999997 0
c 386 -0.0080000000000000002 -0.0044999999999999997 0
c 387 -0.0073749999999999996 -0.0044999999999999997 0
c 388 -0.0067499999999999999 -0.0044999999999999997 0
c 389 -0.0061250000000000002 -0.0044999999999999997 0
c 390 -0.0054999999999999997 -0.0044999999999999997 0
c 391 -0.004875 -0.0044999999999999997 0
c 392 -0.0042500000000000003 -0.0044999999999999997 0
c 393 -0.0036250000000000002 -0.0044999999999999997 0
c 394 -0.0030000000000000001 -0.0044999999999999997 0
c 395 -0.0022499999999999998 -0.0044999999999999997 0
c 396 -0.0015 -0.0044999999999999997 0
c 397 -0.00075000000000000002 -0.0044999999999999997 0
c 398 0 -0.0044999999999999997 0
c 399 0.00075 -0.0044999999999999997 0
c 400 0.0015 -0.0044999999999999997 0
c 401 0.00225 -0.0044999999999999997 0
c 402 0.003 -0.0044999999999999997 0
c 403 0.003625 -0.0044999999999999997 0
c 404 0.00425 -0.0044999999999999997 0
c 405 0.004875 -0.0044999999999999997 0
c 406 0.0055 -0.0044999999999999997 0
c 407 0.006125 -0.0044999999999999997 0
c 408 0.00675 -0.0044999999999999997 0
c 409 0.007375 -0.0044999999999999997 0
c 410 0.008 -0.0044999999999999997 0
c 411 0.009 -0.0044999999999999997 0
c 412 0.01 -0.0044999999999999997 0
c 413 0.011 -0.0044999999999999997 0
c 414 0.0115 -0.0044999999999999997 0
c 415 0.0125 -0.0044999999999999997 0
c 416 0.0135 -0.0044999999999999997 0
c 417 0.0145 -0.0044999999999999997 0
c 418 0.0155 -0.0044999999999999997 0
c 419 0.0165 -0.0044999999999999997 0
c 420 0.0175 -0.0044999999999999997 0
c 421 0.0185 -0.0044999999999999997 0
c 422 0.0195 -0.0044999999999999997 0
c 423 0.0205 -0.0044999999999999997 0
c 424 0.0215 -0.0044999999999999997 0
c 425 -0.021499999999999998 -0.0035000000000000001 0
c 426 -0.020500000000000001 -0.0035000000000000001 0
c 427 -0.0195 -0.0035000000000000001 0
c 428 -0.018499999999999999 -0.0035000000000000001 0
c 429 -0.017500000000000002 -0.0035000000000000001 0
c 430 -0.016500000000000001 -0.0035000000000000001 0
c 431 -0.0155 -0.0035000000000000001 0
c 432 -0.014500000000000001 -0.0035000000000000001 0
c 433 -0.0135 -0.0035000000000000001 0
c 434 -0.012500000000000001 -0.0035000000000000001 0
c 435 -0.0115 -0.0035000000000000001 0
c 436 -0.010999999999999999 -0.0035000000000000001 0
c 437 -0.01 -0.0035000000000000001 0
c 438 -0.0089999999999999993 -0.0035000000000000001 0
c 439 -0.0080000000000000002 -0.0035000000000000001 0
c 440 -0.0073749999999999996 -0.0035000000000000001 0
c 441 -0.0067499999999999999 -0.0035000000000000001 0
c 442 -0.0061250000000000002 -0.0035000000000000001 0
c 443 -0.0054999999999999997 -0.0035000000000000001 0
c 444 -0.004875 -0.0035000000000000001 0
c 445 -0.0042500000000000003 -0.0035000000000000001 0
c 446 -0.0036250000000000002 -0.0035000000000000001 0
c 447 -0.0030000000000000001 -0.0035000000000000001 0
c 448 -0.0022499999999999998 -0.0035000000000000001 0
c 449 -0.0015 -0.0035000000000000001 0
c 450 -0.00075000000000000002 -0.0035000000000000001 0
c 451 0 -0.0035000000000000001 0
c 452 0.00075 -0.0035000000000000001 0
c 453 0.0015 -0.0035000000000000001 0
c 454 0.00225 -0.0035000000000000001 0
c 455 0.003 -0.0035000000000000001 0
c 456 0.003625 -0.0035000000000000001 0
c 457 0.00425 -0.0035000000000000001 0
c 458 0.004875 -0.0035000000000000001 0
c 459 0.0055 -0.0035000000000000001 0
c 460 0.006125 -0.0035000000000000001 0
c 461 0.00675 -0.0035000000000000001 0
c 462 0.007375 -0.0035000000000000001 0
c 463 0.008 -0.0035000000000000001 0
c 464 0.009 -0.0035000000000000001 0
c 465 0.01 -0.0035000000000000001 0
c 466 0.011 -0.0035000000000000001 0
c 467 0.0115 -0.0035000000000000001 0
c 468 0.0125 -0.0035000000000000001 0
c 469 0.0135 -0.0035000000000000001 0
c 470 0.0145 -0.0035000000000000001 0
c 471 0.0155 -0.0035000000000000001 0
c 472 0.0165 -0.0035000000000000001 0
c 473 0.0175 -0.0035000000000000001 0
c 474 0.0185 -0.0035000000000000001 0
c 475 0.0195 -0.0035000000000000001 0
c 476 0.0205 -0.0035000000000000001 0
c 477 0.0215 -0.0035000000000000001 0
c 478 -0.021499999999999998 -0.0025000000000000001 0
c 479 -0.020500000000000001 -0.0025000000000000001 0
c 480 -0.0195 -0.0025000000000000001 0
c 481 -0.018499999999999999 -0.0025000000000000001 0
c 482 -0.017500000000000002 -0.0025000000000000001 0
c 483 -0.016500000000000001 -0.0025000000000000001 0
c 484 -0.0155 -0.0025000000000000001 0
c 485 -0.014500000000000001 -0.0025000000000000001 0
c 486 -0.0135 -0.0025000000000000001 0
c 487 -0.012500000000000001 -0.0025000000000000001 0
c 488 -0.0115 -0.0025000000000000001 0
c 489 -0.01125 -0.0025000000000000001 0
c 490 -0.010999999999999999 -0.0025000000000000001 0
c 491 -0.010500000000000001 -0.0025000000000000001 0
c 492 -0.01 -0.0025000000000000001 0
c 493 -0.0094999999999999998 -0.0025000000000000001 0
c 494 -0.0089999999999999993 -0.0025000000000000001 0
c 495 -0.0085000000000000006 -0.0025000000000000001 0
c 496 -0.0080000000000000002 -0.0025000000000000001 0
c 497 -0.0076874999999999999 -0.0025000000000000001 0
c 498 -0.0073749999999999996 -0.0025000000000000001 0
c 499 -0.0067499999999999999 -0.0025000000000000001 0
c 500 -0.0061250000000000002 -0.0025000000000000001 0
c 501 -0.0054999999999999997 -0.0025000000000000001 0
c 502 -0.004875 -0.0025000000000000001 0
c 503 -0.0042500000000000003 -0.0025000000000000001 0
c 504 -0.0036250000000000002 -0.0025000000000000001 0
c 505 -0.0030000000000000001 -0.0025000000000000001 0
c 506 -0.0022499999999999998 -0.0025000000000000001 0
c 507 -0.0015 -0.0025000000000000001 0
c 508 -0.00075000000000000002 -0.0025000000000000001 0
c 509 0 -0.0025000000000000001 0
c 510 0.00075 -0.0025000000000000001 0
c 511 0.0015 -0.0025000000000000001 0
c 512 0.00225 -0.0025000000000000001 0
c 513 0.003 -0.0025000000000000001 0
c 514 0.003625 -0.0025000000000000001 0
c 515 0.00425 -0.0025000000000000001 0
c 516 0.004875 -0.0025000000000000001 0
c 517 0.0055 -0.0025000000000000001 0
c 518 0.006125 -0.0025000000000000001 0
c 519 0.00675 -0.0025000000000000001 0
c 520 0.007375 -0.0025000000000000001 0
c 521 0.008 -0.0025000000000000001 0
c 522 0.0085 -0.0025000000000000001 0
c 523 0.009 -0.0025000000000000001 0
c 524 0.0095 -0.0025000000000000001 0
c 525 0.01 -0.0025000000000000001 0
c 526 0.0105 -0.0025000000000000001 0
c 527 0.011 -0.0025000000000000001 0
c 528 0.01125 -0.0025000000000000001 0
c 529 0.0115 -0.0025000000000000001 0
c 530 0.012 -0.0025000000000000001 0
c 531 0.0125 -0.0025000000000000001 0
c 532 0.0135 -0.0025000000000000001 0
c 533 0.0145 -0.0025000000000000001 0
c 534 0.0155 -0.0025000000000000001 0
c 535 0.0165 -0.0025000000000000001 0
c 536 0.0175 -0.0025000000000000001 0
c 537 0.0185 -0.0025000000000000001 0
c 538 0.0195 -0.0025000000000000001 0
c 539 0.0205 -0.0025000000000000001 0
c 540 0.0215 -0.0025000000000000001 0
c 541 -0.0115 -0.002 0
c 542 -0.01125 -0.002 0
c 543 -0.010999999999999999 -0.002 0
c 544 -0.010500000000000001 -0.002 0
c 545 -0.01 -0.002 0
c 546 -0.0094999999999999998 -0.002 0
c 547 -0.0089999999999999993 -0.002 0
c 548 -0.0085000000000000006 -0.002 0
c 549 -0.0080000000000000002 -0.002 0
c 550 -0.0076874999999999999 -0.002 0
c 551 -0.0073749999999999996 -0.002 0
c 552 0.008 -0.002 0
c 553 0.0085 -0.002 0
c 554 0.009 -0.002 0
c 555 0.0095 -0.002 0
c 556 0.01 -0.002 0
c 557 0.0105 -0.002 0
c 558 0.011 -0.002 0
c 559 0.01125 -0.002 0
c 560 0.0115 -0.002 0
c 561 0.012 -0.002 0
c 562 0.0125 -0.002 0
c 563 -0.021499999999999998 -0.0015 0
c 564 -0.020500000000000001 -0.0015 0
c 565 -0.0195 -0.0015 0
c 566 -0.018499999999999999 -0.0015 0
c 567 -0.017500000000000002 -0.0015 0
c 568 -0.016500000000000001 -0.0015 0
c 569 -0.0155 -0.0015 0
c 570 -0.014500000000000001 -0.0015 0
c 571 -0.0135 -0.0015 0
c 572 -0.012500000000000001 -0.0015 0
c 573 -0.012 -0.0015 0
c 574 -0.0115 -0.0015 0
c 575 -0.01125 -0.0015 0
c 576 -0.010999999999999999 -0.0015 0
c 577 -0.010500000000000001 -0.0015 0
c 578 -0.01 -0.0015 0
c 579 -0.0094999999999999998 -0.0015 0
c 580 -0.0089999999999999993 -0.0015 0
c 581 -0.0085000000000000006 -0.0015 0
c 582 -0.0080000000000000002 -0.0015 0
c 583 -0.0076874999999999999 -0.0015 0
c 584 -0.0073749999999999996 -0.0015 0
c 585 -0.0067499999999999999 -0.0015 0
c 586 -0.0061250000000000002 -0.0015 0
c 587 -0.0054999999999999997 -0.0015 0
c 588 -0.004875 -0.0015 0
c 589 -0.0042500000000000003 -0.0015 0
c 590 -0.0036250000000000002 -0.0015 0
c 591 -0.0030000000000000001 -0.0015 0
c 592 -0.0022499999999999998 -0.0015 0
c 593 -0.0015 -0.0015 0
c 594 -0.00075000000000000002 -0.0015 0
c 595 0 -0.0015 0
c 596 0.00075 -0.0015 0
c 597 0.0015 -0.0015 0
c 598 0.00225 -0.0015 0
c 599 0.003 -0.0015 0
c 600 0.003625 -0.0015 0
c 601 0.00425 -0.0015 0
c 602 0.004875 -0.0015 0
c 603 0.0055 -0.0015 0
c 604 0.006125 -0.0015 0
c 605 0.00675 -0.0015 0
c 606 0.007375 -0.0015 0
c 607 0.008 -0.0015 0
c 608 0.0085 -0.0015 0
c 609 0.009 -0.0015 0
c 610 0.0095 -0.0015 0
c 611 0.01 -0.0015 0
c 612 0.0105 -0.0015 0
c 613 0.011 -0.0015 0
c 614 0.01125 -0.0015 0
c 615 0.0115 -0.0015 0
c 616 0.012 -0.0015 0
c 617 0.0125 -0.0015 0
c 618 0.0135 -0.0015 0
c 619 0.0145 -0.0015 0
c 620 0.0155 -0.0015 0
c 621 0.0165 -0.0015 0
c 622 0.0175 -0.0015 0
c 623 0.0185 -0.0015 0
c 624 0.0195 -0.0015 0
c 625 0.0205 -0.0015 0
c 626 0.0215 -0.0015 0
c 627 -0.0115 -0.00125 0
c 628 -0.01125 -0.00125 0
c 629 -0.010999999999999999 -0.00125 0
c 630 -0.010500000000000001 -0.00125 0
c 631 -0.01 -0.00125 0
c 632 -0.0094999999999999998 -0.00125 0
c 633 -0.0089999999999999993 -0.00125 0
c 634 -0.0085000000000000006 -0.00125 0
c 635 -0.0080000000000000002 -0.00125 0
c 636 -0.0076874999999999999 -0.00125 0
c 637 -0.0073749999999999996 -0.00125 0
c 638 0.008 -0.00125 0
c 639 0.0085 -0.00125 0
c 640 0.009 -0.00125 0
c 641 0.0095 -0.00125 0
c 642 0.01 -0.00125 0
c 643 0.0105 -0.00125 0
c 644 0.011 -0.00125 0
c 645 0.01125 -0.00125 0
c 646 0.0115 -0.00125 0
c 647 0.012 -0.00125 0
c 648 0.0125 -0.00125 0
c 649 -0.021499999999999998 -0.001 0
c 650 -0.020500000000000001 -0.001 0
c 651 -0.0195 -0.001 0
c 652 -0.018499999999999999 -0.001 0
c 653 -0.017500000000000002 -0.001 0
c 654 -0.016500000000000001 -0.001 0
c 655 -0.0155 -0.001 0
c 656 -0.014500000000000001 -0.001 0
c 657 -0.0135 -0.001 0
c 658 -0.012500000000000001 -0.001 0
c 659 -0.012 -0.001 0
c 660 -0.0115 -0.001 0
c 661 -0.01125 -0.001 0
c 662 -0.010999999999999999 -0.001 0
c 663 -0.010500000000000001 -0.001 0
c 664 -0.01 -0.001 0
c 665 -0.0094999999999999998 -0.001 0
c 666 -0.0089999999999999993 -0.001 0
c 667 -0.0085000000000000006 -0.001 0
c 668 -0.0080000000000000002 -0.001 0
c 669 -0.0076874999999999999 -0.001 0
c 670 -0.0073749999999999996 -0.001 0
c 671 -0.0067499999999999999 -0.001 0
c 672 -0.0061250000000000002 -0.001 0
c 673 -0.0054999999999999997 -0.001 0
c 674 -0.004875 -0.001 0
c 675 -0.0042500000000000003 -0.001 0
c 676 -0.0036250000000000002 -0.001 0
c 677 -0.0030000000000000001 -0.001 0
c 678 -0.0022499999999999998 -0.001 0
c 679 -0.0015 -0.001 0
c 680 -0.00075000000000000002 -0.001 0
c 681 0 -0.001 0
c 682 0.00075 -0.001 0
c 683 0.0015 -0.001 0
c 684 0.00225 -0.001 0
c 685 0.003 -0.001 0
c 686 0.003625 -0.001 0
c 687 0.00425 -0.001 0
c 688 0.004875 -0.001 0
c 689 0.0055 -0.001 0
c 690 0.006125 -0.001 0
c 691 0.00675 -0.001 0
c 692 0.007375 -0.001 0
c 693 0.008 -0.001 0
c 694 0.0085 -0.001 0
c 695 0.009 -0.001 0
c 696 0.0095 -0.001 0
c 697 0.01 -0.001 0
c 698 0.0105 -0.001 0
c 699 0.011 -0.001 0
c 700 0.01125 -0.001 0
c 701 0.0115 -0.001 0
c 702 0.012 -0.001 0
c 703 0.0125 -0.001 0
c 704 0.0135 -0.001 0
c 705 0.0145 -0.001 0
c 706 0.0155 -0.001 0
c 707 0.0165 -0.001 0
c 708 0.0175 -0.001 0
c 709 0.0185 -0.001 0
c 710 0.0195 -0.001 0
c 711 0.0205 -0.001 0
c 712 0.0215 -0.001 0
c 713 -0.012500000000000001 -0.00050000000000000001 0
c 714 -0.012 -0.00050000000000000001 0
c 715 -0.0115 -0.00050000000000000001 0
c 716 -0.01125 -0.00050000000000000001 0
c 717 -0.010999999999999999 -0.00050000000000000001 0
c 718 0.011 -0.00050000000000000001 0
c 719 0.01125 -0.00050000000000000001 0
c 720 0.0115 -0.00050000000000000001 0
c 721 0.012 -0.00050000000000000001 0
c 722 0.0125 -0.00050000000000000001 0
c 723 -0.021499999999999998 0 0
c 724 -0.020500000000000001 0 0
c 725 -0.0195 0 0
c 726 -0.018499999999999999 0 0
c 727 -0.017500000000000002 0 0
c 728 -0.016500000000000001 0 0
c 729 -0.0155 0 0
c 730 -0.014500000000000001 0 0
c 731 -0.0135 0 0
c 732 -0.012500000000000001 0 0
c 733 -0.012 0 0
c 734 -0.0115 0 0
c 735 -0.01125 0 0
c 736 -0.010999999999999999 0 0
c 737 -0.01 0 0
c 738 -0.0089999999999999993 0 0
c 739 -0.0080000000000000002 0 0
c 740 -0.0073749999999999996 0 0
c 741 -0.0067499999999999999 0 0
c 742 -0.0061250000000000002 0 0
c 743 -0.0054999999999999997 0 0
c 744 -0.004875 0 0
c 745 -0.0042500000000000003 0 0
c 746 -0.0036250000000000002 0 0
c 747 -0.0030000000000000001 0 0
c 748 -0.0022499999999999998 0 0
c 749 -0.0015 0 0
c 750 -0.00075000000000000002 0 0
c 751 0 0 0
c 752 0.00075 0 0
c 753 0.0015 0 0
c 754 0.00225 0 0
c 755 0.003 0 0
c 756 0.003625 0 0
c 757 0.00425 0 0
c 758 0.004875 0 0
c 759 0.0055 0 0
c 760 0.006125 0 0
c 761 0.00675 0 0
c 762 0.007375 0 0
c 763 0.008 0 0
c 764 0.009 0 0
c 765 0.01 0 0
c 766 0.011 0 0
c 767 0.01125 0 0
c 768 0.0115 0 0
c 769 0.012 0 0
c 770 0.0125 0 0
c 771 0.0135 0 0
c 772 0.0145 0 0
c 773 0.0155 0 0
c 774 0.0165 0 0
c 775 0.0175 0 0
c 776 0.0185 0 0
c 777 0.0195 0 0
c 778 0.0205 0 0
c 779 0.0215 0 0
c 780 -0.012500000000000001 0.0005 0
c 781 -0.012 0.0005 0
c 782 -0.0115 0.0005 0
c 783 -0.01125 0.0005 0
c 784 -0.010999999999999999 0.0005 0
c 785 0.011 0.0005 0
c 786 0.01125 0.0005 0
c 787 0.0115 0.0005 0
c 788 0.012 0.0005 0
c 789 0.0125 0.0005 0
c 790 -0.021499999999999998 0.001 0
c 791 -0.020500000000000001 0.001 0
c 792 -0.0195 0.001 0
c 793 -0.018499999999999999 0.001 0
c 794 -0.017500000000000002 0.001 0
c 795 -0.016500000000000001 0.001 0
c 796 -0.0155 0.001 0
c 797 -0.014500000000000001 0.001 0
c 798 -0.0135 0.001 0
c 799 -0.012500000000000001 0.001 0
c 800 -0.012 0.001 0
c 801 -0.0115 0.001 0
c 802 -0.01125 0.001 0
c 803 -0.010999999999999999 0.001 0
c 804 -0.010500000000000001 0.001 0
c 805 -0.01 0.001 0
c 806 -0.0094999999999999998 0.001 0
c 807 -0.0089999999999999993 0.001 0
c 808 -0.0085000000000000006 0.001 0
c 809 -0.0080000000000000002 0.001 0
c 810 -0.0076874999999999999 0.001 0
c 811 -0.0073749999999999996 0.001 0
c 812 -0.0067499999999999999 0.001 0
c 813 -0.0061250000000000002 0.001 0
c 814 -0.0054999999999999997 0.001 0
c 815 -0.004875 0.001 0
c 816 -0.0042500000000000003 0.001 0
c 817 -0.0036250000000000002 0.001 0
c 818 -0.0030000000000000001 0.001 0
c 819 -0.0022499999999999998 0.001 0
c 820 -0.0015 0.001 0
c 821 -0.00075000000000000002 0.001 0
c 822 0 0.001 0
c 823 0.00075 0.001 0
c 824 0.0015 0.001 0
c 825 0.00225 0.001 0
c 826 0.003 0.001 0
c 827 0.003625 0.001 0
c 828 0.00425 0.001 0
c 829 0.004875 0.001 0
c 830 0.0055 0.001 0
c 831 0.006125 0.001 0
c 832 0.00675 0.001 0
c 833 0.007375 0.001 0
c 834 0.0076875 0.001 0
c 835 0.008 0.001 0
c 836 0.0085 0.001 0
c 837 0.009 0.001 0
c 838 0.0095 0.001 0
c 839 0.01 0.001 0
c 840 0.0105 0.001 0
c 841 0.011 0.001 0
c 842 0.01125 0.001 0
c 843 0.0115 0.001 0
c 844 0.012 0.001 0
c 845 0.0125 0.001 0
c 846 0.0135 0.001 0
c 847 0.0145 0.001 0
c 848 0.0155 0.001 0
c 849 0.0165 0.001 0
c 850 0.0175 0.001 0
c 851 0.0185 0.001 0
c 852 0.0195 0.001 0
c 853 0.0205 0.001 0
c 854 0.0215 0.001 0
c 855 -0.012500000000000001 0.00125 0
c 856 -0.012 0.00125 0
c 857 -0.0115 0.00125 0
c 858 -0.01125 0.00125 0
c 859 -0.010999999999999999 0.00125 0
c 860 -0.010500000000000001 0.00125 0
c 861 -0.01 0.00125 0
c 862 -0.0094999999999999998 0.00125 0
c 863 -0.0089999999999999993 0.00125 0
c 864 -0.0085000000000000006 0.00125 0
c 865 -0.0080000000000000002 0.00125 0
c 866 -0.0076874999999999999 0.00125 0
c 867 -0.0073749999999999996 0.00125 0
c 868 0.007375 0.00125 0
c 869 0.0076875 0.00125 0
c 870 0.008 0.00125 0
c 871 0.0085 0.00125 0
c 872 0.009 0.00125 0
c 873 0.0095 0.00125 0
c 874 0.01 0.00125 0
c 875 0.0105 0.00125 0
c 876 0.011 0.00125 0
c 877 0.01125 0.00125 0
c 878 0.0115 0.00125 0
c 879 0.012 0.00125 0
c 880 0.0125 0.00125 0
c 881 -0.021499999999999998 0.0015 0
c 882 -0.020500000000000001 0.0015 0
c 883 -0.0195 0.0015 0
c 884 -0.018499999999999999 0.0015 0
c 885 -0.017500000000000002 0.0015 0
c 886 -0.016500000000000001 0.0015 0
c 887 -0.0155 0.0015 0
c 888 -0.014500000000000001 0.0015 0
c 889 -0.0135 0.0015 0
c 890 -0.012500000000000001 0.0015 0
c 891 -0.012 0.0015 0
c 892 -0.0115 0.0015 0
c 893 -0.01125 0.0015 0
c 894 -0.010999999999999999 0.0015 0
c 895 -0.010500000000000001 0.0015 0
c 896 -0.01 0.0015 0
c 897 -0.0094999999999999998 0.0015 0
c 898 -0.0089999999999999993 0.0015 0
c 899 -0.0085000000000000006 0.0015 0
c 900 -0.0080000000000000002 0.0015 0
c 901 -0.0076874999999999999 0.0015 0
c 902 -0.0073749999999999996 0.0015 0
c 903 -0.0067499999999999999 0.0015 0
c 904 -0.0061250000000000002 0.0015 0
c 905 -0.0054999999999999997 0.0015 0
c 906 -0.004875 0.0015 0
c 907 -0.0042500000000000003 0.0015 0
c 908 -0.0036250000000000002 0.0015 0
c 909 -0.0030000000000000001 0.0015 0
c 910 -0.0022499999999999998 0.0015 0
c 911 -0.0015 0.0015 0
c 912 -0.00075000000000000002 0.0015 0
c 913 0 0.0015 0
c 914 0.00075 0.0015 0
c 915 0.0015 0.0015 0
c 916 0.00225 0.0015 0
c 917 0.003 0.0015 0
c 918 0.003625 0.0015 0
c 919 0.00425 0.0015 0
c 920 0.004875 0.0015 0
c 921 0.0055 0.0015 0
c 922 0.006125 0.0015 0
c 923 0.00675 0.0015 0
c 924 0.007375 0.0015 0
c 925 0.0076875 0.0015 0
c 926 0.008 0.0015 0
c 927 0.0085 0.0015 0
c 928 0.009 0.0015 0
c 929 0.0095 0.0015 0
c 930 0.01 0.0015 0
c 931 0.0105 0.0015 0
c 932 0.011 0.0015 0
c 933 0.01125 0.0015 0
c 934 0.0115 0.0015 0
c 935 0.012 0.0015 0
c 936 0.0125 0.0015 0
c 937 0.0135 0.0015 0
c 938 0.0145 0.0015 0
c 939 0.0155 0.0015 0
c 940 0.0165 0.0015 0
c 941 0.0175 0.0015 0
c 942 0.0185 0.0015 0
c 943 0.0195 0.0015 0
c 944 0.0205 0.0015 0
c 945 0.0215 0.0015 0
c 946 -0.012500000000000001 0.002 0
c 947 -0.012 0.002 0
c 948 -0.0115 0.002 0
c 949 -0.01125 0.002 0
c 950 -0.010999999999999999 0.002 0
c 951 -0.010500000000000001 0.002 0
c 952 -0.01 0.002 0
c 953 -0.0094999999999999998 0.002 0
c 954 -0.0089999999999999993 0.002 0
c 955 -0.0085000000000000006 0.002 0
c 956 -0.0080000000000000002 0.002 0
c 957 -0.0076874999999999999 0.002 0
c 958 -0.0073749999999999996 0.002 0
c 959 0.007375 0.002 0
c 960 0.0076875 0.002 0
c 961 0.008 0.002 0
c 962 0.0085 0.002 0
c 963 0.009 0.002 0
c 964 0.0095 0.002 0
c 965 0.01 0.002 0
c 966 0.0105 0.002 0
c 967 0.011 0.002 0
c 968 0.01125 0.002 0
c 969 0.0115 0.002 0
c 970 0.012 0.002 0
c 971 0.0125 0.002 0
c 972 -0.021499999999999998 0.0025 0
c 973 -0.020500000000000001 0.0025 0
c 974 -0.0195 0.0025 0
c 975 -0.018499999999999999 0.0025 0
c 976 -0.017500000000000002 0.0025 0
c 977 -0.016500000000000001 0.0025 0
c 978 -0.0155 0.0025 0
c 979 -0.014500000000000001 0.0025 0
c 980 -0.0135 0.0025 0
c 981 -0.012500000000000001 0.0025 0
c 982 -0.012 0.0025 0
c 983 -0.0115 0.0025 0
c 984 -0.01125 0.0025 0
c 985 -0.010999999999999999 0.0025 0
c 986 -0.010500000000000001 0.0025 0
c 987 -0.01 0.0025 0
c 988 -0.0094999999999999998 0.0025 0
c 989 -0.0089999999999999993 0.0025 0
c 990 -0.0085000000000000006 0.0025 0
c 991 -0.0080000000000000002 0.0025 0
c 992 -0.0076874999999999999 0.0025 0
c 993 -0.0073749999999999996 0.0025 0
c 994 -0.0067499999999999999 0.0025 0
c 995 -0.0061250000000000002 0.0025 0
c 996 -0.0054999999999999997 0.0025 0
c 997 -0.004875 0.0025 0
c 998 -0.0042500000000000003 0.0025 0
c 999 -0.0036250000000000002 0.0025 0
c 1000 -0.0030000000000000001 0.0025 0
c 1001 -0.0022499999999999998 0.0025 0
c 1002 -0.0015 0.0025 0
c 1003 -0.00075000000000000002 0.0025 0
c 1004 0 0.0025 0
c 1005 0.00075 0.0025 0
c 1006 0.0015 0.0025 0
c 1007 0.00225 0.0025 0
c 1008 0.003 0.0025 0
c 1009 0.003625 0.0025 0
c 1010 0.00425 0.0025 0
c 1011 0.004875 0.0025 0
c 1012 0.0055 0.0025 0
c 1013 0.006125 0.0025 0
c 1014 0.00675 0.0025 0
c 1015 0.007375 0.0025 0
c 1016 0.0076875 0.0025 0
c 1017 0.008 0.0025 0
c 1018 0.0085 0.0025 0
c 1019 0.009 0.0025 0
c 1020 0.0095 0.0025 0
c 1021 0.01 0.0025 0
c 1022 0.0105 0.0025 0
c 1023 0.011 0.0025 0
c 1024 0.01125 0.0025 0
c 1025 0.0115 0.0025 0
c 1026 0.012 0.0025 0
c 1027 0.0125 0.0025 0
c 1028 0.0135 0.0025 0
c 1029 0.0145 0.0025 0
c 1030 0.0155 0.0025 0
c 1031 0.0165 0.0025 0
c 1032 0.0175 0.0025 0
c 1033 0.0185 0.0025 0
c 1034 0.0195 0.0025 0
c 1035 0.0205 0.0025 0
c 1036 0.0215 0.0025 0
c 1037 -0.021499999999999998 0.0035 0
c 1038 -0.020500000000000001 0.0035 0
c 1039 -0.0195 0.0035 0
c 1040 -0.018499999999999999 0.0035 0
c 1041 -0.017500000000000002 0.0035 0
c 1042 -0.016500000000000001 0.0035 0
c 1043 -0.0155 0.0035 0
c 1044 -0.014500000000000001 0.0035 0
c 1045 -0.0135 0.0035 0
c 1046 -0.012500000000000001 0.0035 0
c 1047 -0.0115 0.0035 0
c 1048 -0.010999999999999999 0.0035 0
c 1049 -0.01 0.0035 0
c 1050 -0.0089999999999999993 0.0035 0
c 1051 -0.0080000000000000002 0.0035 0
c 1052 -0.0073749999999999996 0.0035 0
c 1053 -0.0067499999999999999 0.0035 0
c 1054 -0.0061250000000000002 0.0035 0
c 1055 -0.0054999999999999997 0.0035 0
c 1056 -0.004875 0.0035 0
c 1057 -0.0042500000000000003 0.0035 0
c 1058 -0.0036250000000000002 0.0035 0
c 1059 -0.0030000000000000001 0.0035 0
c 1060 -0.0022499999999999998 0.0035 0
c 1061 -0.0015 0.0035 0
c 1062 -0.00075000000000000002 0.0035 0
c 1063 0 0.0035 0
c 1064 0.00075 0.0035 0
c 1065 0.0015 0.0035 0
c 1066 0.00225 0.0035 0
c 1067 0.003 0.0035 0
c 1068 0.003625 0.0035 0
c 1069 0.00425 0.0035 0
c 1070 0.004875 0.0035 0
c 1071 0.0055 0.0035 0
c 1072 0.006125 0.0035 0
c 1073 0.00675 0.0035 0
c 1074 0.007375 0.0035 0
c 1075 0.008 0.0035 0
c 1076 0.009 0.0035 0
c 1077 0.01 0.0035 0
c 1078 0.011 0.0035 0
c 1079 0.0115 0.0035 0
c 1080 0.0125 0.0035 0
c 1081 0.0135 0.0035 0
c 1082 0.0145 0.0035 0
c 1083 0.0155 0.0035 0
c 1084 0.0165 0.0035 0
c 1085 0.0175 0.0035 0
c 1086 0.0185 0.0035 0
c 1087 0.0195 0.0035 0
c 1088 0.0205 0.0035 0
c 1089 0.0215 0.0035 0
c 1090 -0.021499999999999998 0.0045 0
c 1091 -0.020500000000000001 0.0045 0
c 1092 -0.0195 0.0045 0
c 1093 -0.018499999999999999 0.0045 0
c 1094 -0.017500000000000002 0.0045 0
c 1095 -0.016500000000000001 0.0045 0
c 1096 -0.0155 0.0045 0
c 1097 -0.014500000000000001 0.0045 0
c 1098 -0.0135 0.0045 0
c 1099 -0.012500000000000001 0.0045 0
c 1100 -0.0115 0.0045 0
c 1101 -0.010999999999999999 0.0045 0
c 1102 -0.01 0.0045 0
c 1103 -0.0089999999999999993 0.0045 0
c 1104 -0.0080000000000000002 0.0045 0
c 1105 -0.0073749999999999996 0.0045 0
c 1106 -0.0067499999999999999 0.0045 0
c 1107 -0.0061250000000000002 0.0045 0
c 1108 -0.0054999999999999997 0.0045 0
c 1109 -0.004875 0.0045 0
c 1110 -0.0042500000000000003 0.0045 0
c 1111 -0.0036250000000000002 0.0045 0
c 1112 -0.0030000000000000001 0.0045 0
c 1113 -0.0022499999999999998 0.0045 0
c 1114 -0.0015 0.0045 0
c 1115 -0.00075000000000000002 0.0045 0
c 1116 0 0.0045 0
c 1117 0.00075 0.0045 0
c 1118 0.0015 0.0045 0
c 1119 0.00225 0.0045 0
c 1120 0.003 0.0045 0
c 1121 0.003625 0.0045 0
c 1122 0.00425 0.0045 0
c 1123 0.004875 0.0045 0
c 1124 0.0055 0.0045 0
c 1125 0.006125 0.0045 0
c 1126 0.00675 0.0045 0
c 1127 0.007375 0.0045 0
c 1128 0.008 0.0045 0
c 1129 0.009 0.0045 0
c 1130 0.01 0.0045 0
c 1131 0.011 0.0045 0
c 1132 0.0115 0.0045 0
c 1133 0.0125 0.0045 0
c 1134 0.0135 0.0045 0
c 1135 0.0145 0.0045 0
c 1136 0.0155 0.0045 0
c 1137 0.0165 0.0045 0
c 1138 0.0175 0.0045 0
c 1139 0.0185 0.0045 0
c 1140 0.0195 0.0045 0
c 1141 0.0205 0.0045 0
c 1142 0.0215 0.0045 0
c 1143 -0.021499999999999998 0.0055 0
c 1144 -0.020500000000000001 0.0055 0
c 1145 -0.0195 0.0055 0
c 1146 -0.018499999999999999 0.0055 0
c 1147 -0.017500000000000002 0.0055 0
c 1148 -0.016500000000000001 0.0055 0
c 1149 -0.0155 0.0055 0
c 1150 -0.014500000000000001 0.0055 0
c 1151 -0.0135 0.0055 0
c 1152 -0.012500000000000001 0.0055 0
c 1153 -0.0115 0.0055 0
c 1154 -0.010999999999999999 0.0055 0
c 1155 -0.01 0.0055 0
c 1156 -0.0089999999999999993 0.0055 0
c 1157 -0.0080000000000000002 0.0055 0
c 1158 -0.0073749999999999996 0.0055 0
c 1159 -0.0067499999999999999 0.0055 0
c 1160 -0.0061250000000000002 0.0055 0
c 1161 -0.0054999999999999997 0.0055 0
c 1162 -0.004875 0.0055 0
c 1163 -0.0042500000000000003 0.0055 0
c 1164 -0.0036250000000000002 0.0055 0
c 1165 -0.0030000000000000001 0.0055 0
c 1166 -0.0022499999999999998 0.0055 0
c 1167 -0.0015 0.0055 0
c 1168 -0.00075000000000000002 0.0055 0
c 1169 0 0.0055 0
c 1170 0.00075 0.0055 0
c 1171 0.0015 0.0055 0
c 1172 0.00225 0.0055 0
c 1173 0.003 0.0055 0
c 1174 0.003625 0.0055 0
c 1175 0.00425 0.0055 0
c 1176 0.004875 0.0055 0
c 1177 0.0055 0.0055 0
c 1178 0.006125 0.0055 0
c 1179 0.00675 0.0055 0
c 1180 0.007375 0.0055 0
c 1181 0.008 0.0055 0
c 1182 0.009 0.0055 0
c 1183 0.01 0.0055 0
c 1184 0.011 0.0055 0
c 1185 0.0115 0.0055 0
c 1186 0.0125 0.0055 0
c 1187 0.0135 0.0055 0
c 1188 0.0145 0.0055 0
c 1189 0.0155 0.0055 0
c 1190 0.0165 0.0055 0
c 1191 0.0175 0.0055 0
c 1192 0.0185 0.0055 0
c 1193 0.0195 0.0055 0
c 1194 0.0205 0.0055 0
c 1195 0.0215 0.0055 0
c 1196 -0.021499999999999998 0.0065 0
c 1197 -0.020500000000000001 0.0065 0
c 1198 -0.0195 0.0065 0
c 1199 -0.018499999999999999 0.0065 0
c 1200 -0.017500000000000002 0.0065 0
c 1201 -0.016500000000000001 0.0065 0
c 1202 -0.0155 0.0065 0
c 1203 -0.014500000000000001 0.0065 0
c 1204 -0.0135 0.0065 0
c 1205 -0.012500000000000001 0.0065 0
c 1206 -0.0115 0.0065 0
c 1207 -0.010999999999999999 0.0065 0
c 1208 -0.01 0.0065 0
c 1209 -0.0089999999999999993 0.0065 0
c 1210 -0.0080000000000000002 0.0065 0
c 1211 -0.0073749999999999996 0.0065 0
c 1212 -0.0067499999999999999 0.0065 0
c 1213 -0.0061250000000000002 0.0065 0
c 1214 -0.0054999999999999997 0.0065 0
c 1215 -0.004875 0.0065 0
c 1216 -0.0042500000000000003 0.0065 0
c 1217 -0.0036250000000000002 0.0065 0
c 1218 -0.0030000000000000001 0.0065 0
c 1219 -0.0022499999999999998 0.0065 0
c 1220 -0.0015 0.0065 0
c 1221 -0.00075000000000000002 0.0065 0
c 1222 0 0.0065 0
c 1223 0.00075 0.0065 0
c 1224 0.0015 0.0065 0
c 1225 0.00225 0.0065 0
c 1226 0.003 0.0065 0
c 1227 0.003625 0.0065 0
c 1228 0.00425 0.0065 0
c 1229 0.004875 0.0065 0
c 1230 0.0055 0.0065 0
c 1231 0.006125 0.0065 0
c 1232 0.00675 0.0065 0
c 1233 0.007375 0.0065 0
c 1234 0.008 0.0065 0
c 1235 0.009 0.0065 0
c 1236 0.01 0.0065 0
c 1237 0.011 0.0065 0
c 1238 0.0115 0.0065 0
c 1239 0.0125 0.0065 0
c 1240 0.0135 0.0065 0
c 1241 0.0145 0.0065 0
c 1242 0.0155 0.0065 0
c 1243 0.0165 0.0065 0
c 1244 0.0175 0.0065 0
c 1245 0.0185 0.0065 0
c 1246 0.0195 0.0065 0
c 1247 0.0205 0.0065 0
c 1248 0.0215 0.0065 0
c 1249 -0.021499999999999998 0.0075 0
c 1250 -0.020500000000000001 0.0075 0
c 1251 -0.0195 0.0075 0
c 1252 -0.018499999999999999 0.0075 0
c 1253 -0.017500000000000002 0.0075 0
c 1254 -0.016500000000000001 0.0075 0
c 1255 -0.0155 0.0075 0
c 1256 -0.014500000000000001 0.0075 0
c 1257 -0.0135 0.0075 0
c 1258 -0.012500000000000001 0.0075 0
c 1259 -0.0115 0.0075 0
c 1260 -0.010999999999999999 0.0075 0
c 1261 -0.01 0.0075 0
c 1262 -0.0089999999999999993 0.0075 0
c 1263 -0.0080000000000000002 0.0075 0
c 1264 -0.0073749999999999996 0.0075 0
c 1265 -0.0067499999999999999 0.0075 0
c 1266 -0.0061250000000000002 0.0075 0
c 1267 -0.0054999999999999997 0.0075 0
c 1268 -0.004875 0.0075 0
c 1269 -0.0042500000000000003 0.0075 0
c 1270 -0.0036250000000000002 0.0075 0
c 1271 -0.0030000000000000001 0.0075 0
c 1272 -0.0022499999999999998 0.0075 0
c 1273 -0.0015 0.0075 0
c 1274 -0.00075000000000000002 0.0075 0
c 1275 0 0.0075 0
c 1276 0.00075 0.0075 0
c 1277 0.0015 0.0075 0
c 1278 0.00225 0.0075 0
c 1279 0.003 0.0075 0
c 1280 0.003625 0.0075 0
c 1281 0.00425 0.0075 0
c 1282 0.004875 0.0075 0
c 1283 0.0055 0.0075 0
c 1284 0.006125 0.0075 0
c 1285 0.00675 0.0075 0
c 1286 0.007375 0.0075 0
c 1287 0.008 0.0075 0
c 1288 0.009 0.0075 0
c 1289 0.01 0.0075 0
c 1290 0.011 0.0075 0
c 1291 0.0115 0.0075 0
c 1292 0.0125 0.0075 0
c 1293 0.0135 0.0075 0
c 1294 0.0145 0.0075 0
c 1295 0.0155 0.0075 0
c 1296 0.0165 0.0075 0
c 1297 0.0175 0.0075 0
c 1298 0.0185 0.0075 0
c 1299 0.0195 0.0075 0
c 1300 0.0205 0.0075 0
c 1301 0.0215 0.0075 0
c 1302 -0.021499999999999998 0.0085 0
c 1303 -0.020500000000000001 0.0085 0
c 1304 -0.0195 0.0085 0
c 1305 -0.018499999999999999 0.0085 0
c 1306 -0.017500000000000002 0.0085 0
c 1307 -0.016500000000000001 0.0085 0
c 1308 -0.0155 0.0085 0
c 1309 -0.014500000000000001 0.0085 0
c 1310 -0.0135 0.0085 0
c 1311 -0.012500000000000001 0.0085 0
c 1312 -0.0115 0.0085 0
c 1313 -0.010999999999999999 0.0085 0
c 1314 -0.01 0.0085 0
c 1315 -0.0089999999999999993 0.0085 0
c 1316 -0.0080000000000000002 0.0085 0
c 1317 -0.0073749999999999996 0.0085 0
c 1318 -0.0067499999999999999 0.0085 0
c 1319 -0.0061250000000000002 0.0085 0
c 1320 -0.0054999999999999997 0.0085 0
c 1321 -0.004875 0.0085 0
c 1322 -0.0042500000000000003 0.0085 0
c 1323 -0.0036250000000000002 0.0085 0
c 1324 -0.0030000000000000001 0.0085 0
c 1325 -0.0022499999999999998 0.0085 0
c 1326 -0.0015 0.0085 0
c 1327 -0.00075000000000000002 0.0085 0
c 1328 0 0.0085 0
c 1329 0.00075 0.0085 0
c 1330 0.0015 0.0085 0
c 1331 0.00225 0.0085 0
c 1332 0.003 0.0085 0
c 1333 0.003625 0.0085 0
c 1334 0.00425 0.0085 0
c 1335 0.004875 0.0085 0
c 1336 0.0055 0.0085 0
c 1337 0.006125 0.0085 0
c 1338 0.00675 0.0085 0
c 1339 0.007375 0.0085 0
c 1340 0.008 0.0085 0
c 1341 0.009 0.0085 0
c 1342 0.01 0.0085 0
c 1343 0.011 0.0085 0
c 1344 0.0115 0.0085 0
c 1345 0.0125 0.0085 0
c 1346 0.0135 0.0085 0
c 1347 0.0145 0.0085 0
c 1348 0.0155 0.0085 0
c 1349 0.0165 0.0085 0
c 1350 0.0175 0.0085 0
c 1351 0.0185 0.0085 0
c 1352 0.0195 0.0085 0
c 1353 0.0205 0.0085 0
c 1354 0.0215 0.0085 0
c 1355 -0.021499999999999998 0.0095 0
c 1356 -0.020500000000000001 0.0095 0
c 1357 -0.0195 0.0095 0
c 1358 -0.018499999999999999 0.0095 0
c 1359 -0.017500000000000002 0.0095 0
c 1360 -0.016500000000000001 0.0095 0
c 1361 -0.0155 0.0095 0
c 1362 -0.014500000000000001 0.0095 0
c 1363 -0.0135 0.0095 0
c 1364 -0.012500000000000001 0.0095 0
c 1365 -0.0115 0.0095 0
c 1366 -0.010999999999999999 0.0095 0
c 1367 -0.01 0.0095 0
c 1368 -0.0089999999999999993 0.0095 0
c 1369 -0.0080000000000000002 0.0095 0
c 1370 -0.0073749999999999996 0.0095 0
c 1371 -0.0067499999999999999 0.0095 0
c 1372 -0.0061250000000000002 0.0095 0
c 1373 -0.0054999999999999997 0.0095 0
c 1374 -0.004875 0.0095 0
c 1375 -0.0042500000000000003 0.0095 0
c 1376 -0.0036250000000000002 0.0095 0
c 1377 -0.0030000000000000001 0.0095 0
c 1378 -0.0022499999999999998 0.0095 0
c 1379 -0.0015 0.0095 0
c 1380 -0.00075000000000000002 0.0095 0
c 1381 0 0.0095 0
c 1382 0.00075 0.0095 0
c 1383 0.0015 0.0095 0
c 1384 0.00225 0.0095 0
c 1385 0.003 0.0095 0
c 1386 0.003625 0.0095 0
c 1387 0.00425 0.0095 0
c 1388 0.004875 0.0095 0
c 1389 0.0055 0.0095 0
c 1390 0.006125 0.0095 0
c 1391 0.00675 0.0095 0
c 1392 0.007375 0.0095 0
c 1393 0.008 0.0095 0
c 1394 0.009 0.0095 0
c 1395 0.01 0.0095 0
c 1396 0.011 0.0095 0
c 1397 0.0115 0.0095 0
c 1398 0.0125 0.0095 0
c 1399 0.0135 0.0095 0
c 1400 0.0145 0.0095 0
c 1401 0.0155 0.0095 0
c 1402 0.0165 0.0095 0
c 1403 0.0175 0.0095 0
c 1404 0.0185 0.0095 0
c 1405 0.0195 0.0095 0
c 1406 0.0205 0.0095 0
c 1407 0.0215 0.0095 0
c 1408 -0.021499999999999998 0.0105 0
c 1409 -0.020500000000000001 0.0105 0
c 1410 -0.0195 0.0105 0
c 1411 -0.018499999999999999 0.0105 0
c 1412 -0.017500000000000002 0.0105 0
c 1413 -0.016500000000000001 0.0105 0
c 1414 -0.0155 0.0105 0
c 1415 -0.014500000000000001 0.0105 0
c 1416 -0.0135 0.0105 0
c 1417 -0.012500000000000001 0.0105 0
c 1418 -0.0115 0.0105 0
c 1419 -0.010999999999999999 0.0105 0
c 1420 -0.01 0.0105 0
c 1421 -0.0089999999999999993 0.0105 0
c 1422 -0.0080000000000000002 0.0105 0
c 1423 -0.0073749999999999996 0.0105 0
c 1424 -0.0067499999999999999 0.0105 0
c 1425 -0.0061250000000000002 0.0105 0
c 1426 -0.0054999999999999997 0.0105 0
c 1427 -0.004875 0.0105 0
c 1428 -0.0042500000000000003 0.0105 0
c 1429 -0.0036250000000000002 0.0105 0
c 1430 -0.0030000000000000001 0.0105 0
c 1431 -0.0022499999999999998 0.0105 0
c 1432 -0.0015 0.0105 0
c 1433 -0.00075000000000000002 0.0105 0
c 1434 0 0.0105 0
c 1435 0.00075 0.0105 0
c 1436 0.0015 0.0105 0
c 1437 0.00225 0.0105 0
c 1438 0.003 0.0105 0
c 1439 0.003625 0.0105 0
c 1440 0.00425 0.0105 0
c 1441 0.004875 0.0105 0
c 1442 0.0055 0.0105 0
c 1443 0.006125 0.0105 0
c 1444 0.00675 0.0105 0
c 1445 0.007375 0.0105 0
c 1446 0.008 0.0105 0
c 1447 0.009 0.0105 0
c 1448 0.01 0.0105 0
c 1449 0.011 0.0105 0
c 1450 0.0115 0.0105 0
c 1451 0.0125 0.0105 0
c 1452 0.0135 0.0105 0
c 1453 0.0145 0.0105 0
c 1454 0.0155 0.0105 0
c 1455 0.0165 0.0105 0
c 1456 0.0175 0.0105 0
c 1457 0.0185 0.0105 0
c 1458 0.0195 0.0105 0
c 1459 0.0205 0.0105 0
c 1460 0.0215 0.0105 0
c 1461 -0.021499999999999998 0.0115 0
c 1462 -0.020500000000000001 0.0115 0
c 1463 -0.0195 0.0115 0
c 1464 -0.018499999999999999 0.0115 0
c 1465 -0.017500000000000002 0.0115 0
c 1466 -0.016500000000000001 0.0115 0
c 1467 -0.0155 0.0115 0
c 1468 -0.014500000000000001 0.0115 0
c 1469 -0.0135 0.0115 0
c 1470 -0.012500000000000001 0.0115 0
c 1471 -0.0115 0.0115 0
c 1472 -0.010999999999999999 0.0115 0
c 1473 -0.01 0.0115 0
c 1474 -0.0089999999999999993 0.0115 0
c 1475 -0.0080000000000000002 0.0115 0
c 1476 -0.0073749999999999996 0.0115 0
c 1477 -0.0067499999999999999 0.0115 0
c 1478 -0.0061250000000000002 0.0115 0
c 1479 -0.0054999999999999997 0.0115 0
c 1480 -0.004875 0.0115 0
c 1481 -0.0042500000000000003 0.0115 0
c 1482 -0.0036250000000000002 0.0115 0
c 1483 -0.0030000000000000001 0.0115 0
c 1484 -0.0022499999999999998 0.0115 0
c 1485 -0.0015 0.0115 0
c 1486 -0.00075000000000000002 0.0115 0
c 1487 0 0.0115 0
c 1488 0.00075 0.0115 0
c 1489 0.0015 0.0115 0
c 1490 0.00225 0.0115 0
c 1491 0.003 0.0115 0
c 1492 0.003625 0.0115 0
c 1493 0.00425 0.0115 0
c 1494 0.004875 0.0115 0
c 1495 0.0055 0.0115 0
c 1496 0.006125 0.0115 0
c 1497 0.00675 0.0115 0
c 1498 0.007375 0.0115 0
c 1499 0.008 0.0115 0
c 1500 0.009 0.0115 0
c 1501 0.01 0.0115 0
c 1502 0.011 0.0115 0
c 1503 0.0115 0.0115 0
c 1504 0.0125 0.0115 0
c 1505 0.0135 0.0115 0
c 1506 0.0145 0.0115 0
c 1507 0.0155 0.0115 0
c 1508 0.0165 0.0115 0
c 1509 0.0175 0.0115 0
c 1510 0.0185 0.0115 0
c 1511 0.0195 0.0115 0
c 1512 0.0205 0.0115 0
c 1513 0.0215 0.0115 0
e 1 663 664 0
e 2 663 664 0
e 3 663 662 0
e 4 663 662 0
e 5 664 665 0
e 6 664 665 0
e 7 717 736 0
e 8 717 736 0
e 9 717 662 0
e 10 717 662 0
e 11 736 784 0
e 12 736 784 0
e 13 784 803 0
e 14 784 803 0
e 15 804 805 0
e 16 804 805 0
e 17 804 803 0
e 18 804 803 0
e 19 805 806 0
e 20 805 806 0
e 21 665 666 0
e 22 665 666 0
e 23 666 738 0
e 24 666 738 0
e 25 738 807 0
e 26 738 807 0
e 27 806 807 0
e 28 806 807 0
e 29 696 697 0
e 30 696 697 0
e 31 696 695 0
e 32 696 695 0
e 33 697 698 0
e 34 697 698 0
e 35 764 695 0
e 36 764 695 0
e 37 764 837 0
e 38 764 837 0
e 39 838 837 0
e 40 838 837 0
e 41 838 839 0
e 42 838 839 0
e 43 839 840 0
e 44 839 840 0
e 45 718 766 0
e 46 718 766 0
e 47 718 699 0
e 48 718 699 0
e 49 766 785 0
e 50 766 785 0
e 51 698 699 0
e 52 698 699 0
e 53 840 841 0
e 54 840 841 0
e 55 785 841 0
e 56 785 841 0
e 57 574 627 0
e 58 574 627 0
e 59 574 575 0
e 60 574 575 0
e 61 627 660 0
e 62 627 660 0
e 63 575 576 0
e 64 575 576 0
e 65 660 715 0
e 66 660 715 0
e 67 576 577 0
e 68 576 577 0
e 69 715 734 0
e 70 715 734 0
e 71 734 782 0
e 72 734 782 0
e 73 782 801 0
e 74 782 801 0
e 75 801 857 0
e 76 801 857 0
e 77 857 892 0
e 78 857 892 0
e 79 893 892 0
e 80 893 892 0
e 81 893 894 0
e 82 893 894 0
e 83 894 895 0
e 84 894 895 0
e 85 577 578 0
e 86 577 578 0
e 87 578 579 0
e 88 578 579 0
e 89 895 896 0
e 90 895 896 0
e 91 896 897 0
e 92 896 897 0
e 93 579 580 0
e 94 579 580 0
e 95 580 581 0
e 96 580 581 0
e 97 897 898 0
e 98 897 898 0
e 99 898 899 0
e 100 898 899 0
e 101 581 582 0
e 102 581 582 0
e 103 582 583 0
e 104 582 583 0
e 105 899 900 0
e 106 899 900 0
e 107 900 901 0
e 108 900 901 0
e 109 583 584 0
e 110 583 584 0
e 111 584 585 0
e 112 584 585 0
e 113 901 902 0
e 114 901 902 0
e 115 902 903 0
e 116 902 903 0
e 117 585 586 0
e 118 585 586 0
e 119 903 904 0
e 120 903 904 0
e 121 586 587 0
e 122 586 587 0
e 123 904 905 0
e 124 904 905 0
e 125 587 588 0
e 126 587 588 0
e 127 905 906 0
e 128 905 906 0
e 129 588 589 0
e 130 588 589 0
e 131 906 907 0
e 132 906 907 0
e 133 589 590 0
e 134 589 590 0
e 135 907 908 0
e 136 907 908 0
e 137 590 591 0
e 138 590 591 0
e 139 908 909 0
e 140 908 909 0
e 141 591 592 0
e 142 591 592 0
e 143 909 910 0
e 144 909 910 0
e 145 592 593 0
e 146 592 593 0
e 147 910 911 0
e 148 910 911 0
e 149 593 594 0
e 150 593 594 0
e 151 911 912 0
e 152 911 912 0
e 153 594 595 0
e 154 594 595 0
e 155 912 913 0
e 156 912 913 0
e 157 595 596 0
e 158 595 596 0
e 159 913 914 0
e 160 913 914 0
e 161 596 597 0
e 162 596 597 0
e 163 914 915 0
e 164 914 915 0
e 165 597 598 0
e 166 597 598 0
e 167 915 916 0
e 168 915 916 0
e 169 598 599 0
e 170 598 599 0
e 171 916 917 0
e 172 916 917 0
e 173 599 600 0
e 174 599 600 0
e 175 917 918 0
e 176 917 918 0
e 177 600 601 0
e 178 600 601 0
e 179 918 919 0
e 180 918 919 0
e 181 601 602 0
e 182 601 602 0
e 183 919 920 0
e 184 919 920 0
e 185 602 603 0
e 186 602 603 0
e 187 920 921 0
e 188 920 921 0
e 189 603 604 0
e 190 603 604 0
e 191 921 922 0
e 192 921 922 0
e 193 604 605 0
e 194 604 605 0
e 195 922 923 0
e 196 922 923 0
e 197 605 606 0
e 198 605 606 0
e 199 923 924 0
e 200 923 924 0
e 201 606 607 0
e 202 606 607 0
e 203 924 925 0
e 204 924 925 0
e 205 607 608 0
e 206 607 608 0
e 207 925 926 0
e 208 925 926 0
e 209 926 927 0
e 210 926 927 0
e 211 608 609 0
e 212 608 609 0
e 213 609 610 0
e 214 609 610 0
e 215 927 928 0
e 216 927 928 0
e 217 928 929 0
e 218 928 929 0
e 219 610 611 0
e 220 610 611 0
e 221 611 612 0
e 222 611 612 0
e 223 929 930 0
e 224 929 930 0
e 225 930 931 0
e 226 930 931 0
e 227 612 613 0
e 228 612 613 0
e 229 613 614 0
e 230 613 614 0
e 231 931 932 0
e 232 931 932 0
e 233 932 933 0
e 234 932 933 0
e 235 614 615 0
e 236 614 615 0
e 237 701 646 0
e 238 701 646 0
e 239 701 720 0
e 240 701 720 0
e 241 646 615 0
e 242 646 615 0
e 243 768 720 0
e 244 768 720 0
e 245 768 787 0
e 246 768 787 0
e 247 843 787 0
e 248 843 787 0
e 249 843 878 0
e 250 843 878 0
e 251 933 934 0
e 252 933 934 0
e 253 934 878 0
e 254 934 878 0
e 255 433 486 0
e 256 433 486 0
e 257 433 434 0
e 258 433 434 0
e 259 486 571 0
e 260 486 571 0
e 261 434 435 0
e 262 434 435 0
e 263 571 657 0
e 264 571 657 0
e 265 657 731 0
e 266 657 731 0
e 267 731 798 0
e 268 731 798 0
e 269 798 889 0
e 270 798 889 0
e 271 889 980 0
e 272 889 980 0
e 273 980 1045 0
e 274 980 1045 0
e 275 1046 1045 0
e 276 1046 1045 0
e 277 1046 1047 0
e 278 1046 1047 0
e 279 435 436 0
e 280 435 436 0
e 281 1047 1048 0
e 282 1047 1048 0
e 283 436 437 0
e 284 436 437 0
e 285 1048 1049 0
e 286 1048 1049 0
e 287 437 438 0
e 288 437 438 0
e 289 1049 1050 0
e 290 1049 1050 0
e 291 438 439 0
e 292 438 439 0
e 293 1050 1051 0
e 294 1050 1051 0
e 295 439 440 0
e 296 439 440 0
e 297 439 386 0
e 298 439 386 0
e 299 1051 1052 0
e 300 1051 1052 0
e 301 1051 1104 0
e 302 1051 1104 0
e 303 440 441 0
e 304 440 441 0
e 305 1052 1053 0
e 306 1052 1053 0
e 307 441 442 0
e 308 441 442 0
e 309 1053 1054 0
e 310 1053 1054 0
e 311 442 443 0
e 312 442 443 0
e 313 1054 1055 0
e 314 1054 1055 0
e 315 443 444 0
e 316 443 444 0
e 317 1055 1056 0
e 318 1055 1056 0
e 319 444 445 0
e 320 444 445 0
e 321 1056 1057 0
e 322 1056 1057 0
e 323 445 446 0
e 324 445 446 0
e 325 1057 1058 0
e 326 1057 1058 0
e 327 446 447 0
e 328 446 447 0
e 329 1058 1059 0
e 330 1058 1059 0
e 331 447 448 0
e 332 447 448 0
e 333 447 394 0
e 334 447 394 0
e 335 1059 1060 0
e 336 1059 1060 0
e 337 1059 1112 0
e 338 1059 1112 0
e 339 448 449 0
e 340 448 449 0
e 341 1060 1061 0
e 342 1060 1061 0
e 343 449 450 0
e 344 449 450 0
e 345 1061 1062 0
e 346 1061 1062 0
e 347 450 451 0
e 348 450 451 0
e 349 1062 1063 0
e 350 1062 1063 0
e 351 451 452 0
e 352 451 452 0
e 353 1063 1064 0
e 354 1063 1064 0
e 355 452 453 0
e 356 452 453 0
e 357 1064 1065 0
e 358 1064 1065 0
e 359 453 454 0
e 360 453 454 0
e 361 1065 1066 0
e 362 1065 1066 0
e 363 454 455 0
e 364 454 455 0
e 365 1066 1067 0
e 366 1066 1067 0
e 367 455 456 0
e 368 455 456 0
e 369 455 402 0
e 370 455 402 0
e 371 1067 1068 0
e 372 1067 1068 0
e 373 1067 1120 0
e 374 1067 1120 0
e 375 456 457 0
e 376 456 457 0
e 377 1068 1069 0
e 378 1068 1069 0
e 379 457 458 0
e 380 457 458 0
e 381 1069 1070 0
e 382 1069 1070 0
e 383 458 459 0
e 384 458 459 0
e 385 1070 1071 0
e 386 1070 1071 0
e 387 459 460 0
e 388 459 460 0
e 389 1071 1072 0
e 390 1071 1072 0
e 391 460 461 0
e 392 460 461 0
e 393 1072 1073 0
e 394 1072 1073 0
e 395 461 462 0
e 396 461 462 0
e 397 1073 1074 0
e 398 1073 1074 0
e 399 462 463 0
e 400 462 463 0
e 401 1074 1075 0
e 402 1074 1075 0
e 403 463 464 0
e 404 463 464 0
e 405 463 410 0
e 406 463 410 0
e 407 1075 1076 0
e 408 1075 1076 0
e 409 1075 1128 0
e 410 1075 1128 0
e 411 464 465 0
e 412 464 465 0
e 413 1076 1077 0
e 414 1076 1077 0
e 415 465 466 0
e 416 465 466 0
e 417 1077 1078 0
e 418 1077 1078 0
e 419 466 467 0
e 420 466 467 0
e 421 1078 1079 0
e 422 1078 1079 0
e 423 467 468 0
e 424 467 468 0
e 425 1079 1080 0
e 426 1079 1080 0
e 427 468 469 0
e 428 468 469 0
e 429 1080 1081 0
e 430 1080 1081 0
e 431 532 469 0
e 432 532 469 0
e 433 532 618 0
e 434 532 618 0
e 435 618 704 0
e 436 618 704 0
e 437 704 771 0
e 438 704 771 0
e 439 771 846 0
e 440 771 846 0
e 441 846 937 0
e 442 846 937 0
e 443 937 1028 0
e 444 937 1028 0
e 445 1028 1081 0
e 446 1028 1081 0
e 447 325 378 0
e 448 325 378 0
e 449 325 326 0
e 450 325 326 0
e 451 378 431 0
e 452 378 431 0
e 453 326 327 0
e 454 326 327 0
e 455 431 484 0
e 456 431 484 0
e 457 484 569 0
e 458 484 569 0
e 459 569 655 0
e 460 569 655 0
e 461 655 729 0
e 462 655 729 0
e 463 729 796 0
e 464 729 796 0
e 465 796 887 0
e 466 796 887 0
e 467 887 978 0
e 468 887 978 0
e 469 978 1043 0
e 470 978 1043 0
e 471 1043 1096 0
e 472 1043 1096 0
e 473 1096 1149 0
e 474 1096 1149 0
e 475 1150 1149 0
e 476 1150 1149 0
e 477 1150 1151 0
e 478 1150 1151 0
e 479 327 328 0
e 480 327 328 0
e 481 1151 1152 0
e 482 1151 1152 0
e 483 328 329 0
e 484 328 329 0
e 485 1152 1153 0
e 486 1152 1153 0
e 487 329 330 0
e 488 329 330 0
e 489 1153 1154 0
e 490 1153 1154 0
e 491 330 331 0
e 492 330 331 0
e 493 1154 1155 0
e 494 1154 1155 0
e 495 331 332 0
e 496 331 332 0
e 497 1155 1156 0
e 498 1155 1156 0
e 499 332 333 0
e 500 332 333 0
e 501 1156 1157 0
e 502 1156 1157 0
e 503 386 333 0
e 504 386 333 0
e 505 1104 1157 0
e 506 1104 1157 0
e 507 1 54 0
e 508 1 2 0
e 509 54 107 0
e 510 2 3 0
e 511 107 160 0
e 512 160 213 0
e 513 213 266 0
e 514 266 319 0
e 515 319 372 0
e 516 372 425 0
e 517 425 478 0
e 518 478 563 0
e 519 563 649 0
e 520 649 723 0
e 521 723 790 0
e 522 790 881 0
e 523 881 972 0
e 524 972 1037 0
e 525 1037 1090 0
e 526 1090 1143 0
e 527 1143 1196 0
e 528 1196 1249 0
e 529 1249 1302 0
e 530 1302 1355 0
e 531 1355 1408 0
e 532 1408 1461 0
e 533 1462 1461 0
e 534 1462 1463 0
e 535 3 4 0
e 536 109 162 0
e 537 109 162 0
e 538 109 110 0
e 539 109 110 0
e 540 162 215 0
e 541 162 215 0
e 542 215 268 0
e 543 215 268 0
e 544 268 321 0
e 545 268 321 0
e 546 321 374 0
e 547 321 374 0
e 548 374 427 0
e 549 374 427 0
e 550 427 480 0
e 551 427 480 0
e 552 480 565 0
e 553 480 565 0
e 554 565 651 0
e 555 565 651 0
e 556 651 725 0
e 557 651 725 0
e 558 725 792 0
e 559 725 792 0
e 560 792 883 0
e 561 792 883 0
e 562 883 974 0
e 563 883 974 0
e 564 974 1039 0
e 565 974 1039 0
e 566 1039 1092 0
e 567 1039 1092 0
e 568 1092 1145 0
e 569 1092 1145 0
e 570 1145 1198 0
e 571 1145 1198 0
e 572 1198 1251 0
e 573 1198 1251 0
e 574 1251 1304 0
e 575 1251 1304 0
e 576 1304 1357 0
e 577 1304 1357 0
e 578 1357 1358 0
e 579 1357 1358 0
e 580 1463 1464 0
e 581 4 5 0
e 582 110 111 0
e 583 110 111 0
e 584 1358 1359 0
e 585 1358 1359 0
e 586 1464 1465 0
e 587 5 6 0
e 588 111 112 0
e 589 111 112 0
e 590 1359 1360 0
e 591 1359 1360 0
e 592 1465 1466 0
e 593 6 7 0
e 594 112 113 0
e 595 112 113 0
e 596 1360 1361 0
e 597 1360 1361 0
e 598 1466 1467 0
e 599 7 8 0
e 600 113 114 0
e 601 113 114 0
e 602 1361 1362 0
e 603 1361 1362 0
e 604 1467 1468 0
e 605 8 9 0
e 606 114 115 0
e 607 114 115 0
e 608 1362 1363 0
e 609 1362 1363 0
e 610 1468 1469 0
e 611 9 10 0
e 612 115 116 0
e 613 115 116 0
e 614 1363 1364 0
e 615 1363 1364 0
e 616 1469 1470 0
e 617 10 11 0
e 618 116 117 0
e 619 116 117 0
e 620 1364 1365 0
e 621 1364 1365 0
e 622 1470 1471 0
e 623 11 12 0
e 624 117 118 0
e 625 117 118 0
e 626 1365 1366 0
e 627 1365 1366 0
e 628 1471 1472 0
e 629 12 13 0
e 630 118 119 0
e 631 118 119 0
e 632 1366 1367 0
e 633 1366 1367 0
e 634 1472 1473 0
e 635 13 14 0
e 636 119 120 0
e 637 119 120 0
e 638 1367 1368 0
e 639 1367 1368 0
e 640 1473 1474 0
e 641 14 15 0
e 642 120 121 0
e 643 120 121 0
e 644 1368 1369 0
e 645 1368 1369 0
e 646 1474 1475 0
e 647 15 16 0
e 648 121 122 0
e 649 121 122 0
e 650 1369 1370 0
e 651 1369 1370 0
e 652 1475 1476 0
e 653 16 17 0
e 654 122 123 0
e 655 122 123 0
e 656 1370 1371 0
e 657 1370 1371 0
e 658 1476 1477 0
e 659 17 18 0
e 660 123 124 0
e 661 123 124 0
e 662 1371 1372 0
e 663 1371 1372 0
e 664 1477 1478 0
e 665 18 19 0
e 666 124 125 0
e 667 124 125 0
e 668 1372 1373 0
e 669 1372 1373 0
e 670 1478 1479 0
e 671 19 20 0
e 672 125 126 0
e 673 125 126 0
e 674 1373 1374 0
e 675 1373 1374 0
e 676 1479 1480 0
e 677 20 21 0
e 678 126 127 0
e 679 126 127 0
e 680 1374 1375 0
e 681 1374 1375 0
e 682 1480 1481 0
e 683 21 22 0
e 684 127 128 0
e 685 127 128 0
e 686 1375 1376 0
e 687 1375 1376 0
e 688 1481 1482 0
e 689 22 23 0
e 690 128 129 0
e 691 128 129 0
e 692 1376 1377 0
e 693 1376 1377 0
e 694 1482 1483 0
e 695 23 24 0
e 696 129 130 0
e 697 129 130 0
e 698 129 182 0
e 699 129 182 0
e 700 1377 1378 0
e 701 1377 1378 0
e 702 1377 1324 0
e 703 1377 1324 0
e 704 1483 1484 0
e 705 24 25 0
e 706 130 131 0
e 707 130 131 0
e 708 1378 1379 0
e 709 1378 1379 0
e 710 1484 1485 0
e 711 25 26 0
e 712 131 132 0
e 713 131 132 0
e 714 1379 1380 0
e 715 1379 1380 0
e 716 1485 1486 0
e 717 26 27 0
e 718 132 133 0
e 719 132 133 0
e 720 1380 1381 0
e 721 1380 1381 0
e 722 1486 1487 0
e 723 27 28 0
e 724 133 134 0
e 725 133 134 0
e 726 1381 1382 0
e 727 1381 1382 0
e 728 1487 1488 0
e 729 28 29 0
e 730 134 135 0
e 731 134 135 0
e 732 1382 1383 0
e 733 1382 1383 0
e 734 1488 1489 0
e 735 29 30 0
e 736 135 136 0
e 737 135 136 0
e 738 1383 1384 0
e 739 1383 1384 0
e 740 1489 1490 0
e 741 30 31 0
e 742 136 137 0
e 743 136 137 0
e 744 1384 1385 0
e 745 1384 1385 0
e 746 1490 1491 0
e 747 31 32 0
e 748 137 138 0
e 749 137 138 0
e 750 137 190 0
e 751 137 190 0
e 752 1385 1386 0
e 753 1385 1386 0
e 754 1385 1332 0
e 755 1385 1332 0
e 756 1491 1492 0
e 757 32 33 0
e 758 138 139 0
e 759 138 139 0
e 760 1386 1387 0
e 761 1386 1387 0
e 762 1492 1493 0
e 763 33 34 0
e 764 139 140 0
e 765 139 140 0
e 766 1387 1388 0
e 767 1387 1388 0
e 768 1493 1494 0
e 769 34 35 0
e 770 140 141 0
e 771 140 141 0
e 772 1388 1389 0
e 773 1388 1389 0
e 774 1494 1495 0
e 775 35 36 0
e 776 141 142 0
e 777 141 142 0
e 778 1389 1390 0
e 779 1389 1390 0
e 780 1495 1496 0
e 781 36 37 0
e 782 142 143 0
e 783 142 143 0
e 784 1390 1391 0
e 785 1390 1391 0
e 786 1496 1497 0
e 787 37 38 0
e 788 143 144 0
e 789 143 144 0
e 790 1391 1392 0
e 791 1391 1392 0
e 792 1497 1498 0
e 793 38 39 0
e 794 144 145 0
e 795 144 145 0
e 796 1392 1393 0
e 797 1392 1393 0
e 798 1498 1499 0
e 799 39 40 0
e 800 145 146 0
e 801 145 146 0
e 802 1393 1394 0
e 803 1393 1394 0
e 804 1499 1500 0
e 805 40 41 0
e 806 146 147 0
e 807 146 147 0
e 808 1394 1395 0
e 809 1394 1395 0
e 810 1500 1501 0
e 811 41 42 0
e 812 147 148 0
e 813 147 148 0
e 814 1395 1396 0
e 815 1395 1396 0
e 816 1501 1502 0
e 817 42 43 0
e 818 148 149 0
e 819 148 149 0
e 820 1396 1397 0
e 821 1396 1397 0
e 822 1502 1503 0
e 823 43 44 0
e 824 149 150 0
e 825 149 150 0
e 826 1397 1398 0
e 827 1397 1398 0
e 828 1503 1504 0
e 829 44 45 0
e 830 150 151 0
e 831 150 151 0
e 832 1398 1399 0
e 833 1398 1399 0
e 834 1504 1505 0
e 835 45 46 0
e 836 151 152 0
e 837 151 152 0
e 838 1399 1400 0
e 839 1399 1400 0
e 840 1505 1506 0
e 841 46 47 0
e 842 152 153 0
e 843 152 153 0
e 844 1400 1401 0
e 845 1400 1401 0
e 846 1506 1507 0
e 847 47 48 0
e 848 153 154 0
e 849 153 154 0
e 850 1401 1402 0
e 851 1401 1402 0
e 852 1507 1508 0
e 853 48 49 0
e 854 154 155 0
e 855 154 155 0
e 856 1402 1403 0
e 857 1402 1403 0
e 858 1508 1509 0
e 859 49 50 0
e 860 155 156 0
e 861 155 156 0
e 862 1403 1404 0
e 863 1403 1404 0
e 864 1509 1510 0
e 865 50 51 0
e 866 156 157 0
e 867 156 157 0
e 868 1404 1405 0
e 869 1404 1405 0
e 870 1510 1511 0
e 871 51 52 0
e 872 157 210 0
e 873 157 210 0
e 874 1405 1352 0
e 875 1405 1352 0
e 876 1511 1512 0
e 877 52 53 0
e 878 210 263 0
e 879 210 263 0
e 880 263 316 0
e 881 263 316 0
e 882 316 369 0
e 883 316 369 0
e 884 369 422 0
e 885 369 422 0
e 886 422 475 0
e 887 422 475 0
e 888 475 538 0
e 889 475 538 0
e 890 538 624 0
e 891 538 624 0
e 892 624 710 0
e 893 624 710 0
e 894 710 777 0
e 895 710 777 0
e 896 777 852 0
e 897 777 852 0
e 898 852 943 0
e 899 852 943 0
e 900 943 1034 0
e 901 943 1034 0
e 902 1034 1087 0
e 903 1034 1087 0
e 904 1087 1140 0
e 905 1087 1140 0
e 906 1140 1193 0
e 907 1140 1193 0
e 908 1193 1246 0
e 909 1193 1246 0
e 910 1246 1299 0
e 911 1246 1299 0
e 912 1299 1352 0
e 913 1299 1352 0
e 914 1512 1513 0
e 915 106 53 0
e 916 106 159 0
e 917 159 212 0
e 918 212 265 0
e 919 265 318 0
e 920 318 371 0
e 921 371 424 0
e 922 424 477 0
e 923 477 540 0
e 924 540 626 0
e 925 626 712 0
e 926 712 779 0
e 927 779 854 0
e 928 854 945 0
e 929 945 1036 0
e 930 1036 1089 0
e 931 1089 1142 0
e 932 1142 1195 0
e 933 1195 1248 0
e 934 1248 1301 0
e 935 1301 1354 0
e 936 1354 1407 0
e 937 1407 1460 0
e 938 1460 1513 0
e 939 182 235 0
e 940 182 235 0
e 941 235 288 0
e 942 235 288 0
e 943 288 341 0
e 944 288 341 0
e 945 341 394 0
e 946 341 394 0
e 947 1112 1165 0
e 948 1112 1165 0
e 949 1165 1218 0
e 950 1165 1218 0
e 951 1218 1271 0
e 952 1218 1271 0
e 953 1271 1324 0
e 954 1271 1324 0
e 955 190 243 0
e 956 190 243 0
e 957 243 296 0
e 958 243 296 0
e 959 296 349 0
e 960 296 349 0
e 961 349 402 0
e 962 349 402 0
e 963 1120 1173 0
e 964 1120 1173 0
e 965 1173 1226 0
e 966 1173 1226 0
e 967 1226 1279 0
e 968 1226 1279 0
e 969 1279 1332 0
e 970 1279 1332 0
e 971 357 410 0
e 972 357 410 0
e 973 357 358 0
e 974 357 358 0
e 975 1128 1181 0
e 976 1128 1181 0
e 977 1181 1182 0
e 978 1181 1182 0
e 979 358 359 0
e 980 358 359 0
e 981 1182 1183 0
e 982 1182 1183 0
e 983 359 360 0
e 984 359 360 0
e 985 1183 1184 0
e 986 1183 1184 0
e 987 360 361 0
e 988 360 361 0
e 989 1184 1185 0
e 990 1184 1185 0
e 991 361 362 0
e 992 361 362 0
e 993 1185 1186 0
e 994 1185 1186 0
e 995 362 363 0
e 996 362 363 0
e 997 1186 1187 0
e 998 1186 1187 0
e 999 363 364 0
e 1000 363 364 0
e 1001 1187 1188 0
e 1002 1187 1188 0
e 1003 364 365 0
e 1004 364 365 0
e 1005 1188 1189 0
e 1006 1188 1189 0
e 1007 365 418 0
e 1008 365 418 0
e 1009 1189 1136 0
e 1010 1189 1136 0
e 1011 418 471 0
e 1012 418 471 0
e 1013 471 534 0
e 1014 471 534 0
e 1015 534 620 0
e 1016 534 620 0
e 1017 620 706 0
e 1018 620 706 0
e 1019 706 773 0
e 1020 706 773 0
e 1021 773 848 0
e 1022 773 848 0
e 1023 848 939 0
e 1024 848 939 0
e 1025 939 1030 0
e 1026 939 1030 0
e 1027 1030 1083 0
e 1028 1030 1083 0
e 1029 1083 1136 0
e 1030 1083 1136 0
t 1 1 664 663 737 2 11 -1024
t 2 1 663 717 737 3 1 4
t 3 1 737 717 736 -1024 5 2
t 4 1 663 662 717 -1024 2 -1024
t 5 1 737 736 784 -1024 6 3
t 6 1 737 784 804 8 7 5
t 7 1 737 804 805 -1024 12 6
t 8 1 804 784 803 -1024 -1024 6
t 9 1 666 665 738 10 -1024 -1024
t 10 1 665 737 738 13 9 11
t 11 1 665 664 737 1 10 -1024
t 12 1 806 737 805 7 -1024 13
t 13 1 738 737 806 12 14 10
t 14 1 738 806 807 -1024 -1024 13
t 15 2 697 696 765 16 23 -1024
t 16 2 696 764 765 19 15 17
t 17 2 696 695 764 -1024 16 -1024
t 18 2 838 764 837 -1024 -1024 19
t 19 2 765 764 838 18 20 16
t 20 2 765 838 839 -1024 25 19
t 21 2 718 765 766 27 -1024 22
t 22 2 698 765 718 21 24 23
t 23 2 698 697 765 15 22 -1024
t 24 2 699 698 718 22 -1024 -1024
t 25 2 840 765 839 20 -1024 26
t 26 2 785 765 840 25 28 27
t 27 2 766 765 785 26 -1024 21
t 28 2 785 840 841 -1024 -1024 26
t 29 3 628 574 627 -1024 32 30
t 30 3 575 574 628 29 35 -1024
t 31 3 661 627 660 -1024 38 32
t 32 3 628 627 661 31 33 29
t 33 3 662 628 661 32 44 34
t 34 3 629 628 662 33 63 35
t 35 3 629 575 628 30 34 36
t 36 3 576 575 629 35 61 -1024
t 37 3 716 660 715 -1024 40 38
t 38 3 661 660 716 37 43 31
t 39 3 735 715 734 -1024 46 40
t 40 3 716 715 735 39 41 37
t 41 3 736 716 735 40 52 42
t 42 3 717 716 736 41 -1024 43
t 43 3 717 661 716 38 42 44
t 44 3 662 661 717 43 -1024 33
t 45 3 783 734 782 -1024 48 46
t 46 3 735 734 783 45 51 39
t 47 3 802 782 801 -1024 54 48
t 48 3 783 782 802 47 49 45
t 49 3 803 783 802 48 60 50
t 50 3 784 783 803 49 -1024 51
t 51 3 784 735 783 46 50 52
t 52 3 736 735 784 51 -1024 41
t 53 3 858 801 857 -1024 56 54
t 54 3 802 801 858 53 59 47
t 55 3 893 857 892 -1024 -1024 56
t 56 3 858 857 893 55 57 53
t 57 3 894 858 893 56 -1024 58
t 58 3 859 858 894 57 71 59
t 59 3 859 802 858 54 58 60
t 60 3 803 802 859 59 69 49
t 61 3 630 576 629 36 64 62
t 62 3 577 576 630 61 67 -1024
t 63 3 663 629 662 34 -1024 64
t 64 3 630 629 663 63 65 61
t 65 3 664 630 663 64 -1024 66
t 66 3 631 630 664 65 79 67
t 67 3 631 577 630 62 66 68
t 68 3 578 577 631 67 77 -1024
t 69 3 860 803 859 60 72 70
t 70 3 804 803 860 69 75 -1024
t 71 3 895 859 894 58 -1024 72
t 72 3 860 859 895 71 73 69
t 73 3 896 860 895 72 -1024 74
t 74 3 861 860 896 73 87 75
t 75 3 861 804 860 70 74 76
t 76 3 805 804 861 75 85 -1024
t 77 3 632 578 631 68 80 78
t 78 3 579 578 632 77 83 -1024
t 79 3 665 631 664 66 -1024 80
t 80 3 632 631 665 79 81 77
t 81 3 666 632 665 80 -1024 82
t 82 3 633 632 666 81 95 83
t 83 3 633 579 632 78 82 84
t 84 3 580 579 633 83 93 -1024
t 85 3 862 805 861 76 88 86
t 86 3 806 805 862 85 91 -1024
t 87 3 897 861 896 74 -1024 88
t 88 3 862 861 897 87 89 85
t 89 3 898 862 897 88 -1024 90
t 90 3 863 862 898 89 109 91
t 91 3 863 806 862 86 90 92
t 92 3 807 806 863 91 107 -1024
t 93 3 634 580 633 84 96 94
t 94 3 581 580 634 93 99 -1024
t 95 3 667 633 666 82 103 96
t 96 3 634 633 667 95 97 93
t 97 3 668 634 667 96 101 98
t 98 3 635 634 668 97 117 99
t 99 3 635 581 634 94 98 100
t 100 3 582 581 635 99 115 -1024
t 101 3 668 667 739 102 125 97
t 102 3 667 738 739 105 101 103
t 103 3 667 666 738 -1024 102 95
t 104 3 808 738 807 -1024 108 105
t 105 3 739 738 808 104 106 102
t 106 3 739 808 809 114 126 105
t 107 3 864 807 863 92 110 108
t 108 3 808 807 864 107 113 104
t 109 3 899 863 898 90 -1024 110
t 110 3 864 863 899 109 111 107
t 111 3 900 864 899 110 -1024 112
t 112 3 865 864 900 111 131 113
t 113 3 865 808 864 108 112 114
t 114 3 809 808 865 113 129 106
t 115 3 636 582 635 100 118 116
t 116 3 583 582 636 115 121 -1024
t 117 3 669 635 668 98 125 118
t 118 3 636 635 669 117 119 115
t 119 3 670 636 669 118 123 120
t 120 3 637 636 670 119 139 121
t 121 3 637 583 636 116 120 122
t 122 3 584 583 637 121 137 -1024
t 123 3 670 669 740 124 140 119
t 124 3 669 739 740 127 123 125
t 125 3 669 668 739 101 124 117
t 126 3 810 739 809 106 130 127
t 127 3 740 739 810 126 128 124
t 128 3 740 810 811 136 142 127
t 129 3 866 809 865 114 132 130
t 130 3 810 809 866 129 135 126
t 131 3 901 865 900 112 -1024 132
t 132 3 866 865 901 131 133 129
t 133 3 902 866 901 132 -1024 134
t 134 3 867 866 902 133 146 135
t 135 3 867 810 866 130 134 136
t 136 3 811 810 867 135 144 128
t 137 3 585 584 637 122 138 -1024
t 138 3 585 637 671 139 147 137
t 139 3 671 637 670 120 141 138
t 140 3 741 670 740 123 143 141
t 141 3 671 670 741 140 149 139
t 142 3 812 740 811 128 144 143
t 143 3 741 740 812 142 151 140
t 144 3 812 811 867 136 145 142
t 145 3 812 867 903 146 153 144
t 146 3 903 867 902 134 -1024 145
t 147 3 672 585 671 138 150 148
t 148 3 586 585 672 147 155 -1024
t 149 3 742 671 741 141 152 150
t 150 3 672 671 742 149 157 147
t 151 3 813 741 812 143 154 152
t 152 3 742 741 813 151 159 149
t 153 3 904 812 903 145 -1024 154
t 154 3 813 812 904 153 161 151
t 155 3 673 586 672 148 158 156
t 156 3 587 586 673 155 163 -1024
t 157 3 743 672 742 150 160 158
t 158 3 673 672 743 157 165 155
t 159 3 814 742 813 152 162 160
t 160 3 743 742 814 159 167 157
t 161 3 905 813 904 154 -1024 162
t 162 3 814 813 905 161 169 159
t 163 3 674 587 673 156 166 164
t 164 3 588 587 674 163 171 -1024
t 165 3 744 673 743 158 168 166
t 166 3 674 673 744 165 173 163
t 167 3 815 743 814 160 170 168
t 168 3 744 743 815 167 175 165
t 169 3 906 814 905 162 -1024 170
t 170 3 815 814 906 169 177 167
t 171 3 675 588 674 164 174 172
t 172 3 589 588 675 171 179 -1024
t 173 3 745 674 744 166 176 174
t 174 3 675 674 745 173 181 171
t 175 3 816 744 815 168 178 176
t 176 3 745 744 816 175 183 173
t 177 3 907 815 906 170 -1024 178
t 178 3 816 815 907 177 185 175
t 179 3 676 589 675 172 182 180
t 180 3 590 589 676 179 187 -1024
t 181 3 746 675 745 174 184 182
t 182 3 676 675 746 181 189 179
t 183 3 817 745 816 176 186 184
t 184 3 746 745 817 183 191 181
t 185 3 908 816 907 178 -1024 186
t 186 3 817 816 908 185 193 183
t 187 3 677 590 676 180 190 188
t 188 3 591 590 677 187 195 -1024
t 189 3 747 676 746 182 192 190
t 190 3 677 676 747 189 197 187
t 191 3 818 746 817 184 194 192
t 192 3 747 746 818 191 199 189
t 193 3 909 817 908 186 -1024 194
t 194 3 818 817 909 193 201 191
t 195 3 678 591 677 188 198 196
t 196 3 592 591 678 195 203 -1024
t 197 3 748 677 747 190 200 198
t 198 3 678 677 748 197 205 195
t 199 3 819 747 818 192 202 200
t 200 3 748 747 819 199 207 197
t 201 3 910 818 909 194 -1024 202
t 202 3 819 818 910 201 209 199
t 203 3 679 592 678 196 206 204
t 204 3 593 592 679 203 211 -1024
t 205 3 749 678 748 198 208 206
t 206 3 679 678 749 205 213 203
t 207 3 820 748 819 200 210 208
t 208 3 749 748 820 207 215 205
t 209 3 911 819 910 202 -1024 210
t 210 3 820 819 911 209 217 207
t 211 3 680 593 679 204 214 212
t 212 3 594 593 680 211 219 -1024
t 213 3 750 679 749 206 216 214
t 214 3 680 679 750 213 221 211
t 215 3 821 749 820 208 218 216
t 216 3 750 749 821 215 223 213
t 217 3 912 820 911 210 -1024 218
t 218 3 821 820 912 217 225 215
t 219 3 681 594 680 212 222 220
t 220 3 595 594 681 219 227 -1024
t 221 3 751 680 750 214 224 222
t 222 3 681 680 751 221 229 219
t 223 3 822 750 821 216 226 224
t 224 3 751 750 822 223 231 221
t 225 3 913 821 912 218 -1024 226
t 226 3 822 821 913 225 233 223
t 227 3 682 595 681 220 230 228
t 228 3 596 595 682 227 235 -1024
t 229 3 752 681 751 222 232 230
t 230 3 682 681 752 229 237 227
t 231 3 823 751 822 224 234 232
t 232 3 752 751 823 231 239 229
t 233 3 914 822 913 226 -1024 234
t 234 3 823 822 914 233 241 231
t 235 3 683 596 682 228 238 236
t 236 3 597 596 683 235 243 -1024
t 237 3 753 682 752 230 240 238
t 238 3 683 682 753 237 245 235
t 239 3 824 752 823 232 242 240
t 240 3 753 752 824 239 247 237
t 241 3 915 823 914 234 -1024 242
t 242 3 824 823 915 241 249 239
t 243 3 684 597 683 236 246 244
t 244 3 598 597 684 243 251 -1024
t 245 3 754 683 753 238 248 246
t 246 3 684 683 754 245 253 243
t 247 3 825 753 824 240 250 248
t 248 3 754 753 825 247 255 245
t 249 3 916 824 915 242 -1024 250
t 250 3 825 824 916 249 257 247
t 251 3 685 598 684 244 254 252
t 252 3 599 598 685 251 259 -1024
t 253 3 755 684 754 246 256 254
t 254 3 685 684 755 253 261 251
t 255 3 826 754 825 248 258 256
t 256 3 755 754 826 255 263 253
t 257 3 917 825 916 250 -1024 258
t 258 3 826 825 917 257 265 255
t 259 3 686 599 685 252 262 260
t 260 3 600 599 686 259 267 -1024
t 261 3 756 685 755 254 264 262
t 262 3 686 685 756 261 269 259
t 263 3 827 755 826 256 266 264
t 264 3 756 755 827 263 271 261
t 265 3 918 826 917 258 -1024 266
t 266 3 827 826 918 265 273 263
t 267 3 687 600 686 260 270 268
t 268 3 601 600 687 267 275 -1024
t 269 3 757 686 756 262 272 270
t 270 3 687 686 757 269 277 267
t 271 3 828 756 827 264 274 272
t 272 3 757 756 828 271 279 269
t 273 3 919 827 918 266 -1024 274
t 274 3 828 827 919 273 281 271
t 275 3 688 601 687 268 278 276
t 276 3 602 601 688 275 283 -1024
t 277 3 758 687 757 270 280 278
t 278 3 688 687 758 277 285 275
t 279 3 829 757 828 272 282 280
t 280 3 758 757 829 279 287 277
t 281 3 920 828 919 274 -1024 282
t 282 3 829 828 920 281 289 279
t 283 3 689 602 688 276 286 284
t 284 3 603 602 689 283 291 -1024
t 285 3 759 688 758 278 288 286
t 286 3 689 688 759 285 293 283
t 287 3 830 758 829 280 290 288
t 288 3 759 758 830 287 295 285
t 289 3 921 829 920 282 -1024 290
t 290 3 830 829 921 289 297 287
t 291 3 690 603 689 284 294 292
t 292 3 604 603 690 291 299 -1024
t 293 3 760 689 759 286 296 294
t 294 3 690 689 760 293 301 291
t 295 3 831 759 830 288 298 296
t 296 3 760 759 831 295 303 293
t 297 3 922 830 921 290 -1024 298
t 298 3 831 830 922 297 305 295
t 299 3 691 604 690 292 302 300
t 300 3 605 604 691 299 307 -1024
t 301 3 761 690 760 294 304 302
t 302 3 691 690 761 301 309 299
t 303 3 832 760 831 296 306 304
t 304 3 761 760 832 303 311 301
t 305 3 923 831 922 298 -1024 306
t 306 3 832 831 923 305 314 303
t 307 3 692 605 691 300 310 308
t 308 3 606 605 692 307 317 -1024
t 309 3 762 691 761 302 312 310
t 310 3 692 691 762 309 319 307
t 311 3 833 761 832 304 315 312
t 312 3 762 761 833 311 321 309
t 313 3 868 923 924 -1024 326 314
t 314 3 868 832 923 306 313 315
t 315 3 833 832 868 314 324 311
t 316 3 638 692 693 320 334 317
t 317 3 638 606 692 308 316 318
t 318 3 607 606 638 317 332 -1024
t 319 3 763 692 762 310 322 320
t 320 3 693 692 763 319 342 316
t 321 3 834 762 833 312 325 322
t 322 3 763 762 834 321 323 319
t 323 3 763 834 835 331 343 322
t 324 3 869 833 868 315 327 325
t 325 3 834 833 869 324 330 321
t 326 3 925 868 924 313 -1024 327
t 327 3 869 868 925 326 328 324
t 328 3 926 869 925 327 -1024 329
t 329 3 870 869 926 328 348 330
t 330 3 870 834 869 325 329 331
t 331 3 835 834 870 330 346 323
t 332 3 639 607 638 318 335 333
t 333 3 608 607 639 332 338 -1024
t 334 3 694 638 693 316 342 335
t 335 3 639 638 694 334 336 332
t 336 3 695 639 694 335 340 337
t 337 3 640 639 695 336 356 338
t 338 3 640 608 639 333 337 339
t 339 3 609 608 640 338 354 -1024
t 340 3 695 694 764 341 -1024 336
t 341 3 694 763 764 344 340 342
t 342 3 694 693 763 320 341 334
t 343 3 836 763 835 323 347 344
t 344 3 764 763 836 343 345 341
t 345 3 764 836 837 353 -1024 344
t 346 3 871 835 870 331 349 347
t 347 3 836 835 871 346 352 343
t 348 3 927 870 926 329 -1024 349
t 349 3 871 870 927 348 350 346
t 350 3 928 871 927 349 -1024 351
t 351 3 872 871 928 350 364 352
t 352 3 872 836 871 347 351 353
t 353 3 837 836 872 352 362 345
t 354 3 641 609 640 339 357 355
t 355 3 610 609 641 354 360 -1024
t 356 3 696 640 695 337 -1024 357
t 357 3 641 640 696 356 358 354
t 358 3 697 641 696 357 -1024 359
t 359 3 642 641 697 358 372 360
t 360 3 642 610 641 355 359 361
t 361 3 611 610 642 360 370 -1024
t 362 3 873 837 872 353 365 363
t 363 3 838 837 873 362 368 -1024
t 364 3 929 872 928 351 -1024 365
t 365 3 873 872 929 364 366 362
t 366 3 930 873 929 365 -1024 367
t 367 3 874 873 930 366 380 368
t 368 3 874 838 873 363 367 369
t 369 3 839 838 874 368 378 -1024
t 370 3 643 611 642 361 373 371
t 371 3 612 611 643 370 376 -1024
t 372 3 698 642 697 359 -1024 373
t 373 3 643 642 698 372 374 370
t 374 3 699 643 698 373 -1024 375
t 375 3 644 643 699 374 388 376
t 376 3 644 612 643 371 375 377
t 377 3 613 612 644 376 386 -1024
t 378 3 875 839 874 369 381 379
t 379 3 840 839 875 378 384 -1024
t 380 3 931 874 930 367 -1024 381
t 381 3 875 874 931 380 382 378
t 382 3 932 875 931 381 -1024 383
t 383 3 876 875 932 382 412 384
t 384 3 876 840 875 379 383 385
t 385 3 841 840 876 384 410 -1024
t 386 3 645 613 644 377 389 387
t 387 3 614 613 645 386 392 -1024
t 388 3 700 644 699 375 395 389
t 389 3 645 644 700 388 390 386
t 390 3 701 645 700 389 401 391
t 391 3 646 645 701 390 -1024 392
t 392 3 646 614 645 387 391 393
t 393 3 615 614 646 392 -1024 -1024
t 394 3 719 699 718 -1024 397 395
t 395 3 700 699 719 394 400 388
t 396 3 767 718 766 -1024 403 397
t 397 3 719 718 767 396 398 394
t 398 3 768 719 767 397 409 399
t 399 3 720 719 768 398 -1024 400
t 400 3 720 700 719 395 399 401
t 401 3 701 700 720 400 -1024 390
t 402 3 786 766 785 -1024 405 403
t 403 3 767 766 786 402 408 396
t 404 3 842 785 841 -1024 411 405
t 405 3 786 785 842 404 406 402
t 406 3 843 786 842 405 417 407
t 407 3 787 786 843 406 -1024 408
t 408 3 787 767 786 403 407 409
t 409 3 768 767 787 408 -1024 398
t 410 3 877 841 876 385 413 411
t 411 3 842 841 877 410 416 404
t 412 3 933 876 932 383 -1024 413
t 413 3 877 876 933 412 414 410
t 414 3 934 877 933 413 -1024 415
t 415 3 878 877 934 414 -1024 416
t 416 3 878 842 877 411 415 417
t 417 3 843 842 878 416 -1024 406
t 418 4 487 433 486 -1024 421 419
t 419 4 434 433 487 418 438 -1024
t 420 4 572 486 571 -1024 423 421
t 421 4 487 486 572 420 440 418
t 422 4 658 571 657 -1024 426 423
t 423 4 572 571 658 422 444 420
t 424 4 713 731 732 429 451 425
t 425 4 713 657 731 -1024 424 426
t 426 4 658 657 713 425 449 422
t 427 4 780 798 799 432 459 428
t 428 4 780 731 798 -1024 427 429
t 429 4 732 731 780 428 457 424
t 430 4 855 889 890 435 467 431
t 431 4 855 798 889 -1024 430 432
t 432 4 799 798 855 431 465 427
t 433 4 946 980 981 437 475 434
t 434 4 946 889 980 -1024 433 435
t 435 4 890 889 946 434 473 430
t 436 4 1046 980 1045 -1024 -1024 437
t 437 4 981 980 1046 436 483 433
t 438 4 488 434 487 419 442 439
t 439 4 435 434 488 438 484 -1024
t 440 4 573 487 572 421 445 441
t 441 4 541 487 573 440 443 442
t 442 4 488 487 541 441 487 438
t 443 4 541 573 574 448 489 441
t 444 4 659 572 658 423 450 445
t 445 4 573 572 659 444 447 440
t 446 4 627 659 660 456 -1024 447
t 447 4 627 573 659 445 446 448
t 448 4 574 573 627 447 -1024 443
t 449 4 714 658 713 426 452 450
t 450 4 659 658 714 449 455 444
t 451 4 733 713 732 424 458 452
t 452 4 714 713 733 451 453 449
t 453 4 734 714 733 452 464 454
t 454 4 715 714 734 453 -1024 455
t 455 4 715 659 714 450 454 456
t 456 4 660 659 715 455 -1024 446
t 457 4 781 732 780 429 460 458
t 458 4 733 732 781 457 463 451
t 459 4 800 780 799 427 466 460
t 460 4 781 780 800 459 461 457
t 461 4 801 781 800 460 472 462
t 462 4 782 781 801 461 -1024 463
t 463 4 782 733 781 458 462 464
t 464 4 734 733 782 463 -1024 453
t 465 4 856 799 855 432 468 466
t 466 4 800 799 856 465 471 459
t 467 4 891 855 890 430 474 468
t 468 4 856 855 891 467 469 465
t 469 4 892 856 891 468 480 470
t 470 4 857 856 892 469 -1024 471
t 471 4 857 800 856 466 470 472
t 472 4 801 800 857 471 -1024 461
t 473 4 947 890 946 435 476 474
t 474 4 891 890 947 473 479 467
t 475 4 982 946 981 433 483 476
t 476 4 947 946 982 475 477 473
t 477 4 983 947 982 476 481 478
t 478 4 948 947 983 477 497 479
t 479 4 948 891 947 474 478 480
t 480 4 892 891 948 479 495 469
t 481 4 983 982 1047 482 505 477
t 482 4 982 1046 1047 -1024 481 483
t 483 4 982 981 1046 437 482 475
t 484 4 489 435 488 439 488 485
t 485 4 436 435 489 484 486 -1024
t 486 4 436 489 490 494 506 485
t 487 4 542 488 541 442 490 488
t 488 4 489 488 542 487 493 484
t 489 4 575 541 574 443 -1024 490
t 490 4 542 541 575 489 491 487
t 491 4 576 542 575 490 -1024 492
t 492 4 543 542 576 491 511 493
t 493 4 543 489 542 488 492 494
t 494 4 490 489 543 493 509 486
t 495 4 949 892 948 480 498 496
t 496 4 893 892 949 495 501 -1024
t 497 4 984 948 983 478 505 498
t 498 4 949 948 984 497 499 495
t 499 4 985 949 984 498 503 500
t 500 4 950 949 985 499 519 501
t 501 4 950 893 949 496 500 502
t 502 4 894 893 950 501 517 -1024
t 503 4 985 984 1048 504 527 499
t 504 4 984 1047 1048 -1024 503 505
t 505 4 984 983 1047 481 504 497
t 506 4 491 436 490 486 510 507
t 507 4 437 436 491 506 508 -1024
t 508 4 437 491 492 516 528 507
t 509 4 544 490 543 494 512 510
t 510 4 491 490 544 509 515 506
t 511 4 577 543 576 492 -1024 512
t 512 4 544 543 577 511 513 509
t 513 4 578 544 577 512 -1024 514
t 514 4 545 544 578 513 533 515
t 515 4 545 491 544 510 514 516
t 516 4 492 491 545 515 531 508
t 517 4 951 894 950 502 520 518
t 518 4 895 894 951 517 523 -1024
t 519 4 986 950 985 500 527 520
t 520 4 951 950 986 519 521 517
t 521 4 987 951 986 520 525 522
t 522 4 952 951 987 521 541 523
t 523 4 952 895 951 518 522 524
t 524 4 896 895 952 523 539 -1024
t 525 4 987 986 1049 526 549 521
t 526 4 986 1048 1049 -1024 525 527
t 527 4 986 985 1048 503 526 519
t 528 4 493 437 492 508 532 529
t 529 4 438 437 493 528 530 -1024
t 530 4 438 493 494 538 550 529
t 531 4 546 492 545 516 534 532
t 532 4 493 492 546 531 537 528
t 533 4 579 545 578 514 -1024 534
t 534 4 546 545 579 533 535 531
t 535 4 580 546 579 534 -1024 536
t 536 4 547 546 580 535 555 537
t 537 4 547 493 546 532 536 538
t 538 4 494 493 547 537 553 530
t 539 4 953 896 952 524 542 540
t 540 4 897 896 953 539 545 -1024
t 541 4 988 952 987 522 549 542
t 542 4 953 952 988 541 543 539
t 543 4 989 953 988 542 547 544
t 544 4 954 953 989 543 563 545
t 545 4 954 897 953 540 544 546
t 546 4 898 897 954 545 561 -1024
t 547 4 989 988 1050 548 571 543
t 548 4 988 1049 1050 -1024 547 549
t 549 4 988 987 1049 525 548 541
t 550 4 495 438 494 530 554 551
t 551 4 439 438 495 550 552 -1024
t 552 4 439 495 496 560 572 551
t 553 4 548 494 547 538 556 554
t 554 4 495 494 548 553 559 550
t 555 4 581 547 580 536 -1024 556
t 556 4 548 547 581 555 557 553
t 557 4 582 548 581 556 -1024 558
t 558 4 549 548 582 557 577 559
t 559 4 549 495 548 554 558 560
t 560 4 496 495 549 559 575 552
t 561 4 955 898 954 546 564 562
t 562 4 899 898 955 561 567 -1024
t 563 4 990 954 989 544 571 564
t 564 4 955 954 990 563 565 561
t 565 4 991 955 990 564 569 566
t 566 4 956 955 991 565 585 567
t 567 4 956 899 955 562 566 568
t 568 4 900 899 956 567 583 -1024
t 569 4 991 990 1051 570 593 565
t 570 4 990 1050 1051 -1024 569 571
t 571 4 990 989 1050 547 570 563
t 572 4 497 439 496 552 576 573
t 573 4 440 439 497 572 574 -1024
t 574 4 440 497 498 582 594 573
t 575 4 550 496 549 560 578 576
t 576 4 497 496 550 575 581 572
t 577 4 583 549 582 558 -1024 578
t 578 4 550 549 583 577 579 575
t 579 4 584 550 583 578 -1024 580
t 580 4 551 550 584 579 598 581
t 581 4 551 497 550 576 580 582
t 582 4 498 497 551 581 596 574
t 583 4 957 900 956 568 586 584
t 584 4 901 900 957 583 589 -1024
t 585 4 992 956 991 566 593 586
t 586 4 957 956 992 585 587 583
t 587 4 993 957 992 586 591 588
t 588 4 958 957 993 587 601 589
t 589 4 958 901 957 584 588 590
t 590 4 902 901 958 589 599 -1024
t 591 4 993 992 1052 592 602 587
t 592 4 992 1051 1052 -1024 591 593
t 593 4 992 991 1051 569 592 585
t 594 4 499 440 498 574 596 595
t 595 4 441 440 499 594 604 -1024
t 596 4 499 498 551 582 597 594
t 597 4 499 551 585 598 606 596
t 598 4 585 551 584 580 -1024 597
t 599 4 903 902 958 590 600 -1024
t 600 4 903 958 994 601 608 599
t 601 4 994 958 993 588 603 600
t 602 4 1053 993 1052 591 -1024 603
t 603 4 994 993 1053 602 610 601
t 604 4 500 441 499 595 607 605
t 605 4 442 441 500 604 612 -1024
t 606 4 586 499 585 597 -1024 607
t 607 4 500 499 586 606 614 604
t 608 4 995 903 994 600 611 609
t 609 4 904 903 995 608 616 -1024
t 610 4 1054 994 1053 603 -1024 611
t 611 4 995 994 1054 610 618 608
t 612 4 501 442 500 605 615 613
t 613 4 443 442 501 612 620 -1024
t 614 4 587 500 586 607 -1024 615
t 615 4 501 500 587 614 622 612
t 616 4 996 904 995 609 619 617
t 617 4 905 904 996 616 624 -1024
t 618 4 1055 995 1054 611 -1024 619
t 619 4 996 995 1055 618 626 616
t 620 4 502 443 501 613 623 621
t 621 4 444 443 502 620 628 -1024
t 622 4 588 501 587 615 -1024 623
t 623 4 502 501 588 622 630 620
t 624 4 997 905 996 617 627 625
t 625 4 906 905 997 624 632 -1024
t 626 4 1056 996 1055 619 -1024 627
t 627 4 997 996 1056 626 634 624
t 628 4 503 444 502 621 631 629
t 629 4 445 444 503 628 636 -1024
t 630 4 589 502 588 623 -1024 631
t 631 4 503 502 589 630 638 628
t 632 4 998 906 997 625 635 633
t 633 4 907 906 998 632 640 -1024
t 634 4 1057 997 1056 627 -1024 635
t 635 4 998 997 1057 634 642 632
t 636 4 504 445 503 629 639 637
t 637 4 446 445 504 636 644 -1024
t 638 4 590 503 589 631 -1024 639
t 639 4 504 503 590 638 646 636
t 640 4 999 907 998 633 643 641
t 641 4 908 907 999 640 648 -1024
t 642 4 1058 998 1057 635 -1024 643
t 643 4 999 998 1058 642 650 640
t 644 4 505 446 504 637 647 645
t 645 4 447 446 505 644 652 -1024
t 646 4 591 504 590 639 -1024 647
t 647 4 505 504 591 646 654 644
t 648 4 1000 908 999 641 651 649
t 649 4 909 908 1000 648 656 -1024
t 650 4 1059 999 1058 643 -1024 651
t 651 4 1000 999 1059 650 658 648
t 652 4 506 447 505 645 655 653
t 653 4 448 447 506 652 660 -1024
t 654 4 592 505 591 647 -1024 655
t 655 4 506 505 592 654 662 652
t 656 4 1001 909 1000 649 659 657
t 657 4 910 909 1001 656 664 -1024
t 658 4 1060 1000 1059 651 -1024 659
t 659 4 1001 1000 1060 658 666 656
t 660 4 507 448 506 653 663 661
t 661 4 449 448 507 660 668 -1024
t 662 4 593 506 592 655 -1024 663
t 663 4 507 506 593 662 670 660
t 664 4 1002 910 1001 657 667 665
t 665 4 911 910 1002 664 672 -1024
t 666 4 1061 1001 1060 659 -1024 667
t 667 4 1002 1001 1061 666 674 664
t 668 4 508 449 507 661 671 669
t 669 4 450 449 508 668 676 -1024
t 670 4 594 507 593 663 -1024 671
t 671 4 508 507 594 670 678 668
t 672 4 1003 911 1002 665 675 673
t 673 4 912 911 1003 672 680 -1024
t 674 4 1062 1002 1061 667 -1024 675
t 675 4 1003 1002 1062 674 682 672
t 676 4 509 450 508 669 679 677
t 677 4 451 450 509 676 684 -1024
t 678 4 595 508 594 671 -1024 679
t 679 4 509 508 595 678 686 676
t 680 4 1004 912 1003 673 683 681
t 681 4 913 912 1004 680 688 -1024
t 682 4 1063 1003 1062 675 -1024 683
t 683 4 1004 1003 1063 682 690 680
t 684 4 510 451 509 677 687 685
t 685 4 452 451 510 684 692 -1024
t 686 4 596 509 595 679 -1024 687
t 687 4 510 509 596 686 694 684
t 688 4 1005 913 1004 681 691 689
t 689 4 914 913 1005 688 696 -1024
t 690 4 1064 1004 1063 683 -1024 691
t 691 4 1005 1004 1064 690 698 688
t 692 4 511 452 510 685 695 693
t 693 4 453 452 511 692 700 -1024
t 694 4 597 510 596 687 -1024 695
t 695 4 511 510 597 694 702 692
t 696 4 1006 914 1005 689 699 697
t 697 4 915 914 1006 696 704 -1024
t 698 4 1065 1005 1064 691 -1024 699
t 699 4 1006 1005 1065 698 706 696
t 700 4 512 453 511 693 703 701
t 701 4 454 453 512 700 708 -1024
t 702 4 598 511 597 695 -1024 703
t 703 4 512 511 598 702 710 700
t 704 4 1007 915 1006 697 707 705
t 705 4 916 915 1007 704 712 -1024
t 706 4 1066 1006 1065 699 -1024 707
t 707 4 1007 1006 1066 706 714 704
t 708 4 513 454 512 701 711 709
t 709 4 455 454 513 708 716 -1024
t 710 4 599 512 598 703 -1024 711
t 711 4 513 512 599 710 718 708
t 712 4 1008 916 1007 705 715 713
t 713 4 917 916 1008 712 720 -1024
t 714 4 1067 1007 1066 707 -1024 715
t 715 4 1008 1007 1067 714 722 712
t 716 4 514 455 513 709 719 717
t 717 4 456 455 514 716 724 -1024
t 718 4 600 513 599 711 -1024 719
t 719 4 514 513 600 718 726 716
t 720 4 1009 917 1008 713 723 721
t 721 4 918 917 1009 720 728 -1024
t 722 4 1068 1008 1067 715 -1024 723
t 723 4 1009 1008 1068 722 730 720
t 724 4 515 456 514 717 727 725
t 725 4 457 456 515 724 732 -1024
t 726 4 601 514 600 719 -1024 727
t 727 4 515 514 601 726 734 724
t 728 4 1010 918 1009 721 731 729
t 729 4 919 918 1010 728 736 -1024
t 730 4 1069 1009 1068 723 -1024 731
t 731 4 1010 1009 1069 730 738 728
t 732 4 516 457 515 725 735 733
t 733 4 458 457 516 732 740 -1024
t 734 4 602 515 601 727 -1024 735
t 735 4 516 515 602 734 742 732
t 736 4 1011 919 1010 729 739 737
t 737 4 920 919 1011 736 744 -1024
t 738 4 1070 1010 1069 731 -1024 739
t 739 4 1011 1010 1070 738 746 736
t 740 4 517 458 516 733 743 741
t 741 4 459 458 517 740 748 -1024
t 742 4 603 516 602 735 -1024 743
t 743 4 517 516 603 742 750 740
t 744 4 1012 920 1011 737 747 745
t 745 4 921 920 1012 744 752 -1024
t 746 4 1071 1011 1070 739 -1024 747
t 747 4 1012 1011 1071 746 754 744
t 748 4 518 459 517 741 751 749
t 749 4 460 459 518 748 756 -1024
t 750 4 604 517 603 743 -1024 751
t 751 4 518 517 604 750 758 748
t 752 4 1013 921 1012 745 755 753
t 753 4 922 921 1013 752 760 -1024
t 754 4 1072 1012 1071 747 -1024 755
t 755 4 1013 1012 1072 754 762 752
t 756 4 519 460 518 749 759 757
t 757 4 461 460 519 756 764 -1024
t 758 4 605 518 604 751 -1024 759
t 759 4 519 518 605 758 766 756
t 760 4 1014 922 1013 753 763 761
t 761 4 923 922 1014 760 769 -1024
t 762 4 1073 1013 1072 755 -1024 763
t 763 4 1014 1013 1073 762 771 760
t 764 4 520 461 519 757 767 765
t 765 4 462 461 520 764 773 -1024
t 766 4 606 519 605 759 -1024 767
t 767 4 520 519 606 766 776 764
t 768 4 959 1014 1015 772 780 769
t 769 4 959 923 1014 761 768 770
t 770 4 924 923 959 769 778 -1024
t 771 4 1074 1014 1073 763 -1024 772
t 772 4 1015 1014 1074 771 788 768
t 773 4 521 462 520 765 777 774
t 774 4 463 462 521 773 789 -1024
t 775 4 552 606 607 -1024 794 776
t 776 4 552 520 606 767 775 777
t 777 4 521 520 552 776 792 773
t 778 4 960 924 959 770 781 779
t 779 4 925 924 960 778 784 -1024
t 780 4 1016 959 1015 768 788 781
t 781 4 960 959 1016 780 782 778
t 782 4 1017 960 1016 781 786 783
t 783 4 961 960 1017 782 802 784
t 784 4 961 925 960 779 783 785
t 785 4 926 925 961 784 800 -1024
t 786 4 1017 1016 1075 787 810 782
t 787 4 1016 1074 1075 -1024 786 788
t 788 4 1016 1015 1074 772 787 780
t 789 4 522 463 521 774 793 790
t 790 4 464 463 522 789 791 -1024
t 791 4 464 522 523 799 811 790
t 792 4 553 521 552 777 795 793
t 793 4 522 521 553 792 798 789
t 794 4 608 552 607 775 -1024 795
t 795 4 553 552 608 794 796 792
t 796 4 609 553 608 795 -1024 797
t 797 4 554 553 609 796 816 798
t 798 4 554 522 553 793 797 799
t 799 4 523 522 554 798 814 791
t 800 4 962 926 961 785 803 801
t 801 4 927 926 962 800 806 -1024
t 802 4 1018 961 1017 783 810 803
t 803 4 962 961 1018 802 804 800
t 804 4 1019 962 1018 803 808 805
t 805 4 963 962 1019 804 824 806
t 806 4 963 927 962 801 805 807
t 807 4 928 927 963 806 822 -1024
t 808 4 1019 1018 1076 809 832 804
t 809 4 1018 1075 1076 -1024 808 810
t 810 4 1018 1017 1075 786 809 802
t 811 4 524 464 523 791 815 812
t 812 4 465 464 524 811 813 -1024
t 813 4 465 524 525 821 833 812
t 814 4 555 523 554 799 817 815
t 815 4 524 523 555 814 820 811
t 816 4 610 554 609 797 -1024 817
t 817 4 555 554 610 816 818 814
t 818 4 611 555 610 817 -1024 819
t 819 4 556 555 611 818 838 820
t 820 4 556 524 555 815 819 821
t 821 4 525 524 556 820 836 813
t 822 4 964 928 963 807 825 823
t 823 4 929 928 964 822 828 -1024
t 824 4 1020 963 1019 805 832 825
t 825 4 964 963 1020 824 826 822
t 826 4 1021 964 1020 825 830 827
t 827 4 965 964 1021 826 846 828
t 828 4 965 929 964 823 827 829
t 829 4 930 929 965 828 844 -1024
t 830 4 1021 1020 1077 831 854 826
t 831 4 1020 1076 1077 -1024 830 832
t 832 4 1020 1019 1076 808 831 824
t 833 4 526 465 525 813 837 834
t 834 4 466 465 526 833 835 -1024
t 835 4 466 526 527 843 855 834
t 836 4 557 525 556 821 839 837
t 837 4 526 525 557 836 842 833
t 838 4 612 556 611 819 -1024 839
t 839 4 557 556 612 838 840 836
t 840 4 613 557 612 839 -1024 841
t 841 4 558 557 613 840 860 842
t 842 4 558 526 557 837 841 843
t 843 4 527 526 558 842 858 835
t 844 4 966 930 965 829 847 845
t 845 4 931 930 966 844 850 -1024
t 846 4 1022 965 1021 827 854 847
t 847 4 966 965 1022 846 848 844
t 848 4 1023 966 1022 847 852 849
t 849 4 967 966 1023 848 868 850
t 850 4 967 931 966 845 849 851
t 851 4 932 931 967 850 866 -1024
t 852 4 1023 1022 1078 853 876 848
t 853 4 1022 1077 1078 -1024 852 854
t 854 4 1022 1021 1077 830 853 846
t 855 4 528 466 527 835 859 856
t 856 4 467 466 528 855 857 -1024
t 857 4 467 528 529 865 877 856
t 858 4 559 527 558 843 861 859
t 859 4 528 527 559 858 864 855
t 860 4 614 558 613 841 -1024 861
t 861 4 559 558 614 860 862 858
t 862 4 615 559 614 861 -1024 863
t 863 4 560 559 615 862 882 864
t 864 4 560 528 559 859 863 865
t 865 4 529 528 560 864 880 857
t 866 4 968 932 967 851 869 867
t 867 4 933 932 968 866 872 -1024
t 868 4 1024 967 1023 849 876 869
t 869 4 968 967 1024 868 870 866
t 870 4 1025 968 1024 869 874 871
t 871 4 969 968 1025 870 922 872
t 872 4 969 933 968 867 871 873
t 873 4 934 933 969 872 920 -1024
t 874 4 1025 1024 1079 875 930 870
t 875 4 1024 1078 1079 -1024 874 876
t 876 4 1024 1023 1078 852 875 868
t 877 4 530 467 529 857 881 878
t 878 4 468 467 530 877 879 -1024
t 879 4 468 530 531 887 931 878
t 880 4 561 529 560 865 883 881
t 881 4 530 529 561 880 886 877
t 882 4 616 560 615 863 889 883
t 883 4 561 560 616 882 884 880
t 884 4 617 561 616 883 895 885
t 885 4 562 561 617 884 935 886
t 886 4 562 530 561 881 885 887
t 887 4 531 530 562 886 933 879
t 888 4 647 615 646 -1024 891 889
t 889 4 616 615 647 888 894 882
t 890 4 702 646 701 -1024 897 891
t 891 4 647 646 702 890 892 888
t 892 4 703 647 702 891 903 893
t 893 4 648 647 703 892 938 894
t 894 4 648 616 647 889 893 895
t 895 4 617 616 648 894 936 884
t 896 4 721 701 720 -1024 899 897
t 897 4 702 701 721 896 902 890
t 898 4 769 720 768 -1024 905 899
t 899 4 721 720 769 898 900 896
t 900 4 770 721 769 899 911 901
t 901 4 722 721 770 900 941 902
t 902 4 722 702 721 897 901 903
t 903 4 703 702 722 902 939 892
t 904 4 788 768 787 -1024 907 905
t 905 4 769 768 788 904 910 898
t 906 4 844 787 843 -1024 913 907
t 907 4 788 787 844 906 908 904
t 908 4 845 788 844 907 919 909
t 909 4 789 788 845 908 944 910
t 910 4 789 769 788 905 909 911
t 911 4 770 769 789 910 942 900
t 912 4 879 843 878 -1024 915 913
t 913 4 844 843 879 912 918 906
t 914 4 935 878 934 -1024 921 915
t 915 4 879 878 935 914 916 912
t 916 4 936 879 935 915 927 917
t 917 4 880 879 936 916 947 918
t 918 4 880 844 879 913 917 919
t 919 4 845 844 880 918 945 908
t 920 4 970 934 969 873 923 921
t 921 4 935 934 970 920 926 914
t 922 4 1026 969 1025 871 930 923
t 923 4 970 969 1026 922 924 920
t 924 4 1027 970 1026 923 928 925
t 925 4 971 970 1027 924 950 926
t 926 4 971 935 970 921 925 927
t 927 4 936 935 971 926 948 916
t 928 4 1027 1026 1080 929 951 924
t 929 4 1026 1079 1080 -1024 928 930
t 930 4 1026 1025 1079 874 929 922
t 931 4 532 468 531 879 933 932
t 932 4 469 468 532 931 -1024 -1024
t 933 4 532 531 562 887 934 931
t 934 4 532 562 618 935 -1024 933
t 935 4 618 562 617 885 936 934
t 936 4 618 617 648 895 937 935
t 937 4 618 648 704 938 -1024 936
t 938 4 704 648 703 893 939 937
t 939 4 704 703 722 903 940 938
t 940 4 704 722 771 941 -1024 939
t 941 4 771 722 770 901 942 940
t 942 4 771 770 789 911 943 941
t 943 4 771 789 846 944 -1024 942
t 944 4 846 789 845 909 945 943
t 945 4 846 845 880 919 946 944
t 946 4 846 880 937 947 -1024 945
t 947 4 937 880 936 917 948 946
t 948 4 937 936 971 927 949 947
t 949 4 937 971 1028 950 -1024 948
t 950 4 1028 971 1027 925 952 949
t 951 4 1081 1027 1080 928 -1024 952
t 952 4 1028 1027 1081 951 -1024 950
t 953 5 379 325 378 -1024 956 954
t 954 5 326 325 379 953 977 -1024
t 955 5 432 378 431 -1024 958 956
t 956 5 379 378 432 955 979 953
t 957 5 485 431 484 -1024 960 958
t 958 5 432 431 485 957 981 955
t 959 5 570 484 569 -1024 962 960
t 960 5 485 484 570 959 983 957
t 961 5 656 569 655 -1024 964 962
t 962 5 570 569 656 961 985 959
t 963 5 730 655 729 -1024 966 964
t 964 5 656 655 730 963 987 961
t 965 5 797 729 796 -1024 968 966
t 966 5 730 729 797 965 989 963
t 967 5 888 796 887 -1024 970 968
t 968 5 797 796 888 967 991 965
t 969 5 979 887 978 -1024 972 970
t 970 5 888 887 979 969 993 967
t 971 5 1044 978 1043 -1024 974 972
t 972 5 979 978 1044 971 995 969
t 973 5 1097 1043 1096 -1024 976 974
t 974 5 1044 1043 1097 973 997 971
t 975 5 1150 1096 1149 -1024 -1024 976
t 976 5 1097 1096 1150 975 999 973
t 977 5 380 326 379 954 980 978
t 978 5 327 326 380 977 1001 -1024
t 979 5 433 379 432 956 982 980
t 980 5 380 379 433 979 1003 977
t 981 5 486 432 485 958 984 982
t 982 5 433 432 486 981 -1024 979
t 983 5 571 485 570 960 986 984
t 984 5 486 485 571 983 -1024 981
t 985 5 657 570 656 962 988 986
t 986 5 571 570 657 985 -1024 983
t 987 5 731 656 730 964 990 988
t 988 5 657 656 731 987 -1024 985
t 989 5 798 730 797 966 992 990
t 990 5 731 730 798 989 -1024 987
t 991 5 889 797 888 968 994 992
t 992 5 798 797 889 991 -1024 989
t 993 5 980 888 979 970 996 994
t 994 5 889 888 980 993 -1024 991
t 995 5 1045 979 1044 972 998 996
t 996 5 980 979 1045 995 -1024 993
t 997 5 1098 1044 1097 974 1000 998
t 998 5 1045 1044 1098 997 1005 995
t 999 5 1151 1097 1150 976 -1024 1000
t 1000 5 1098 1097 1151 999 1007 997
t 1001 5 381 327 380 978 1004 1002
t 1002 5 328 327 381 1001 1009 -1024
t 1003 5 434 380 433 980 -1024 1004
t 1004 5 381 380 434 1003 1011 1001
t 1005 5 1099 1045 1098 998 1008 1006
t 1006 5 1046 1045 1099 1005 1013 -1024
t 1007 5 1152 1098 1151 1000 -1024 1008
t 1008 5 1099 1098 1152 1007 1015 1005
t 1009 5 382 328 381 1002 1012 1010
t 1010 5 329 328 382 1009 1017 -1024
t 1011 5 435 381 434 1004 -1024 1012
t 1012 5 382 381 435 1011 1019 1009
t 1013 5 1100 1046 1099 1006 1016 1014
t 1014 5 1047 1046 1100 1013 1021 -1024
t 1015 5 1153 1099 1152 1008 -1024 1016
t 1016 5 1100 1099 1153 1015 1023 1013
t 1017 5 383 329 382 1010 1020 1018
t 1018 5 330 329 383 1017 1025 -1024
t 1019 5 436 382 435 1012 -1024 1020
t 1020 5 383 382 436 1019 1027 1017
t 1021 5 1101 1047 1100 1014 1024 1022
t 1022 5 1048 1047 1101 1021 1029 -1024
t 1023 5 1154 1100 1153 1016 -1024 1024
t 1024 5 1101 1100 1154 1023 1031 1021
t 1025 5 384 330 383 1018 1028 1026
t 1026 5 331 330 384 1025 1033 -1024
t 1027 5 437 383 436 1020 -1024 1028
t 1028 5 384 383 437 1027 1035 1025
t 1029 5 1102 1048 1101 1022 1032 1030
t 1030 5 1049 1048 1102 1029 1037 -1024
t 1031 5 1155 1101 1154 1024 -1024 1032
t 1032 5 1102 1101 1155 1031 1039 1029
t 1033 5 385 331 384 1026 1036 1034
t 1034 5 332 331 385 1033 1041 -1024
t 1035 5 438 384 437 1028 -1024 1036
t 1036 5 385 384 438 1035 1043 1033
t 1037 5 1103 1049 1102 1030 1040 1038
t 1038 5 1050 1049 1103 1037 1045 -1024
t 1039 5 1156 1102 1155 1032 -1024 1040
t 1040 5 1103 1102 1156 1039 1047 1037
t 1041 5 386 332 385 1034 1044 1042
t 1042 5 333 332 386 1041 -1024 -1024
t 1043 5 439 385 438 1036 -1024 1044
t 1044 5 386 385 439 1043 -1024 1041
t 1045 5 1104 1050 1103 1038 1048 1046
t 1046 5 1051 1050 1104 1045 -1024 -1024
t 1047 5 1157 1103 1156 1040 -1024 1048
t 1048 5 1104 1103 1157 1047 -1024 1045
t 1049 6 55 1 54 -1024 1052 1050
t 1050 6 2 1 55 1049 1097 -1024
t 1051 6 108 54 107 -1024 1054 1052
t 1052 6 55 54 108 1051 1099 1049
t 1053 6 161 107 160 -1024 1056 1054
t 1054 6 108 107 161 1053 1101 1051
t 1055 6 214 160 213 -1024 1058 1056
t 1056 6 161 160 214 1055 1103 1053
t 1057 6 267 213 266 -1024 1060 1058
t 1058 6 214 213 267 1057 1105 1055
t 1059 6 320 266 319 -1024 1062 1060
t 1060 6 267 266 320 1059 1107 1057
t 1061 6 373 319 372 -1024 1064 1062
t 1062 6 320 319 373 1061 1109 1059
t 1063 6 426 372 425 -1024 1066 1064
t 1064 6 373 372 426 1063 1111 1061
t 1065 6 479 425 478 -1024 1068 1066
t 1066 6 426 425 479 1065 1113 1063
t 1067 6 564 478 563 -1024 1070 1068
t 1068 6 479 478 564 1067 1115 1065
t 1069 6 650 563 649 -1024 1072 1070
t 1070 6 564 563 650 1069 1117 1067
t 1071 6 724 649 723 -1024 1074 1072
t 1072 6 650 649 724 1071 1119 1069
t 1073 6 791 723 790 -1024 1076 1074
t 1074 6 724 723 791 1073 1121 1071
t 1075 6 882 790 881 -1024 1078 1076
t 1076 6 791 790 882 1075 1123 1073
t 1077 6 973 881 972 -1024 1080 1078
t 1078 6 882 881 973 1077 1125 1075
t 1079 6 1038 972 1037 -1024 1082 1080
t 1080 6 973 972 1038 1079 1127 1077
t 1081 6 1091 1037 1090 -1024 1084 1082
t 1082 6 1038 1037 1091 1081 1129 1079
t 1083 6 1144 1090 1143 -1024 1086 1084
t 1084 6 1091 1090 1144 1083 1131 1081
t 1085 6 1197 1143 1196 -1024 1088 1086
t 1086 6 1144 1143 1197 1085 1133 1083
t 1087 6 1250 1196 1249 -1024 1090 1088
t 1088 6 1197 1196 1250 1087 1135 1085
t 1089 6 1303 1249 1302 -1024 1092 1090
t 1090 6 1250 1249 1303 1089 1137 1087
t 1091 6 1356 1302 1355 -1024 1094 1092
t 1092 6 1303 1302 1356 1091 1139 1089
t 1093 6 1409 1355 1408 -1024 1096 1094
t 1094 6 1356 1355 1409 1093 1141 1091
t 1095 6 1462 1408 1461 -1024 -1024 1096
t 1096 6 1409 1408 1462 1095 1143 1093
t 1097 6 56 2 55 1050 1100 1098
t 1098 6 3 2 56 1097 1145 -1024
t 1099 6 109 55 108 1052 1102 1100
t 1100 6 56 55 109 1099 1147 1097
t 1101 6 162 108 161 1054 1104 1102
t 1102 6 109 108 162 1101 -1024 1099
t 1103 6 215 161 214 1056 1106 1104
t 1104 6 162 161 215 1103 -1024 1101
t 1105 6 268 214 267 1058 1108 1106
t 1106 6 215 214 268 1105 -1024 1103
t 1107 6 321 267 320 1060 1110 1108
t 1108 6 268 267 321 1107 -1024 1105
t 1109 6 374 320 373 1062 1112 1110
t 1110 6 321 320 374 1109 -1024 1107
t 1111 6 427 373 426 1064 1114 1112
t 1112 6 374 373 427 1111 -1024 1109
t 1113 6 480 426 479 1066 1116 1114
t 1114 6 427 426 480 1113 -1024 1111
t 1115 6 565 479 564 1068 1118 1116
t 1116 6 480 479 565 1115 -1024 1113
t 1117 6 651 564 650 1070 1120 1118
t 1118 6 565 564 651 1117 -1024 1115
t 1119 6 725 650 724 1072 1122 1120
t 1120 6 651 650 725 1119 -1024 1117
t 1121 6 792 724 791 1074 1124 1122
t 1122 6 725 724 792 1121 -1024 1119
t 1123 6 883 791 882 1076 1126 1124
t 1124 6 792 791 883 1123 -1024 1121
t 1125 6 974 882 973 1078 1128 1126
t 1126 6 883 882 974 1125 -1024 1123
t 1127 6 1039 973 1038 1080 1130 1128
t 1128 6 974 973 1039 1127 -1024 1125
t 1129 6 1092 1038 1091 1082 1132 1130
t 1130 6 1039 1038 1092 1129 -1024 1127
t 1131 6 1145 1091 1144 1084 1134 1132
t 1132 6 1092 1091 1145 1131 -1024 1129
t 1133 6 1198 1144 1197 1086 1136 1134
t 1134 6 1145 1144 1198 1133 -1024 1131
t 1135 6 1251 1197 1250 1088 1138 1136
t 1136 6 1198 1197 1251 1135 -1024 1133
t 1137 6 1304 1250 1303 1090 1140 1138
t 1138 6 1251 1250 1304 1137 -1024 1135
t 1139 6 1357 1303 1356 1092 1142 1140
t 1140 6 1304 1303 1357 1139 -1024 1137
t 1141 6 1410 1356 1409 1094 1144 1142
t 1142 6 1357 1356 1410 1141 1149 1139
t 1143 6 1463 1409 1462 1096 -1024 1144
t 1144 6 1410 1409 1463 1143 1151 1141
t 1145 6 57 3 56 1098 1148 1146
t 1146 6 4 3 57 1145 1153 -1024
t 1147 6 110 56 109 1100 -1024 1148
t 1148 6 57 56 110 1147 1155 1145
t 1149 6 1411 1357 1410 1142 1152 1150
t 1150 6 1358 1357 1411 1149 1157 -1024
t 1151 6 1464 1410 1463 1144 -1024 1152
t 1152 6 1411 1410 1464 1151 1159 1149
t 1153 6 58 4 57 1146 1156 1154
t 1154 6 5 4 58 1153 1161 -1024
t 1155 6 111 57 110 1148 -1024 1156
t 1156 6 58 57 111 1155 1163 1153
t 1157 6 1412 1358 1411 1150 1160 1158
t 1158 6 1359 1358 1412 1157 1165 -1024
t 1159 6 1465 1411 1464 1152 -1024 1160
t 1160 6 1412 1411 1465 1159 1167 1157
t 1161 6 59 5 58 1154 1164 1162
t 1162 6 6 5 59 1161 1169 -1024
t 1163 6 112 58 111 1156 -1024 1164
t 1164 6 59 58 112 1163 1171 1161
t 1165 6 1413 1359 1412 1158 1168 1166
t 1166 6 1360 1359 1413 1165 1173 -1024
t 1167 6 1466 1412 1465 1160 -1024 1168
t 1168 6 1413 1412 1466 1167 1175 1165
t 1169 6 60 6 59 1162 1172 1170
t 1170 6 7 6 60 1169 1177 -1024
t 1171 6 113 59 112 1164 -1024 1172
t 1172 6 60 59 113 1171 1179 1169
t 1173 6 1414 1360 1413 1166 1176 1174
t 1174 6 1361 1360 1414 1173 1181 -1024
t 1175 6 1467 1413 1466 1168 -1024 1176
t 1176 6 1414 1413 1467 1175 1183 1173
t 1177 6 61 7 60 1170 1180 1178
t 1178 6 8 7 61 1177 1185 -1024
t 1179 6 114 60 113 1172 -1024 1180
t 1180 6 61 60 114 1179 1187 1177
t 1181 6 1415 1361 1414 1174 1184 1182
t 1182 6 1362 1361 1415 1181 1189 -1024
t 1183 6 1468 1414 1467 1176 -1024 1184
t 1184 6 1415 1414 1468 1183 1191 1181
t 1185 6 62 8 61 1178 1188 1186
t 1186 6 9 8 62 1185 1193 -1024
t 1187 6 115 61 114 1180 -1024 1188
t 1188 6 62 61 115 1187 1195 1185
t 1189 6 1416 1362 1415 1182 1192 1190
t 1190 6 1363 1362 1416 1189 1197 -1024
t 1191 6 1469 1415 1468 1184 -1024 1192
t 1192 6 1416 1415 1469 1191 1199 1189
t 1193 6 63 9 62 1186 1196 1194
t 1194 6 10 9 63 1193 1201 -1024
t 1195 6 116 62 115 1188 -1024 1196
t 1196 6 63 62 116 1195 1203 1193
t 1197 6 1417 1363 1416 1190 1200 1198
t 1198 6 1364 1363 1417 1197 1205 -1024
t 1199 6 1470 1416 1469 1192 -1024 1200
t 1200 6 1417 1416 1470 1199 1207 1197
t 1201 6 64 10 63 1194 1204 1202
t 1202 6 11 10 64 1201 1209 -1024
t 1203 6 117 63 116 1196 -1024 1204
t 1204 6 64 63 117 1203 1211 1201
t 1205 6 1418 1364 1417 1198 1208 1206
t 1206 6 1365 1364 1418 1205 1213 -1024
t 1207 6 1471 1417 1470 1200 -1024 1208
t 1208 6 1418 1417 1471 1207 1215 1205
t 1209 6 65 11 64 1202 1212 1210
t 1210 6 12 11 65 1209 1217 -1024
t 1211 6 118 64 117 1204 -1024 1212
t 1212 6 65 64 118 1211 1219 1209
t 1213 6 1419 1365 1418 1206 1216 1214
t 1214 6 1366 1365 1419 1213 1221 -1024
t 1215 6 1472 1418 1471 1208 -1024 1216
t 1216 6 1419 1418 1472 1215 1223 1213
t 1217 6 66 12 65 1210 1220 1218
t 1218 6 13 12 66 1217 1225 -1024
t 1219 6 119 65 118 1212 -1024 1220
t 1220 6 66 65 119 1219 1227 1217
t 1221 6 1420 1366 1419 1214 1224 1222
t 1222 6 1367 1366 1420 1221 1229 -1024
t 1223 6 1473 1419 1472 1216 -1024 1224
t 1224 6 1420 1419 1473 1223 1231 1221
t 1225 6 67 13 66 1218 1228 1226
t 1226 6 14 13 67 1225 1233 -1024
t 1227 6 120 66 119 1220 -1024 1228
t 1228 6 67 66 120 1227 1235 1225
t 1229 6 1421 1367 1420 1222 1232 1230
t 1230 6 1368 1367 1421 1229 1237 -1024
t 1231 6 1474 1420 1473 1224 -1024 1232
t 1232 6 1421 1420 1474 1231 1239 1229
t 1233 6 68 14 67 1226 1236 1234
t 1234 6 15 14 68 1233 1241 -1024
t 1235 6 121 67 120 1228 -1024 1236
t 1236 6 68 67 121 1235 1243 1233
t 1237 6 1422 1368 1421 1230 1240 1238
t 1238 6 1369 1368 1422 1237 1245 -1024
t 1239 6 1475 1421 1474 1232 -1024 1240
t 1240 6 1422 1421 1475 1239 1247 1237
t 1241 6 69 15 68 1234 1244 1242
t 1242 6 16 15 69 1241 1249 -1024
t 1243 6 122 68 121 1236 -1024 1244
t 1244 6 69 68 122 1243 1251 1241
t 1245 6 1423 1369 1422 1238 1248 1246
t 1246 6 1370 1369 1423 1245 1253 -1024
t 1247 6 1476 1422 1475 1240 -1024 1248
t 1248 6 1423 1422 1476 1247 1255 1245
t 1249 6 70 16 69 1242 1252 1250
t 1250 6 17 16 70 1249 1257 -1024
t 1251 6 123 69 122 1244 -1024 1252
t 1252 6 70 69 123 1251 1259 1249
t 1253 6 1424 1370 1423 1246 1256 1254
t 1254 6 1371 1370 1424 1253 1261 -1024
t 1255 6 1477 1423 1476 1248 -1024 1256
t 1256 6 1424 1423 1477 1255 1263 1253
t 1257 6 71 17 70 1250 1260 1258
t 1258 6 18 17 71 1257 1265 -1024
t 1259 6 124 70 123 1252 -1024 1260
t 1260 6 71 70 124 1259 1267 1257
t 1261 6 1425 1371 1424 1254 1264 1262
t 1262 6 1372 1371 1425 1261 1269 -1024
t 1263 6 1478 1424 1477 1256 -1024 1264
t 1264 6 1425 1424 1478 1263 1271 1261
t 1265 6 72 18 71 1258 1268 1266
t 1266 6 19 18 72 1265 1273 -1024
t 1267 6 125 71 124 1260 -1024 1268
t 1268 6 72 71 125 1267 1275 1265
t 1269 6 1426 1372 1425 1262 1272 1270
t 1270 6 1373 1372 1426 1269 1277 -1024
t 1271 6 1479 1425 1478 1264 -1024 1272
t 1272 6 1426 1425 1479 1271 1279 1269
t 1273 6 73 19 72 1266 1276 1274
t 1274 6 20 19 73 1273 1281 -1024
t 1275 6 126 72 125 1268 -1024 1276
t 1276 6 73 72 126 1275 1283 1273
t 1277 6 1427 1373 1426 1270 1280 1278
t 1278 6 1374 1373 1427 1277 1285 -1024
t 1279 6 1480 1426 1479 1272 -1024 1280
t 1280 6 1427 1426 1480 1279 1287 1277
t 1281 6 74 20 73 1274 1284 1282
t 1282 6 21 20 74 1281 1289 -1024
t 1283 6 127 73 126 1276 -1024 1284
t 1284 6 74 73 127 1283 1291 1281
t 1285 6 1428 1374 1427 1278 1288 1286
t 1286 6 1375 1374 1428 1285 1293 -1024
t 1287 6 1481 1427 1480 1280 -1024 1288
t 1288 6 1428 1427 1481 1287 1295 1285
t 1289 6 75 21 74 1282 1292 1290
t 1290 6 22 21 75 1289 1297 -1024
t 1291 6 128 74 127 1284 -1024 1292
t 1292 6 75 74 128 1291 1299 1289
t 1293 6 1429 1375 1428 1286 1296 1294
t 1294 6 1376 1375 1429 1293 1301 -1024
t 1295 6 1482 1428 1481 1288 -1024 1296
t 1296 6 1429 1428 1482 1295 1303 1293
t 1297 6 76 22 75 1290 1300 1298
t 1298 6 23 22 76 1297 1305 -1024
t 1299 6 129 75 128 1292 -1024 1300
t 1300 6 76 75 129 1299 1307 1297
t 1301 6 1430 1376 1429 1294 1304 1302
t 1302 6 1377 1376 1430 1301 1309 -1024
t 1303 6 1483 1429 1482 1296 -1024 1304
t 1304 6 1430 1429 1483 1303 1311 1301
t 1305 6 77 23 76 1298 1308 1306
t 1306 6 24 23 77 1305 1313 -1024
t 1307 6 130 76 129 1300 -1024 1308
t 1308 6 77 76 130 1307 1315 1305
t 1309 6 1431 1377 1430 1302 1312 1310
t 1310 6 1378 1377 1431 1309 1317 -1024
t 1311 6 1484 1430 1483 1304 -1024 1312
t 1312 6 1431 1430 1484 1311 1319 1309
t 1313 6 78 24 77 1306 1316 1314
t 1314 6 25 24 78 1313 1321 -1024
t 1315 6 131 77 130 1308 -1024 1316
t 1316 6 78 77 131 1315 1323 1313
t 1317 6 1432 1378 1431 1310 1320 1318
t 1318 6 1379 1378 1432 1317 1325 -1024
t 1319 6 1485 1431 1484 1312 -1024 1320
t 1320 6 1432 1431 1485 1319 1327 1317
t 1321 6 79 25 78 1314 1324 1322
t 1322 6 26 25 79 1321 1329 -1024
t 1323 6 132 78 131 1316 -1024 1324
t 1324 6 79 78 132 1323 1331 1321
t 1325 6 1433 1379 1432 1318 1328 1326
t 1326 6 1380 1379 1433 1325 1333 -1024
t 1327 6 1486 1432 1485 1320 -1024 1328
t 1328 6 1433 1432 1486 1327 1335 1325
t 1329 6 80 26 79 1322 1332 1330
t 1330 6 27 26 80 1329 1337 -1024
t 1331 6 133 79 132 1324 -1024 1332
t 1332 6 80 79 133 1331 1339 1329
t 1333 6 1434 1380 1433 1326 1336 1334
t 1334 6 1381 1380 1434 1333 1341 -1024
t 1335 6 1487 1433 1486 1328 -1024 1336
t 1336 6 1434 1433 1487 1335 1343 1333
t 1337 6 81 27 80 1330 1340 1338
t 1338 6 28 27 81 1337 1345 -1024
t 1339 6 134 80 133 1332 -1024 1340
t 1340 6 81 80 134 1339 1347 1337
t 1341 6 1435 1381 1434 1334 1344 1342
t 1342 6 1382 1381 1435 1341 1349 -1024
t 1343 6 1488 1434 1487 1336 -1024 1344
t 1344 6 1435 1434 1488 1343 1351 1341
t 1345 6 82 28 81 1338 1348 1346
t 1346 6 29 28 82 1345 1353 -1024
t 1347 6 135 81 134 1340 -1024 1348
t 1348 6 82 81 135 1347 1355 1345
t 1349 6 1436 1382 1435 1342 1352 1350
t 1350 6 1383 1382 1436 1349 1357 -1024
t 1351 6 1489 1435 1488 1344 -1024 1352
t 1352 6 1436 1435 1489 1351 1359 1349
t 1353 6 83 29 82 1346 1356 1354
t 1354 6 30 29 83 1353 1361 -1024
t 1355 6 136 82 135 1348 -1024 1356
t 1356 6 83 82 136 1355 1363 1353
t 1357 6 1437 1383 1436 1350 1360 1358
t 1358 6 1384 1383 1437 1357 1365 -1024
t 1359 6 1490 1436 1489 1352 -1024 1360
t 1360 6 1437 1436 1490 1359 1367 1357
t 1361 6 84 30 83 1354 1364 1362
t 1362 6 31 30 84 1361 1369 -1024
t 1363 6 137 83 136 1356 -1024 1364
t 1364 6 84 83 137 1363 1371 1361
t 1365 6 1438 1384 1437 1358 1368 1366
t 1366 6 1385 1384 1438 1365 1373 -1024
t 1367 6 1491 1437 1490 1360 -1024 1368
t 1368 6 1438 1437 1491 1367 1375 1365
t 1369 6 85 31 84 1362 1372 1370
t 1370 6 32 31 85 1369 1377 -1024
t 1371 6 138 84 137 1364 -1024 1372
t 1372 6 85 84 138 1371 1379 1369
t 1373 6 1439 1385 1438 1366 1376 1374
t 1374 6 1386 1385 1439 1373 1381 -1024
t 1375 6 1492 1438 1491 1368 -1024 1376
t 1376 6 1439 1438 1492 1375 1383 1373
t 1377 6 86 32 85 1370 1380 1378
t 1378 6 33 32 86 1377 1385 -1024
t 1379 6 139 85 138 1372 -1024 1380
t 1380 6 86 85 139 1379 1387 1377
t 1381 6 1440 1386 1439 1374 1384 1382
t 1382 6 1387 1386 1440 1381 1389 -1024
t 1383 6 1493 1439 1492 1376 -1024 1384
t 1384 6 1440 1439 1493 1383 1391 1381
t 1385 6 87 33 86 1378 1388 1386
t 1386 6 34 33 87 1385 1393 -1024
t 1387 6 140 86 139 1380 -1024 1388
t 1388 6 87 86 140 1387 1395 1385
t 1389 6 1441 1387 1440 1382 1392 1390
t 1390 6 1388 1387 1441 1389 1397 -1024
t 1391 6 1494 1440 1493 1384 -1024 1392
t 1392 6 1441 1440 1494 1391 1399 1389
t 1393 6 88 34 87 1386 1396 1394
t 1394 6 35 34 88 1393 1401 -1024
t 1395 6 141 87 140 1388 -1024 1396
t 1396 6 88 87 141 1395 1403 1393
t 1397 6 1442 1388 1441 1390 1400 1398
t 1398 6 1389 1388 1442 1397 1405 -1024
t 1399 6 1495 1441 1494 1392 -1024 1400
t 1400 6 1442 1441 1495 1399 1407 1397
t 1401 6 89 35 88 1394 1404 1402
t 1402 6 36 35 89 1401 1409 -1024
t 1403 6 142 88 141 1396 -1024 1404
t 1404 6 89 88 142 1403 1411 1401
t 1405 6 1443 1389 1442 1398 1408 1406
t 1406 6 1390 1389 1443 1405 1413 -1024
t 1407 6 1496 1442 1495 1400 -1024 1408
t 1408 6 1443 1442 1496 1407 1415 1405
t 1409 6 90 36 89 1402 1412 1410
t 1410 6 37 36 90 1409 1417 -1024
t 1411 6 143 89 142 1404 -1024 1412
t 1412 6 90 89 143 1411 1419 1409
t 1413 6 1444 1390 1443 1406 1416 1414
t 1414 6 1391 1390 1444 1413 1421 -1024
t 1415 6 1497 1443 1496 1408 -1024 1416
t 1416 6 1444 1443 1497 1415 1423 1413
t 1417 6 91 37 90 1410 1420 1418
t 1418 6 38 37 91 1417 1425 -1024
t 1419 6 144 90 143 1412 -1024 1420
t 1420 6 91 90 144 1419 1427 1417
t 1421 6 1445 1391 1444 1414 1424 1422
t 1422 6 1392 1391 1445 1421 1429 -1024
t 1423 6 1498 1444 1497 1416 -1024 1424
t 1424 6 1445 1444 1498 1423 1431 1421
t 1425 6 92 38 91 1418 1428 1426
t 1426 6 39 38 92 1425 1433 -1024
t 1427 6 145 91 144 1420 -1024 1428
t 1428 6 92 91 145 1427 1435 1425
t 1429 6 1446 1392 1445 1422 1432 1430
t 1430 6 1393 1392 1446 1429 1437 -1024
t 1431 6 1499 1445 1498 1424 -1024 1432
t 1432 6 1446 1445 1499 1431 1439 1429
t 1433 6 93 39 92 1426 1436 1434
t 1434 6 40 39 93 1433 1441 -1024
t 1435 6 146 92 145 1428 -1024 1436
t 1436 6 93 92 146 1435 1443 1433
t 1437 6 1447 1393 1446 1430 1440 1438
t 1438 6 1394 1393 1447 1437 1445 -1024
t 1439 6 1500 1446 1499 1432 -1024 1440
t 1440 6 1447 1446 1500 1439 1447 1437
t 1441 6 94 40 93 1434 1444 1442
t 1442 6 41 40 94 1441 1449 -1024
t 1443 6 147 93 146 1436 -1024 1444
t 1444 6 94 93 147 1443 1451 1441
t 1445 6 1448 1394 1447 1438 1448 1446
t 1446 6 1395 1394 1448 1445 1453 -1024
t 1447 6 1501 1447 1500 1440 -1024 1448
t 1448 6 1448 1447 1501 1447 1455 1445
t 1449 6 95 41 94 1442 1452 1450
t 1450 6 42 41 95 1449 1457 -1024
t 1451 6 148 94 147 1444 -1024 1452
t 1452 6 95 94 148 1451 1459 1449
t 1453 6 1449 1395 1448 1446 1456 1454
t 1454 6 1396 1395 1449 1453 1461 -1024
t 1455 6 1502 1448 1501 1448 -1024 1456
t 1456 6 1449 1448 1502 1455 1463 1453
t 1457 6 96 42 95 1450 1460 1458
t 1458 6 43 42 96 1457 1465 -1024
t 1459 6 149 95 148 1452 -1024 1460
t 1460 6 96 95 149 1459 1467 1457
t 1461 6 1450 1396 1449 1454 1464 1462
t 1462 6 1397 1396 1450 1461 1469 -1024
t 1463 6 1503 1449 1502 1456 -1024 1464
t 1464 6 1450 1449 1503 1463 1471 1461
t 1465 6 97 43 96 1458 1468 1466
t 1466 6 44 43 97 1465 1473 -1024
t 1467 6 150 96 149 1460 -1024 1468
t 1468 6 97 96 150 1467 1475 1465
t 1469 6 1451 1397 1450 1462 1472 1470
t 1470 6 1398 1397 1451 1469 1477 -1024
t 1471 6 1504 1450 1503 1464 -1024 1472
t 1472 6 1451 1450 1504 1471 1479 1469
t 1473 6 98 44 97 1466 1476 1474
t 1474 6 45 44 98 1473 1481 -1024
t 1475 6 151 97 150 1468 -1024 1476
t 1476 6 98 97 151 1475 1483 1473
t 1477 6 1452 1398 1451 1470 1480 1478
t 1478 6 1399 1398 1452 1477 1485 -1024
t 1479 6 1505 1451 1504 1472 -1024 1480
t 1480 6 1452 1451 1505 1479 1487 1477
t 1481 6 99 45 98 1474 1484 1482
t 1482 6 46 45 99 1481 1489 -1024
t 1483 6 152 98 151 1476 -1024 1484
t 1484 6 99 98 152 1483 1491 1481
t 1485 6 1453 1399 1452 1478 1488 1486
t 1486 6 1400 1399 1453 1485 1493 -1024
t 1487 6 1506 1452 1505 1480 -1024 1488
t 1488 6 1453 1452 1506 1487 1495 1485
t 1489 6 100 46 99 1482 1492 1490
t 1490 6 47 46 100 1489 1497 -1024
t 1491 6 153 99 152 1484 -1024 1492
t 1492 6 100 99 153 1491 1499 1489
t 1493 6 1454 1400 1453 1486 1496 1494
t 1494 6 1401 1400 1454 1493 1501 -1024
t 1495 6 1507 1453 1506 1488 -1024 1496
t 1496 6 1454 1453 1507 1495 1503 1493
t 1497 6 101 47 100 1490 1500 1498
t 1498 6 48 47 101 1497 1505 -1024
t 1499 6 154 100 153 1492 -1024 1500
t 1500 6 101 100 154 1499 1507 1497
t 1501 6 1455 1401 1454 1494 1504 1502
t 1502 6 1402 1401 1455 1501 1509 -1024
t 1503 6 1508 1454 1507 1496 -1024 1504
t 1504 6 1455 1454 1508 1503 1511 1501
t 1505 6 102 48 101 1498 1508 1506
t 1506 6 49 48 102 1505 1513 -1024
t 1507 6 155 101 154 1500 -1024 1508
t 1508 6 102 101 155 1507 1515 1505
t 1509 6 1456 1402 1455 1502 1512 1510
t 1510 6 1403 1402 1456 1509 1517 -1024
t 1511 6 1509 1455 1508 1504 -1024 1512
t 1512 6 1456 1455 1509 1511 1519 1509
t 1513 6 103 49 102 1506 1516 1514
t 1514 6 50 49 103 1513 1521 -1024
t 1515 6 156 102 155 1508 -1024 1516
t 1516 6 103 102 156 1515 1523 1513
t 1517 6 1457 1403 1456 1510 1520 1518
t 1518 6 1404 1403 1457 1517 1525 -1024
t 1519 6 1510 1456 1509 1512 -1024 1520
t 1520 6 1457 1456 1510 1519 1527 1517
t 1521 6 104 50 103 1514 1524 1522
t 1522 6 51 50 104 1521 1529 -1024
t 1523 6 157 103 156 1516 -1024 1524
t 1524 6 104 103 157 1523 1531 1521
t 1525 6 1458 1404 1457 1518 1528 1526
t 1526 6 1405 1404 1458 1525 1573 -1024
t 1527 6 1511 1457 1510 1520 -1024 1528
t 1528 6 1458 1457 1511 1527 1575 1525
t 1529 6 105 51 104 1522 1532 1530
t 1530 6 52 51 105 1529 1577 -1024
t 1531 6 158 104 157 1524 1534 1532
t 1532 6 105 104 158 1531 1579 1529
t 1533 6 211 157 210 -1024 1536 1534
t 1534 6 158 157 211 1533 1581 1531
t 1535 6 264 210 263 -1024 1538 1536
t 1536 6 211 210 264 1535 1583 1533
t 1537 6 317 263 316 -1024 1540 1538
t 1538 6 264 263 317 1537 1585 1535
t 1539 6 370 316 369 -1024 1542 1540
t 1540 6 317 316 370 1539 1587 1537
t 1541 6 423 369 422 -1024 1544 1542
t 1542 6 370 369 423 1541 1589 1539
t 1543 6 476 422 475 -1024 1546 1544
t 1544 6 423 422 476 1543 1591 1541
t 1545 6 539 475 538 -1024 1548 1546
t 1546 6 476 475 539 1545 1593 1543
t 1547 6 625 538 624 -1024 1550 1548
t 1548 6 539 538 625 1547 1595 1545
t 1549 6 711 624 710 -1024 1552 1550
t 1550 6 625 624 711 1549 1597 1547
t 1551 6 778 710 777 -1024 1554 1552
t 1552 6 711 710 778 1551 1599 1549
t 1553 6 853 777 852 -1024 1556 1554
t 1554 6 778 777 853 1553 1601 1551
t 1555 6 944 852 943 -1024 1558 1556
t 1556 6 853 852 944 1555 1603 1553
t 1557 6 1035 943 1034 -1024 1560 1558
t 1558 6 944 943 1035 1557 1605 1555
t 1559 6 1088 1034 1087 -1024 1562 1560
t 1560 6 1035 1034 1088 1559 1607 1557
t 1561 6 1141 1087 1140 -1024 1564 1562
t 1562 6 1088 1087 1141 1561 1609 1559
t 1563 6 1194 1140 1193 -1024 1566 1564
t 1564 6 1141 1140 1194 1563 1611 1561
t 1565 6 1247 1193 1246 -1024 1568 1566
t 1566 6 1194 1193 1247 1565 1613 1563
t 1567 6 1300 1246 1299 -1024 1570 1568
t 1568 6 1247 1246 1300 1567 1615 1565
t 1569 6 1353 1299 1352 -1024 1572 1570
t 1570 6 1300 1299 1353 1569 1617 1567
t 1571 6 1406 1352 1405 -1024 1574 1572
t 1572 6 1353 1352 1406 1571 1619 1569
t 1573 6 1459 1405 1458 1526 1576 1574
t 1574 6 1406 1405 1459 1573 1621 1571
t 1575 6 1512 1458 1511 1528 -1024 1576
t 1576 6 1459 1458 1512 1575 1623 1573
t 1577 6 106 52 105 1530 1580 1578
t 1578 6 53 52 106 1577 -1024 -1024
t 1579 6 159 105 158 1532 1582 1580
t 1580 6 106 105 159 1579 -1024 1577
t 1581 6 212 158 211 1534 1584 1582
t 1582 6 159 158 212 1581 -1024 1579
t 1583 6 265 211 264 1536 1586 1584
t 1584 6 212 211 265 1583 -1024 1581
t 1585 6 318 264 317 1538 1588 1586
t 1586 6 265 264 318 1585 -1024 1583
t 1587 6 371 317 370 1540 1590 1588
t 1588 6 318 317 371 1587 -1024 1585
t 1589 6 424 370 423 1542 1592 1590
t 1590 6 371 370 424 1589 -1024 1587
t 1591 6 477 423 476 1544 1594 1592
t 1592 6 424 423 477 1591 -1024 1589
t 1593 6 540 476 539 1546 1596 1594
t 1594 6 477 476 540 1593 -1024 1591
t 1595 6 626 539 625 1548 1598 1596
t 1596 6 540 539 626 1595 -1024 1593
t 1597 6 712 625 711 1550 1600 1598
t 1598 6 626 625 712 1597 -1024 1595
t 1599 6 779 711 778 1552 1602 1600
t 1600 6 712 711 779 1599 -1024 1597
t 1601 6 854 778 853 1554 1604 1602
t 1602 6 779 778 854 1601 -1024 1599
t 1603 6 945 853 944 1556 1606 1604
t 1604 6 854 853 945 1603 -1024 1601
t 1605 6 1036 944 1035 1558 1608 1606
t 1606 6 945 944 1036 1605 -1024 1603
t 1607 6 1089 1035 1088 1560 1610 1608
t 1608 6 1036 1035 1089 1607 -1024 1605
t 1609 6 1142 1088 1141 1562 1612 1610
t 1610 6 1089 1088 1142 1609 -1024 1607
t 1611 6 1195 1141 1194 1564 1614 1612
t 1612 6 1142 1141 1195 1611 -1024 1609
t 1613 6 1248 1194 1247 1566 1616 1614
t 1614 6 1195 1194 1248 1613 -1024 1611
t 1615 6 1301 1247 1300 1568 1618 1616
t 1616 6 1248 1247 1301 1615 -1024 1613
t 1617 6 1354 1300 1353 1570 1620 1618
t 1618 6 1301 1300 1354 1617 -1024 1615
t 1619 6 1407 1353 1406 1572 1622 1620
t 1620 6 1354 1353 1407 1619 -1024 1617
t 1621 6 1460 1406 1459 1574 1624 1622
t 1622 6 1407 1406 1460 1621 -1024 1619
t 1623 6 1513 1459 1512 1576 -1024 1624
t 1624 6 1460 1459 1513 1623 -1024 1621
t 1625 7 163 109 162 -1024 1628 1626
t 1626 7 110 109 163 1625 1665 -1024
t 1627 7 216 162 215 -1024 1630 1628
t 1628 7 163 162 216 1627 1667 1625
t 1629 7 269 215 268 -1024 1632 1630
t 1630 7 216 215 269 1629 1669 1627
t 1631 7 322 268 321 -1024 1634 1632
t 1632 7 269 268 322 1631 1671 1629
t 1633 7 375 321 374 -1024 1636 1634
t 1634 7 322 321 375 1633 1673 1631
t 1635 7 428 374 427 -1024 1638 1636
t 1636 7 375 374 428 1635 1675 1633
t 1637 7 481 427 480 -1024 1640 1638
t 1638 7 428 427 481 1637 1677 1635
t 1639 7 566 480 565 -1024 1642 1640
t 1640 7 481 480 566 1639 1679 1637
t 1641 7 652 565 651 -1024 1644 1642
t 1642 7 566 565 652 1641 1681 1639
t 1643 7 726 651 725 -1024 1646 1644
t 1644 7 652 651 726 1643 1683 1641
t 1645 7 793 725 792 -1024 1648 1646
t 1646 7 726 725 793 1645 1685 1643
t 1647 7 884 792 883 -1024 1650 1648
t 1648 7 793 792 884 1647 1687 1645
t 1649 7 975 883 974 -1024 1652 1650
t 1650 7 884 883 975 1649 1689 1647
t 1651 7 1040 974 1039 -1024 1654 1652
t 1652 7 975 974 1040 1651 1691 1649
t 1653 7 1093 1039 1092 -1024 1656 1654
t 1654 7 1040 1039 1093 1653 1693 1651
t 1655 7 1146 1092 1145 -1024 1658 1656
t 1656 7 1093 1092 1146 1655 1695 1653
t 1657 7 1199 1145 1198 -1024 1660 1658
t 1658 7 1146 1145 1199 1657 1697 1655
t 1659 7 1252 1198 1251 -1024 1662 1660
t 1660 7 1199 1198 1252 1659 1699 1657
t 1661 7 1305 1251 1304 -1024 1664 1662
t 1662 7 1252 1251 1305 1661 1701 1659
t 1663 7 1358 1304 1357 -1024 -1024 1664
t 1664 7 1305 1304 1358 1663 1703 1661
t 1665 7 164 110 163 1626 1668 1666
t 1666 7 111 110 164 1665 1705 -1024
t 1667 7 217 163 216 1628 1670 1668
t 1668 7 164 163 217 1667 1707 1665
t 1669 7 270 216 269 1630 1672 1670
t 1670 7 217 216 270 1669 1709 1667
t 1671 7 323 269 322 1632 1674 1672
t 1672 7 270 269 323 1671 1711 1669
t 1673 7 376 322 375 1634 1676 1674
t 1674 7 323 322 376 1673 1713 1671
t 1675 7 429 375 428 1636 1678 1676
t 1676 7 376 375 429 1675 1715 1673
t 1677 7 482 428 481 1638 1680 1678
t 1678 7 429 428 482 1677 1717 1675
t 1679 7 567 481 566 1640 1682 1680
t 1680 7 482 481 567 1679 1719 1677
t 1681 7 653 566 652 1642 1684 1682
t 1682 7 567 566 653 1681 1721 1679
t 1683 7 727 652 726 1644 1686 1684
t 1684 7 653 652 727 1683 1723 1681
t 1685 7 794 726 793 1646 1688 1686
t 1686 7 727 726 794 1685 1725 1683
t 1687 7 885 793 884 1648 1690 1688
t 1688 7 794 793 885 1687 1727 1685
t 1689 7 976 884 975 1650 1692 1690
t 1690 7 885 884 976 1689 1729 1687
t 1691 7 1041 975 1040 1652 1694 1692
t 1692 7 976 975 1041 1691 1731 1689
t 1693 7 1094 1040 1093 1654 1696 1694
t 1694 7 1041 1040 1094 1693 1733 1691
t 1695 7 1147 1093 1146 1656 1698 1696
t 1696 7 1094 1093 1147 1695 1735 1693
t 1697 7 1200 1146 1199 1658 1700 1698
t 1698 7 1147 1146 1200 1697 1737 1695
t 1699 7 1253 1199 1252 1660 1702 1700
t 1700 7 1200 1199 1253 1699 1739 1697
t 1701 7 1306 1252 1305 1662 1704 1702
t 1702 7 1253 1252 1306 1701 1741 1699
t 1703 7 1359 1305 1358 1664 -1024 1704
t 1704 7 1306 1305 1359 1703 1743 1701
t 1705 7 165 111 164 1666 1708 1706
t 1706 7 112 111 165 1705 1745 -1024
t 1707 7 218 164 217 1668 1710 1708
t 1708 7 165 164 218 1707 1747 1705
t 1709 7 271 217 270 1670 1712 1710
t 1710 7 218 217 271 1709 1749 1707
t 1711 7 324 270 323 1672 1714 1712
t 1712 7 271 270 324 1711 1751 1709
t 1713 7 377 323 376 1674 1716 1714
t 1714 7 324 323 377 1713 1753 1711
t 1715 7 430 376 429 1676 1718 1716
t 1716 7 377 376 430 1715 1755 1713
t 1717 7 483 429 482 1678 1720 1718
t 1718 7 430 429 483 1717 1757 1715
t 1719 7 568 482 567 1680 1722 1720
t 1720 7 483 482 568 1719 1759 1717
t 1721 7 654 567 653 1682 1724 1722
t 1722 7 568 567 654 1721 1761 1719
t 1723 7 728 653 727 1684 1726 1724
t 1724 7 654 653 728 1723 1763 1721
t 1725 7 795 727 794 1686 1728 1726
t 1726 7 728 727 795 1725 1765 1723
t 1727 7 886 794 885 1688 1730 1728
t 1728 7 795 794 886 1727 1767 1725
t 1729 7 977 885 976 1690 1732 1730
t 1730 7 886 885 977 1729 1769 1727
t 1731 7 1042 976 1041 1692 1734 1732
t 1732 7 977 976 1042 1731 1771 1729
t 1733 7 1095 1041 1094 1694 1736 1734
t 1734 7 1042 1041 1095 1733 1773 1731
t 1735 7 1148 1094 1147 1696 1738 1736
t 1736 7 1095 1094 1148 1735 1775 1733
t 1737 7 1201 1147 1200 1698 1740 1738
t 1738 7 1148 1147 1201 1737 1777 1735
t 1739 7 1254 1200 1253 1700 1742 1740
t 1740 7 1201 1200 1254 1739 1779 1737
t 1741 7 1307 1253 1306 1702 1744 1742
t 1742 7 1254 1253 1307 1741 1781 1739
t 1743 7 1360 1306 1359 1704 -1024 1744
t 1744 7 1307 1306 1360 1743 1783 1741
t 1745 7 166 112 165 1706 1748 1746
t 1746 7 113 112 166 1745 1785 -1024
t 1747 7 219 165 218 1708 1750 1748
t 1748 7 166 165 219 1747 1787 1745
t 1749 7 272 218 271 1710 1752 1750
t 1750 7 219 218 272 1749 1789 1747
t 1751 7 325 271 324 1712 1754 1752
t 1752 7 272 271 325 1751 1791 1749
t 1753 7 378 324 377 1714 1756 1754
t 1754 7 325 324 378 1753 -1024 1751
t 1755 7 431 377 430 1716 1758 1756
t 1756 7 378 377 431 1755 -1024 1753
t 1757 7 484 430 483 1718 1760 1758
t 1758 7 431 430 484 1757 -1024 1755
t 1759 7 569 483 568 1720 1762 1760
t 1760 7 484 483 569 1759 -1024 1757
t 1761 7 655 568 654 1722 1764 1762
t 1762 7 569 568 655 1761 -1024 1759
t 1763 7 729 654 728 1724 1766 1764
t 1764 7 655 654 729 1763 -1024 1761
t 1765 7 796 728 795 1726 1768 1766
t 1766 7 729 728 796 1765 -1024 1763
t 1767 7 887 795 886 1728 1770 1768
t 1768 7 796 795 887 1767 -1024 1765
t 1769 7 978 886 977 1730 1772 1770
t 1770 7 887 886 978 1769 -1024 1767
t 1771 7 1043 977 1042 1732 1774 1772
t 1772 7 978 977 1043 1771 -1024 1769
t 1773 7 1096 1042 1095 1734 1776 1774
t 1774 7 1043 1042 1096 1773 -1024 1771
t 1775 7 1149 1095 1148 1736 1778 1776
t 1776 7 1096 1095 1149 1775 -1024 1773
t 1777 7 1202 1148 1201 1738 1780 1778
t 1778 7 1149 1148 1202 1777 1793 1775
t 1779 7 1255 1201 1254 1740 1782 1780
t 1780 7 1202 1201 1255 1779 1795 1777
t 1781 7 1308 1254 1307 1742 1784 1782
t 1782 7 1255 1254 1308 1781 1797 1779
t 1783 7 1361 1307 1360 1744 -1024 1784
t 1784 7 1308 1307 1361 1783 1799 1781
t 1785 7 167 113 166 1746 1788 1786
t 1786 7 114 113 167 1785 1801 -1024
t 1787 7 220 166 219 1748 1790 1788
t 1788 7 167 166 220 1787 1803 1785
t 1789 7 273 219 272 1750 1792 1790
t 1790 7 220 219 273 1789 1805 1787
t 1791 7 326 272 325 1752 -1024 1792
t 1792 7 273 272 326 1791 1807 1789
t 1793 7 1203 1149 1202 1778 1796 1794
t 1794 7 1150 1149 1203 1793 1809 -1024
t 1795 7 1256 1202 1255 1780 1798 1796
t 1796 7 1203 1202 1256 1795 1811 1793
t 1797 7 1309 1255 1308 1782 1800 1798
t 1798 7 1256 1255 1309 1797 1813 1795
t 1799 7 1362 1308 1361 1784 -1024 1800
t 1800 7 1309 1308 1362 1799 1815 1797
t 1801 7 168 114 167 1786 1804 1802
t 1802 7 115 114 168 1801 1817 -1024
t 1803 7 221 167 220 1788 1806 1804
t 1804 7 168 167 221 1803 1819 1801
t 1805 7 274 220 273 1790 1808 1806
t 1806 7 221 220 274 1805 1821 1803
t 1807 7 327 273 326 1792 -1024 1808
t 1808 7 274 273 327 1807 1823 1805
t 1809 7 1204 1150 1203 1794 1812 1810
t 1810 7 1151 1150 1204 1809 1825 -1024
t 1811 7 1257 1203 1256 1796 1814 1812
t 1812 7 1204 1203 1257 1811 1827 1809
t 1813 7 1310 1256 1309 1798 1816 1814
t 1814 7 1257 1256 1310 1813 1829 1811
t 1815 7 1363 1309 1362 1800 -1024 1816
t 1816 7 1310 1309 1363 1815 1831 1813
t 1817 7 169 115 168 1802 1820 1818
t 1818 7 116 115 169 1817 1833 -1024
t 1819 7 222 168 221 1804 1822 1820
t 1820 7 169 168 222 1819 1835 1817
t 1821 7 275 221 274 1806 1824 1822
t 1822 7 222 221 275 1821 1837 1819
t 1823 7 328 274 327 1808 -1024 1824
t 1824 7 275 274 328 1823 1839 1821
t 1825 7 1205 1151 1204 1810 1828 1826
t 1826 7 1152 1151 1205 1825 1841 -1024
t 1827 7 1258 1204 1257 1812 1830 1828
t 1828 7 1205 1204 1258 1827 1843 1825
t 1829 7 1311 1257 1310 1814 1832 1830
t 1830 7 1258 1257 1311 1829 1845 1827
t 1831 7 1364 1310 1363 1816 -1024 1832
t 1832 7 1311 1310 1364 1831 1847 1829
t 1833 7 170 116 169 1818 1836 1834
t 1834 7 117 116 170 1833 1849 -1024
t 1835 7 223 169 222 1820 1838 1836
t 1836 7 170 169 223 1835 1851 1833
t 1837 7 276 222 275 1822 1840 1838
t 1838 7 223 222 276 1837 1853 1835
t 1839 7 329 275 328 1824 -1024 1840
t 1840 7 276 275 329 1839 1855 1837
t 1841 7 1206 1152 1205 1826 1844 1842
t 1842 7 1153 1152 1206 1841 1857 -1024
t 1843 7 1259 1205 1258 1828 1846 1844
t 1844 7 1206 1205 1259 1843 1859 1841
t 1845 7 1312 1258 1311 1830 1848 1846
t 1846 7 1259 1258 1312 1845 1861 1843
t 1847 7 1365 1311 1364 1832 -1024 1848
t 1848 7 1312 1311 1365 1847 1863 1845
t 1849 7 171 117 170 1834 1852 1850
t 1850 7 118 117 171 1849 1865 -1024
t 1851 7 224 170 223 1836 1854 1852
t 1852 7 171 170 224 1851 1867 1849
t 1853 7 277 223 276 1838 1856 1854
t 1854 7 224 223 277 1853 1869 1851
t 1855 7 330 276 329 1840 -1024 1856
t 1856 7 277 276 330 1855 1871 1853
t 1857 7 1207 1153 1206 1842 1860 1858
t 1858 7 1154 1153 1207 1857 1873 -1024
t 1859 7 1260 1206 1259 1844 1862 1860
t 1860 7 1207 1206 1260 1859 1875 1857
t 1861 7 1313 1259 1312 1846 1864 1862
t 1862 7 1260 1259 1313 1861 1877 1859
t 1863 7 1366 1312 1365 1848 -1024 1864
t 1864 7 1313 1312 1366 1863 1879 1861
t 1865 7 172 118 171 1850 1868 1866
t 1866 7 119 118 172 1865 1881 -1024
t 1867 7 225 171 224 1852 1870 1868
t 1868 7 172 171 225 1867 1883 1865
t 1869 7 278 224 277 1854 1872 1870
t 1870 7 225 224 278 1869 1885 1867
t 1871 7 331 277 330 1856 -1024 1872
t 1872 7 278 277 331 1871 1887 1869
t 1873 7 1208 1154 1207 1858 1876 1874
t 1874 7 1155 1154 1208 1873 1889 -1024
t 1875 7 1261 1207 1260 1860 1878 1876
t 1876 7 1208 1207 1261 1875 1891 1873
t 1877 7 1314 1260 1313 1862 1880 1878
t 1878 7 1261 1260 1314 1877 1893 1875
t 1879 7 1367 1313 1366 1864 -1024 1880
t 1880 7 1314 1313 1367 1879 1895 1877
t 1881 7 173 119 172 1866 1884 1882
t 1882 7 120 119 173 1881 1897 -1024
t 1883 7 226 172 225 1868 1886 1884
t 1884 7 173 172 226 1883 1899 1881
t 1885 7 279 225 278 1870 1888 1886
t 1886 7 226 225 279 1885 1901 1883
t 1887 7 332 278 331 1872 -1024 1888
t 1888 7 279 278 332 1887 1903 1885
t 1889 7 1209 1155 1208 1874 1892 1890
t 1890 7 1156 1155 1209 1889 1905 -1024
t 1891 7 1262 1208 1261 1876 1894 1892
t 1892 7 1209 1208 1262 1891 1907 1889
t 1893 7 1315 1261 1314 1878 1896 1894
t 1894 7 1262 1261 1315 1893 1909 1891
t 1895 7 1368 1314 1367 1880 -1024 1896
t 1896 7 1315 1314 1368 1895 1911 1893
t 1897 7 174 120 173 1882 1900 1898
t 1898 7 121 120 174 1897 1913 -1024
t 1899 7 227 173 226 1884 1902 1900
t 1900 7 174 173 227 1899 1915 1897
t 1901 7 280 226 279 1886 1904 1902
t 1902 7 227 226 280 1901 1917 1899
t 1903 7 333 279 332 1888 -1024 1904
t 1904 7 280 279 333 1903 1919 1901
t 1905 7 1210 1156 1209 1890 1908 1906
t 1906 7 1157 1156 1210 1905 1929 -1024
t 1907 7 1263 1209 1262 1892 1910 1908
t 1908 7 1210 1209 1263 1907 1931 1905
t 1909 7 1316 1262 1315 1894 1912 1910
t 1910 7 1263 1262 1316 1909 1933 1907
t 1911 7 1369 1315 1368 1896 -1024 1912
t 1912 7 1316 1315 1369 1911 1935 1909
t 1913 7 175 121 174 1898 1916 1914
t 1914 7 122 121 175 1913 1937 -1024
t 1915 7 228 174 227 1900 1918 1916
t 1916 7 175 174 228 1915 1939 1913
t 1917 7 281 227 280 1902 1920 1918
t 1918 7 228 227 281 1917 1941 1915
t 1919 7 334 280 333 1904 1922 1920
t 1920 7 281 280 334 1919 1943 1917
t 1921 7 387 333 386 -1024 1924 1922
t 1922 7 334 333 387 1921 1945 1919
t 1923 7 440 386 439 -1024 -1024 1924
t 1924 7 387 386 440 1923 1947 1921
t 1925 7 1105 1051 1104 -1024 1928 1926
t 1926 7 1052 1051 1105 1925 1949 -1024
t 1927 7 1158 1104 1157 -1024 1930 1928
t 1928 7 1105 1104 1158 1927 1951 1925
t 1929 7 1211 1157 1210 1906 1932 1930
t 1930 7 1158 1157 1211 1929 1953 1927
t 1931 7 1264 1210 1263 1908 1934 1932
t 1932 7 1211 1210 1264 1931 1955 1929
t 1933 7 1317 1263 1316 1910 1936 1934
t 1934 7 1264 1263 1317 1933 1957 1931
t 1935 7 1370 1316 1369 1912 -1024 1936
t 1936 7 1317 1316 1370 1935 1959 1933
t 1937 7 176 122 175 1914 1940 1938
t 1938 7 123 122 176 1937 1961 -1024
t 1939 7 229 175 228 1916 1942 1940
t 1940 7 176 175 229 1939 1963 1937
t 1941 7 282 228 281 1918 1944 1942
t 1942 7 229 228 282 1941 1965 1939
t 1943 7 335 281 334 1920 1946 1944
t 1944 7 282 281 335 1943 1967 1941
t 1945 7 388 334 387 1922 1948 1946
t 1946 7 335 334 388 1945 1969 1943
t 1947 7 441 387 440 1924 -1024 1948
t 1948 7 388 387 441 1947 1971 1945
t 1949 7 1106 1052 1105 1926 1952 1950
t 1950 7 1053 1052 1106 1949 1973 -1024
t 1951 7 1159 1105 1158 1928 1954 1952
t 1952 7 1106 1105 1159 1951 1975 1949
t 1953 7 1212 1158 1211 1930 1956 1954
t 1954 7 1159 1158 1212 1953 1977 1951
t 1955 7 1265 1211 1264 1932 1958 1956
t 1956 7 1212 1211 1265 1955 1979 1953
t 1957 7 1318 1264 1317 1934 1960 1958
t 1958 7 1265 1264 1318 1957 1981 1955
t 1959 7 1371 1317 1370 1936 -1024 1960
t 1960 7 1318 1317 1371 1959 1983 1957
t 1961 7 177 123 176 1938 1964 1962
t 1962 7 124 123 177 1961 1985 -1024
t 1963 7 230 176 229 1940 1966 1964
t 1964 7 177 176 230 1963 1987 1961
t 1965 7 283 229 282 1942 1968 1966
t 1966 7 230 229 283 1965 1989 1963
t 1967 7 336 282 335 1944 1970 1968
t 1968 7 283 282 336 1967 1991 1965
t 1969 7 389 335 388 1946 1972 1970
t 1970 7 336 335 389 1969 1993 1967
t 1971 7 442 388 441 1948 -1024 1972
t 1972 7 389 388 442 1971 1995 1969
t 1973 7 1107 1053 1106 1950 1976 1974
t 1974 7 1054 1053 1107 1973 1997 -1024
t 1975 7 1160 1106 1159 1952 1978 1976
t 1976 7 1107 1106 1160 1975 1999 1973
t 1977 7 1213 1159 1212 1954 1980 1978
t 1978 7 1160 1159 1213 1977 2001 1975
t 1979 7 1266 1212 1265 1956 1982 1980
t 1980 7 1213 1212 1266 1979 2003 1977
t 1981 7 1319 1265 1318 1958 1984 1982
t 1982 7 1266 1265 1319 1981 2005 1979
t 1983 7 1372 1318 1371 1960 -1024 1984
t 1984 7 1319 1318 1372 1983 2007 1981
t 1985 7 178 124 177 1962 1988 1986
t 1986 7 125 124 178 1985 2009 -1024
t 1987 7 231 177 230 1964 1990 1988
t 1988 7 178 177 231 1987 2011 1985
t 1989 7 284 230 283 1966 1992 1990
t 1990 7 231 230 284 1989 2013 1987
t 1991 7 337 283 336 1968 1994 1992
t 1992 7 284 283 337 1991 2015 1989
t 1993 7 390 336 389 1970 1996 1994
t 1994 7 337 336 390 1993 2017 1991
t 1995 7 443 389 442 1972 -1024 1996
t 1996 7 390 389 443 1995 2019 1993
t 1997 7 1108 1054 1107 1974 2000 1998
t 1998 7 1055 1054 1108 1997 2021 -1024
t 1999 7 1161 1107 1160 1976 2002 2000
t 2000 7 1108 1107 1161 1999 2023 1997
t 2001 7 1214 1160 1213 1978 2004 2002
t 2002 7 1161 1160 1214 2001 2025 1999
t 2003 7 1267 1213 1266 1980 2006 2004
t 2004 7 1214 1213 1267 2003 2027 2001
t 2005 7 1320 1266 1319 1982 2008 2006
t 2006 7 1267 1266 1320 2005 2029 2003
t 2007 7 1373 1319 1372 1984 -1024 2008
t 2008 7 1320 1319 1373 2007 2031 2005
t 2009 7 179 125 178 1986 2012 2010
t 2010 7 126 125 179 2009 2033 -1024
t 2011 7 232 178 231 1988 2014 2012
t 2012 7 179 178 232 2011 2035 2009
t 2013 7 285 231 284 1990 2016 2014
t 2014 7 232 231 285 2013 2037 2011
t 2015 7 338 284 337 1992 2018 2016
t 2016 7 285 284 338 2015 2039 2013
t 2017 7 391 337 390 1994 2020 2018
t 2018 7 338 337 391 2017 2041 2015
t 2019 7 444 390 443 1996 -1024 2020
t 2020 7 391 390 444 2019 2043 2017
t 2021 7 1109 1055 1108 1998 2024 2022
t 2022 7 1056 1055 1109 2021 2045 -1024
t 2023 7 1162 1108 1161 2000 2026 2024
t 2024 7 1109 1108 1162 2023 2047 2021
t 2025 7 1215 1161 1214 2002 2028 2026
t 2026 7 1162 1161 1215 2025 2049 2023
t 2027 7 1268 1214 1267 2004 2030 2028
t 2028 7 1215 1214 1268 2027 2051 2025
t 2029 7 1321 1267 1320 2006 2032 2030
t 2030 7 1268 1267 1321 2029 2053 2027
t 2031 7 1374 1320 1373 2008 -1024 2032
t 2032 7 1321 1320 1374 2031 2055 2029
t 2033 7 180 126 179 2010 2036 2034
t 2034 7 127 126 180 2033 2057 -1024
t 2035 7 233 179 232 2012 2038 2036
t 2036 7 180 179 233 2035 2059 2033
t 2037 7 286 232 285 2014 2040 2038
t 2038 7 233 232 286 2037 2061 2035
t 2039 7 339 285 338 2016 2042 2040
t 2040 7 286 285 339 2039 2063 2037
t 2041 7 392 338 391 2018 2044 2042
t 2042 7 339 338 392 2041 2065 2039
t 2043 7 445 391 444 2020 -1024 2044
t 2044 7 392 391 445 2043 2067 2041
t 2045 7 1110 1056 1109 2022 2048 2046
t 2046 7 1057 1056 1110 2045 2069 -1024
t 2047 7 1163 1109 1162 2024 2050 2048
t 2048 7 1110 1109 1163 2047 2071 2045
t 2049 7 1216 1162 1215 2026 2052 2050
t 2050 7 1163 1162 1216 2049 2073 2047
t 2051 7 1269 1215 1268 2028 2054 2052
t 2052 7 1216 1215 1269 2051 2075 2049
t 2053 7 1322 1268 1321 2030 2056 2054
t 2054 7 1269 1268 1322 2053 2077 2051
t 2055 7 1375 1321 1374 2032 -1024 2056
t 2056 7 1322 1321 1375 2055 2079 2053
t 2057 7 181 127 180 2034 2060 2058
t 2058 7 128 127 181 2057 2081 -1024
t 2059 7 234 180 233 2036 2062 2060
t 2060 7 181 180 234 2059 2083 2057
t 2061 7 287 233 286 2038 2064 2062
t 2062 7 234 233 287 2061 2085 2059
t 2063 7 340 286 339 2040 2066 2064
t 2064 7 287 286 340 2063 2087 2061
t 2065 7 393 339 392 2042 2068 2066
t 2066 7 340 339 393 2065 2089 2063
t 2067 7 446 392 445 2044 -1024 2068
t 2068 7 393 392 446 2067 2091 2065
t 2069 7 1111 1057 1110 2046 2072 2070
t 2070 7 1058 1057 1111 2069 2093 -1024
t 2071 7 1164 1110 1163 2048 2074 2072
t 2072 7 1111 1110 1164 2071 2095 2069
t 2073 7 1217 1163 1216 2050 2076 2074
t 2074 7 1164 1163 1217 2073 2097 2071
t 2075 7 1270 1216 1269 2052 2078 2076
t 2076 7 1217 1216 1270 2075 2099 2073
t 2077 7 1323 1269 1322 2054 2080 2078
t 2078 7 1270 1269 1323 2077 2101 2075
t 2079 7 1376 1322 1375 2056 -1024 2080
t 2080 7 1323 1322 1376 2079 2103 2077
t 2081 7 182 128 181 2058 2084 2082
t 2082 7 129 128 182 2081 -1024 -1024
t 2083 7 235 181 234 2060 2086 2084
t 2084 7 182 181 235 2083 -1024 2081
t 2085 7 288 234 287 2062 2088 2086
t 2086 7 235 234 288 2085 -1024 2083
t 2087 7 341 287 340 2064 2090 2088
t 2088 7 288 287 341 2087 -1024 2085
t 2089 7 394 340 393 2066 2092 2090
t 2090 7 341 340 394 2089 -1024 2087
t 2091 7 447 393 446 2068 -1024 2092
t 2092 7 394 393 447 2091 -1024 2089
t 2093 7 1112 1058 1111 2070 2096 2094
t 2094 7 1059 1058 1112 2093 -1024 -1024
t 2095 7 1165 1111 1164 2072 2098 2096
t 2096 7 1112 1111 1165 2095 -1024 2093
t 2097 7 1218 1164 1217 2074 2100 2098
t 2098 7 1165 1164 1218 2097 -1024 2095
t 2099 7 1271 1217 1270 2076 2102 2100
t 2100 7 1218 1217 1271 2099 -1024 2097
t 2101 7 1324 1270 1323 2078 2104 2102
t 2102 7 1271 1270 1324 2101 -1024 2099
t 2103 7 1377 1323 1376 2080 -1024 2104
t 2104 7 1324 1323 1377 2103 -1024 2101
t 2105 7 191 137 190 -1024 2108 2106
t 2106 7 138 137 191 2105 2129 -1024
t 2107 7 244 190 243 -1024 2110 2108
t 2108 7 191 190 244 2107 2131 2105
t 2109 7 297 243 296 -1024 2112 2110
t 2110 7 244 243 297 2109 2133 2107
t 2111 7 350 296 349 -1024 2114 2112
t 2112 7 297 296 350 2111 2135 2109
t 2113 7 403 349 402 -1024 2116 2114
t 2114 7 350 349 403 2113 2137 2111
t 2115 7 456 402 455 -1024 -1024 2116
t 2116 7 403 402 456 2115 2139 2113
t 2117 7 1121 1067 1120 -1024 2120 2118
t 2118 7 1068 1067 1121 2117 2141 -1024
t 2119 7 1174 1120 1173 -1024 2122 2120
t 2120 7 1121 1120 1174 2119 2143 2117
t 2121 7 1227 1173 1226 -1024 2124 2122
t 2122 7 1174 1173 1227 2121 2145 2119
t 2123 7 1280 1226 1279 -1024 2126 2124
t 2124 7 1227 1226 1280 2123 2147 2121
t 2125 7 1333 1279 1332 -1024 2128 2126
t 2126 7 1280 1279 1333 2125 2149 2123
t 2127 7 1386 1332 1385 -1024 -1024 2128
t 2128 7 1333 1332 1386 2127 2151 2125
t 2129 7 192 138 191 2106 2132 2130
t 2130 7 139 138 192 2129 2153 -1024
t 2131 7 245 191 244 2108 2134 2132
t 2132 7 192 191 245 2131 2155 2129
t 2133 7 298 244 297 2110 2136 2134
t 2134 7 245 244 298 2133 2157 2131
t 2135 7 351 297 350 2112 2138 2136
t 2136 7 298 297 351 2135 2159 2133
t 2137 7 404 350 403 2114 2140 2138
t 2138 7 351 350 404 2137 2161 2135
t 2139 7 457 403 456 2116 -1024 2140
t 2140 7 404 403 457 2139 2163 2137
t 2141 7 1122 1068 1121 2118 2144 2142
t 2142 7 1069 1068 1122 2141 2165 -1024
t 2143 7 1175 1121 1174 2120 2146 2144
t 2144 7 1122 1121 1175 2143 2167 2141
t 2145 7 1228 1174 1227 2122 2148 2146
t 2146 7 1175 1174 1228 2145 2169 2143
t 2147 7 1281 1227 1280 2124 2150 2148
t 2148 7 1228 1227 1281 2147 2171 2145
t 2149 7 1334 1280 1333 2126 2152 2150
t 2150 7 1281 1280 1334 2149 2173 2147
t 2151 7 1387 1333 1386 2128 -1024 2152
t 2152 7 1334 1333 1387 2151 2175 2149
t 2153 7 193 139 192 2130 2156 2154
t 2154 7 140 139 193 2153 2177 -1024
t 2155 7 246 192 245 2132 2158 2156
t 2156 7 193 192 246 2155 2179 2153
t 2157 7 299 245 298 2134 2160 2158
t 2158 7 246 245 299 2157 2181 2155
t 2159 7 352 298 351 2136 2162 2160
t 2160 7 299 298 352 2159 2183 2157
t 2161 7 405 351 404 2138 2164 2162
t 2162 7 352 351 405 2161 2185 2159
t 2163 7 458 404 457 2140 -1024 2164
t 2164 7 405 404 458 2163 2187 2161
t 2165 7 1123 1069 1122 2142 2168 2166
t 2166 7 1070 1069 1123 2165 2189 -1024
t 2167 7 1176 1122 1175 2144 2170 2168
t 2168 7 1123 1122 1176 2167 2191 2165
t 2169 7 1229 1175 1228 2146 2172 2170
t 2170 7 1176 1175 1229 2169 2193 2167
t 2171 7 1282 1228 1281 2148 2174 2172
t 2172 7 1229 1228 1282 2171 2195 2169
t 2173 7 1335 1281 1334 2150 2176 2174
t 2174 7 1282 1281 1335 2173 2197 2171
t 2175 7 1388 1334 1387 2152 -1024 2176
t 2176 7 1335 1334 1388 2175 2199 2173
t 2177 7 194 140 193 2154 2180 2178
t 2178 7 141 140 194 2177 2201 -1024
t 2179 7 247 193 246 2156 2182 2180
t 2180 7 194 193 247 2179 2203 2177
t 2181 7 300 246 299 2158 2184 2182
t 2182 7 247 246 300 2181 2205 2179
t 2183 7 353 299 352 2160 2186 2184
t 2184 7 300 299 353 2183 2207 2181
t 2185 7 406 352 405 2162 2188 2186
t 2186 7 353 352 406 2185 2209 2183
t 2187 7 459 405 458 2164 -1024 2188
t 2188 7 406 405 459 2187 2211 2185
t 2189 7 1124 1070 1123 2166 2192 2190
t 2190 7 1071 1070 1124 2189 2213 -1024
t 2191 7 1177 1123 1176 2168 2194 2192
t 2192 7 1124 1123 1177 2191 2215 2189
t 2193 7 1230 1176 1229 2170 2196 2194
t 2194 7 1177 1176 1230 2193 2217 2191
t 2195 7 1283 1229 1282 2172 2198 2196
t 2196 7 1230 1229 1283 2195 2219 2193
t 2197 7 1336 1282 1335 2174 2200 2198
t 2198 7 1283 1282 1336 2197 2221 2195
t 2199 7 1389 1335 1388 2176 -1024 2200
t 2200 7 1336 1335 1389 2199 2223 2197
t 2201 7 195 141 194 2178 2204 2202
t 2202 7 142 141 195 2201 2225 -1024
t 2203 7 248 194 247 2180 2206 2204
t 2204 7 195 194 248 2203 2227 2201
t 2205 7 301 247 300 2182 2208 2206
t 2206 7 248 247 301 2205 2229 2203
t 2207 7 354 300 353 2184 2210 2208
t 2208 7 301 300 354 2207 2231 2205
t 2209 7 407 353 406 2186 2212 2210
t 2210 7 354 353 407 2209 2233 2207
t 2211 7 460 406 459 2188 -1024 2212
t 2212 7 407 406 460 2211 2235 2209
t 2213 7 1125 1071 1124 2190 2216 2214
t 2214 7 1072 1071 1125 2213 2237 -1024
t 2215 7 1178 1124 1177 2192 2218 2216
t 2216 7 1125 1124 1178 2215 2239 2213
t 2217 7 1231 1177 1230 2194 2220 2218
t 2218 7 1178 1177 1231 2217 2241 2215
t 2219 7 1284 1230 1283 2196 2222 2220
t 2220 7 1231 1230 1284 2219 2243 2217
t 2221 7 1337 1283 1336 2198 2224 2222
t 2222 7 1284 1283 1337 2221 2245 2219
t 2223 7 1390 1336 1389 2200 -1024 2224
t 2224 7 1337 1336 1390 2223 2247 2221
t 2225 7 196 142 195 2202 2228 2226
t 2226 7 143 142 196 2225 2249 -1024
t 2227 7 249 195 248 2204 2230 2228
t 2228 7 196 195 249 2227 2251 2225
t 2229 7 302 248 301 2206 2232 2230
t 2230 7 249 248 302 2229 2253 2227
t 2231 7 355 301 354 2208 2234 2232
t 2232 7 302 301 355 2231 2255 2229
t 2233 7 408 354 407 2210 2236 2234
t 2234 7 355 354 408 2233 2257 2231
t 2235 7 461 407 460 2212 -1024 2236
t 2236 7 408 407 461 2235 2259 2233
t 2237 7 1126 1072 1125 2214 2240 2238
t 2238 7 1073 1072 1126 2237 2261 -1024
t 2239 7 1179 1125 1178 2216 2242 2240
t 2240 7 1126 1125 1179 2239 2263 2237
t 2241 7 1232 1178 1231 2218 2244 2242
t 2242 7 1179 1178 1232 2241 2265 2239
t 2243 7 1285 1231 1284 2220 2246 2244
t 2244 7 1232 1231 1285 2243 2267 2241
t 2245 7 1338 1284 1337 2222 2248 2246
t 2246 7 1285 1284 1338 2245 2269 2243
t 2247 7 1391 1337 1390 2224 -1024 2248
t 2248 7 1338 1337 1391 2247 2271 2245
t 2249 7 197 143 196 2226 2252 2250
t 2250 7 144 143 197 2249 2273 -1024
t 2251 7 250 196 249 2228 2254 2252
t 2252 7 197 196 250 2251 2275 2249
t 2253 7 303 249 302 2230 2256 2254
t 2254 7 250 249 303 2253 2277 2251
t 2255 7 356 302 355 2232 2258 2256
t 2256 7 303 302 356 2255 2279 2253
t 2257 7 409 355 408 2234 2260 2258
t 2258 7 356 355 409 2257 2281 2255
t 2259 7 462 408 461 2236 -1024 2260
t 2260 7 409 408 462 2259 2283 2257
t 2261 7 1127 1073 1126 2238 2264 2262
t 2262 7 1074 1073 1127 2261 2285 -1024
t 2263 7 1180 1126 1179 2240 2266 2264
t 2264 7 1127 1126 1180 2263 2287 2261
t 2265 7 1233 1179 1232 2242 2268 2266
t 2266 7 1180 1179 1233 2265 2289 2263
t 2267 7 1286 1232 1285 2244 2270 2268
t 2268 7 1233 1232 1286 2267 2291 2265
t 2269 7 1339 1285 1338 2246 2272 2270
t 2270 7 1286 1285 1339 2269 2293 2267
t 2271 7 1392 1338 1391 2248 -1024 2272
t 2272 7 1339 1338 1392 2271 2295 2269
t 2273 7 198 144 197 2250 2276 2274
t 2274 7 145 144 198 2273 2297 -1024
t 2275 7 251 197 250 2252 2278 2276
t 2276 7 198 197 251 2275 2299 2273
t 2277 7 304 250 303 2254 2280 2278
t 2278 7 251 250 304 2277 2301 2275
t 2279 7 357 303 356 2256 2282 2280
t 2280 7 304 303 357 2279 2303 2277
t 2281 7 410 356 409 2258 2284 2282
t 2282 7 357 356 410 2281 -1024 2279
t 2283 7 463 409 462 2260 -1024 2284
t 2284 7 410 409 463 2283 -1024 2281
t 2285 7 1128 1074 1127 2262 2288 2286
t 2286 7 1075 1074 1128 2285 -1024 -1024
t 2287 7 1181 1127 1180 2264 2290 2288
t 2288 7 1128 1127 1181 2287 -1024 2285
t 2289 7 1234 1180 1233 2266 2292 2290
t 2290 7 1181 1180 1234 2289 2305 2287
t 2291 7 1287 1233 1286 2268 2294 2292
t 2292 7 1234 1233 1287 2291 2307 2289
t 2293 7 1340 1286 1339 2270 2296 2294
t 2294 7 1287 1286 1340 2293 2309 2291
t 2295 7 1393 1339 1392 2272 -1024 2296
t 2296 7 1340 1339 1393 2295 2311 2293
t 2297 7 199 145 198 2274 2300 2298
t 2298 7 146 145 199 2297 2313 -1024
t 2299 7 252 198 251 2276 2302 2300
t 2300 7 199 198 252 2299 2315 2297
t 2301 7 305 251 304 2278 2304 2302
t 2302 7 252 251 305 2301 2317 2299
t 2303 7 358 304 357 2280 -1024 2304
t 2304 7 305 304 358 2303 2319 2301
t 2305 7 1235 1181 1234 2290 2308 2306
t 2306 7 1182 1181 1235 2305 2321 -1024
t 2307 7 1288 1234 1287 2292 2310 2308
t 2308 7 1235 1234 1288 2307 2323 2305
t 2309 7 1341 1287 1340 2294 2312 2310
t 2310 7 1288 1287 1341 2309 2325 2307
t 2311 7 1394 1340 1393 2296 -1024 2312
t 2312 7 1341 1340 1394 2311 2327 2309
t 2313 7 200 146 199 2298 2316 2314
t 2314 7 147 146 200 2313 2329 -1024
t 2315 7 253 199 252 2300 2318 2316
t 2316 7 200 199 253 2315 2331 2313
t 2317 7 306 252 305 2302 2320 2318
t 2318 7 253 252 306 2317 2333 2315
t 2319 7 359 305 358 2304 -1024 2320
t 2320 7 306 305 359 2319 2335 2317
t 2321 7 1236 1182 1235 2306 2324 2322
t 2322 7 1183 1182 1236 2321 2337 -1024
t 2323 7 1289 1235 1288 2308 2326 2324
t 2324 7 1236 1235 1289 2323 2339 2321
t 2325 7 1342 1288 1341 2310 2328 2326
t 2326 7 1289 1288 1342 2325 2341 2323
t 2327 7 1395 1341 1394 2312 -1024 2328
t 2328 7 1342 1341 1395 2327 2343 2325
t 2329 7 201 147 200 2314 2332 2330
t 2330 7 148 147 201 2329 2345 -1024
t 2331 7 254 200 253 2316 2334 2332
t 2332 7 201 200 254 2331 2347 2329
t 2333 7 307 253 306 2318 2336 2334
t 2334 7 254 253 307 2333 2349 2331
t 2335 7 360 306 359 2320 -1024 2336
t 2336 7 307 306 360 2335 2351 2333
t 2337 7 1237 1183 1236 2322 2340 2338
t 2338 7 1184 1183 1237 2337 2353 -1024
t 2339 7 1290 1236 1289 2324 2342 2340
t 2340 7 1237 1236 1290 2339 2355 2337
t 2341 7 1343 1289 1342 2326 2344 2342
t 2342 7 1290 1289 1343 2341 2357 2339
t 2343 7 1396 1342 1395 2328 -1024 2344
t 2344 7 1343 1342 1396 2343 2359 2341
t 2345 7 202 148 201 2330 2348 2346
t 2346 7 149 148 202 2345 2361 -1024
t 2347 7 255 201 254 2332 2350 2348
t 2348 7 202 201 255 2347 2363 2345
t 2349 7 308 254 307 2334 2352 2350
t 2350 7 255 254 308 2349 2365 2347
t 2351 7 361 307 360 2336 -1024 2352
t 2352 7 308 307 361 2351 2367 2349
t 2353 7 1238 1184 1237 2338 2356 2354
t 2354 7 1185 1184 1238 2353 2369 -1024
t 2355 7 1291 1237 1290 2340 2358 2356
t 2356 7 1238 1237 1291 2355 2371 2353
t 2357 7 1344 1290 1343 2342 2360 2358
t 2358 7 1291 1290 1344 2357 2373 2355
t 2359 7 1397 1343 1396 2344 -1024 2360
t 2360 7 1344 1343 1397 2359 2375 2357
t 2361 7 203 149 202 2346 2364 2362
t 2362 7 150 149 203 2361 2377 -1024
t 2363 7 256 202 255 2348 2366 2364
t 2364 7 203 202 256 2363 2379 2361
t 2365 7 309 255 308 2350 2368 2366
t 2366 7 256 255 309 2365 2381 2363
t 2367 7 362 308 361 2352 -1024 2368
t 2368 7 309 308 362 2367 2383 2365
t 2369 7 1239 1185 1238 2354 2372 2370
t 2370 7 1186 1185 1239 2369 2385 -1024
t 2371 7 1292 1238 1291 2356 2374 2372
t 2372 7 1239 1238 1292 2371 2387 2369
t 2373 7 1345 1291 1344 2358 2376 2374
t 2374 7 1292 1291 1345 2373 2389 2371
t 2375 7 1398 1344 1397 2360 -1024 2376
t 2376 7 1345 1344 1398 2375 2391 2373
t 2377 7 204 150 203 2362 2380 2378
t 2378 7 151 150 204 2377 2393 -1024
t 2379 7 257 203 256 2364 2382 2380
t 2380 7 204 203 257 2379 2395 2377
t 2381 7 310 256 309 2366 2384 2382
t 2382 7 257 256 310 2381 2397 2379
t 2383 7 363 309 362 2368 -1024 2384
t 2384 7 310 309 363 2383 2399 2381
t 2385 7 1240 1186 1239 2370 2388 2386
t 2386 7 1187 1186 1240 2385 2401 -1024
t 2387 7 1293 1239 1292 2372 2390 2388
t 2388 7 1240 1239 1293 2387 2403 2385
t 2389 7 1346 1292 1345 2374 2392 2390
t 2390 7 1293 1292 1346 2389 2405 2387
t 2391 7 1399 1345 1398 2376 -1024 2392
t 2392 7 1346 1345 1399 2391 2407 2389
t 2393 7 205 151 204 2378 2396 2394
t 2394 7 152 151 205 2393 2409 -1024
t 2395 7 258 204 257 2380 2398 2396
t 2396 7 205 204 258 2395 2411 2393
t 2397 7 311 257 310 2382 2400 2398
t 2398 7 258 257 311 2397 2413 2395
t 2399 7 364 310 363 2384 -1024 2400
t 2400 7 311 310 364 2399 2415 2397
t 2401 7 1241 1187 1240 2386 2404 2402
t 2402 7 1188 1187 1241 2401 2417 -1024
t 2403 7 1294 1240 1293 2388 2406 2404
t 2404 7 1241 1240 1294 2403 2419 2401
t 2405 7 1347 1293 1346 2390 2408 2406
t 2406 7 1294 1293 1347 2405 2421 2403
t 2407 7 1400 1346 1399 2392 -1024 2408
t 2408 7 1347 1346 1400 2407 2423 2405
t 2409 7 206 152 205 2394 2412 2410
t 2410 7 153 152 206 2409 2425 -1024
t 2411 7 259 205 258 2396 2414 2412
t 2412 7 206 205 259 2411 2427 2409
t 2413 7 312 258 311 2398 2416 2414
t 2414 7 259 258 312 2413 2429 2411
t 2415 7 365 311 364 2400 -1024 2416
t 2416 7 312 311 365 2415 2431 2413
t 2417 7 1242 1188 1241 2402 2420 2418
t 2418 7 1189 1188 1242 2417 2457 -1024
t 2419 7 1295 1241 1294 2404 2422 2420
t 2420 7 1242 1241 1295 2419 2459 2417
t 2421 7 1348 1294 1347 2406 2424 2422
t 2422 7 1295 1294 1348 2421 2461 2419
t 2423 7 1401 1347 1400 2408 -1024 2424
t 2424 7 1348 1347 1401 2423 2463 2421
t 2425 7 207 153 206 2410 2428 2426
t 2426 7 154 153 207 2425 2465 -1024
t 2427 7 260 206 259 2412 2430 2428
t 2428 7 207 206 260 2427 2467 2425
t 2429 7 313 259 312 2414 2432 2430
t 2430 7 260 259 313 2429 2469 2427
t 2431 7 366 312 365 2416 2434 2432
t 2432 7 313 312 366 2431 2471 2429
t 2433 7 419 365 418 -1024 2436 2434
t 2434 7 366 365 419 2433 2473 2431
t 2435 7 472 418 471 -1024 2438 2436
t 2436 7 419 418 472 2435 2475 2433
t 2437 7 535 471 534 -1024 2440 2438
t 2438 7 472 471 535 2437 2477 2435
t 2439 7 621 534 620 -1024 2442 2440
t 2440 7 535 534 621 2439 2479 2437
t 2441 7 707 620 706 -1024 2444 2442
t 2442 7 621 620 707 2441 2481 2439
t 2443 7 774 706 773 -1024 2446 2444
t 2444 7 707 706 774 2443 2483 2441
t 2445 7 849 773 848 -1024 2448 2446
t 2446 7 774 773 849 2445 2485 2443
t 2447 7 940 848 939 -1024 2450 2448
t 2448 7 849 848 940 2447 2487 2445
t 2449 7 1031 939 1030 -1024 2452 2450
t 2450 7 940 939 1031 2449 2489 2447
t 2451 7 1084 1030 1083 -1024 2454 2452
t 2452 7 1031 1030 1084 2451 2491 2449
t 2453 7 1137 1083 1136 -1024 2456 2454
t 2454 7 1084 1083 1137 2453 2493 2451
t 2455 7 1190 1136 1189 -1024 2458 2456
t 2456 7 1137 1136 1190 2455 2495 2453
t 2457 7 1243 1189 1242 2418 2460 2458
t 2458 7 1190 1189 1243 2457 2497 2455
t 2459 7 1296 1242 1295 2420 2462 2460
t 2460 7 1243 1242 1296 2459 2499 2457
t 2461 7 1349 1295 1348 2422 2464 2462
t 2462 7 1296 1295 1349 2461 2501 2459
t 2463 7 1402 1348 1401 2424 -1024 2464
t 2464 7 1349 1348 1402 2463 2503 2461
t 2465 7 208 154 207 2426 2468 2466
t 2466 7 155 154 208 2465 2505 -1024
t 2467 7 261 207 260 2428 2470 2468
t 2468 7 208 207 261 2467 2507 2465
t 2469 7 314 260 313 2430 2472 2470
t 2470 7 261 260 314 2469 2509 2467
t 2471 7 367 313 366 2432 2474 2472
t 2472 7 314 313 367 2471 2511 2469
t 2473 7 420 366 419 2434 2476 2474
t 2474 7 367 366 420 2473 2513 2471
t 2475 7 473 419 472 2436 2478 2476
t 2476 7 420 419 473 2475 2515 2473
t 2477 7 536 472 535 2438 2480 2478
t 2478 7 473 472 536 2477 2517 2475
t 2479 7 622 535 621 2440 2482 2480
t 2480 7 536 535 622 2479 2519 2477
t 2481 7 708 621 707 2442 2484 2482
t 2482 7 622 621 708 2481 2521 2479
t 2483 7 775 707 774 2444 2486 2484
t 2484 7 708 707 775 2483 2523 2481
t 2485 7 850 774 849 2446 2488 2486
t 2486 7 775 774 850 2485 2525 2483
t 2487 7 941 849 940 2448 2490 2488
t 2488 7 850 849 941 2487 2527 2485
t 2489 7 1032 940 1031 2450 2492 2490
t 2490 7 941 940 1032 2489 2529 2487
t 2491 7 1085 1031 1084 2452 2494 2492
t 2492 7 1032 1031 1085 2491 2531 2489
t 2493 7 1138 1084 1137 2454 2496 2494
t 2494 7 1085 1084 1138 2493 2533 2491
t 2495 7 1191 1137 1190 2456 2498 2496
t 2496 7 1138 1137 1191 2495 2535 2493
t 2497 7 1244 1190 1243 2458 2500 2498
t 2498 7 1191 1190 1244 2497 2537 2495
t 2499 7 1297 1243 1296 2460 2502 2500
t 2500 7 1244 1243 1297 2499 2539 2497
t 2501 7 1350 1296 1349 2462 2504 2502
t 2502 7 1297 1296 1350 2501 2541 2499
t 2503 7 1403 1349 1402 2464 -1024 2504
t 2504 7 1350 1349 1403 2503 2543 2501
t 2505 7 209 155 208 2466 2508 2506
t 2506 7 156 155 209 2505 2545 -1024
t 2507 7 262 208 261 2468 2510 2508
t 2508 7 209 208 262 2507 2547 2505
t 2509 7 315 261 314 2470 2512 2510
t 2510 7 262 261 315 2509 2549 2507
t 2511 7 368 314 367 2472 2514 2512
t 2512 7 315 314 368 2511 2551 2509
t 2513 7 421 367 420 2474 2516 2514
t 2514 7 368 367 421 2513 2553 2511
t 2515 7 474 420 473 2476 2518 2516
t 2516 7 421 420 474 2515 2555 2513
t 2517 7 537 473 536 2478 2520 2518
t 2518 7 474 473 537 2517 2557 2515
t 2519 7 623 536 622 2480 2522 2520
t 2520 7 537 536 623 2519 2559 2517
t 2521 7 709 622 708 2482 2524 2522
t 2522 7 623 622 709 2521 2561 2519
t 2523 7 776 708 775 2484 2526 2524
t 2524 7 709 708 776 2523 2563 2521
t 2525 7 851 775 850 2486 2528 2526
t 2526 7 776 775 851 2525 2565 2523
t 2527 7 942 850 941 2488 2530 2528
t 2528 7 851 850 942 2527 2567 2525
t 2529 7 1033 941 1032 2490 2532 2530
t 2530 7 942 941 1033 2529 2569 2527
t 2531 7 1086 1032 1085 2492 2534 2532
t 2532 7 1033 1032 1086 2531 2571 2529
t 2533 7 1139 1085 1138 2494 2536 2534
t 2534 7 1086 1085 1139 2533 2573 2531
t 2535 7 1192 1138 1191 2496 2538 2536
t 2536 7 1139 1138 1192 2535 2575 2533
t 2537 7 1245 1191 1244 2498 2540 2538
t 2538 7 1192 1191 1245 2537 2577 2535
t 2539 7 1298 1244 1297 2500 2542 2540
t 2540 7 1245 1244 1298 2539 2579 2537
t 2541 7 1351 1297 1350 2502 2544 2542
t 2542 7 1298 1297 1351 2541 2581 2539
t 2543 7 1404 1350 1403 2504 -1024 2544
t 2544 7 1351 1350 1404 2543 2583 2541
t 2545 7 210 156 209 2506 2548 2546
t 2546 7 157 156 210 2545 -1024 -1024
t 2547 7 263 209 262 2508 2550 2548
t 2548 7 210 209 263 2547 -1024 2545
t 2549 7 316 262 315 2510 2552 2550
t 2550 7 263 262 316 2549 -1024 2547
t 2551 7 369 315 368 2512 2554 2552
t 2552 7 316 315 369 2551 -1024 2549
t 2553 7 422 368 421 2514 2556 2554
t 2554 7 369 368 422 2553 -1024 2551
t 2555 7 475 421 474 2516 2558 2556
t 2556 7 422 421 475 2555 -1024 2553
t 2557 7 538 474 537 2518 2560 2558
t 2558 7 475 474 538 2557 -1024 2555
t 2559 7 624 537 623 2520 2562 2560
t 2560 7 538 537 624 2559 -1024 2557
t 2561 7 710 623 709 2522 2564 2562
t 2562 7 624 623 710 2561 -1024 2559
t 2563 7 777 709 776 2524 2566 2564
t 2564 7 710 709 777 2563 -1024 2561
t 2565 7 852 776 851 2526 2568 2566
t 2566 7 777 776 852 2565 -1024 2563
t 2567 7 943 851 942 2528 2570 2568
t 2568 7 852 851 943 2567 -1024 2565
t 2569 7 1034 942 1033 2530 2572 2570
t 2570 7 943 942 1034 2569 -1024 2567
t 2571 7 1087 1033 1086 2532 2574 2572
t 2572 7 1034 1033 1087 2571 -1024 2569
t 2573 7 1140 1086 1139 2534 2576 2574
t 2574 7 1087 1086 1140 2573 -1024 2571
t 2575 7 1193 1139 1192 2536 2578 2576
t 2576 7 1140 1139 1193 2575 -1024 2573
t 2577 7 1246 1192 1245 2538 2580 2578
t 2578 7 1193 1192 1246 2577 -1024 2575
t 2579 7 1299 1245 1298 2540 2582 2580
t 2580 7 1246 1245 1299 2579 -1024 2577
t 2581 7 1352 1298 1351 2542 2584 2582
t 2582 7 1299 1298 1352 2581 -1024 2579
t 2583 7 1405 1351 1404 2544 -1024 2584
t 2584 7 1352 1351 1405 2583 -1024 2581
t 2585 8 183 129 182 -1024 2588 2586
t 2586 8 130 129 183 2585 2609 -1024
t 2587 8 236 182 235 -1024 2590 2588
t 2588 8 183 182 236 2587 2611 2585
t 2589 8 289 235 288 -1024 2592 2590
t 2590 8 236 235 289 2589 2613 2587
t 2591 8 342 288 341 -1024 2594 2592
t 2592 8 289 288 342 2591 2615 2589
t 2593 8 395 341 394 -1024 2596 2594
t 2594 8 342 341 395 2593 2617 2591
t 2595 8 448 394 447 -1024 -1024 2596
t 2596 8 395 394 448 2595 2619 2593
t 2597 8 1113 1059 1112 -1024 2600 2598
t 2598 8 1060 1059 1113 2597 2621 -1024
t 2599 8 1166 1112 1165 -1024 2602 2600
t 2600 8 1113 1112 1166 2599 2623 2597
t 2601 8 1219 1165 1218 -1024 2604 2602
t 2602 8 1166 1165 1219 2601 2625 2599
t 2603 8 1272 1218 1271 -1024 2606 2604
t 2604 8 1219 1218 1272 2603 2627 2601
t 2605 8 1325 1271 1324 -1024 2608 2606
t 2606 8 1272 1271 1325 2605 2629 2603
t 2607 8 1378 1324 1377 -1024 -1024 2608
t 2608 8 1325 1324 1378 2607 2631 2605
t 2609 8 184 130 183 2586 2612 2610
t 2610 8 131 130 184 2609 2633 -1024
t 2611 8 237 183 236 2588 2614 2612
t 2612 8 184 183 237 2611 2635 2609
t 2613 8 290 236 289 2590 2616 2614
t 2614 8 237 236 290 2613 2637 2611
t 2615 8 343 289 342 2592 2618 2616
t 2616 8 290 289 343 2615 2639 2613
t 2617 8 396 342 395 2594 2620 2618
t 2618 8 343 342 396 2617 2641 2615
t 2619 8 449 395 448 2596 -1024 2620
t 2620 8 396 395 449 2619 2643 2617
t 2621 8 1114 1060 1113 2598 2624 2622
t 2622 8 1061 1060 1114 2621 2645 -1024
t 2623 8 1167 1113 1166 2600 2626 2624
t 2624 8 1114 1113 1167 2623 2647 2621
t 2625 8 1220 1166 1219 2602 2628 2626
t 2626 8 1167 1166 1220 2625 2649 2623
t 2627 8 1273 1219 1272 2604 2630 2628
t 2628 8 1220 1219 1273 2627 2651 2625
t 2629 8 1326 1272 1325 2606 2632 2630
t 2630 8 1273 1272 1326 2629 2653 2627
t 2631 8 1379 1325 1378 2608 -1024 2632
t 2632 8 1326 1325 1379 2631 2655 2629
t 2633 8 185 131 184 2610 2636 2634
t 2634 8 132 131 185 2633 2657 -1024
t 2635 8 238 184 237 2612 2638 2636
t 2636 8 185 184 238 2635 2659 2633
t 2637 8 291 237 290 2614 2640 2638
t 2638 8 238 237 291 2637 2661 2635
t 2639 8 344 290 343 2616 2642 2640
t 2640 8 291 290 344 2639 2663 2637
t 2641 8 397 343 396 2618 2644 2642
t 2642 8 344 343 397 2641 2665 2639
t 2643 8 450 396 449 2620 -1024 2644
t 2644 8 397 396 450 2643 2667 2641
t 2645 8 1115 1061 1114 2622 2648 2646
t 2646 8 1062 1061 1115 2645 2669 -1024
t 2647 8 1168 1114 1167 2624 2650 2648
t 2648 8 1115 1114 1168 2647 2671 2645
t 2649 8 1221 1167 1220 2626 2652 2650
t 2650 8 1168 1167 1221 2649 2673 2647
t 2651 8 1274 1220 1273 2628 2654 2652
t 2652 8 1221 1220 1274 2651 2675 2649
t 2653 8 1327 1273 1326 2630 2656 2654
t 2654 8 1274 1273 1327 2653 2677 2651
t 2655 8 1380 1326 1379 2632 -1024 2656
t 2656 8 1327 1326 1380 2655 2679 2653
t 2657 8 186 132 185 2634 2660 2658
t 2658 8 133 132 186 2657 2681 -1024
t 2659 8 239 185 238 2636 2662 2660
t 2660 8 186 185 239 2659 2683 2657
t 2661 8 292 238 291 2638 2664 2662
t 2662 8 239 238 292 2661 2685 2659
t 2663 8 345 291 344 2640 2666 2664
t 2664 8 292 291 345 2663 2687 2661
t 2665 8 398 344 397 2642 2668 2666
t 2666 8 345 344 398 2665 2689 2663
t 2667 8 451 397 450 2644 -1024 2668
t 2668 8 398 397 451 2667 2691 2665
t 2669 8 1116 1062 1115 2646 2672 2670
t 2670 8 1063 1062 1116 2669 2693 -1024
t 2671 8 1169 1115 1168 2648 2674 2672
t 2672 8 1116 1115 1169 2671 2695 2669
t 2673 8 1222 1168 1221 2650 2676 2674
t 2674 8 1169 1168 1222 2673 2697 2671
t 2675 8 1275 1221 1274 2652 2678 2676
t 2676 8 1222 1221 1275 2675 2699 2673
t 2677 8 1328 1274 1327 2654 2680 2678
t 2678 8 1275 1274 1328 2677 2701 2675
t 2679 8 1381 1327 1380 2656 -1024 2680
t 2680 8 1328 1327 1381 2679 2703 2677
t 2681 8 187 133 186 2658 2684 2682
t 2682 8 134 133 187 2681 2705 -1024
t 2683 8 240 186 239 2660 2686 2684
t 2684 8 187 186 240 2683 2707 2681
t 2685 8 293 239 292 2662 2688 2686
t 2686 8 240 239 293 2685 2709 2683
t 2687 8 346 292 345 2664 2690 2688
t 2688 8 293 292 346 2687 2711 2685
t 2689 8 399 345 398 2666 2692 2690
t 2690 8 346 345 399 2689 2713 2687
t 2691 8 452 398 451 2668 -1024 2692
t 2692 8 399 398 452 2691 2715 2689
t 2693 8 1117 1063 1116 2670 2696 2694
t 2694 8 1064 1063 1117 2693 2717 -1024
t 2695 8 1170 1116 1169 2672 2698 2696
t 2696 8 1117 1116 1170 2695 2719 2693
t 2697 8 1223 1169 1222 2674 2700 2698
t 2698 8 1170 1169 1223 2697 2721 2695
t 2699 8 1276 1222 1275 2676 2702 2700
t 2700 8 1223 1222 1276 2699 2723 2697
t 2701 8 1329 1275 1328 2678 2704 2702
t 2702 8 1276 1275 1329 2701 2725 2699
t 2703 8 1382 1328 1381 2680 -1024 2704
t 2704 8 1329 1328 1382 2703 2727 2701
t 2705 8 188 134 187 2682 2708 2706
t 2706 8 135 134 188 2705 2729 -1024
t 2707 8 241 187 240 2684 2710 2708
t 2708 8 188 187 241 2707 2731 2705
t 2709 8 294 240 293 2686 2712 2710
t 2710 8 241 240 294 2709 2733 2707
t 2711 8 347 293 346 2688 2714 2712
t 2712 8 294 293 347 2711 2735 2709
t 2713 8 400 346 399 2690 2716 2714
t 2714 8 347 346 400 2713 2737 2711
t 2715 8 453 399 452 2692 -1024 2716
t 2716 8 400 399 453 2715 2739 2713
t 2717 8 1118 1064 1117 2694 2720 2718
t 2718 8 1065 1064 1118 2717 2741 -1024
t 2719 8 1171 1117 1170 2696 2722 2720
t 2720 8 1118 1117 1171 2719 2743 2717
t 2721 8 1224 1170 1223 2698 2724 2722
t 2722 8 1171 1170 1224 2721 2745 2719
t 2723 8 1277 1223 1276 2700 2726 2724
t 2724 8 1224 1223 1277 2723 2747 2721
t 2725 8 1330 1276 1329 2702 2728 2726
t 2726 8 1277 1276 1330 2725 2749 2723
t 2727 8 1383 1329 1382 2704 -1024 2728
t 2728 8 1330 1329 1383 2727 2751 2725
t 2729 8 189 135 188 2706 2732 2730
t 2730 8 136 135 189 2729 2753 -1024
t 2731 8 242 188 241 2708 2734 2732
t 2732 8 189 188 242 2731 2755 2729
t 2733 8 295 241 294 2710 2736 2734
t 2734 8 242 241 295 2733 2757 2731
t 2735 8 348 294 347 2712 2738 2736
t 2736 8 295 294 348 2735 2759 2733
t 2737 8 401 347 400 2714 2740 2738
t 2738 8 348 347 401 2737 2761 2735
t 2739 8 454 400 453 2716 -1024 2740
t 2740 8 401 400 454 2739 2763 2737
t 2741 8 1119 1065 1118 2718 2744 2742
t 2742 8 1066 1065 1119 2741 2765 -1024
t 2743 8 1172 1118 1171 2720 2746 2744
t 2744 8 1119 1118 1172 2743 2767 2741
t 2745 8 1225 1171 1224 2722 2748 2746
t 2746 8 1172 1171 1225 2745 2769 2743
t 2747 8 1278 1224 1277 2724 2750 2748
t 2748 8 1225 1224 1278 2747 2771 2745
t 2749 8 1331 1277 1330 2726 2752 2750
t 2750 8 1278 1277 1331 2749 2773 2747
t 2751 8 1384 1330 1383 2728 -1024 2752
t 2752 8 1331 1330 1384 2751 2775 2749
t 2753 8 190 136 189 2730 2756 2754
t 2754 8 137 136 190 2753 -1024 -1024
t 2755 8 243 189 242 2732 2758 2756
t 2756 8 190 189 243 2755 -1024 2753
t 2757 8 296 242 295 2734 2760 2758
t 2758 8 243 242 296 2757 -1024 2755
t 2759 8 349 295 348 2736 2762 2760
t 2760 8 296 295 349 2759 -1024 2757
t 2761 8 402 348 401 2738 2764 2762
t 2762 8 349 348 402 2761 -1024 2759
t 2763 8 455 401 454 2740 -1024 2764
t 2764 8 402 401 455 2763 -1024 2761
t 2765 8 1120 1066 1119 2742 2768 2766
t 2766 8 1067 1066 1120 2765 -1024 -1024
t 2767 8 1173 1119 1172 2744 2770 2768
t 2768 8 1120 1119 1173 2767 -1024 2765
t 2769 8 1226 1172 1225 2746 2772 2770
t 2770 8 1173 1172 1226 2769 -1024 2767
t 2771 8 1279 1225 1278 2748 2774 2772
t 2772 8 1226 1225 1279 2771 -1024 2769
t 2773 8 1332 1278 1331 2750 2776 2774
t 2774 8 1279 1278 1332 2773 -1024 2771
t 2775 8 1385 1331 1384 2752 -1024 2776
t 2776 8 1332 1331 1385 2775 -1024 2773
t 2777 9 411 357 410 -1024 2780 2778
t 2778 9 358 357 411 2777 2785 -1024
t 2779 9 464 410 463 -1024 -1024 2780
t 2780 9 411 410 464 2779 2787 2777
t 2781 9 1129 1075 1128 -1024 2784 2782
t 2782 9 1076 1075 1129 2781 2789 -1024
t 2783 9 1182 1128 1181 -1024 -1024 2784
t 2784 9 1129 1128 1182 2783 2791 2781
t 2785 9 412 358 411 2778 2788 2786
t 2786 9 359 358 412 2785 2793 -1024
t 2787 9 465 411 464 2780 -1024 2788
t 2788 9 412 411 465 2787 2795 2785
t 2789 9 1130 1076 1129 2782 2792 2790
t 2790 9 1077 1076 1130 2789 2797 -1024
t 2791 9 1183 1129 1182 2784 -1024 2792
t 2792 9 1130 1129 1183 2791 2799 2789
t 2793 9 413 359 412 2786 2796 2794
t 2794 9 360 359 413 2793 2801 -1024
t 2795 9 466 412 465 2788 -1024 2796
t 2796 9 413 412 466 2795 2803 2793
t 2797 9 1131 1077 1130 2790 2800 2798
t 2798 9 1078 1077 1131 2797 2805 -1024
t 2799 9 1184 1130 1183 2792 -1024 2800
t 2800 9 1131 1130 1184 2799 2807 2797
t 2801 9 414 360 413 2794 2804 2802
t 2802 9 361 360 414 2801 2809 -1024
t 2803 9 467 413 466 2796 -1024 2804
t 2804 9 414 413 467 2803 2811 2801
t 2805 9 1132 1078 1131 2798 2808 2806
t 2806 9 1079 1078 1132 2805 2813 -1024
t 2807 9 1185 1131 1184 2800 -1024 2808
t 2808 9 1132 1131 1185 2807 2815 2805
t 2809 9 415 361 414 2802 2812 2810
t 2810 9 362 361 415 2809 2817 -1024
t 2811 9 468 414 467 2804 -1024 2812
t 2812 9 415 414 468 2811 2819 2809
t 2813 9 1133 1079 1132 2806 2816 2814
t 2814 9 1080 1079 1133 2813 2821 -1024
t 2815 9 1186 1132 1185 2808 -1024 2816
t 2816 9 1133 1132 1186 2815 2823 2813
t 2817 9 416 362 415 2810 2820 2818
t 2818 9 363 362 416 2817 2825 -1024
t 2819 9 469 415 468 2812 -1024 2820
t 2820 9 416 415 469 2819 2827 2817
t 2821 9 1134 1080 1133 2814 2824 2822
t 2822 9 1081 1080 1134 2821 2845 -1024
t 2823 9 1187 1133 1186 2816 -1024 2824
t 2824 9 1134 1133 1187 2823 2847 2821
t 2825 9 417 363 416 2818 2828 2826
t 2826 9 364 363 417 2825 2849 -1024
t 2827 9 470 416 469 2820 2830 2828
t 2828 9 417 416 470 2827 2851 2825
t 2829 9 533 469 532 -1024 2832 2830
t 2830 9 470 469 533 2829 2853 2827
t 2831 9 619 532 618 -1024 2834 2832
t 2832 9 533 532 619 2831 2855 2829
t 2833 9 705 618 704 -1024 2836 2834
t 2834 9 619 618 705 2833 2857 2831
t 2835 9 772 704 771 -1024 2838 2836
t 2836 9 705 704 772 2835 2859 2833
t 2837 9 847 771 846 -1024 2840 2838
t 2838 9 772 771 847 2837 2861 2835
t 2839 9 938 846 937 -1024 2842 2840
t 2840 9 847 846 938 2839 2863 2837
t 2841 9 1029 937 1028 -1024 2844 2842
t 2842 9 938 937 1029 2841 2865 2839
t 2843 9 1082 1028 1081 -1024 2846 2844
t 2844 9 1029 1028 1082 2843 2867 2841
t 2845 9 1135 1081 1134 2822 2848 2846
t 2846 9 1082 1081 1135 2845 2869 2843
t 2847 9 1188 1134 1187 2824 -1024 2848
t 2848 9 1135 1134 1188 2847 2871 2845
t 2849 9 418 364 417 2826 2852 2850
t 2850 9 365 364 418 2849 -1024 -1024
t 2851 9 471 417 470 2828 2854 2852
t 2852 9 418 417 471 2851 -1024 2849
t 2853 9 534 470 533 2830 2856 2854
t 2854 9 471 470 534 2853 -1024 2851
t 2855 9 620 533 619 2832 2858 2856
t 2856 9 534 533 620 2855 -1024 2853
t 2857 9 706 619 705 2834 2860 2858
t 2858 9 620 619 706 2857 -1024 2855
t 2859 9 773 705 772 2836 2862 2860
t 2860 9 706 705 773 2859 -1024 2857
t 2861 9 848 772 847 2838 2864 2862
t 2862 9 773 772 848 2861 -1024 2859
t 2863 9 939 847 938 2840 2866 2864
t 2864 9 848 847 939 2863 -1024 2861
t 2865 9 1030 938 1029 2842 2868 2866
t 2866 9 939 938 1030 2865 -1024 2863
t 2867 9 1083 1029 1082 2844 2870 2868
t 2868 9 1030 1029 1083 2867 -1024 2865
t 2869 9 1136 1082 1135 2846 2872 2870
t 2870 9 1083 1082 1136 2869 -1024 2867
t 2871 9 1189 1135 1188 2848 -1024 2872
t 2872 9 1136 1135 1189 2871 -1024 2869
r 1 6
x 4 42 46 43 20
w 1 1 source Aluminum
b 1
b 3
b 5
b 7
b 9
b 11
b 13
b 15
b 17
b 19
b 21
b 23
b 25
b 27
r 2 6
x 4 42 46 43 20
w 1 2 drain Aluminum
b 29
b 31
b 33
b 35
b 37
b 39
b 41
b 43
b 45
b 47
b 49
b 51
b 53
b 55
r 3 3
x 2 43 20
w silicon Silicon
b 2
b 4
b 6
b 8
b 10
b 12
b 14
b 16
b 18
b 20
b 22
b 24
b 26
b 28
b 30
b 32
b 34
b 36
b 38
b 40
b 42
b 44
b 46
b 48
b 50
b 52
b 54
b 56
b 57
b 59
b 61
b 63
b 65
b 67
b 69
b 71
b 73
b 75
b 77
b 79
b 81
b 83
b 85
b 87
b 89
b 91
b 93
b 95
b 97
b 99
b 101
b 103
b 105
b 107
b 109
b 111
b 113
b 115
b 117
b 119
b 121
b 123
b 125
b 127
b 129
b 131
b 133
b 135
b 137
b 139
b 141
b 143
b 145
b 147
b 149
b 151
b 153
b 155
b 157
b 159
b 161
b 163
b 165
b 167
b 169
b 171
b 173
b 175
b 177
b 179
b 181
b 183
b 185
b 187
b 189
b 191
b 193
b 195
b 197
b 199
b 201
b 203
b 205
b 207
b 209
b 211
b 213
b 215
b 217
b 219
b 221
b 223
b 225
b 227
b 229
b 231
b 233
b 235
b 237
b 239
b 241
b 243
b 245
b 247
b 249
b 251
b 253
r 4 224
x 2 43 20
w oxide HfO2
b 58
b 60
b 62
b 64
b 66
b 68
b 70
b 72
b 74
b 76
b 78
b 80
b 82
b 84
b 86
b 88
b 90
b 92
b 94
b 96
b 98
b 100
b 102
b 104
b 106
b 108
b 110
b 112
b 114
b 116
b 118
b 120
b 122
b 124
b 126
b 128
b 130
b 132
b 134
b 136
b 138
b 140
b 142
b 144
b 146
b 148
b 150
b 152
b 154
b 156
b 158
b 160
b 162
b 164
b 166
b 168
b 170
b 172
b 174
b 176
b 178
b 180
b 182
b 184
b 186
b 188
b 190
b 192
b 194
b 196
b 198
b 200
b 202
b 204
b 206
b 208
b 210
b 212
b 214
b 216
b 218
b 220
b 222
b 224
b 226
b 228
b 230
b 232
b 234
b 236
b 238
b 240
b 242
b 244
b 246
b 248
b 250
b 252
b 254
b 255
b 257
b 259
b 261
b 263
b 265
b 267
b 269
b 271
b 273
b 275
b 277
b 279
b 281
b 283
b 285
b 287
b 289
b 291
b 293
b 295
b 299
b 303
b 305
b 307
b 309
b 311
b 313
b 315
b 317
b 319
b 321
b 323
b 325
b 327
b 329
b 331
b 335
b 339
b 341
b 343
b 345
b 347
b 349
b 351
b 353
b 355
b 357
b 359
b 361
b 363
b 365
b 367
b 371
b 375
b 377
b 379
b 381
b 383
b 385
b 387
b 389
b 391
b 393
b 395
b 397
b 399
b 401
b 403
b 407
b 411
b 413
b 415
b 417
b 419
b 421
b 423
b 425
b 427
b 429
b 431
b 433
b 435
b 437
b 439
b 441
b 443
b 445
r 5 6
x 4 42 46 43 20
w 1 3 fgate Aluminum
b 256
b 258
b 260
b 262
b 264
b 266
b 268
b 270
b 272
b 274
b 276
b 278
b 280
b 282
b 284
b 286
b 288
b 290
b 292
b 294
b 297
b 301
b 447
b 449
b 451
b 453
b 455
b 457
b 459
b 461
b 463
b 465
b 467
b 469
b 471
b 473
b 475
b 477
b 479
b 481
b 483
b 485
b 487
b 489
b 491
b 493
b 495
b 497
b 499
b 501
b 503
b 505
r 6 6
x 4 42 46 43 20
w 1 4 gate Aluminum
b 507
b 508
b 509
b 510
b 511
b 512
b 513
b 514
b 515
b 516
b 517
b 518
b 519
b 520
b 521
b 522
b 523
b 524
b 525
b 526
b 527
b 528
b 529
b 530
b 531
b 532
b 533
b 534
b 535
b 536
b 538
b 540
b 542
b 544
b 546
b 548
b 550
b 552
b 554
b 556
b 558
b 560
b 562
b 564
b 566
b 568
b 570
b 572
b 574
b 576
b 578
b 580
b 581
b 582
b 584
b 586
b 587
b 588
b 590
b 592
b 593
b 594
b 596
b 598
b 599
b 600
b 602
b 604
b 605
b 606
b 608
b 610
b 611
b 612
b 614
b 616
b 617
b 618
b 620
b 622
b 623
b 624
b 626
b 628
b 629
b 630
b 632
b 634
b 635
b 636
b 638
b 640
b 641
b 642
b 644
b 646
b 647
b 648
b 650
b 652
b 653
b 654
b 656
b 658
b 659
b 660
b 662
b 664
b 665
b 666
b 668
b 670
b 671
b 672
b 674
b 676
b 677
b 678
b 680
b 682
b 683
b 684
b 686
b 688
b 689
b 690
b 692
b 694
b 695
b 696
b 700
b 704
b 705
b 706
b 708
b 710
b 711
b 712
b 714
b 716
b 717
b 718
b 720
b 722
b 723
b 724
b 726
b 728
b 729
b 730
b 732
b 734
b 735
b 736
b 738
b 740
b 741
b 742
b 744
b 746
b 747
b 748
b 752
b 756
b 757
b 758
b 760
b 762
b 763
b 764
b 766
b 768
b 769
b 770
b 772
b 774
b 775
b 776
b 778
b 780
b 781
b 782
b 784
b 786
b 787
b 788
b 790
b 792
b 793
b 794
b 796
b 798
b 799
b 800
b 802
b 804
b 805
b 806
b 808
b 810
b 811
b 812
b 814
b 816
b 817
b 818
b 820
b 822
b 823
b 824
b 826
b 828
b 829
b 830
b 832
b 834
b 835
b 836
b 838
b 840
b 841
b 842
b 844
b 846
b 847
b 848
b 850
b 852
b 853
b 854
b 856
b 858
b 859
b 860
b 862
b 864
b 865
b 866
b 868
b 870
b 871
b 872
b 874
b 876
b 877
b 878
b 880
b 882
b 884
b 886
b 888
b 890
b 892
b 894
b 896
b 898
b 900
b 902
b 904
b 906
b 908
b 910
b 912
b 914
b 915
b 916
b 917
b 918
b 919
b 920
b 921
b 922
b 923
b 924
b 925
b 926
b 927
b 928
b 929
b 930
b 931
b 932
b 933
b 934
b 935
b 936
b 937
b 938
r 7 224
x 2 43 20
w oxide1 HfO2
b 296
b 298
b 300
b 302
b 304
b 306
b 308
b 310
b 312
b 314
b 316
b 318
b 320
b 322
b 324
b 326
b 328
b 330
b 333
b 337
b 368
b 369
b 372
b 373
b 376
b 378
b 380
b 382
b 384
b 386
b 388
b 390
b 392
b 394
b 396
b 398
b 400
b 402
b 405
b 409
b 448
b 450
b 452
b 454
b 456
b 458
b 460
b 462
b 464
b 466
b 468
b 470
b 472
b 474
b 476
b 478
b 480
b 482
b 484
b 486
b 488
b 490
b 492
b 494
b 496
b 498
b 500
b 502
b 504
b 506
b 537
b 539
b 541
b 543
b 545
b 547
b 549
b 551
b 553
b 555
b 557
b 559
b 561
b 563
b 565
b 567
b 569
b 571
b 573
b 575
b 577
b 579
b 583
b 585
b 589
b 591
b 595
b 597
b 601
b 603
b 607
b 609
b 613
b 615
b 619
b 621
b 625
b 627
b 631
b 633
b 637
b 639
b 643
b 645
b 649
b 651
b 655
b 657
b 661
b 663
b 667
b 669
b 673
b 675
b 679
b 681
b 685
b 687
b 691
b 693
b 698
b 702
b 749
b 750
b 753
b 754
b 759
b 761
b 765
b 767
b 771
b 773
b 777
b 779
b 783
b 785
b 789
b 791
b 795
b 797
b 801
b 803
b 807
b 809
b 813
b 815
b 819
b 821
b 825
b 827
b 831
b 833
b 837
b 839
b 843
b 845
b 849
b 851
b 855
b 857
b 861
b 863
b 867
b 869
b 873
b 875
b 879
b 881
b 883
b 885
b 887
b 889
b 891
b 893
b 895
b 897
b 899
b 901
b 903
b 905
b 907
b 909
b 911
b 913
b 939
b 941
b 943
b 945
b 947
b 949
b 951
b 953
b 955
b 957
b 959
b 961
b 963
b 965
b 967
b 969
b 971
b 973
b 975
b 977
b 979
b 981
b 983
b 985
b 987
b 989
b 991
b 993
b 995
b 997
b 999
b 1001
b 1003
b 1005
b 1007
b 1009
b 1011
b 1013
b 1015
b 1017
b 1019
b 1021
b 1023
b 1025
b 1027
b 1029
r 8 6
x 4 42 46 43 20
w 1 5 gate Aluminum
b 332
b 334
b 336
b 338
b 340
b 342
b 344
b 346
b 348
b 350
b 352
b 354
b 356
b 358
b 360
b 362
b 364
b 366
b 370
b 374
b 697
b 699
b 701
b 703
b 707
b 709
b 713
b 715
b 719
b 721
b 725
b 727
b 731
b 733
b 737
b 739
b 743
b 745
b 751
b 755
b 940
b 942
b 944
b 946
b 948
b 950
b 952
b 954
b 956
b 958
b 960
b 962
b 964
b 966
b 968
b 970
r 9 6
x 4 42 46 43 20
w 1 7 fgate Aluminum
b 404
b 406
b 408
b 410
b 412
b 414
b 416
b 418
b 420
b 422
b 424
b 426
b 428
b 430
b 432
b 434
b 436
b 438
b 440
b 442
b 444
b 446
b 972
b 974
b 976
b 978
b 980
b 982
b 984
b 986
b 988
b 990
b 992
b 994
b 996
b 998
b 1000
b 1002
b 1004
b 1006
b 1008
b 1010
b 1012
b 1014
b 1016
b 1018
b 1020
b 1022
b 1024
b 1026
b 1028
b 1030
s 34 513 -2 69 71 72 100 103 106 107 108 111 112 113 114 115 118 120 121 149 210 211 215 220 221 222 224 225 226 524 525 610 611 612 613
n 0 6 6 1 0 1 1 0.8 1175126.8451565888 1 1 0 0 0 0 0 1 0 0 0 1 0 0 0 0 0 0 0 0 0 0 0 0 0 0 0
n 1 6 6 1 0 1 1 0.8 1175126.8451565888 1 1 0 0 0 0 0 1 0 0 0 1 0 0 0 0 0 0 0 0 0 0 0 0 0 0 0
n 2 6 6 1 0 1 1 0.8 1175126.8451565888 1 1 0 0 0 0 0 1 0 0 0 1 0 0 0 0 0 0 0 0 0 0 0 0 0 0 0
n 3 6 6 1 0 1 1 0.8 1175126.8451565888 1 1 0 0 0 0 0 1 0 0 0 1 0 0 0 0 0 0 0 0 0 0 0 0 0 0 0
n 4 6 6 1 0 1 1 0.8 1175126.8451565888 1 1 0 0 0 0 0 1 0 0 0 1 0 0 0 0 0 0 0 0 0 0 0 0 0 0 0
n 5 6 6 1 0 1 1 0.8 1175126.8451565888 1 1 0 0 0 0 0 1 0 0 0 1 0 0 0 0 0 0 0 0 0 0 0 0 0 0 0
n 6 6 6 1 0 1 1 0.8 1175126.8451565888 1 1 0 0 0 0 0 1 0 0 0 1 0 0 0 0 0 0 0 0 0 0 0 0 0 0 0
n 7 6 6 1 0 1 1 0.8 1175126.8451565888 1 1 0 0 0 0 0 1 0 0 0 1 0 0 0 0 0 0 0 0 0 0 0 0 0 0 0
n 8 6 6 1 0 1 1 0.8 1175126.8451565888 1 1 0 0 0 0 0 1 0 0 0 1 0 0 0 0 0 0 0 0 0 0 0 0 0 0 0
n 9 6 6 1 0 1 1 0.8 1175126.8451565888 1 1 0 0 0 0 0 1 0 0 0 1 0 0 0 0 0 0 0 0 0 0 0 0 0 0 0
n 10 6 6 1 0 1 1 0.8 1175126.8451565888 1 1 0 0 0 0 0 1 0 0 0 1 0 0 0 0 0 0 0 0 0 0 0 0 0 0 0
n 11 6 6 1 0 1 1 0.8 1175126.8451565888 1 1 0 0 0 0 0 1 0 0 0 1 0 0 0 0 0 0 0 0 0 0 0 0 0 0 0
n 12 6 6 1 0 1 1 0.8 1175126.8451565888 1 1 0 0 0 0 0 1 0 0 0 1 0 0 0 0 0 0 0 0 0 0 0 0 0 0 0
n 13 6 6 1 0 1 1 0.8 1175126.8451565888 1 1 0 0 0 0 0 1 0 0 0 1 0 0 0 0 0 0 0 0 0 0 0 0 0 0 0
n 14 6 6 1 0 1 1 0.8 1175126.8451565888 1 1 0 0 0 0 0 1 0 0 0 1 0 0 0 0 0 0 0 0 0 0 0 0 0 0 0
n 15 6 6 1 0 1 1 0.8 1175126.8451565888 1 1 0 0 0 0 0 1 0 0 0 1 0 0 0 0 0 0 0 0 0 0 0 0 0 0 0
n 16 6 6 1 0 1 1 0.8 1175126.8451565888 1 1 0 0 0 0 0 1 0 0 0 1 0 0 0 0 0 0 0 0 0 0 0 0 0 0 0
n 17 6 6 1 0 1 1 0.8 1175126.8451565888 1 1 0 0 0 0 0 1 0 0 0 1 0 0 0 0 0 0 0 0 0 0 0 0 0 0 0
n 18 6 6 1 0 1 1 0.8 1175126.8451565888 1 1 0 0 0 0 0 1 0 0 0 1 0 0 0 0 0 0 0 0 0 0 0 0 0 0 0
n 19 6 6 1 0 1 1 0.8 1175126.8451565888 1 1 0 0 0 0 0 1 0 0 0 1 0 0 0 0 0 0 0 0 0 0 0 0 0 0 0
n 20 6 6 1 0 1 1 0.8 1175126.8451565888 1 1 0 0 0 0 0 1 0 0 0 1 0 0 0 0 0 0 0 0 0 0 0 0 0 0 0
n 21 6 6 1 0 1 1 0.8 1175126.8451565888 1 1 0 0 0 0 0 1 0 0 0 1 0 0 0 0 0 0 0 0 0 0 0 0 0 0 0
n 22 6 6 1 0 1 1 0.8 1175126.8451565888 1 1 0 0 0 0 0 1 0 0 0 1 0 0 0 0 0 0 0 0 0 0 0 0 0 0 0
n 23 6 6 1 0 1 1 0.8 1175126.8451565888 1 1 0 0 0 0 0 1 0 0 0 1 0 0 0 0 0 0 0 0 0 0 0 0 0 0 0
n 24 6 6 1 0 1 1 0.8 1175126.8451565888 1 1 0 0 0 0 0 1 0 0 0 1 0 0 0 0 0 0 0 0 0 0 0 0 0 0 0
n 25 6 6 1 0 1 1 0.8 1175126.8451565888 1 1 0 0 0 0 0 1 0 0 0 1 0 0 0 0 0 0 0 0 0 0 0 0 0 0 0
n 26 6 6 1 0 1 1 0.8 1175126.8451565888 1 1 0 0 0 0 0 1 0 0 0 1 0 0 0 0 0 0 0 0 0 0 0 0 0 0 0
n 27 6 6 1 0 1 1 0.8 1175126.8451565888 1 1 0 0 0 0 0 1 0 0 0 1 0 0 0 0 0 0 0 0 0 0 0 0 0 0 0
n 28 6 6 1 0 1 1 0.8 1175126.8451565888 1 1 0 0 0 0 0 1 0 0 0 1 0 0 0 0 0 0 0 0 0 0 0 0 0 0 0
n 29 6 6 1 0 1 1 0.8 1175126.8451565888 1 1 0 0 0 0 0 1 0 0 0 1 0 0 0 0 0 0 0 0 0 0 0 0 0 0 0
n 30 6 6 1 0 1 1 0.8 1175126.8451565888 1 1 0 0 0 0 0 1 0 0 0 1 0 0 0 0 0 0 0 0 0 0 0 0 0 0 0
n 31 6 6 1 0 1 1 0.8 1175126.8451565888 1 1 0 0 0 0 0 1 0 0 0 1 0 0 0 0 0 0 0 0 0 0 0 0 0 0 0
n 32 6 6 1 0 1 1 0.8 1175126.8451565888 1 1 0 0 0 0 0 1 0 0 0 1 0 0 0 0 0 0 0 0 0 0 0 0 0 0 0
n 33 6 6 1 0 1 1 0.8 1175126.8451565888 1 1 0 0 0 0 0 1 0 0 0 1 0 0 0 0 0 0 0 0 0 0 0 0 0 0 0
n 34 6 6 1 0 1 1 0.8 1175126.8451565888 1 1 0 0 0 0 0 1 0 0 0 1 0 0 0 0 0 0 0 0 0 0 0 0 0 0 0
n 35 6 6 1 0 1 1 0.8 1175126.8451565888 1 1 0 0 0 0 0 1 0 0 0 1 0 0 0 0 0 0 0 0 0 0 0 0 0 0 0
n 36 6 6 1 0 1 1 0.8 1175126.8451565888 1 1 0 0 0 0 0 1 0 0 0 1 0 0 0 0 0 0 0 0 0 0 0 0 0 0 0
n 37 6 6 1 0 1 1 0.8 1175126.8451565888 1 1 0 0 0 0 0 1 0 0 0 1 0 0 0 0 0 0 0 0 0 0 0 0 0 0 0
n 38 6 6 1 0 1 1 0.8 1175126.8451565888 1 1 0 0 0 0 0 1 0 0 0 1 0 0 0 0 0 0 0 0 0 0 0 0 0 0 0
n 39 6 6 1 0 1 1 0.8 1175126.8451565888 1 1 0 0 0 0 0 1 0 0 0 1 0 0 0 0 0 0 0 0 0 0 0 0 0 0 0
n 40 6 6 1 0 1 1 0.8 1175126.8451565888 1 1 0 0 0 0 0 1 0 0 0 1 0 0 0 0 0 0 0 0 0 0 0 0 0 0 0
n 41 6 6 1 0 1 1 0.8 1175126.8451565888 1 1 0 0 0 0 0 1 0 0 0 1 0 0 0 0 0 0 0 0 0 0 0 0 0 0 0
n 42 6 6 1 0 1 1 0.8 1175126.8451565888 1 1 0 0 0 0 0 1 0 0 0 1 0 0 0 0 0 0 0 0 0 0 0 0 0 0 0
n 43 6 6 1 0 1 1 0.8 1175126.8451565888 1 1 0 0 0 0 0 1 0 0 0 1 0 0 0 0 0 0 0 0 0 0 0 0 0 0 0
n 44 6 6 1 0 1 1 0.8 1175126.8451565888 1 1 0 0 0 0 0 1 0 0 0 1 0 0 0 0 0 0 0 0 0 0 0 0 0 0 0
n 45 6 6 1 0 1 1 0.8 1175126.8451565888 1 1 0 0 0 0 0 1 0 0 0 1 0 0 0 0 0 0 0 0 0 0 0 0 0 0 0
n 46 6 6 1 0 1 1 0.8 1175126.8451565888 1 1 0 0 0 0 0 1 0 0 0 1 0 0 0 0 0 0 0 0 0 0 0 0 0 0 0
n 47 6 6 1 0 1 1 0.8 1175126.8451565888 1 1 0 0 0 0 0 1 0 0 0 1 0 0 0 0 0 0 0 0 0 0 0 0 0 0 0
n 48 6 6 1 0 1 1 0.8 1175126.8451565888 1 1 0 0 0 0 0 1 0 0 0 1 0 0 0 0 0 0 0 0 0 0 0 0 0 0 0
n 49 6 6 1 0 1 1 0.8 1175126.8451565888 1 1 0 0 0 0 0 1 0 0 0 1 0 0 0 0 0 0 0 0 0 0 0 0 0 0 0
n 50 6 6 1 0 1 1 0.8 1175126.8451565888 1 1 0 0 0 0 0 1 0 0 0 1 0 0 0 0 0 0 0 0 0 0 0 0 0 0 0
n 51 6 6 1 0 1 1 0.8 1175126.8451565888 1 1 0 0 0 0 0 1 0 0 0 1 0 0 0 0 0 0 0 0 0 0 0 0 0 0 0
n 52 6 6 1 0 1 1 0.8 1175126.8451565888 1 1 0 0 0 0 0 1 0 0 0 1 0 0 0 0 0 0 0 0 0 0 0 0 0 0 0
n 53 6 6 1 0 1 1 0.8 1175126.8451565888 1 1 0 0 0 0 0 1 0 0 0 1 0 0 0 0 0 0 0 0 0 0 0 0 0 0 0
n 54 6 6 1 0 1 1 0.8 1180604.9506325282 1 1 0 0 0 0 0 1 0 3873.6055144766815 3873.6055144766815 1 0 0 0 0 0 0 0 0 0 0 0 0 0 0 0
n 55 6 6 1 0 1 1 0.8 1186747.6617000189 1 1 0 0 0 0 0 1 0 -6.7559461314337364e-13 11620.816543430044 1 0 0 0 0 0 0 0 0 0 0 0 0 0 0 0
n 56 6 6 1 0 1 1 0.8 1186747.6617000189 1 1 0 0 0 0 0 1 0 -6.7559461314337364e-13 11620.816543430044 1 0 0 0 0 0 0 0 0 0 0 0 0 0 0 0
n 57 6 6 1 0 1 1 0.8 1186747.6617000189 1 1 0 0 0 0 0 1 0 -6.7559461314337364e-13 11620.816543430044 1 0 0 0 0 0 0 0 0 0 0 0 0 0 0 0
n 58 6 6 1 0 1 1 0.8 1186747.6617000189 1 1 0 0 0 0 0 1 0 -6.7559461314337364e-13 11620.816543430044 1 0 0 0 0 0 0 0 0 0 0 0 0 0 0 0
n 59 6 6 1 0 1 1 0.8 1186747.6617000189 1 1 0 0 0 0 0 1 0 -6.7559461314337364e-13 11620.816543430044 1 0 0 0 0 0 0 0 0 0 0 0 0 0 0 0
n 60 6 6 1 0 1 1 0.8 1186747.6617000189 1 1 0 0 0 0 0 1 0 -6.7559461314337364e-13 11620.816543430044 1 0 0 0 0 0 0 0 0 0 0 0 0 0 0 0
n 61 6 6 1 0 1 1 0.8 1186747.6617000189 1 1 0 0 0 0 0 1 0 -6.7559461314337364e-13 11620.816543430044 1 0 0 0 0 0 0 0 0 0 0 0 0 0 0 0
n 62 6 6 1 0 1 1 0.8 1186747.6617000189 1 1 0 0 0 0 0 1 0 -6.7559461314337364e-13 11620.816543430044 1 0 0 0 0 0 0 0 0 0 0 0 0 0 0 0
n 63 6 6 1 0 1 1 0.8 1186747.6617000189 1 1 0 0 0 0 0 1 0 1.0682088783472028e-12 11620.816543430044 1 0 0 0 0 0 0 0 0 0 0 0 0 0 0 0
n 64 6 6 1 0 1 1 0.8 1186747.6617000189 1 1 0 0 0 0 0 1 0 -6.7559461314337364e-13 11620.816543430044 1 0 0 0 0 0 0 0 0 0 0 0 0 0 0 0
n 65 6 6 1 0 1 1 0.8 1186747.6617000189 1 1 0 0 0 0 0 1 0 0 11620.816543430044 1 0 0 0 0 0 0 0 0 0 0 0 0 0 0 0
n 66 6 6 1 0 1 1 0.8 1186747.6617000189 1 1 0 0 0 0 0 1 0 -6.7559461314337364e-13 11620.816543430044 1 0 0 0 0 0 0 0 0 0 0 0 0 0 0 0
n 67 6 6 1 0 1 1 0.8 1186747.6617000189 1 1 0 0 0 0 0 1 0 -9.0135564080073127e-13 11620.816543430044 1 0 0 0 0 0 0 0 0 0 0 0 0 0 0 0
n 68 6 6 1 0 1 1 0.8 1186747.6617000189 1 1 0 0 0 0 0 1 0 -9.0135564080073127e-13 11620.816543430044 1 0 0 0 0 0 0 0 0 0 0 0 0 0 0 0
n 69 6 6 1 0 1 1 0.8 1186747.6617000189 1 1 0 0 0 0 0 1 0 0 11620.816543430044 1 0 0 0 0 0 0 0 0 0 0 0 0 0 0 0
n 70 6 6 1 0 1 1 0.8 1186747.6617000189 1 1 0 0 0 0 0 1 0 -9.0135564080073127e-13 11620.816543430044 1 0 0 0 0 0 0 0 0 0 0 0 0 0 0 0
n 71 6 6 1 0 1 1 0.8 1186747.6617000189 1 1 0 0 0 0 0 1 0 -9.0135564080073127e-13 11620.816543430044 1 0 0 0 0 0 0 0 0 0 0 0 0 0 0 0
n 72 6 6 1 0 1 1 0.8 1186747.6617000189 1 1 0 0 0 0 0 1 0 0 11620.816543430044 1 0 0 0 0 0 0 0 0 0 0 0 0 0 0 0
n 73 6 6 1 0 1 1 0.8 1186747.6617000189 1 1 0 0 0 0 0 1 0 -9.0135564080073127e-13 11620.816543430044 1 0 0 0 0 0 0 0 0 0 0 0 0 0 0 0
n 74 6 6 1 0 1 1 0.8 1186747.6617000189 1 1 0 0 0 0 0 1 0 0 11620.816543430044 1 0 0 0 0 0 0 0 0 0 0 0 0 0 0 0
n 75 6 6 1 0 1 1 0.8 1184437.8340190493 1 1 0 0 0 0 0 1 0 -5164.8073526355747 7747.211028953363 1 0 0 0 0 0 0 0 0 0 0 0 0 0 0 0
n 76 6 6 1 0 1 1 0.8 1175126.8451565888 1 1 0 0 0 0 0 1 0 0 0 1 0 0 0 0 0 0 0 0 0 0 0 0 0 0 0
n 77 6 6 1 0 1 1 0.8 1175126.8451565888 1 1 0 0 0 0 0 1 0 0 0 1 0 0 0 0 0 0 0 0 0 0 0 0 0 0 0
n 78 6 6 1 0 1 1 0.8 1175126.8451565888 1 1 0 0 0 0 0 1 0 0 0 1 0 0 0 0 0 0 0 0 0 0 0 0 0 0 0
n 79 6 6 1 0 1 1 0.8 1175126.8451565888 1 1 0 0 0 0 0 1 0 0 0 1 0 0 0 0 0 0 0 0 0 0 0 0 0 0 0
n 80 6 6 1 0 1 1 0.8 1175126.8451565888 1 1 0 0 0 0 0 1 0 0 0 1 0 0 0 0 0 0 0 0 0 0 0 0 0 0 0
n 81 6 6 1 0 1 1 0.8 1175126.8451565888 1 1 0 0 0 0 0 1 0 0 0 1 0 0 0 0 0 0 0 0 0 0 0 0 0 0 0
n 82 6 6 1 0 1 1 0.8 1181582.8543473834 1 1 0 0 0 0 0 1 0 5164.8073526355747 3873.6055144766815 1 0 0 0 0 0 0 0 0 0 0 0 0 0 0 0
n 83 6 6 1 0 1 1 0.8 1186747.6617000189 1 1 0 0 0 0 0 1 0 0 11620.816543430044 1 0 0 0 0 0 0 0 0 0 0 0 0 0 0 0
n 84 6 6 1 0 1 1 0.8 1186747.6617000189 1 1 0 0 0 0 0 1 0 -9.0135564080073127e-13 11620.816543430044 1 0 0 0 0 0 0 0 0 0 0 0 0 0 0 0
n 85 6 6 1 0 1 1 0.8 1186747.6617000189 1 1 0 0 0 0 0 1 0 0 11620.816543430044 1 0 0 0 0 0 0 0 0 0 0 0 0 0 0 0
n 86 6 6 1 0 1 1 0.8 1186747.6617000189 1 1 0 0 0 0 0 1 0 -9.0135564080073127e-13 11620.816543430044 1 0 0 0 0 0 0 0 0 0 0 0 0 0 0 0
n 87 6 6 1 0 1 1 0.8 1186747.6617000189 1 1 0 0 0 0 0 1 0 -9.0135564080073127e-13 11620.816543430044 1 0 0 0 0 0 0 0 0 0 0 0 0 0 0 0
n 88 6 6 1 0 1 1 0.8 1186747.6617000189 1 1 0 0 0 0 0 1 0 0 11620.816543430044 1 0 0 0 0 0 0 0 0 0 0 0 0 0 0 0
n 89 6 6 1 0 1 1 0.8 1186747.6617000189 1 1 0 0 0 0 0 1 0 -9.0135564080073127e-13 11620.816543430044 1 0 0 0 0 0 0 0 0 0 0 0 0 0 0 0
n 90 6 6 1 0 1 1 0.8 1186747.6617000189 1 1 0 0 0 0 0 1 0 -9.0135564080073127e-13 11620.816543430044 1 0 0 0 0 0 0 0 0 0 0 0 0 0 0 0
n 91 6 6 1 0 1 1 0.8 1186747.6617000189 1 1 0 0 0 0 0 1 0 -6.7559461314337364e-13 11620.816543430044 1 0 0 0 0 0 0 0 0 0 0 0 0 0 0 0
n 92 6 6 1 0 1 1 0.8 1186747.6617000189 1 1 0 0 0 0 0 1 0 0 11620.816543430044 1 0 0 0 0 0 0 0 0 0 0 0 0 0 0 0
n 93 6 6 1 0 1 1 0.8 1186747.6617000189 1 1 0 0 0 0 0 1 0 -6.7559461314337364e-13 11620.816543430044 1 0 0 0 0 0 0 0 0 0 0 0 0 0 0 0
n 94 6 6 1 0 1 1 0.8 1186747.6617000189 1 1 0 0 0 0 0 1 0 1.0682088783472028e-12 11620.816543430044 1 0 0 0 0 0 0 0 0 0 0 0 0 0 0 0
n 95 6 6 1 0 1 1 0.8 1186747.6617000189 1 1 0 0 0 0 0 1 0 -6.7559461314337364e-13 11620.816543430044 1 0 0 0 0 0 0 0 0 0 0 0 0 0 0 0
n 96 6 6 1 0 1 1 0.8 1186747.6617000189 1 1 0 0 0 0 0 1 0 -6.7559461314337364e-13 11620.816543430044 1 0 0 0 0 0 0 0 0 0 0 0 0 0 0 0
n 97 6 6 1 0 1 1 0.8 1186747.6617000189 1 1 0 0 0 0 0 1 0 -6.7559461314337364e-13 11620.816543430044 1 0 0 0 0 0 0 0 0 0 0 0 0 0 0 0
n 98 6 6 1 0 1 1 0.8 1186747.6617000189 1 1 0 0 0 0 0 1 0 -6.7559461314337364e-13 11620.816543430044 1 0 0 0 0 0 0 0 0 0 0 0 0 0 0 0
n 99 6 6 1 0 1 1 0.8 1186747.6617000189 1 1 0 0 0 0 0 1 0 -6.7559461314337364e-13 11620.816543430044 1 0 0 0 0 0 0 0 0 0 0 0 0 0 0 0
n 100 6 6 1 0 1 1 0.8 1186747.6617000189 1 1 0 0 0 0 0 1 0 -6.7559461314337364e-13 11620.816543430044 1 0 0 0 0 0 0 0 0 0 0 0 0 0 0 0
n 101 6 6 1 0 1 1 0.8 1186747.6617000189 1 1 0 0 0 0 0 1 0 -6.7559461314337364e-13 11620.816543430044 1 0 0 0 0 0 0 0 0 0 0 0 0 0 0 0
n 102 6 6 1 0 1 1 0.8 1186747.6617000189 1 1 0 0 0 0 0 1 0 -6.7559461314337364e-13 11620.816543430044 1 0 0 0 0 0 0 0 0 0 0 0 0 0 0 0
n 103 6 6 1 0 1 1 0.8 1183788.4904294955 1 1 0 0 0 0 0 1 0 -3873.6055144766815 7747.211028953363 1 0 0 0 0 0 0 0 0 0 0 0 0 0 0 0
n 104 6 6 1 0 1 1 0.8 1175126.8451565888 1 1 0 0 0 0 0 1 0 0 0 1 0 0 0 0 0 0 0 0 0 0 0 0 0 0 0
n 105 6 6 1 0 1 1 0.8 1175126.8451565888 1 1 0 0 0 0 0 1 0 0 0 1 0 0 0 0 0 0 0 0 0 0 0 0 0 0 0
n 106 6 6 1 0 1 1 0.8 1175126.8451565888 1 1 0 0 0 0 0 1 0 0 0 1 0 0 0 0 0 0 0 0 0 0 0 0 0 0 0
n 107 6 6 1 0 1 1 0.8 1186747.6617000189 1 1 0 0 0 0 0 1 0 11620.816543430044 0 1 0 0 0 0 0 0 0 0 0 0 0 0 0 0 0
n 108 6 6 1 0 1 1 0.752801917 967191.56793086615 1 1 0 0 0 0 0 1 0 11620.816543430044 11620.816543430044 1 0 0 0 0 0 0 0 0 0 0 0 0 0 0 0
n 108 224 7 1 0 1 1 0.752801917 957808.02790513588 1 1 0 0 0 -1.73 3.9700000000000002 1 0 -4985.651794320137 -4985.651794320137 1 0 0 0 0 0 0 0 0 0 0 0 0 0 0 0
n 109 6 6 1 0 1 1 0.752801917 973998.8846391507 1 1 0 0 0 0 0 1 0 -1.3511892312110221e-12 23241.633086860089 1 0 0 0 0 0 0 0 0 0 0 0 0 0 0 0
n 109 224 7 1 0 1 1 0.752801917 964460.48286656628 1 1 0 0 0 -1.73 3.9700000000000002 1 0 -3322.9311612855422 -13294.234735152992 1 0 0 0 0 0 0 0 0 0 0 0 0 0 0 0
n 110 6 6 1 0 1 1 0.752801917 973998.8846391507 1 1 0 0 0 0 0 1 0 -1.3511892312110221e-12 23241.633086860089 1 0 0 0 0 0 0 0 0 0 0 0 0 0 0 0
n 110 224 7 1 0 1 1 0.752801917 974122.91953910724 1 1 0 0 0 -1.73 3.9700000000000002 1 0 -3204.7513767719756 -23144.848434496053 1 0 0 0 0 0 0 0 0 0 0 0 0 0 0 0
n 111 6 6 1 0 1 1 0.752801917 973998.8846391507 1 1 0 0 0 0 0 1 0 -1.3511892312110221e-12 23241.633086860089 1 0 0 0 0 0 0 0 0 0 0 0 0 0 0 0
n 111 224 7 1 0 1 1 0.752801917 983163.17226302973 1 1 0 0 0 -1.73 3.9700000000000002 1 0 -2735.874660227636 -32290.225858116188 1 0 0 0 0 0 0 0 0 0 0 0 0 0 0 0
n 112 6 6 1 0 1 1 0.752801917 973998.8846391507 1 1 0 0 0 0 0 1 0 -1.3511892312110221e-12 23241.633086860089 1 0 0 0 0 0 0 0 0 0 0 0 0 0 0 0
n 112 224 7 1 0 1 1 0.752801917 990315.81418426661 1 1 0 0 0 -1.73 3.9700000000000002 1 0 -1757.5260666859965 -39519.501215711811 1 0 0 0 0 0 0 0 0 0 0 0 0 0 0 0
n 113 6 6 1 0 1 1 0.752801917 973998.8846391507 1 1 0 0 0 0 0 1 0 -1.3511892312110221e-12 23241.633086860089 1 0 0 0 0 0 0 0 0 0 0 0 0 0 0 0
n 113 224 7 1 0 1 1 0.752801917 994755.11103678832 1 1 0 0 0 -1.73 3.9700000000000002 1 0 -952.98417578935789 -43987.537515024611 1 0 0 0 0 0 0 0 0 0 0 0 0 0 0 0
n 114 6 6 1 0 1 1 0.752801917 973998.8846391507 1 1 0 0 0 0 0 1 0 -1.3511892312110221e-12 23241.633086860089 1 0 0 0 0 0 0 0 0 0 0 0 0 0 0 0
n 114 224 7 1 0 1 1 0.752801917 997075.73075850774 1 1 0 0 0 -1.73 3.9700000000000002 1 0 -423.04141166698207 -46316.54731470994 1 0 0 0 0 0 0 0 0 0 0 0 0 0 0 0
n 115 6 6 1 0 1 1 0.752801917 973998.8846391507 1 1 0 0 0 0 0 1 0 -1.3511892312110221e-12 23241.633086860089 1 0 0 0 0 0 0 0 0 0 0 0 0 0 0 0
n 115 224 7 1 0 1 1 0.752801917 997978.50294083159 1 1 0 0 0 -1.73 3.9700000000000002 1 0 -58.584909841161746 -47221.215047392638 1 0 0 0 0 0 0 0 0 0 0 0 0 0 0 0
n 116 6 6 1 0 1 1 0.752801917 973998.8846391507 1 1 0 0 0 0 0 1 0 -1.3511892312110221e-12 23241.633086860089 1 0 0 0 0 0 0 0 0 0 0 0 0 0 0 0
n 116 224 7 1 0 1 1 0.752801917 997998.24879053165 1 1 0 0 0 -1.73 3.9700000000000002 1 0 195.58500049904347 -47240.592364363307 1 0 0 0 0 0 0 0 0 0 0 0 0 0 0 0
n 117 6 6 1 0 1 1 0.752801917 973998.8846391507 1 1 0 0 0 0 0 1 0 2.1364177616186805e-12 23241.633086860089 1 0 0 0 0 0 0 0 0 0 0 0 0 0 0 0
n 117 224 7 1 0 1 1 0.752801917 997325.4083834003 1 1 0 0 0 -1.73 3.9700000000000002 1 0 479.31736990491191 -46565.689966383412 1 0 0 0 0 0 0 0 0 0 0 0 0 0 0 0
n 118 6 6 1 0 1 1 0.752801917 973998.8846391507 1 1 0 0 0 0 0 1 0 -1.3511892312110221e-12 23241.633086860089 1 0 0 0 0 0 0 0 0 0 0 0 0 0 0 0
n 118 224 7 1 0 1 1 0.752801917 995339.88108377752 1 1 0 0 0 -1.73 3.9700000000000002 1 0 1036.4755315418404 -44570.579732456237 1 0 0 0 0 0 0 0 0 0 0 0 0 0 0 0
n 119 6 6 1 0 1 1 0.752801917 973998.8846391507 1 1 0 0 0 0 0 1 0 0 23241.633086860089 1 0 0 0 0 0 0 0 0 0 0 0 0 0 0 0
n 119 224 7 1 0 1 1 0.752801917 991442.51151132747 1 1 0 0 0 -1.73 3.9700000000000002 1 0 1854.6636812223551 -40642.964968453103 1 0 0 0 0 0 0 0 0 0 0 0 0 0 0 0
n 120 6 6 1 0 1 1 0.752801917 973998.8846391507 1 1 0 0 0 0 0 1 0 -1.3511892312110221e-12 23241.633086860089 1 0 0 0 0 0 0 0 0 0 0 0 0 0 0 0
n 120 224 7 1 0 1 1 0.752801917 986178.46997504903 1 1 0 0 0 -1.73 3.9700000000000002 1 0 2569.1415355931781 -35327.924145647121 1 0 0 0 0 0 0 0 0 0 0 0 0 0 0 0
n 121 6 6 1 0 1 1 0.752801917 973998.8846391507 1 1 0 0 0 0 0 1 0 -1.8027112816014625e-12 23241.633086860089 1 0 0 0 0 0 0 0 0 0 0 0 0 0 0 0
n 121 224 7 1 0 1 1 0.752801917 981217.24608019413 1 1 0 0 0 -1.73 3.9700000000000002 1 0 2866.7245251284003 -30324.794425649445 1 0 0 0 0 0 0 0 0 0 0 0 0 0 0 0
n 122 6 6 1 0 1 1 0.752801917 973998.8846391507 1 1 0 0 0 0 0 1 0 -1.8027112816014625e-12 23241.633086860089 1 0 0 0 0 0 0 0 0 0 0 0 0 0 0 0
n 122 224 7 1 0 1 1 0.752801917 975856.3583381162 1 1 0 0 0 -1.73 3.9700000000000002 1 0 2895.8344645102106 -24931.492201221015 1 0 0 0 0 0 0 0 0 0 0 0 0 0 0 0
n 123 6 6 1 0 1 1 0.752801917 973998.8846391507 1 1 0 0 0 0 0 1 0 0 23241.633086860089 1 0 0 0 0 0 0 0 0 0 0 0 0 0 0 0
n 123 224 7 1 0 1 1 0.752801917 970548.96358458989 1 1 0 0 0 -1.73 3.9700000000000002 1 0 2736.0230680229074 -19601.684709224275 1 0 0 0 0 0 0 0 0 0 0 0 0 0 0 0
n 124 6 6 1 0 1 1 0.752801917 973998.8846391507 1 1 0 0 0 0 0 1 0 -1.8027112816014625e-12 23241.633086860089 1 0 0 0 0 0 0 0 0 0 0 0 0 0 0 0
n 124 224 7 1 0 1 1 0.752801917 965595.53594939748 1 1 0 0 0 -1.73 3.9700000000000002 1 0 2484.5837394861128 -14628.791021628465 1 0 0 0 0 0 0 0 0 0 0 0 0 0 0 0
n 125 6 6 1 0 1 1 0.752801917 973998.8846391507 1 1 0 0 0 0 0 1 0 -1.8027112816014625e-12 23241.633086860089 1 0 0 0 0 0 0 0 0 0 0 0 0 0 0 0
n 125 224 7 1 0 1 1 0.752801917 961131.27814465854 1 1 0 0 0 -1.73 3.9700000000000002 1 0 2224.5695889639496 -10132.705363401368 1 0 0 0 0 0 0 0 0 0 0 0 0 0 0 0
n 126 6 6 1 0 1 1 0.752801917 973998.8846391507 1 1 0 0 0 0 0 1 0 0 23241.633086860089 1 0 0 0 0 0 0 0 0 0 0 0 0 0 0 0
n 126 224 7 1 0 1 1 0.752801917 957173.75604359945 1 1 0 0 0 -1.73 3.9700000000000002 1 0 2017.4267766885607 -6091.1016633097834 1 0 0 0 0 0 0 0 0 0 0 0 0 0 0 0
n 127 6 6 1 0 1 1 0.752801917 973998.8846391507 1 1 0 0 0 0 0 1 0 -1.8027112816014625e-12 23241.633086860089 1 0 0 0 0 0 0 0 0 0 0 0 0 0 0 0
n 127 224 7 1 0 1 1 0.752801917 953804.55658299488 1 1 0 0 0 -1.73 3.9700000000000002 1 0 1903.6363627404778 -2379.5454509634596 1 0 0 0 0 0 0 0 0 0 0 0 0 0 0 0
n 128 6 6 1 0 1 1 0.752801917 249803.32308183517 1 1 0 0 0 0 0 1 0 -10329.614705271149 23241.633086860089 1 0 0 0 0 0 0 0 0 0 0 0 0 0 0 0
n 128 224 7 1 0 1 1 0.752801917 224369.59645656997 1 1 0 0 0 -1.73 3.9700000000000002 1 0 0 0 1 0 0 0 0 0 0 0 0 0 0 0 0 0 0 0
n 128 6 8 1 0 1 1 0.752801917 669993.7350845444 1 1 0 0 0 0 0 1 0 -629307.76800000004 -4.3655745699999998e-11 1 0 0 0 0 0 0 0 0 0 0 0 0 0 0 0
n 129 6 6 1 0 1 1 0.8 12912.018381588938 1 1 0 0 0 0 0 1 0 -10329.614705271149 7747.211028953363 1 0 0 0 0 0 0 0 0 0 0 0 0 0 0 0
n 129 6 8 1 0 1 1 0.8 209769.25599999999 1 1 0 0 0 0 0 1 0 -209769.25599999999 0 1 0 0 0 0 0 0 0 0 0 0 0 0 0 0 0
n 130 6 6 1 0 1 1 0.8 0 1 1 0 0 0 0 0 1 0 0 0 1 0 0 0 0 0 0 0 0 0 0 0 0 0 0 0
n 130 6 8 1 0 1 1 0.8 0 1 1 0 0 0 0 0 1 0 0 0 1 0 0 0 0 0 0 0 0 0 0 0 0 0 0 0
n 131 6 6 1 0 1 1 0.8 0 1 1 0 0 0 0 0 1 0 0 0 1 0 0 0 0 0 0 0 0 0 0 0 0 0 0 0
n 131 6 8 1 0 1 1 0.8 0 1 1 0 0 0 0 0 1 0 0 0 1 0 0 0 0 0 0 0 0 0 0 0 0 0 0 0
n 132 6 6 1 0 1 1 0.8 0 1 1 0 0 0 0 0 1 0 0 0 1 0 0 0 0 0 0 0 0 0 0 0 0 0 0 0
n 132 6 8 1 0 1 1 0.8 0 1 1 0 0 0 0 0 1 0 0 0 1 0 0 0 0 0 0 0 0 0 0 0 0 0 0 0
n 133 6 6 1 0 1 1 0.8 0 1 1 0 0 0 0 0 1 0 0 0 1 0 0 0 0 0 0 0 0 0 0 0 0 0 0 0
n 133 6 8 1 0 1 1 0.8 0 1 1 0 0 0 0 0 1 0 0 0 1 0 0 0 0 0 0 0 0 0 0 0 0 0 0 0
n 134 6 6 1 0 1 1 0.8 0 1 1 0 0 0 0 0 1 0 0 0 1 0 0 0 0 0 0 0 0 0 0 0 0 0 0 0
n 134 6 8 1 0 1 1 0.8 0 1 1 0 0 0 0 0 1 0 0 0 1 0 0 0 0 0 0 0 0 0 0 0 0 0 0 0
n 135 6 6 1 0 1 1 0.8 10329.614705271149 1 1 0 0 0 0 0 1 0 10329.614705271149 0 1 0 0 0 0 0 0 0 0 0 0 0 0 0 0 0
n 135 6 8 1 0 1 1 0.8 419538.51199999999 1 1 0 0 0 0 0 1 0 419538.51199999999 2.9103830499999999e-11 1 0 0 0 0 0 0 0 0 0 0 0 0 0 0 0
n 136 6 6 1 0 1 1 0.752801917 242991.57418149101 1 1 0 0 0 0 0 1 0 10329.614705271149 15494.422057906726 1 0 0 0 0 0 0 0 0 0 0 0 0 0 0 0
n 136 224 7 1 0 1 1 0.752801917 227776.45092114882 1 1 0 0 0 -1.73 3.9700000000000002 1 0 -2889.0068097096905 -1805.6292542219535 1 0 0 0 0 0 0 0 0 0 0 0 0 0 0 0
n 136 6 8 1 0 1 1 0.752801917 669993.7350845444 1 1 0 0 0 0 0 1 0 629307.76800000004 0 1 0 0 0 0 0 0 0 0 0 0 0 0 0 0 0
n 137 6 6 1 0 1 1 0.752801917 973998.8846391507 1 1 0 0 0 0 0 1 0 0 23241.633086860089 1 0 0 0 0 0 0 0 0 0 0 0 0 0 0 0
n 137 224 7 1 0 1 1 0.752801917 956049.8810154231 1 1 0 0 0 -1.73 3.9700000000000002 1 0 -2037.5260563670415 -4884.7122949043769 1 0 0 0 0 0 0 0 0 0 0 0 0 0 0 0
n 138 6 6 1 0 1 1 0.752801917 973998.8846391507 1 1 0 0 0 0 0 1 0 -1.8027112816014625e-12 23241.633086860089 1 0 0 0 0 0 0 0 0 0 0 0 0 0 0 0
n 138 224 7 1 0 1 1 0.752801917 959868.72849514044 1 1 0 0 0 -1.73 3.9700000000000002 1 0 -2240.2514395588823 -8831.7769990835859 1 0 0 0 0 0 0 0 0 0 0 0 0 0 0 0
n 139 6 6 1 0 1 1 0.752801917 973998.8846391507 1 1 0 0 0 0 0 1 0 0 23241.633086860089 1 0 0 0 0 0 0 0 0 0 0 0 0 0 0 0
n 139 224 7 1 0 1 1 0.752801917 964181.81702051742 1 1 0 0 0 -1.73 3.9700000000000002 1 0 -2494.0291929611371 -13190.85958106496 1 0 0 0 0 0 0 0 0 0 0 0 0 0 0 0
n 140 6 6 1 0 1 1 0.752801917 973998.8846391507 1 1 0 0 0 0 0 1 0 -1.8027112816014625e-12 23241.633086860089 1 0 0 0 0 0 0 0 0 0 0 0 0 0 0 0
n 140 224 7 1 0 1 1 0.752801917 968983.8087268651 1 1 0 0 0 -1.73 3.9700000000000002 1 0 -2738.1106404792254 -18019.715225643569 1 0 0 0 0 0 0 0 0 0 0 0 0 0 0 0
n 141 6 6 1 0 1 1 0.752801917 973998.8846391507 1 1 0 0 0 0 0 1 0 -1.8027112816014625e-12 23241.633086860089 1 0 0 0 0 0 0 0 0 0 0 0 0 0 0 0
n 141 224 7 1 0 1 1 0.752801917 974185.27691177803 1 1 0 0 0 -1.73 3.9700000000000002 1 0 -2890.6517391002117 -23249.010832403517 1 0 0 0 0 0 0 0 0 0 0 0 0 0 0 0
n 142 6 6 1 0 1 1 0.752801917 973998.8846391507 1 1 0 0 0 0 0 1 0 0 23241.633086860089 1 0 0 0 0 0 0 0 0 0 0 0 0 0 0 0
n 142 224 7 1 0 1 1 0.752801917 979546.60434235691 1 1 0 0 0 -1.73 3.9700000000000002 1 0 -2856.0201857135853 -28647.33813158279 1 0 0 0 0 0 0 0 0 0 0 0 0 0 0 0
n 143 6 6 1 0 1 1 0.752801917 973998.8846391507 1 1 0 0 0 0 0 1 0 -1.8027112816014625e-12 23241.633086860089 1 0 0 0 0 0 0 0 0 0 0 0 0 0 0 0
n 143 224 7 1 0 1 1 0.752801917 984668.74152390833 1 1 0 0 0 -1.73 3.9700000000000002 1 0 -2556.2328248470026 -33815.008900797853 1 0 0 0 0 0 0 0 0 0 0 0 0 0 0 0
n 144 6 6 1 0 1 1 0.752801917 973998.8846391507 1 1 0 0 0 0 0 1 0 -1.8027112816014625e-12 23241.633086860089 1 0 0 0 0 0 0 0 0 0 0 0 0 0 0 0
n 144 224 7 1 0 1 1 0.752801917 989654.82517713238 1 1 0 0 0 -1.73 3.9700000000000002 1 0 -1843.5611058522938 -38853.861034015696 1 0 0 0 0 0 0 0 0 0 0 0 0 0 0 0
n 145 6 6 1 0 1 1 0.752801917 973998.8846391507 1 1 0 0 0 0 0 1 0 -1.3511892312110221e-12 23241.633086860089 1 0 0 0 0 0 0 0 0 0 0 0 0 0 0 0
n 145 224 7 1 0 1 1 0.752801917 994339.99092492531 1 1 0 0 0 -1.73 3.9700000000000002 1 0 -1029.5929513797016 -43570.576167554333 1 0 0 0 0 0 0 0 0 0 0 0 0 0 0 0
n 146 6 6 1 0 1 1 0.752801917 973998.8846391507 1 1 0 0 0 0 0 1 0 0 23241.633086860089 1 0 0 0 0 0 0 0 0 0 0 0 0 0 0 0
n 146 224 7 1 0 1 1 0.752801917 996865.03369328624 1 1 0 0 0 -1.73 3.9700000000000002 1 0 -475.56743514026698 -46105.32950742371 1 0 0 0 0 0 0 0 0 0 0 0 0 0 0 0
n 147 6 6 1 0 1 1 0.752801917 973998.8846391507 1 1 0 0 0 0 0 1 0 -1.3511892312110221e-12 23241.633086860089 1 0 0 0 0 0 0 0 0 0 0 0 0 0 0 0
n 147 224 7 1 0 1 1 0.752801917 997910.72000213689 1 1 0 0 0 -1.73 3.9700000000000002 1 0 -193.21636422255557 -47153.072538148714 1 0 0 0 0 0 0 0 0 0 0 0 0 0 0 0
n 148 6 6 1 0 1 1 0.752801917 973998.8846391507 1 1 0 0 0 0 0 1 0 2.1364177616186805e-12 23241.633086860089 1 0 0 0 0 0 0 0 0 0 0 0 0 0 0 0
n 148 224 7 1 0 1 1 0.752801917 998043.63607798971 1 1 0 0 0 -1.73 3.9700000000000002 1 0 59.942388134612145 -47286.346559539983 1 0 0 0 0 0 0 0 0 0 0 0 0 0 0 0
n 149 6 6 1 0 1 1 0.752801917 973998.8846391507 1 1 0 0 0 0 0 1 0 -1.3511892312110221e-12 23241.633086860089 1 0 0 0 0 0 0 0 0 0 0 0 0 0 0 0
n 149 224 7 1 0 1 1 0.752801917 997501.92822360503 1 1 0 0 0 -1.73 3.9700000000000002 1 0 423.70540334918837 -46742.756351853204 1 0 0 0 0 0 0 0 0 0 0 0 0 0 0 0
n 150 6 6 1 0 1 1 0.752801917 973998.8846391507 1 1 0 0 0 0 0 1 0 -1.3511892312110221e-12 23241.633086860089 1 0 0 0 0 0 0 0 0 0 0 0 0 0 0 0
n 150 224 7 1 0 1 1 0.752801917 995709.40245982073 1 1 0 0 0 -1.73 3.9700000000000002 1 0 953.30416009304599 -44942.041371273808 1 0 0 0 0 0 0 0 0 0 0 0 0 0 0 0
n 151 6 6 1 0 1 1 0.752801917 973998.8846391507 1 1 0 0 0 0 0 1 0 -1.3511892312110221e-12 23241.633086860089 1 0 0 0 0 0 0 0 0 0 0 0 0 0 0 0
n 151 224 7 1 0 1 1 0.752801917 992072.4114046857 1 1 0 0 0 -1.73 3.9700000000000002 1 0 1757.6787586003832 -41277.75432203299 1 0 0 0 0 0 0 0 0 0 0 0 0 0 0 0
n 152 6 6 1 0 1 1 0.752801917 973998.8846391507 1 1 0 0 0 0 0 1 0 -1.3511892312110221e-12 23241.633086860089 1 0 0 0 0 0 0 0 0 0 0 0 0 0 0 0
n 152 224 7 1 0 1 1 0.752801917 985890.39226400398 1 1 0 0 0 -1.73 3.9700000000000002 1 0 2735.947204644649 -35026.449600187567 1 0 0 0 0 0 0 0 0 0 0 0 0 0 0 0
n 153 6 6 1 0 1 1 0.752801917 973998.8846391507 1 1 0 0 0 0 0 1 0 -1.3511892312110221e-12 23241.633086860089 1 0 0 0 0 0 0 0 0 0 0 0 0 0 0 0
n 153 224 7 1 0 1 1 0.752801917 977301.19518777996 1 1 0 0 0 -1.73 3.9700000000000002 1 0 3204.7869694305541 -26349.768201770625 1 0 0 0 0 0 0 0 0 0 0 0 0 0 0 0
n 154 6 6 1 0 1 1 0.752801917 973998.8846391507 1 1 0 0 0 0 0 1 0 -1.3511892312110221e-12 23241.633086860089 1 0 0 0 0 0 0 0 0 0 0 0 0 0 0 0
n 154 224 7 1 0 1 1 0.752801917 967703.48392243986 1 1 0 0 0 -1.73 3.9700000000000002 1 0 3322.9504398215595 -16617.243832936503 1 0 0 0 0 0 0 0 0 0 0 0 0 0 0 0
n 155 6 6 1 0 1 1 0.752801917 973998.8846391507 1 1 0 0 0 0 0 1 0 -1.3511892312110221e-12 23241.633086860089 1 0 0 0 0 0 0 0 0 0 0 0 0 0 0 0
n 155 224 7 1 0 1 1 0.752801917 958189.45174590638 1 1 0 0 0 -1.73 3.9700000000000002 1 0 3323.7809827897031 -6647.5619557308555 1 0 0 0 0 0 0 0 0 0 0 0 0 0 0 0
n 156 6 6 1 0 1 1 0.752801917 970478.43117703556 1 1 0 0 0 0 0 1 0 -13944.979871813151 13944.979871813151 1 0 0 0 0 0 0 0 0 0 0 0 0 0 0 0
n 156 224 7 1 0 1 1 0.752801917 950757.25155229063 1 1 0 0 0 -1.73 3.9700000000000002 1 0 0 0 1 0 0 0 0 0 0 0 0 0 0 0 0 0 0 0
n 157 6 6 1 0 1 1 0.8 1183788.4904294955 1 1 0 0 0 0 0 1 0 -7747.211028953363 3873.6055144766815 1 0 0 0 0 0 0 0 0 0 0 0 0 0 0 0
n 158 6 6 1 0 1 1 0.8 1175126.8451565888 1 1 0 0 0 0 0 1 0 0 0 1 0 0 0 0 0 0 0 0 0 0 0 0 0 0 0
n 159 6 6 1 0 1 1 0.8 1175126.8451565888 1 1 0 0 0 0 0 1 0 0 0 1 0 0 0 0 0 0 0 0 0 0 0 0 0 0 0
n 160 6 6 1 0 1 1 0.8 1186747.6617000189 1 1 0 0 0 0 0 1 0 11620.816543430044 0 1 0 0 0 0 0 0 0 0 0 0 0 0 0 0 0
n 161 6 6 1 0 1 1 0.752801917 973998.8846391507 1 1 0 0 0 0 0 1 0 23241.633086860089 0 1 0 0 0 0 0 0 0 0 0 0 0 0 0 0 0
n 161 224 7 1 0 1 1 0.752801917 964462.51216022973 1 1 0 0 0 -1.73 3.9700000000000002 1 0 -13295.908151473492 -3324.6045726817656 1 0 0 0 0 0 0 0 0 0 0 0 0 0 0 0
n 162 224 7 1 0 1 1 0.77305120290151441 1061201.9643999881 1 1 0 0 0 -1.7502492895075725 3.9497507104924274 1 0 -10028.301725269259 -10030.811825128632 1 0 0 0 0 0 0 0 0 0 0 0 0 0 0 0
n 163 224 7 1 0 1 1 0.79329539170454344 1165783.7472430742 1 1 0 0 0 -1.7704934699999999 3.9295065299999998 1 0 -9907.7824128526681 -20233.625369806465 1 0 0 0 0 0 0 0 0 0 0 0 0 0 0 0
n 164 224 7 1 0 1 1 0.81281960135984432 1267636.2405566056 1 1 0 0 0 -1.7900176890151451 3.9099823109848555 1 0 -8931.2366652715464 -30277.96393171994 1 0 0 0 0 0 0 0 0 0 0 0 0 0 0 0
n 165 224 7 1 0 1 1 0.82948729852271752 1354444.9870898142 1 1 0 0 0 -1.8066853785227175 3.8933146214772822 1 0 -6164.023427504304 -38653.420543897475 1 0 0 0 0 0 0 0 0 0 0 0 0 0 0 0
n 166 224 7 1 0 1 1 0.8401946565037649 1410047.4926635283 1 1 0 0 0 -1.8173927365530076 3.8826072634469924 1 0 -3526.1948071121146 -43701.795781480359 1 0 0 0 0 0 0 0 0 0 0 0 0 0 0 0
n 167 224 7 1 0 1 1 0.84600057987494648 1440176.2959607597 1 1 0 0 0 -1.8231986621211604 3.87680133787884 1 0 -1716.3236397349053 -46340.705314670908 1 0 0 0 0 0 0 0 0 0 0 0 0 0 0 0
n 168 224 7 1 0 1 1 0.84857807009078456 1453573.9325656181 1 1 0 0 0 -1.8257761512877555 3.8742238487122447 1 0 -527.42878688898952 -47514.303503548799 1 0 0 0 0 0 0 0 0 0 0 0 0 0 0 0
n 169 224 7 1 0 1 1 0.84893546332168213 1455544.9300491586 1 1 0 0 0 -1.8261335461739538 3.8738664538260461 1 0 293.17045468844196 -47788.240223764922 1 0 0 0 0 0 0 0 0 0 0 0 0 0 0 0
n 170 224 7 1 0 1 1 0.84834014738970631 1452448.9539592562 1 1 0 0 0 -1.8255382320450071 3.8744617679549926 1 0 1064.7994729457532 -47511.123899281527 1 0 0 0 0 0 0 0 0 0 0 0 0 0 0 0
n 171 224 7 1 0 1 1 0.84542160135128752 1437410.1467583021 1 1 0 0 0 -1.8226196803020449 3.8773803196979553 1 0 2421.7631895234199 -46294.700917089358 1 0 0 0 0 0 0 0 0 0 0 0 0 0 0 0
n 172 224 7 1 0 1 1 0.83911043064182367 1404653.0429272028 1 1 0 0 0 -1.8163085089372804 3.88369149106272 1 0 4715.2392988220136 -43346.333407089936 1 0 0 0 0 0 0 0 0 0 0 0 0 0 0 0
n 173 224 7 1 0 1 1 0.82781753393894808 1346238.5448772819 1 1 0 0 0 -1.8050156168897054 3.8949843831102946 1 0 7315.5590923386762 -38175.406017949041 1 0 0 0 0 0 0 0 0 0 0 0 0 0 0 0
n 174 224 7 1 0 1 1 0.81804054767951395 1294544.5849268874 1 1 0 0 0 -1.7952386342363291 3.9047613657636711 1 0 8646.2726716962843 -32522.729138875435 1 0 0 0 0 0 0 0 0 0 0 0 0 0 0 0
n 175 224 7 1 0 1 1 0.80713072492756677 1237128.2308617663 1 1 0 0 0 -1.7843288087798386 3.9156711912201616 1 0 8900.2454460794888 -26650.758395556437 1 0 0 0 0 0 0 0 0 0 0 0 0 0 0 0
n 176 224 7 1 0 1 1 0.79610900298279863 1179197.7612789783 1 1 0 0 0 -1.7733070879827988 3.9266929120172014 1 0 8485.1837361160779 -20904.477256270045 1 0 0 0 0 0 0 0 0 0 0 0 0 0 0 0
n 177 224 7 1 0 1 1 0.78569331806917642 1124571.8839123871 1 1 0 0 0 -1.7628914047244773 3.9371085952755229 1 0 7716.1628851441001 -15649.581132476111 1 0 0 0 0 0 0 0 0 0 0 0 0 0 0 0
n 178 224 7 1 0 1 1 0.77623130603939994 1075128.5268546299 1 1 0 0 0 -1.7534293849901572 3.946570615009843 1 0 6866.0146061045225 -11022.268572396209 1 0 0 0 0 0 0 0 0 0 0 0 0 0 0 0
n 179 224 7 1 0 1 1 0.76775490097325871 1031152.8629105182 1 1 0 0 0 -1.7449529847270449 3.9550470152729553 1 0 6139.869760905206 -6994.0345739646691 1 0 0 0 0 0 0 0 0 0 0 0 0 0 0 0
n 180 224 7 1 0 1 1 0.76006306449187 991908.98268196476 1 1 0 0 0 -1.7372611501471706 3.9627388498528289 1 0 5678.9665483721146 -3422.7115159484924 1 0 0 0 0 0 0 0 0 0 0 0 0 0 0 0
n 181 224 7 1 0 1 1 0.752801917 228358.44149567178 1 1 0 0 0 -1.73 3.9700000000000002 1 0 3807.2727254809556 -1189.7727279438673 1 0 0 0 0 0 0 0 0 0 0 0 0 0 0 0
n 181 6 8 1 0 1 1 0.752801917 669993.7350845444 1 1 0 0 0 0 0 1 0 -629307.76800000004 -2.9103830499999999e-11 1 0 0 0 0 0 0 0 0 0 0 0 0 0 0 0
n 182 6 8 1 0 1 1 0.8 314653.88400000002 1 1 0 0 0 0 0 1 0 -314653.88400000002 -1.45519152e-11 1 0 0 0 0 0 0 0 0 0 0 0 0 0 0 0
n 183 6 8 1 0 1 1 0.8 0 1 1 0 0 0 0 0 1 0 0 0 1 0 0 0 0 0 0 0 0 0 0 0 0 0 0 0
n 184 6 8 1 0 1 1 0.8 0 1 1 0 0 0 0 0 1 0 0 0 1 0 0 0 0 0 0 0 0 0 0 0 0 0 0 0
n 185 6 8 1 0 1 1 0.8 0 1 1 0 0 0 0 0 1 0 0 0 1 0 0 0 0 0 0 0 0 0 0 0 0 0 0 0
n 186 6 8 1 0 1 1 0.8 0 1 1 0 0 0 0 0 1 0 0 0 1 0 0 0 0 0 0 0 0 0 0 0 0 0 0 0
n 187 6 8 1 0 1 1 0.8 0 1 1 0 0 0 0 0 1 0 0 0 1 0 0 0 0 0 0 0 0 0 0 0 0 0 0 0
n 188 6 8 1 0 1 1 0.8 314653.88400000002 1 1 0 0 0 0 0 1 0 314653.88400000002 1.45519152e-11 1 0 0 0 0 0 0 0 0 0 0 0 0 0 0 0
n 189 224 7 1 0 1 1 0.752801917 231858.46628843984 1 1 0 0 0 -1.73 3.9700000000000002 1 0 -7418.3623411462368 -1025.217939999666 1 0 0 0 0 0 0 0 0 0 0 0 0 0 0 0
n 189 6 8 1 0 1 1 0.752801917 669993.7350845444 1 1 0 0 0 0 0 1 0 629307.76800000004 2.9103830499999999e-11 1 0 0 0 0 0 0 0 0 0 0 0 0 0 0 0
n 190 224 7 1 0 1 1 0.76014805770026406 992431.35718343593 1 1 0 0 0 -1.737346139503293 3.9626538604967072 1 0 -5884.254002220041 -3305.305000162351 1 0 0 0 0 0 0 0 0 0 0 0 0 0 0 0
n 191 224 7 1 0 1 1 0.76791628161730752 1032109.5745375288 1 1 0 0 0 -1.7451143619620069 3.9548856380379931 1 0 -6452.6492103396358 -6967.3019661438684 1 0 0 0 0 0 0 0 0 0 0 0 0 0 0 0
n 192 224 7 1 0 1 1 0.77645230736150994 1076454.1804709104 1 1 0 0 0 -1.7536503866569664 3.9463496133430338 1 0 -7240.7176488386722 -11109.757523407527 1 0 0 0 0 0 0 0 0 0 0 0 0 0 0 0
n 193 224 7 1 0 1 1 0.78595025206553992 1126158.2113499923 1 1 0 0 0 -1.7631483378685688 3.9368516621314309 1 0 -8087.4412424519569 -15871.786228009736 1 0 0 0 0 0 0 0 0 0 0 0 0 0 0 0
n 194 224 7 1 0 1 1 0.79637390784657891 1180902.0551512768 1 1 0 0 0 -1.7735719901420353 3.9264280098579647 1 0 -8759.0274367803868 -21273.384132055406 1 0 0 0 0 0 0 0 0 0 0 0 0 0 0 0
n 195 224 7 1 0 1 1 0.80737595759056835 1238777.673910541 1 1 0 0 0 -1.7845740374920829 3.9154259625079173 1 0 -8942.1277331884739 -27146.528576283657 1 0 0 0 0 0 0 0 0 0 0 0 0 0 0 0
n 196 224 7 1 0 1 1 0.81824510410763929 1295929.4987812687 1 1 0 0 0 -1.7954431890091538 3.9045568109908464 1 0 -8286.4979128532959 -33041.75730985024 1 0 0 0 0 0 0 0 0 0 0 0 0 0 0 0
n 197 224 7 1 0 1 1 0.82797302013219698 1347023.8654674399 1 1 0 0 0 -1.805171106738255 3.8948288932617454 1 0 -6211.7926851902121 -38417.287924849385 1 0 0 0 0 0 0 0 0 0 0 0 0 0 0 0
n 198 224 7 1 0 1 1 0.83919837376306949 1404858.3189293186 1 1 0 0 0 -1.8163964538615551 3.8836035461384451 1 0 -3772.7853548617836 -43224.943039696052 1 0 0 0 0 0 0 0 0 0 0 0 0 0 0 0
n 199 224 7 1 0 1 1 0.84546766676418217 1437404.9205674236 1 1 0 0 0 -1.8226657527641821 3.8773342472358179 1 0 -1891.9529839253005 -46094.995079535234 1 0 0 0 0 0 0 0 0 0 0 0 0 0 0 0
n 200 224 7 1 0 1 1 0.84836339247304682 1452455.7608070818 1 1 0 0 0 -1.8255614735222896 3.8744385264777104 1 0 -823.07903794183778 -47412.22028220904 1 0 0 0 0 0 0 0 0 0 0 0 0 0 0 0
n 201 224 7 1 0 1 1 0.84895150006032327 1455619.5383306574 1 1 0 0 0 -1.8261495866663813 3.8738504133336185 1 0 -86.441391311342898 -47787.437862421713 1 0 0 0 0 0 0 0 0 0 0 0 0 0 0 0
n 202 224 7 1 0 1 1 0.84858584538624116 1453713.9370761663 1 1 0 0 0 -1.8257839312877555 3.8742160687122444 1 0 824.43509459714051 -47613.142169436083 1 0 0 0 0 0 0 0 0 0 0 0 0 0 0 0
n 203 224 7 1 0 1 1 0.8460043139734319 1440435.5021581084 1 1 0 0 0 -1.8232023921211604 3.87679760787884 1 0 2192.9257556267157 -46562.332251095002 1 0 0 0 0 0 0 0 0 0 0 0 0 0 0 0
n 204 224 7 1 0 1 1 0.84019644155300766 1410356.9106305228 1 1 0 0 0 -1.8173945265530076 3.8826054734469926 1 0 4381.7147658360345 -43926.754728478176 1 0 0 0 0 0 0 0 0 0 0 0 0 0 0 0
n 205 224 7 1 0 1 1 0.82948815452271762 1354514.161104186 1 1 0 0 0 -1.8066862385227176 3.8933137614772821 1 0 7484.2874986703118 -38485.950979187153 1 0 0 0 0 0 0 0 0 0 0 0 0 0 0 0
n 206 224 7 1 0 1 1 0.81282001635984424 1267340.0231003112 1 1 0 0 0 -1.7900180995075725 3.9099819004924274 1 0 9320.8593251731309 -29848.056862653753 1 0 0 0 0 0 0 0 0 0 0 0 0 0 0 0
n 207 224 7 1 0 1 1 0.79329558875378625 1165575.5254868744 1 1 0 0 0 -1.77049367 3.9295063299999997 1 0 9909.3543398686143 -19999.691291748324 1 0 0 0 0 0 0 0 0 0 0 0 0 0 0 0
n 208 224 7 1 0 1 1 0.77305128290151459 1061120.0178199543 1 1 0 0 0 -1.7502493695075725 3.9497506304924279 1 0 9970.9276694986256 -9971.7582469366916 1 0 0 0 0 0 0 0 0 0 0 0 0 0 0 0
n 209 6 6 1 0 1 1 0.752801917 973998.8846391507 1 1 0 0 0 0 0 1 0 -23241.633086860089 0 1 0 0 0 0 0 0 0 0 0 0 0 0 0 0 0
n 209 224 7 1 0 1 1 0.752801917 958189.45174590638 1 1 0 0 0 -1.73 3.9700000000000002 1 0 6647.5619557308555 -3323.7809827897031 1 0 0 0 0 0 0 0 0 0 0 0 0 0 0 0
n 210 6 6 1 0 1 1 0.8 1186747.6617000189 1 1 0 0 0 0 0 1 0 -11620.816543430044 0 1 0 0 0 0 0 0 0 0 0 0 0 0 0 0 0
n 211 6 6 1 0 1 1 0.8 1175126.8451565888 1 1 0 0 0 0 0 1 0 0 0 1 0 0 0 0 0 0 0 0 0 0 0 0 0 0 0
n 212 6 6 1 0 1 1 0.8 1175126.8451565888 1 1 0 0 0 0 0 1 0 0 0 1 0 0 0 0 0 0 0 0 0 0 0 0 0 0 0
n 213 6 6 1 0 1 1 0.8 1186747.6617000189 1 1 0 0 0 0 0 1 0 11620.816543430044 0 1 0 0 0 0 0 0 0 0 0 0 0 0 0 0 0
n 214 6 6 1 0 1 1 0.752801917 973998.8846391507 1 1 0 0 0 0 0 1 0 23241.633086860089 0 1 0 0 0 0 0 0 0 0 0 0 0 0 0 0 0
n 214 224 7 1 0 1 1 0.752801917 974133.55395381921 1 1 0 0 0 -1.73 3.9700000000000002 1 0 -23154.888883176292 -3209.7716060363723 1 0 0 0 0 0 0 0 0 0 0 0 0 0 0 0
n 215 224 7 1 0 1 1 0.79330558385227179 1165837.2878622713 1 1 0 0 0 -1.7705036695075724 3.9294963304924275 1 0 -20234.120948826843 -9918.3184405532884 1 0 0 0 0 0 0 0 0 0 0 0 0 0 0 0
n 216 224 7 1 0 1 1 0.83450884655681534 1368502.0706146082 1 1 0 0 0 -1.8117069295075725 3.8882930704924279 1 0 -20730.681130967412 -20744.718564296403 1 0 0 0 0 0 0 0 0 0 0 0 0 0 0 0
n 217 224 7 1 0 1 1 0.87569380206438774 1573407.0020251109 1 1 0 0 0 -1.8528918890151449 3.8471081109848551 1 0 -19887.579193774211 -32904.897136060514 1 0 0 0 0 0 0 0 0 0 0 0 0 0 0 0
n 218 224 7 1 0 1 1 0.91213302583331912 1753362.5808116747 1 1 0 0 0 -1.8893311080302901 3.8106688919697103 1 0 -12687.836632889872 -43361.121693847264 1 0 0 0 0 0 0 0 0 0 0 0 0 0 0 0
n 219 224 7 1 0 1 1 0.93248884197723969 1852594.3840142211 1 1 0 0 0 -1.9096869250757251 3.7903130749242746 1 0 -6626.7029244594005 -47180.774981900191 1 0 0 0 0 0 0 0 0 0 0 0 0 0 0 0
n 220 224 7 1 0 1 1 0.94242771023098315 1900813.4302895949 1 1 0 0 0 -1.9196257886741677 3.7803742113258316 1 0 -3076.6414276375908 -48518.187249300136 1 0 0 0 0 0 0 0 0 0 0 0 0 0 0 0
n 221 224 7 1 0 1 1 0.94657439412860434 1920922.9765110768 1 1 0 0 0 -1.9237724819316335 3.7762275180683669 1 0 -1020.8344194726989 -49002.016703684516 1 0 0 0 0 0 0 0 0 0 0 0 0 0 0 0
n 222 224 7 1 0 1 1 0.94713321486698887 1923727.6516589962 1 1 0 0 0 -1.924331294014717 3.7756687059852827 1 0 321.31793765785733 -49159.582369856034 1 0 0 0 0 0 0 0 0 0 0 0 0 0 0 0
n 223 224 7 1 0 1 1 0.94618253206370317 1919269.712254585 1 1 0 0 0 -1.9233806151129458 3.776619384887054 1 0 1525.6325638050544 -49198.20222639486 1 0 0 0 0 0 0 0 0 0 0 0 0 0 0 0
n 224 224 7 1 0 1 1 0.94143450580521049 1896609.9028702518 1 1 0 0 0 -1.9186325857559678 3.7813674142440323 1 0 3723.0596089159249 -48991.224564449221 1 0 0 0 0 0 0 0 0 0 0 0 0 0 0 0
n 225 224 7 1 0 1 1 0.93040194339398374 1843344.6309246006 1 1 0 0 0 -1.9076000217386828 3.7923999782613169 1 0 8303.3914255922591 -47593.216583704198 1 0 0 0 0 0 0 0 0 0 0 0 0 0 0 0
n 226 224 7 1 0 1 1 0.90818989170368536 1735002.5640396089 1 1 0 0 0 -1.8853879787036854 3.8146120212963144 1 0 16144.777142756429 -42601.382165345458 1 0 0 0 0 0 0 0 0 0 0 0 0 0 0 0
n 227 224 7 1 0 1 1 0.88618290600170746 1624312.388840727 1 1 0 0 0 -1.8633809879032219 3.8366190120967785 1 0 19478.368113239365 -34341.23705099419 1 0 0 0 0 0 0 0 0 0 0 0 0 0 0 0
n 228 224 7 1 0 1 1 0.86175082398480651 1501387.9062862825 1 1 0 0 0 -1.8389489068370786 3.8610510931629212 1 0 19498.90682043217 -26246.809887548199 1 0 0 0 0 0 0 0 0 0 0 0 0 0 0 0
n 229 224 7 1 0 1 1 0.83787041643453575 1381451.9066633596 1 1 0 0 0 -1.815068495582264 3.8849315044177359 1 0 17956.583215296945 -19188.534011842621 1 0 0 0 0 0 0 0 0 0 0 0 0 0 0 0
n 230 224 7 1 0 1 1 0.81614954188251121 1272628.8931948075 1 1 0 0 0 -1.793347623079482 3.9066523769205173 1 0 15765.770037594209 -13431.368058468357 1 0 0 0 0 0 0 0 0 0 0 0 0 0 0 0
n 231 224 7 1 0 1 1 0.7971434534626004 1177776.1744509903 1 1 0 0 0 -1.7743415353148722 3.925658464685128 1 0 13544.430443002015 -8905.6420573673713 1 0 0 0 0 0 0 0 0 0 0 0 0 0 0 0
n 232 224 7 1 0 1 1 0.78070406813030946 1096303.402761753 1 1 0 0 0 -1.7579021490318241 3.9420978509681763 1 0 11703.919639808117 -5400.8955054818125 1 0 0 0 0 0 0 0 0 0 0 0 0 0 0 0
n 233 224 7 1 0 1 1 0.76622425112432269 1025421.2889768896 1 1 0 0 0 -1.7434223311243227 3.9565776688756773 1 0 10525.682636298205 -2626.5250311986897 1 0 0 0 0 0 0 0 0 0 0 0 0 0 0 0
n 234 224 7 1 0 1 1 0.752801917 233361.47975218849 1 1 0 0 0 -1.73 3.9700000000000002 1 0 8935.2500969982793 -1007.6065566252839 1 0 0 0 0 0 0 0 0 0 0 0 0 0 0 0
n 234 6 8 1 0 1 1 0.752801917 669993.7350845444 1 1 0 0 0 0 0 1 0 -629307.76800000004 -2.9103830499999999e-11 1 0 0 0 0 0 0 0 0 0 0 0 0 0 0 0
n 235 6 8 1 0 1 1 0.8 314653.88400000002 1 1 0 0 0 0 0 1 0 -314653.88400000002 -1.45519152e-11 1 0 0 0 0 0 0 0 0 0 0 0 0 0 0 0
n 236 6 8 1 0 1 1 0.8 0 1 1 0 0 0 0 0 1 0 0 0 1 0 0 0 0 0 0 0 0 0 0 0 0 0 0 0
n 237 6 8 1 0 1 1 0.8 0 1 1 0 0 0 0 0 1 0 0 0 1 0 0 0 0 0 0 0 0 0 0 0 0 0 0 0
n 238 6 8 1 0 1 1 0.8 0 1 1 0 0 0 0 0 1 0 0 0 1 0 0 0 0 0 0 0 0 0 0 0 0 0 0 0
n 239 6 8 1 0 1 1 0.8 0 1 1 0 0 0 0 0 1 0 0 0 1 0 0 0 0 0 0 0 0 0 0 0 0 0 0 0
n 240 6 8 1 0 1 1 0.8 0 1 1 0 0 0 0 0 1 0 0 0 1 0 0 0 0 0 0 0 0 0 0 0 0 0 0 0
n 241 6 8 1 0 1 1 0.8 314653.88400000002 1 1 0 0 0 0 0 1 0 314653.88400000002 1.45519152e-11 1 0 0 0 0 0 0 0 0 0 0 0 0 0 0 0
n 242 224 7 1 0 1 1 0.752801917 236018.95631292398 1 1 0 0 0 -1.73 3.9700000000000002 1 0 -11634.674142241707 -584.75900184068087 1 0 0 0 0 0 0 0 0 0 0 0 0 0 0 0
n 242 6 8 1 0 1 1 0.752801917 669993.7350845444 1 1 0 0 0 0 0 1 0 629307.76800000004 2.9103830499999999e-11 1 0 0 0 0 0 0 0 0 0 0 0 0 0 0 0
n 243 224 7 1 0 1 1 0.7664162368934252 1026616.0967967997 1 1 0 0 0 -1.7436143162381244 3.956385683761876 1 0 -10894.806130933988 -2279.4066386374589 1 0 0 0 0 0 0 0 0 0 0 0 0 0 0 0
n 244 224 7 1 0 1 1 0.78106968644878316 1098454.7367057744 1 1 0 0 0 -1.7582677733502976 3.9417322266497026 1 0 -12241.300336915638 -5208.8635593602803 1 0 0 0 0 0 0 0 0 0 0 0 0 0 0 0
n 245 224 7 1 0 1 1 0.79764600720539169 1180728.4508957067 1 1 0 0 0 -1.7748440909591781 3.9251559090408223 1 0 -14204.323651255048 -8921.0799544622187 1 0 0 0 0 0 0 0 0 0 0 0 0 0 0 0
n 246 224 7 1 0 1 1 0.81673490343213917 1276160.3479958356 1 1 0 0 0 -1.7939329816783529 3.906067018321647 1 0 -16501.295035459832 -13720.692251204922 1 0 0 0 0 0 0 0 0 0 0 0 0 0 0 0
n 247 224 7 1 0 1 1 0.8384709056015589 1385291.3250658021 1 1 0 0 0 -1.815668989749287 3.8843310102507123 1 0 -18692.514071895275 -19848.804419548767 1 0 0 0 0 0 0 0 0 0 0 0 0 0 0 0
n 248 224 7 1 0 1 1 0.86229498440176577 1505216.5624680179 1 1 0 0 0 -1.8394930711555519 3.860506928844448 1 0 -20048.967032837492 -27384.422953142956 1 0 0 0 0 0 0 0 0 0 0 0 0 0 0 0
n 249 224 7 1 0 1 1 0.88661344815722198 1627626.5234239942 1 1 0 0 0 -1.8638115304034357 3.8361884695965638 1 0 -19307.386260253268 -35883.82779803974 1 0 0 0 0 0 0 0 0 0 0 0 0 0 0 0
n 250 224 7 1 0 1 1 0.90848732409018318 1735826.8387062543 1 1 0 0 0 -1.8856854088932122 3.8143145911067879 1 0 -12957.858012934175 -43061.059922840679 1 0 0 0 0 0 0 0 0 0 0 0 0 0 0 0
n 251 224 7 1 0 1 1 0.93055214355313498 1843116.411970289 1 1 0 0 0 -1.90775023010995 3.7922497698900499 1 0 -7229.9977979580954 -46814.913523892574 1 0 0 0 0 0 0 0 0 0 0 0 0 0 0 0
n 252 224 7 1 0 1 1 0.94150756879387298 1896337.0984456036 1 1 0 0 0 -1.9187056496953876 3.7812943503046128 1 0 -3420.6106134801698 -48391.62673801848 1 0 0 0 0 0 0 0 0 0 0 0 0 0 0 0
n 253 224 7 1 0 1 1 0.94621781083644196 1919190.8204564976 1 1 0 0 0 -1.9234158965902284 3.7765841034097716 1 0 -1448.2930258277468 -48953.846019113262 1 0 0 0 0 0 0 0 0 0 0 0 0 0 0 0
n 254 224 7 1 0 1 1 0.9471570829503293 1923824.7393496779 1 1 0 0 0 -1.924355164999572 3.7756448350004281 1 0 -273.62512786163137 -49143.504563245115 1 0 0 0 0 0 0 0 0 0 0 0 0 0 0 0
n 255 224 7 1 0 1 1 0.94658572257178908 1921185.0367196524 1 1 0 0 0 -1.9237838029164884 3.7762161970835115 1 0 1093.7583306510514 -49208.713681964015 1 0 0 0 0 0 0 0 0 0 0 0 0 0 0 0
n 256 224 7 1 0 1 1 0.94243308242795409 1901413.0850418319 1 1 0 0 0 -1.9196311681817406 3.7803688318182598 1 0 3300.75315807264 -49078.885717351855 1 0 0 0 0 0 0 0 0 0 0 0 0 0 0 0
n 257 224 7 1 0 1 1 0.93249139407572512 1853562.1512298451 1 1 0 0 0 -1.9096894750757252 3.7903105249242746 1 0 7447.4584039215342 -48025.489963804299 1 0 0 0 0 0 0 0 0 0 0 0 0 0 0 0
n 258 224 7 1 0 1 1 0.91213424888256178 1753883.340616636 1 1 0 0 0 -1.8893323280302903 3.8106676719697097 1 0 15745.44184315102 -42895.730004793164 1 0 0 0 0 0 0 0 0 0 0 0 0 0 0 0
n 259 224 7 1 0 1 1 0.87569440506438778 1572164.528139466 1 1 0 0 0 -1.852892489015145 3.8471075109848547 1 0 19655.375555139268 -31586.449925341232 1 0 0 0 0 0 0 0 0 0 0 0 0 0 0 0
n 260 224 7 1 0 1 1 0.83450914160605805 1367873.426022867 1 1 0 0 0 -1.81170722 3.88829278 1 0 20286.548619758654 -20297.837667568536 1 0 0 0 0 0 0 0 0 0 0 0 0 0 0 0
n 261 224 7 1 0 1 1 0.79330570685227175 1165629.1762191467 1 1 0 0 0 -1.7705037899999998 3.9294962099999999 1 0 20002.182925577028 -9916.8292413547315 1 0 0 0 0 0 0 0 0 0 0 0 0 0 0 0
n 262 6 6 1 0 1 1 0.752801917 973998.8846391507 1 1 0 0 0 0 0 1 0 -23241.633086860089 0 1 0 0 0 0 0 0 0 0 0 0 0 0 0 0 0
n 262 224 7 1 0 1 1 0.752801917 967707.06736648711 1 1 0 0 0 -1.73 3.9700000000000002 1 0 16620.565994960529 -3324.6115356063965 1 0 0 0 0 0 0 0 0 0 0 0 0 0 0 0
n 263 6 6 1 0 1 1 0.8 1186747.6617000189 1 1 0 0 0 0 0 1 0 -11620.816543430044 0 1 0 0 0 0 0 0 0 0 0 0 0 0 0 0 0
n 264 6 6 1 0 1 1 0.8 1175126.8451565888 1 1 0 0 0 0 0 1 0 0 0 1 0 0 0 0 0 0 0 0 0 0 0 0 0 0 0
n 265 6 6 1 0 1 1 0.8 1175126.8451565888 1 1 0 0 0 0 0 1 0 0 0 1 0 0 0 0 0 0 0 0 0 0 0 0 0 0 0
n 266 6 6 1 0 1 1 0.8 1186747.6617000189 1 1 0 0 0 0 0 1 0 11620.816543430044 0 1 0 0 0 0 0 0 0 0 0 0 0 0 0 0 0
n 267 6 6 1 0 1 1 0.752801917 973998.8846391507 1 1 0 0 0 0 0 1 0 23241.633086860089 0 1 0 0 0 0 0 0 0 0 0 0 0 0 0 0 0
n 267 224 7 1 0 1 1 0.752801917 983194.77207334992 1 1 0 0 0 -1.73 3.9700000000000002 1 0 -32321.029363951162 -2746.5972736263998 1 0 0 0 0 0 0 0 0 0 0 0 0 0 0 0
n 268 224 7 1 0 1 1 0.81286037185227178 1267848.1701553208 1 1 0 0 0 -1.7900584500000001 3.9099415500000001 1 0 -30289.800263436071 -8955.1599250506588 1 0 0 0 0 0 0 0 0 0 0 0 0 0 0 0
n 269 224 7 1 0 1 1 0.87574060865530079 1573637.3711714633 1 1 0 0 0 -1.8529386895075723 3.8470613104924274 1 0 -32893.242116144167 -19922.033261522607 1 0 0 0 0 0 0 0 0 0 0 0 0 0 0 0
n 270 224 7 1 0 1 1 0.94331373826135878 1909044.1844905063 1 1 0 0 0 -1.9205118195075725 3.7794881804924279 1 0 -37200.562395210756 -37235.784305135698 1 0 0 0 0 0 0 0 0 0 0 0 0 0 0 0
n 271 224 7 1 0 1 1 1.0108621685227175 2235134.0273571718 1 1 0 0 0 -1.9880602485227175 3.7119397514772823 1 0 -18073.041035064318 -54705.394261259113 1 0 0 0 0 0 0 0 0 0 0 0 0 0 0 0
n 272 224 7 1 0 1 1 1.0351999965530074 2346847.0692520514 1 1 0 0 0 -2.0123980765530076 3.6876019234469926 1 0 -7216.1387218639784 -53141.995104487505 1 0 0 0 0 0 0 0 0 0 0 0 0 0 0 0
n 273 224 7 1 0 1 1 1.0446470716287328 2389759.9481797237 1 1 0 0 0 -2.0218451516287326 3.6781548483712672 1 0 -2942.7034514961738 -51549.252193915912 1 0 0 0 0 0 0 0 0 0 0 0 0 0 0 0
n 274 224 7 1 0 1 1 1.0481586988256182 2405621.187613437 1 1 0 0 0 -2.0253567793180456 3.6746432206819546 1 0 -990.89158331936881 -50791.184210510168 1 0 0 0 0 0 0 0 0 0 0 0 0 0 0 0
n 275 224 7 1 0 1 1 1.0486114792799692 2407685.5147453356 1 1 0 0 0 -2.0258095592799692 3.674190440720031 1 0 139.72138774107265 -50712.402214551134 1 0 0 0 0 0 0 0 0 0 0 0 0 0 0 0
n 276 224 7 1 0 1 1 1.0478208762873276 2404421.8719722126 1 1 0 0 0 -2.0250189662873277 3.6749810337126725 1 0 1087.3298227966238 -51195.588312427048 1 0 0 0 0 0 0 0 0 0 0 0 0 0 0 0
n 277 224 7 1 0 1 1 1.0437329192410365 2386738.6928823721 1 1 0 0 0 -2.0209309997334644 3.6790690002665358 1 0 2844.6396399528121 -52880.196524792744 1 0 0 0 0 0 0 0 0 0 0 0 0 0 0 0
n 278 224 7 1 0 1 1 1.0328751966629577 2339709.764871622 1 1 0 0 0 -2.0100732766629577 3.6899267233370421 1 0 7339.3284192861411 -57071.341883681802 1 0 0 0 0 0 0 0 0 0 0 0 0 0 0 0
n 279 224 7 1 0 1 1 1.0045662472999883 2211741.7475571255 1 1 0 0 0 -1.981764327792416 3.7182356722075842 1 0 33018.963777206016 -54991.580312122605 1 0 0 0 0 0 0 0 0 0 0 0 0 0 0 0
n 280 224 7 1 0 1 1 0.96054158540146506 1990409.2266563443 1 1 0 0 0 -1.9377396702044942 3.762260329795506 1 0 37320.095670832437 -36333.382182066329 1 0 0 0 0 0 0 0 0 0 0 0 0 0 0 0
n 281 224 7 1 0 1 1 0.91497003626271711 1762933.251642813 1 1 0 0 0 -1.89216812231196 3.8078318776880402 1 0 34099.252817662556 -23189.121752498664 1 0 0 0 0 0 0 0 0 0 0 0 0 0 0 0
n 282 224 7 1 0 1 1 0.87411770328414751 1559845.4976302953 1 1 0 0 0 -1.8513157888902056 3.8486842111097945 1 0 29088.726886090786 -14140.089785169155 1 0 0 0 0 0 0 0 0 0 0 0 0 0 0 0
n 283 224 7 1 0 1 1 0.8396718596237529 1388976.4925412617 1 1 0 0 0 -1.816869940623753 3.8831300593762466 1 0 23893.78188806475 -8058.6549165643937 1 0 0 0 0 0 0 0 0 0 0 0 0 0 0 0
n 284 224 7 1 0 1 1 0.81150045383407154 1249535.6188559569 1 1 0 0 0 -1.7886985368340718 3.9113014631659282 1 0 19247.606548492717 -4173.2014047644752 1 0 0 0 0 0 0 0 0 0 0 0 0 0 0 0
n 285 224 7 1 0 1 1 0.78864945114959573 1136897.1674327548 1 1 0 0 0 -1.7658475390018675 3.9341524609981326 1 0 15571.519065499378 -1936.2149268530209 1 0 0 0 0 0 0 0 0 0 0 0 0 0 0 0
n 286 224 7 1 0 1 1 0.76968549701902933 1044285.8554034118 1 1 0 0 0 -1.7468835810682724 3.953116418931728 1 0 13216.778255496671 -877.17676191442774 1 0 0 0 0 0 0 0 0 0 0 0 0 0 0 0
n 287 224 7 1 0 1 1 0.752801917 236719.740699488 1 1 0 0 0 -1.73 3.9700000000000002 1 0 12337.469159467586 -559.39018178668812 1 0 0 0 0 0 0 0 0 0 0 0 0 0 0 0
n 287 6 8 1 0 1 1 0.752801917 669993.7350845444 1 1 0 0 0 0 0 1 0 -629307.76800000004 -2.9103830499999999e-11 1 0 0 0 0 0 0 0 0 0 0 0 0 0 0 0
n 288 6 8 1 0 1 1 0.8 314653.88400000002 1 1 0 0 0 0 0 1 0 -314653.88400000002 -1.45519152e-11 1 0 0 0 0 0 0 0 0 0 0 0 0 0 0 0
n 289 6 8 1 0 1 1 0.8 0 1 1 0 0 0 0 0 1 0 0 0 1 0 0 0 0 0 0 0 0 0 0 0 0 0 0 0
n 290 6 8 1 0 1 1 0.8 0 1 1 0 0 0 0 0 1 0 0 0 1 0 0 0 0 0 0 0 0 0 0 0 0 0 0 0
n 291 6 8 1 0 1 1 0.8 0 1 1 0 0 0 0 0 1 0 0 0 1 0 0 0 0 0 0 0 0 0 0 0 0 0 0 0
n 292 6 8 1 0 1 1 0.8 0 1 1 0 0 0 0 0 1 0 0 0 1 0 0 0 0 0 0 0 0 0 0 0 0 0 0 0
n 293 6 8 1 0 1 1 0.8 0 1 1 0 0 0 0 0 1 0 0 0 1 0 0 0 0 0 0 0 0 0 0 0 0 0 0 0
n 294 6 8 1 0 1 1 0.8 314653.88400000002 1 1 0 0 0 0 0 1 0 314653.88400000002 1.45519152e-11 1 0 0 0 0 0 0 0 0 0 0 0 0 0 0 0
n 295 224 7 1 0 1 1 0.752801917 237415.07529259581 1 1 0 0 0 -1.73 3.9700000000000002 1 0 -13042.2600345308 289.77680598164073 1 0 0 0 0 0 0 0 0 0 0 0 0 0 0 0
n 295 6 8 1 0 1 1 0.752801917 669993.7350845444 1 1 0 0 0 0 0 1 0 629307.76800000004 2.9103830499999999e-11 1 0 0 0 0 0 0 0 0 0 0 0 0 0 0 0
n 296 224 7 1 0 1 1 0.77003135789821153 1046544.8110856594 1 1 0 0 0 -1.7472294406519977 3.9527705593480023 1 0 -13860.109354707794 -151.93995004192155 1 0 0 0 0 0 0 0 0 0 0 0 0 0 0 0
n 297 224 7 1 0 1 1 0.78931307790406668 1140874.1763915415 1 1 0 0 0 -1.7665111629040666 3.9334888370959331 1 0 -16450.890749061742 -1444.6864623100621 1 0 0 0 0 0 0 0 0 0 0 0 0 0 0 0
n 298 224 7 1 0 1 1 0.81242290745232293 1254918.1091735193 1 1 0 0 0 -1.7896209924030804 3.9103790075969198 1 0 -20312.919047164622 -3946.6119318800584 1 0 0 0 0 0 0 0 0 0 0 0 0 0 0 0
n 299 224 7 1 0 1 1 0.840758672670044 1395403.4226163761 1 1 0 0 0 -1.8179567576700439 3.882043242329956 1 0 -25186.250446684709 -8166.754764637737 1 0 0 0 0 0 0 0 0 0 0 0 0 0 0 0
n 300 224 7 1 0 1 1 0.87523649495155587 1566967.089945423 1 1 0 0 0 -1.8524345816560996 3.8475654183439003 1 0 -30763.654466539156 -14819.505084073289 1 0 0 0 0 0 0 0 0 0 0 0 0 0 0 0
n 301 224 7 1 0 1 1 0.91595960952086741 1770750.6838489906 1 1 0 0 0 -1.8931576894716244 3.8068423105283751 1 0 -36527.521126908439 -25153.984431220841 1 0 0 0 0 0 0 0 0 0 0 0 0 0 0 0
n 302 224 7 1 0 1 1 0.96124788634122726 2000450.8639136851 1 1 0 0 0 -1.9384459663412275 3.7615540336587725 1 0 -41402.278547180831 -41710.271749194384 1 0 0 0 0 0 0 0 0 0 0 0 0 0 0 0
n 303 224 7 1 0 1 1 1.004924633398645 2208485.6980732013 1 1 0 0 0 -1.982122713398645 3.7178772866013547 1 0 -18968.703106182653 -56061.268718392566 1 0 0 0 0 0 0 0 0 0 0 0 0 0 0 0
n 304 224 7 1 0 1 1 1.0330175255266525 2336814.4195711873 1 1 0 0 0 -2.0102156055266525 3.6897843944733477 1 0 -8196.4216001102941 -53343.395483501212 1 0 0 0 0 0 0 0 0 0 0 0 0 0 0 0
n 305 224 7 1 0 1 1 1.0437936031804564 2385884.4304496646 1 1 0 0 0 -2.0209916926880287 3.679008307311971 1 0 -3335.4781889686442 -51706.422243846406 1 0 0 0 0 0 0 0 0 0 0 0 0 0 0 0
n 306 224 7 1 0 1 1 1.0478482377646101 2404215.6424032287 1 1 0 0 0 -2.0250463177646099 3.6749536822353899 1 0 -1309.3925575444885 -50853.99579829265 1 0 0 0 0 0 0 0 0 0 0 0 0 0 0 0
n 307 224 7 1 0 1 1 1.0486294597723966 2407743.2838519732 1 1 0 0 0 -2.025827540264824 3.6741724597351761 1 0 -335.14579089489371 -50683.782821580811 1 0 0 0 0 0 0 0 0 0 0 0 0 0 0 0
n 308 224 7 1 0 1 1 1.0481669898104731 2405917.5859963186 1 1 0 0 0 -2.0253650698104733 3.6746349301895269 1 0 699.74403009328091 -51053.014305563935 1 0 0 0 0 0 0 0 0 0 0 0 0 0 0 0
n 309 224 7 1 0 1 1 1.0446509416287328 2390722.1927207713 1 1 0 0 0 -2.0218490311363055 3.6781509688636946 1 0 2468.868955341019 -52519.006874058621 1 0 0 0 0 0 0 0 0 0 0 0 0 0 0 0
n 310 224 7 1 0 1 1 1.0352018260605802 2349785.5919097848 1 1 0 0 0 -2.0123999065530076 3.6876000934469926 1 0 6361.9236319583497 -56200.589256865736 1 0 0 0 0 0 0 0 0 0 0 0 0 0 0 0
n 311 224 7 1 0 1 1 1.0108630485227175 2238079.6929339841 1 1 0 0 0 -1.9880611285227174 3.7119388714772827 1 0 28394.645964115713 -53485.028953868983 1 0 0 0 0 0 0 0 0 0 0 0 0 0 0 0
n 312 224 7 1 0 1 1 0.94331421826135875 1903486.1194344475 1 1 0 0 0 -1.9205122995075725 3.7794877004924272 1 0 33268.652530959771 -33304.175314077722 1 0 0 0 0 0 0 0 0 0 0 0 0 0 0 0
n 313 224 7 1 0 1 1 0.87574086765530079 1572396.7634874592 1 1 0 0 0 -1.8529389495075723 3.8470610504924276 1 0 31579.281707692444 -19688.380211829855 1 0 0 0 0 0 0 0 0 0 0 0 0 0 0 0
n 314 224 7 1 0 1 1 0.81286048585227177 1267552.9372418991 1 1 0 0 0 -1.79005857 3.9099414299999999 1 0 29863.498649925725 -9340.3004607457824 1 0 0 0 0 0 0 0 0 0 0 0 0 0 0 0
n 315 6 6 1 0 1 1 0.752801917 973998.8846391507 1 1 0 0 0 0 0 1 0 -23241.633086860089 0 1 0 0 0 0 0 0 0 0 0 0 0 0 0 0 0
n 315 224 7 1 0 1 1 0.752801917 977316.6375167222 1 1 0 0 0 -1.73 3.9700000000000002 1 0 26364.718053985605 -3209.7702469365149 1 0 0 0 0 0 0 0 0 0 0 0 0 0 0 0
n 316 6 6 1 0 1 1 0.8 1186747.6617000189 1 1 0 0 0 0 0 1 0 -11620.816543430044 0 1 0 0 0 0 0 0 0 0 0 0 0 0 0 0 0
n 317 6 6 1 0 1 1 0.8 1175126.8451565888 1 1 0 0 0 0 0 1 0 0 0 1 0 0 0 0 0 0 0 0 0 0 0 0 0 0 0
n 318 6 6 1 0 1 1 0.8 1175126.8451565888 1 1 0 0 0 0 0 1 0 0 0 1 0 0 0 0 0 0 0 0 0 0 0 0 0 0 0
n 319 6 6 1 0 1 1 0.8 1186747.6617000189 1 1 0 0 0 0 0 1 0 11620.816543430044 0 1 0 0 0 0 0 0 0 0 0 0 0 0 0 0 0
n 320 6 6 1 0 1 1 0.752801917 973998.8846391507 1 1 0 0 0 0 0 1 0 23241.633086860089 0 1 0 0 0 0 0 0 0 0 0 0 0 0 0 0 0
n 320 224 7 1 0 1 1 0.752801917 990390.45914920035 1 1 0 0 0 -1.73 3.9700000000000002 1 0 -39593.259269503214 -1779.0353533749792 1 0 0 0 0 0 0 0 0 0 0 0 0 0 0 0
n 321 224 7 1 0 1 1 0.82959337590151461 1354991.936142084 1 1 0 0 0 -1.8067914599999999 3.8932085399999998 1 0 -38688.993062191359 -6211.8751667938623 1 0 0 0 0 0 0 0 0 0 0 0 0 0 0 0
n 322 224 7 1 0 1 1 0.91227948080302901 1754068.1624238419 1 1 0 0 0 -1.88947756 3.8105224400000002 1 0 -43351.924724205179 -12752.470251607661 1 0 0 0 0 0 0 0 0 0 0 0 0 0 0 0
n 323 224 7 1 0 1 1 1.0109583795075725 2235561.2018509503 1 1 0 0 0 -1.9881564599999999 3.7118435399999998 1 0 -54657.936070015152 -18120.361395855376 1 0 0 0 0 0 0 0 0 0 0 0 0 0 0 0
n 324 6 5 1 0 1 1 1.1528019199999999 2868706.0710354471 1 1 0 0 0 0 0 1 0 -11620.816543430044 -11620.816543430044 1 0 0 0 0 0 0 0 0 0 0 0 0 0 0 0
n 324 224 7 1 0 1 1 1.1528019199999999 2913446.7838236345 1 1 0 0 0 -2.1299999999999999 3.5699999999999998 1 0 -43239.503480256317 -43275.045418803413 1 0 0 0 0 0 0 0 0 0 0 0 0 0 0 0
n 325 6 5 1 0 1 1 1.1528019199999999 2875513.387743732 1 1 0 0 0 0 0 1 0 1.3511892312110221e-12 -23241.633086860089 1 0 0 0 0 0 0 0 0 0 0 0 0 0 0 0
n 325 224 7 1 0 1 1 1.1528019199999999 2914305.836865847 1 1 0 0 0 -2.1299999999999999 3.5699999999999998 1 0 -3994.8653097987803 -61905.317838486757 1 0 0 0 0 0 0 0 0 0 0 0 0 0 0 0
n 326 6 5 1 0 1 1 1.1528019199999999 2875513.387743732 1 1 0 0 0 0 0 1 0 0 -23241.633086860089 1 0 0 0 0 0 0 0 0 0 0 0 0 0 0 0
n 326 224 7 1 0 1 1 1.1528019199999999 2907102.8370941239 1 1 0 0 0 -2.1299999999999999 3.5699999999999998 1 0 -1550.6506917774273 -54809.151194375867 1 0 0 0 0 0 0 0 0 0 0 0 0 0 0 0
n 327 6 5 1 0 1 1 1.1528019199999999 2875513.387743732 1 1 0 0 0 0 0 1 0 1.3511892312110221e-12 -23241.633086860089 1 0 0 0 0 0 0 0 0 0 0 0 0 0 0 0
n 327 224 7 1 0 1 1 1.1528019199999999 2904380.7063312018 1 1 0 0 0 -2.1299999999999999 3.5699999999999998 1 0 -576.3681901577113 -52105.764191222865 1 0 0 0 0 0 0 0 0 0 0 0 0 0 0 0
n 328 6 5 1 0 1 1 1.1528019199999999 2875513.387743732 1 1 0 0 0 0 0 1 0 -2.1364177616186805e-12 -23241.633086860089 1 0 0 0 0 0 0 0 0 0 0 0 0 0 0 0
n 328 224 7 1 0 1 1 1.1528019199999999 2903652.7537354641 1 1 0 0 0 -2.1299999999999999 3.5699999999999998 1 0 -74.225343345229717 -51380.945403996491 1 0 0 0 0 0 0 0 0 0 0 0 0 0 0 0
n 329 6 5 1 0 1 1 1.1528019199999999 2875513.387743732 1 1 0 0 0 0 0 1 0 0 -23241.633086860089 1 0 0 0 0 0 0 0 0 0 0 0 0 0 0 0
n 329 224 7 1 0 1 1 1.1528019199999999 2903838.8780290545 1 1 0 0 0 -2.1299999999999999 3.5699999999999998 1 0 259.74919892928551 -51566.468936055688 1 0 0 0 0 0 0 0 0 0 0 0 0 0 0 0
n 330 6 5 1 0 1 1 1.1528019199999999 2875513.387743732 1 1 0 0 0 0 0 1 0 0 -23241.633086860089 1 0 0 0 0 0 0 0 0 0 0 0 0 0 0 0
n 330 224 7 1 0 1 1 1.1528019199999999 2905315.1682411046 1 1 0 0 0 -2.1299999999999999 3.5699999999999998 1 0 671.41025983677798 -53039.164427469063 1 0 0 0 0 0 0 0 0 0 0 0 0 0 0 0
n 331 6 5 1 0 1 1 1.1528019199999999 2869595.0451534423 1 1 0 0 0 0 0 1 0 7747.211028953363 -15494.422057906726 1 0 0 0 0 0 0 0 0 0 0 0 0 0 0 0
n 331 224 7 1 0 1 1 1.1528019199999999 2909576.7489500907 1 1 0 0 0 -2.1299999999999999 3.5699999999999998 1 0 1783.3322756045263 -57277.239110483744 1 0 0 0 0 0 0 0 0 0 0 0 0 0 0 0
n 332 6 5 1 0 1 1 1.1528019199999999 2852271.7546568718 1 1 0 0 0 0 0 1 0 0 0 1 0 0 0 0 0 0 0 0 0 0 0 0 0 0 0
n 332 224 7 1 0 1 1 1.1528019199999999 2922355.9601315437 1 1 0 0 0 -2.1299999999999999 3.5699999999999998 1 0 56937.961005526391 -40863.974597782661 1 0 0 0 0 0 0 0 0 0 0 0 0 0 0 0
n 333 224 7 1 0 1 1 1.038873952011627 2384360.6123568099 1 1 0 0 0 -2.0160720415191995 3.6839279584808002 1 0 69700.278477269385 -23805.999154816196 1 0 0 0 0 0 0 0 0 0 0 0 0 0 0 0
n 334 224 7 1 0 1 1 0.95612995579364024 1971532.2819670194 1 1 0 0 0 -1.9333280341383392 3.7666719658616605 1 0 53283.217397905733 -9645.3562343289377 1 0 0 0 0 0 0 0 0 0 0 0 0 0 0 0
n 335 224 7 1 0 1 1 0.89399385699017442 1662745.7011347788 1 1 0 0 0 -1.871191935433359 3.8288080645666409 1 0 40694.81477573188 -1491.0955269497983 1 0 0 0 0 0 0 0 0 0 0 0 0 0 0 0
n 336 224 7 1 0 1 1 0.84716639888860101 1430193.462486814 1 1 0 0 0 -1.8243644837408728 3.8756355162591274 1 0 30618.071038347414 2940.3814047688475 1 0 0 0 0 0 0 0 0 0 0 0 0 0 0 0
n 337 224 7 1 0 1 1 0.8122730627955449 1256539.7244495563 1 1 0 0 0 -1.7894711417955449 3.9105288582044548 1 0 22467.057112192979 4784.5612753010355 1 0 0 0 0 0 0 0 0 0 0 0 0 0 0 0
n 338 224 7 1 0 1 1 0.78667461355587998 1128557.8843500793 1 1 0 0 0 -1.7638726916543654 3.9361273083456347 1 0 16054.031768790268 4548.8165118368224 1 0 0 0 0 0 0 0 0 0 0 0 0 0 0 0
n 339 224 7 1 0 1 1 0.76783905923429685 1034208.9619145467 1 1 0 0 0 -1.7450371440865684 3.9549628559134313 1 0 11650.424386089959 2475.1748044333385 1 0 0 0 0 0 0 0 0 0 0 0 0 0 0 0
n 340 224 7 1 0 1 1 0.752801917 236559.78764638622 1 1 0 0 0 -1.73 3.9700000000000002 1 0 12185.802085161624 327.09105112153014 1 0 0 0 0 0 0 0 0 0 0 0 0 0 0 0
n 340 6 8 1 0 1 1 0.752801917 669993.7350845444 1 1 0 0 0 0 0 1 0 -629307.76800000004 0 1 0 0 0 0 0 0 0 0 0 0 0 0 0 0 0
n 341 6 8 1 0 1 1 0.8 314653.88400000002 1 1 0 0 0 0 0 1 0 -314653.88400000002 -1.45519152e-11 1 0 0 0 0 0 0 0 0 0 0 0 0 0 0 0
n 342 6 8 1 0 1 1 0.8 0 1 1 0 0 0 0 0 1 0 0 0 1 0 0 0 0 0 0 0 0 0 0 0 0 0 0 0
n 343 6 8 1 0 1 1 0.8 0 1 1 0 0 0 0 0 1 0 0 0 1 0 0 0 0 0 0 0 0 0 0 0 0 0 0 0
n 344 6 8 1 0 1 1 0.8 0 1 1 0 0 0 0 0 1 0 0 0 1 0 0 0 0 0 0 0 0 0 0 0 0 0 0 0
n 345 6 8 1 0 1 1 0.8 0 1 1 0 0 0 0 0 1 0 0 0 1 0 0 0 0 0 0 0 0 0 0 0 0 0 0 0
n 346 6 8 1 0 1 1 0.8 0 1 1 0 0 0 0 0 1 0 0 0 1 0 0 0 0 0 0 0 0 0 0 0 0 0 0 0
n 347 6 8 1 0 1 1 0.8 314653.88400000002 1 1 0 0 0 0 0 1 0 314653.88400000002 0 1 0 0 0 0 0 0 0 0 0 0 0 0 0 0 0
n 348 224 7 1 0 1 1 0.752801917 233617.83390588663 1 1 0 0 0 -1.73 3.9700000000000002 1 0 -9047.3148726911368 1917.2871321601112 1 0 0 0 0 0 0 0 0 0 0 0 0 0 0 0
n 348 6 8 1 0 1 1 0.752801917 669993.7350845444 1 1 0 0 0 0 0 1 0 629307.76800000004 2.9103830499999999e-11 1 0 0 0 0 0 0 0 0 0 0 0 0 0 0 0
n 349 224 7 1 0 1 1 0.76841048165574832 1038444.3233232519 1 1 0 0 0 -1.7456085657542337 3.9543914342457662 1 0 -12887.174085442861 3780.0870499045109 1 0 0 0 0 0 0 0 0 0 0 0 0 0 0 0
n 350 224 7 1 0 1 1 0.78778672032643748 1135386.297175318 1 1 0 0 0 -1.7649848068832528 3.935015193116747 1 0 -17404.523747304644 5419.9127102330795 1 0 0 0 0 0 0 0 0 0 0 0 0 0 0 0
n 351 224 7 1 0 1 1 0.81385676090344317 1265539.9336677371 1 1 0 0 0 -1.7910548410019287 3.9089451589980713 1 0 -23832.775293226627 5431.4595930738342 1 0 0 0 0 0 0 0 0 0 0 0 0 0 0 0
n 352 224 7 1 0 1 1 0.84909305371990984 1440865.7705258676 1 1 0 0 0 -1.8262911321138517 3.8737088678861484 1 0 -32070.086840579181 3618.8563050573243 1 0 0 0 0 0 0 0 0 0 0 0 0 0 0 0
n 353 224 7 1 0 1 1 0.89604316729470124 1674125.317049088 1 1 0 0 0 -1.8732412519500021 3.8267587480499983 1 0 -42359.287923713797 -361.87792450802789 1 0 0 0 0 0 0 0 0 0 0 0 0 0 0 0
n 354 224 7 1 0 1 1 0.9579589712341301 1981801.8617244705 1 1 0 0 0 -1.9351570505788291 3.7648429494211704 1 0 -55284.180230971411 -6993.7827465491073 1 0 0 0 0 0 0 0 0 0 0 0 0 0 0 0
n 355 224 7 1 0 1 1 1.0400213011410016 2389985.2997661098 1 1 0 0 0 -2.0172193811410017 3.6827806188589984 1 0 -71984.601319865149 -16379.06187842627 1 0 0 0 0 0 0 0 0 0 0 0 0 0 0 0
n 356 224 7 1 0 1 1 1.1528019199999999 2922581.0443028505 1 1 0 0 0 -2.1299999999999999 3.5699999999999998 1 0 -53077.384679104245 -46110.600205003815 1 0 0 0 0 0 0 0 0 0 0 0 0 0 0 0
n 356 6 9 1 0 1 1 1.1528019199999999 2868706.0710354471 1 1 0 0 0 0 0 1 0 -11620.816543430044 -11620.816543430044 1 0 0 0 0 0 0 0 0 0 0 0 0 0 0 0
n 357 224 7 1 0 1 1 1.1528019199999999 2916043.8325887974 1 1 0 0 0 -2.1299999999999999 3.5699999999999998 1 0 -4614.5086132810457 -63604.90717221269 1 0 0 0 0 0 0 0 0 0 0 0 0 0 0 0
n 357 6 9 1 0 1 1 1.1528019199999999 2875513.387743732 1 1 0 0 0 0 0 1 0 0 -23241.633086860089 1 0 0 0 0 0 0 0 0 0 0 0 0 0 0 0
n 358 224 7 1 0 1 1 1.1528019199999999 2907750.5643889452 1 1 0 0 0 -2.1299999999999999 3.5699999999999998 1 0 -1769.9142077169572 -55450.570493121253 1 0 0 0 0 0 0 0 0 0 0 0 0 0 0 0
n 358 6 9 1 0 1 1 1.1528019199999999 2875513.387743732 1 1 0 0 0 0 0 1 0 0 -23241.633086860089 1 0 0 0 0 0 0 0 0 0 0 0 0 0 0 0
n 359 224 7 1 0 1 1 1.1528019199999999 2904624.7809684477 1 1 0 0 0 -2.1299999999999999 3.5699999999999998 1 0 -665.93268362189895 -52348.790942781867 1 0 0 0 0 0 0 0 0 0 0 0 0 0 0 0
n 359 6 9 1 0 1 1 1.1528019199999999 2875513.387743732 1 1 0 0 0 0 0 1 0 -2.1364177616186805e-12 -23241.633086860089 1 0 0 0 0 0 0 0 0 0 0 0 0 0 0 0
n 360 224 7 1 0 1 1 1.1528019199999999 2903698.5859311544 1 1 0 0 0 -2.1299999999999999 3.5699999999999998 1 0 -256.66727651725768 -51426.190626125215 1 0 0 0 0 0 0 0 0 0 0 0 0 0 0 0
n 360 6 9 1 0 1 1 1.1528019199999999 2875513.387743732 1 1 0 0 0 0 0 1 0 1.3511892312110221e-12 -23241.633086860089 1 0 0 0 0 0 0 0 0 0 0 0 0 0 0 0
n 361 224 7 1 0 1 1 1.1528019199999999 2903721.3011185857 1 1 0 0 0 -2.1299999999999999 3.5699999999999998 1 0 75.816724201379245 -51449.490817408223 1 0 0 0 0 0 0 0 0 0 0 0 0 0 0 0
n 361 6 9 1 0 1 1 1.1528019199999999 2875513.387743732 1 1 0 0 0 0 0 1 0 0 -23241.633086860089 1 0 0 0 0 0 0 0 0 0 0 0 0 0 0 0
n 362 224 7 1 0 1 1 1.1528019199999999 2904954.4124189839 1 1 0 0 0 -2.1299999999999999 3.5699999999999998 1 0 577.09471766830882 -52679.496870089453 1 0 0 0 0 0 0 0 0 0 0 0 0 0 0 0
n 362 6 9 1 0 1 1 1.1528019199999999 2875513.387743732 1 1 0 0 0 0 0 1 0 1.3511892312110221e-12 -23241.633086860089 1 0 0 0 0 0 0 0 0 0 0 0 0 0 0 0
n 363 224 7 1 0 1 1 1.1528019199999999 2908651.65744279 1 1 0 0 0 -2.1299999999999999 3.5699999999999998 1 0 1550.9869311123778 -56358.565410588322 1 0 0 0 0 0 0 0 0 0 0 0 0 0 0 0
n 363 6 9 1 0 1 1 1.1528019199999999 2869595.0451534423 1 1 0 0 0 0 0 1 0 7747.211028953363 -15494.422057906726 1 0 0 0 0 0 0 0 0 0 0 0 0 0 0 0
n 364 224 7 1 0 1 1 1.1528019199999999 2911559.3570411 1 1 0 0 0 -2.1299999999999999 3.5699999999999998 1 0 41894.641622142954 -41950.670907696229 1 0 0 0 0 0 0 0 0 0 0 0 0 0 0 0
n 364 6 9 1 0 1 1 1.1528019199999999 2852271.7546568718 1 1 0 0 0 0 0 1 0 0 0 1 0 0 0 0 0 0 0 0 0 0 0 0 0 0 0
n 365 224 7 1 0 1 1 1.01095855 2238527.8038768554 1 1 0 0 0 -1.98815663 3.71184337 1 0 53445.306798406142 -28456.841869814351 1 0 0 0 0 0 0 0 0 0 0 0 0 0 0 0
n 366 224 7 1 0 1 1 0.91227962580302902 1754599.6516418145 1 1 0 0 0 -1.88947771 3.8105222900000002 1 0 42898.42717785389 -15811.207404927378 1 0 0 0 0 0 0 0 0 0 0 0 0 0 0 0
n 367 224 7 1 0 1 1 0.82959345190151446 1355065.2627738663 1 1 0 0 0 -1.8067915299999999 3.8932084699999998 1 0 38529.631266770208 -7524.4026605085019 1 0 0 0 0 0 0 0 0 0 0 0 0 0 0 0
n 368 6 6 1 0 1 1 0.752801917 973998.8846391507 1 1 0 0 0 0 0 1 0 -23241.633086860089 0 1 0 0 0 0 0 0 0 0 0 0 0 0 0 0 0
n 368 224 7 1 0 1 1 0.752801917 985932.31734306132 1 1 0 0 0 -1.73 3.9700000000000002 1 0 35067.670163242918 -2746.5909360846745 1 0 0 0 0 0 0 0 0 0 0 0 0 0 0 0
n 369 6 6 1 0 1 1 0.8 1186747.6617000189 1 1 0 0 0 0 0 1 0 -11620.816543430044 0 1 0 0 0 0 0 0 0 0 0 0 0 0 0 0 0
n 370 6 6 1 0 1 1 0.8 1175126.8451565888 1 1 0 0 0 0 0 1 0 0 0 1 0 0 0 0 0 0 0 0 0 0 0 0 0 0 0
n 371 6 6 1 0 1 1 0.8 1175126.8451565888 1 1 0 0 0 0 0 1 0 0 0 1 0 0 0 0 0 0 0 0 0 0 0 0 0 0 0
n 372 6 6 1 0 1 1 0.8 1186747.6617000189 1 1 0 0 0 0 0 1 0 11620.816543430044 -4.7771753406885391e-13 1 0 0 0 0 0 0 0 0 0 0 0 0 0 0 0
n 373 6 6 1 0 1 1 0.752801917 973998.8846391507 1 1 0 0 0 0 0 1 0 23241.633086860089 0 1 0 0 0 0 0 0 0 0 0 0 0 0 0 0 0
n 373 224 7 1 0 1 1 0.752801917 994916.89803757053 1 1 0 0 0 -1.73 3.9700000000000002 1 0 -44148.389002071803 -997.05904059145075 1 0 0 0 0 0 0 0 0 0 0 0 0 0 0 0
n 374 224 7 1 0 1 1 0.84043173495075729 1411264.1754908329 1 1 0 0 0 -1.8176298200000001 3.8823701800000001 1 0 -43783.80426080319 -3623.6514210971927 1 0 0 0 0 0 0 0 0 0 0 0 0 0 0 0
n 375 224 7 1 0 1 1 0.93282556090151458 1854200.0375580518 1 1 0 0 0 -1.9100236399999999 3.7899763599999998 1 0 -47167.527845441036 -6755.6110837732986 1 0 0 0 0 0 0 0 0 0 0 0 0 0 0 0
n 376 224 7 1 0 1 1 1.03543838 2347890.6244874974 1 1 0 0 0 -2.01263646 3.6873635400000002 1 0 -53039.846439535067 -7301.4398668045105 1 0 0 0 0 0 0 0 0 0 0 0 0 0 0 0
n 377 6 5 1 0 1 1 1.1528019199999999 2875513.387743732 1 1 0 0 0 0 0 1 0 -23241.633086860089 0 1 0 0 0 0 0 0 0 0 0 0 0 0 0 0 0
n 377 224 7 1 0 1 1 1.1528019199999999 2914213.4658410265 1 1 0 0 0 -2.1299999999999999 3.5699999999999998 1 0 -61811.241537287337 -4018.2087953062182 1 0 0 0 0 0 0 0 0 0 0 0 0 0 0 0
n 378 6 5 1 0 1 1 1.2 3082119.4537371094 1 1 0 0 0 0 0 1 0 -3873.6055144766815 -3873.6055144766815 1 0 0 0 0 0 0 0 0 0 0 0 0 0 0 0
n 379 6 5 1 0 1 1 1.2 3076641.3482611701 1 1 0 0 0 0 0 1 0 6.7559461314337364e-13 1.3376090955897619e-11 1 0 0 0 0 0 0 0 0 0 0 0 0 0 0 0
n 380 6 5 1 0 1 1 1.2 3076641.3482611701 1 1 0 0 0 0 0 1 0 0 1.3376090955897619e-11 1 0 0 0 0 0 0 0 0 0 0 0 0 0 0 0
n 381 6 5 1 0 1 1 1.2 3076641.3482611701 1 1 0 0 0 0 0 1 0 6.7559461314337364e-13 1.3376090955897619e-11 1 0 0 0 0 0 0 0 0 0 0 0 0 0 0 0
n 382 6 5 1 0 1 1 1.2 3076641.3482611701 1 1 0 0 0 0 0 1 0 -1.0682088783472028e-12 1.3376090955897619e-11 1 0 0 0 0 0 0 0 0 0 0 0 0 0 0 0
n 383 6 5 1 0 1 1 1.2 3076641.3482611701 1 1 0 0 0 0 0 1 0 -1.3511892312110221e-12 1.3376090955897619e-11 1 0 0 0 0 0 0 0 0 0 0 0 0 0 0 0
n 384 6 5 1 0 1 1 1.2 3085302.993534077 1 1 0 0 0 0 0 1 0 7747.211028953363 -3873.6055144766815 1 0 0 0 0 0 0 0 0 0 0 0 0 0 0 0
n 385 6 5 1 0 1 1 1.1528019199999999 2869595.0451534423 1 1 0 0 0 0 0 1 0 15494.422057906726 -7747.211028953363 1 0 0 0 0 0 0 0 0 0 0 0 0 0 0 0
n 385 224 7 1 0 1 1 1.1528019199999999 2959362.893589058 1 1 0 0 0 -2.1299999999999999 3.5699999999999998 1 0 106647.07816766182 9742.3164370911909 1 0 0 0 0 0 0 0 0 0 0 0 0 0 0 0
n 386 224 7 1 0 1 1 1.0373956515713874 2388607.3442419437 1 1 0 0 0 -2.0145937315713871 3.6854062684286126 1 0 83430.722171463916 15785.145828039671 1 0 0 0 0 0 0 0 0 0 0 0 0 0 0 0
n 387 224 7 1 0 1 1 0.94457329004925128 1928051.2571626257 1 1 0 0 0 -1.9217713757537949 3.7782286242462053 1 0 62670.781590281862 19278.96551253018 1 0 0 0 0 0 0 0 0 0 0 0 0 0 0 0
n 388 224 7 1 0 1 1 0.87473790897624493 1580875.0635683683 1 1 0 0 0 -1.8519359880747306 3.8480640119252696 1 0 45876.146369735805 20695.255011364658 1 0 0 0 0 0 0 0 0 0 0 0 0 0 0 0
n 389 224 7 1 0 1 1 0.82418302433936341 1328663.6354353144 1 1 0 0 0 -1.8013811035363343 3.8986188964636654 1 0 32416.757119205264 20573.178692484897 1 0 0 0 0 0 0 0 0 0 0 0 0 0 0 0
n 390 224 7 1 0 1 1 0.78933223713300582 1153189.4400665311 1 1 0 0 0 -1.7665303179852776 3.9334696820147226 1 0 21238.594967403824 19080.165396848253 1 0 0 0 0 0 0 0 0 0 0 0 0 0 0 0
n 391 224 7 1 0 1 1 0.76746202081461345 1040121.6726334072 1 1 0 0 0 -1.7446601048638564 3.9553398951361438 1 0 11387.573784317359 15752.721644867788 1 0 0 0 0 0 0 0 0 0 0 0 0 0 0 0
n 392 224 7 1 0 1 1 0.75631653397652787 976852.09778307867 1 1 0 0 0 -1.7335146206318286 3.9664853793681716 1 0 2127.0613587299495 8964.631176801593 1 0 0 0 0 0 0 0 0 0 0 0 0 0 0 0
n 393 224 7 1 0 1 1 0.752801917 230084.00177993119 1 1 0 0 0 -1.73 3.9700000000000002 1 0 5364.8269157400618 1968.0092115595871 1 0 0 0 0 0 0 0 0 0 0 0 0 0 0 0
n 393 6 8 1 0 1 1 0.752801917 503541.47410621453 1 1 0 0 0 0 0 1 0 -419538.51199999999 157326.94200000001 1 0 0 0 0 0 0 0 0 0 0 0 0 0 0 0
n 394 6 8 1 0 1 1 0.8 393317.35499999998 1 1 0 0 0 0 0 1 0 -314653.88400000002 235990.413 1 0 0 0 0 0 0 0 0 0 0 0 0 0 0 0
n 395 6 8 1 0 1 1 0.8 235990.413 1 1 0 0 0 0 0 1 0 0 235990.413 1 0 0 0 0 0 0 0 0 0 0 0 0 0 0 0
n 396 6 8 1 0 1 1 0.8 235990.413 1 1 0 0 0 0 0 1 0 0 235990.413 1 0 0 0 0 0 0 0 0 0 0 0 0 0 0 0
n 397 6 8 1 0 1 1 0.8 235990.413 1 1 0 0 0 0 0 1 0 0 235990.413 1 0 0 0 0 0 0 0 0 0 0 0 0 0 0 0
n 398 6 8 1 0 1 1 0.8 235990.413 1 1 0 0 0 0 0 1 0 0 235990.413 1 0 0 0 0 0 0 0 0 0 0 0 0 0 0 0
n 399 6 8 1 0 1 1 0.8 235990.413 1 1 0 0 0 0 0 1 0 0 235990.413 1 0 0 0 0 0 0 0 0 0 0 0 0 0 0 0
n 400 6 8 1 0 1 1 0.8 262211.57000000001 1 1 0 0 0 0 0 1 0 209769.25599999999 157326.94200000001 1 0 0 0 0 0 0 0 0 0 0 0 0 0 0 0
n 401 224 7 1 0 1 1 0.752801917 232081.17016377248 1 1 0 0 0 -1.73 3.9700000000000002 1 0 5589.1221689743006 5313.1988978002937 1 0 0 0 0 0 0 0 0 0 0 0 0 0 0 0
n 401 6 8 1 0 1 1 0.752801917 669993.7350845444 1 1 0 0 0 0 0 1 0 629307.76800000004 0 1 0 0 0 0 0 0 0 0 0 0 0 0 0 0 0
n 402 224 7 1 0 1 1 0.75719160802859509 984268.66913813131 1 1 0 0 0 -1.7343896900285951 3.9656103099714048 1 0 -5650.6524111994186 11118.976898500152 1 0 0 0 0 0 0 0 0 0 0 0 0 0 0 0
n 403 224 7 1 0 1 1 0.76919851947012929 1050206.0918682513 1 1 0 0 0 -1.746396602519372 3.9536033974806282 1 0 -13463.985420942403 16466.34504399182 1 0 0 0 0 0 0 0 0 0 0 0 0 0 0 0
n 404 224 7 1 0 1 1 0.79190538011435385 1166805.9648217694 1 1 0 0 0 -1.7691034669666255 3.9308965330333745 1 0 -22723.609911138352 19491.29103544274 1 0 0 0 0 0 0 0 0 0 0 0 0 0 0 0
n 405 224 7 1 0 1 1 0.82751243390738882 1345787.2637048266 1 1 0 0 0 -1.8047105150551173 3.8952894849448829 1 0 -33705.297879238045 20963.938121234398 1 0 0 0 0 0 0 0 0 0 0 0 0 0 0 0
n 406 224 7 1 0 1 1 0.87859479418754893 1600506.666020483 1 1 0 0 0 -1.8557928791383063 3.8442071208616939 1 0 -47212.310924375575 20888.897146117681 1 0 0 0 0 0 0 0 0 0 0 0 0 0 0 0
n 407 224 7 1 0 1 1 0.94842221594156806 1947685.9170897941 1 1 0 0 0 -1.9256202951877819 3.7743797048122181 1 0 -64380.149548994545 18218.726444988093 1 0 0 0 0 0 0 0 0 0 0 0 0 0 0 0
n 408 224 7 1 0 1 1 1.0401757983528541 2403804.2060387433 1 1 0 0 0 -2.0173738783528545 3.6826261216471461 1 0 -86367.586279969473 9535.1518004296904 1 0 0 0 0 0 0 0 0 0 0 0 0 0 0 0
n 409 224 7 1 0 1 1 1.1528019199999999 2941160.8734851219 1 1 0 0 0 -2.1299999999999999 3.5699999999999998 1 0 -88889.117843395128 -14.2898382635101 1 0 0 0 0 0 0 0 0 0 0 0 0 0 0 0
n 409 6 9 1 0 1 1 1.1528019199999999 2869595.0451534423 1 1 0 0 0 0 0 1 0 -15494.422057906726 7747.211028953363 1 0 0 0 0 0 0 0 0 0 0 0 0 0 0 0
n 410 6 9 1 0 1 1 1.2 3085302.993534077 1 1 0 0 0 0 0 1 0 -7747.211028953363 3873.6055144766815 1 0 0 0 0 0 0 0 0 0 0 0 0 0 0 0
n 411 6 9 1 0 1 1 1.2 3076641.3482611701 1 1 0 0 0 0 0 1 0 0 1.3376090955897619e-11 1 0 0 0 0 0 0 0 0 0 0 0 0 0 0 0
n 412 6 9 1 0 1 1 1.2 3076641.3482611701 1 1 0 0 0 0 0 1 0 0 1.3376090955897619e-11 1 0 0 0 0 0 0 0 0 0 0 0 0 0 0 0
n 413 6 9 1 0 1 1 1.2 3076641.3482611701 1 1 0 0 0 0 0 1 0 -1.0682088783472028e-12 1.3376090955897619e-11 1 0 0 0 0 0 0 0 0 0 0 0 0 0 0 0
n 414 6 9 1 0 1 1 1.2 3076641.3482611701 1 1 0 0 0 0 0 1 0 6.7559461314337364e-13 1.3376090955897619e-11 1 0 0 0 0 0 0 0 0 0 0 0 0 0 0 0
n 415 6 9 1 0 1 1 1.2 3082119.4537371094 1 1 0 0 0 0 0 1 0 -3873.6055144766815 -3873.6055144766815 1 0 0 0 0 0 0 0 0 0 0 0 0 0 0 0
n 416 6 9 1 0 1 1 1.2 3093075.6646397454 1 1 0 0 0 0 0 1 0 11620.816543430044 -11620.816543430044 1 0 0 0 0 0 0 0 0 0 0 0 0 0 0 0
n 417 224 7 1 0 1 1 1.1528019199999999 2908490.4583511814 1 1 0 0 0 -2.1299999999999999 3.5699999999999998 1 0 56196.017067672365 -1596.9820464358379 1 0 0 0 0 0 0 0 0 0 0 0 0 0 0 0
n 417 6 9 1 0 1 1 1.1528019199999999 2869595.0451534423 1 1 0 0 0 0 0 1 0 15494.422057906726 -7747.211028953363 1 0 0 0 0 0 0 0 0 0 0 0 0 0 0 0
n 418 224 7 1 0 1 1 1.03543845 2350843.0086580669 1 1 0 0 0 -2.01263653 3.6873634700000002 1 0 56121.217332780288 -6462.7276251789317 1 0 0 0 0 0 0 0 0 0 0 0 0 0 0 0
n 419 224 7 1 0 1 1 0.93282563390151452 1855184.5961211694 1 1 0 0 0 -1.9100237195075724 3.7899762804924273 1 0 48039.488840061254 -7575.2048283140539 1 0 0 0 0 0 0 0 0 0 0 0 0 0 0 0
n 420 224 7 1 0 1 1 0.84043177695075721 1411582.5587447183 1 1 0 0 0 -1.81762986 3.8823701399999999 1 0 44026.118666763155 -4462.3223135868993 1 0 0 0 0 0 0 0 0 0 0 0 0 0 0 0
n 421 6 6 1 0 1 1 0.752801917 973998.8846391507 1 1 0 0 0 0 0 1 0 -23241.633086860089 9.5543506616799792e-13 1 0 0 0 0 0 0 0 0 0 0 0 0 0 0 0
n 421 224 7 1 0 1 1 0.752801917 992167.80450622132 1 1 0 0 0 -1.73 3.9700000000000002 1 0 41372.321081006936 -1779.0299760668488 1 0 0 0 0 0 0 0 0 0 0 0 0 0 0 0
n 422 6 6 1 0 1 1 0.8 1186747.6617000189 1 1 0 0 0 0 0 1 0 -11620.816543430044 0 1 0 0 0 0 0 0 0 0 0 0 0 0 0 0 0
n 423 6 6 1 0 1 1 0.8 1175126.8451565888 1 1 0 0 0 0 0 1 0 0 0 1 0 0 0 0 0 0 0 0 0 0 0 0 0 0 0
n 424 6 6 1 0 1 1 0.8 1175126.8451565888 1 1 0 0 0 0 0 1 0 0 0 1 0 0 0 0 0 0 0 0 0 0 0 0 0 0 0
n 425 6 6 1 0 1 1 0.8 1186747.6617000189 1 1 0 0 0 0 0 1 0 11620.816543430044 0 1 0 0 0 0 0 0 0 0 0 0 0 0 0 0 0
n 426 6 6 1 0 1 1 0.752801917 973998.8846391507 1 1 0 0 0 0 0 1 0 23241.633086860089 -9.5543506616799792e-13 1 0 0 0 0 0 0 0 0 0 0 0 0 0 0 0
n 426 224 7 1 0 1 1 0.752801917 997416.67755248165 1 1 0 0 0 -1.73 3.9700000000000002 1 0 -46656.593852756821 -514.08675965357338 1 0 0 0 0 0 0 0 0 0 0 0 0 0 0 0
n 427 224 7 1 0 1 1 0.8465060849507573 1442764.7203127637 1 1 0 0 0 -1.8237041700000001 3.8762958300000001 1 0 -46518.354389583081 -1918.1075852890976 1 0 0 0 0 0 0 0 0 0 0 0 0 0 0 0
n 428 224 7 1 0 1 1 0.94315264795075726 1904253.6908598314 1 1 0 0 0 -1.92035073 3.7796492700000002 1 0 -48494.536055706194 -3344.8827808110059 1 0 0 0 0 0 0 0 0 0 0 0 0 0 0 0
n 429 224 7 1 0 1 1 1.0451676599999999 2392026.4606241002 1 1 0 0 0 -2.0223657400000001 3.67763426 1 0 -51330.278555263678 -3119.1768311677874 1 0 0 0 0 0 0 0 0 0 0 0 0 0 0 0
n 430 6 5 1 0 1 1 1.1528019199999999 2875513.387743732 1 1 0 0 0 0 0 1 0 -23241.633086860089 0 1 0 0 0 0 0 0 0 0 0 0 0 0 0 0 0
n 430 224 7 1 0 1 1 1.1528019199999999 2906894.1610990269 1 1 0 0 0 -2.1299999999999999 3.5699999999999998 1 0 -54599.056023268742 -1596.9885317058086 1 0 0 0 0 0 0 0 0 0 0 0 0 0 0 0
n 431 6 5 1 0 1 1 1.2 3076641.3482611701 1 1 0 0 0 0 0 1 0 -2.5796746825930141e-11 0 1 0 0 0 0 0 0 0 0 0 0 0 0 0 0 0
n 432 224 4 1 0 1 1 1.1528019199999999 2896232.7462925776 1 1 0 0 0 -2.1299999999999999 3.5699999999999998 1 0 31085.11531403942 31085.11531403942 1 0 0 0 0 0 0 0 0 0 0 0 0 0 0 0
n 432 6 5 1 0 1 1 1.1528019199999999 2868706.0710354471 1 1 0 0 0 0 0 1 0 11620.816543430044 11620.816543430044 1 0 0 0 0 0 0 0 0 0 0 0 0 0 0 0
n 433 224 4 1 0 1 1 1.1528019199999999 2935728.6498415633 1 1 0 0 0 -2.1299999999999999 3.5699999999999998 1 0 19077.044440694383 81247.275068773233 1 0 0 0 0 0 0 0 0 0 0 0 0 0 0 0
n 433 6 5 1 0 1 1 1.1528019199999999 2875513.387743732 1 1 0 0 0 0 0 1 0 0 23241.633086860089 1 0 0 0 0 0 0 0 0 0 0 0 0 0 0 0
n 434 224 4 1 0 1 1 1.1528019199999999 2977236.2936885105 1 1 0 0 0 -2.1299999999999999 3.5699999999999998 1 0 17389.406272773947 123748.71538293792 1 0 0 0 0 0 0 0 0 0 0 0 0 0 0 0
n 434 6 5 1 0 1 1 1.1528019199999999 2875513.387743732 1 1 0 0 0 0 0 1 0 0 23241.633086860089 1 0 0 0 0 0 0 0 0 0 0 0 0 0 0 0
n 435 224 4 1 0 1 1 1.1528019199999999 2999755.7786193634 1 1 0 0 0 -2.1299999999999999 3.5699999999999998 1 0 21118.31246336452 145964.22236548582 1 0 0 0 0 0 0 0 0 0 0 0 0 0 0 0
n 435 6 5 1 0 1 1 1.1528019199999999 2875513.387743732 1 1 0 0 0 0 0 1 0 0 23241.633086860089 1 0 0 0 0 0 0 0 0 0 0 0 0 0 0 0
n 436 224 4 1 0 1 1 1.1528019199999999 3024574.2109966739 1 1 0 0 0 -2.1299999999999999 3.5699999999999998 1 0 7690.6078684096774 172130.73850469766 1 0 0 0 0 0 0 0 0 0 0 0 0 0 0 0
n 436 6 5 1 0 1 1 1.1528019199999999 2875513.387743732 1 1 0 0 0 0 0 1 0 0 23241.633086860089 1 0 0 0 0 0 0 0 0 0 0 0 0 0 0 0
n 437 224 4 1 0 1 1 1.1528019199999999 3029883.99008408 1 1 0 0 0 -2.1299999999999999 3.5699999999999998 1 0 -1033.066914024366 177609.23112712536 1 0 0 0 0 0 0 0 0 0 0 0 0 0 0 0
n 437 6 5 1 0 1 1 1.1528019199999999 2875513.387743732 1 1 0 0 0 0 0 1 0 -2.7023784624220442e-12 23241.633086860089 1 0 0 0 0 0 0 0 0 0 0 0 0 0 0 0
n 438 224 4 1 0 1 1 1.1528019199999999 3026455.4061093926 1 1 0 0 0 -2.1299999999999999 3.5699999999999998 1 0 41798.498750519437 169094.14551989836 1 0 0 0 0 0 0 0 0 0 0 0 0 0 0 0
n 438 6 5 1 0 1 1 1.1528019199999999 2868706.0710354471 1 1 0 0 0 0 0 1 0 11620.816543430044 11620.816543430044 1 0 0 0 0 0 0 0 0 0 0 0 0 0 0 0
n 438 224 7 1 0 1 1 1.1528019199999999 2990094.2455020137 1 1 0 0 0 -2.1299999999999999 3.5699999999999998 1 0 137822.49084514202 0 1 0 0 0 0 0 0 0 0 0 0 0 0 0 0 0
n 439 224 4 1 0 1 1 0.97813687685750783 2153902.203661446 1 1 0 0 0 -1.9553349619559934 3.744665038044007 1 0 71457.637433764248 110850.13830196529 1 0 0 0 0 0 0 0 0 0 0 0 0 0 0 0
n 439 224 7 1 0 1 1 0.97813687685750783 2127486.0016738027 1 1 0 0 0 -1.9553349619559934 3.744665038044007 1 0 103654.47914675322 19484.632824939632 1 0 0 0 0 0 0 0 0 0 0 0 0 0 0 0
n 440 224 4 1 0 1 1 0.87424018987840035 1619975.7442628201 1 1 0 0 0 -1.851438269927643 3.8485617300723569 1 0 54095.193880174607 74159.186205117701 1 0 0 0 0 0 0 0 0 0 0 0 0 0 0 0
n 440 224 7 1 0 1 1 0.87424018987840035 1605293.0388824414 1 1 0 0 0 -1.851438269927643 3.8485617300723569 1 0 69740.048890625694 32897.63914888131 1 0 0 0 0 0 0 0 0 0 0 0 0 0 0 0
n 441 224 4 1 0 1 1 0.80623319571715946 1274895.0301226918 1 1 0 0 0 -1.7834312825694312 3.916568717430569 1 0 36749.758919627042 59475.494000060156 1 0 0 0 0 0 0 0 0 0 0 0 0 0 0 0
n 441 224 7 1 0 1 1 0.80623319571715946 1264168.9042386813 1 1 0 0 0 -1.7834312825694312 3.916568717430569 1 0 48314.294399330996 34188.524306924934 1 0 0 0 0 0 0 0 0 0 0 0 0 0 0 0
n 442 224 4 1 0 1 1 0.7611474493517052 1047382.0306904396 1 1 0 0 0 -1.7383455277456472 3.9616544722543532 1 0 24022.613376419315 51259.239489070555 1 0 0 0 0 0 0 0 0 0 0 0 0 0 0 0
n 442 224 7 1 0 1 1 0.7611474493517052 1036715.6105555816 1 1 0 0 0 -1.7383455277456472 3.9616544722543532 1 0 32757.120140396422 32213.27657876888 1 0 0 0 0 0 0 0 0 0 0 0 0 0 0 0
n 443 224 4 1 0 1 1 0.7333463654645912 907597.50815946108 1 1 0 0 0 -1.7105444457600476 3.9894555542399526 1 0 13195.543305083564 47019.642220273869 1 0 0 0 0 0 0 0 0 0 0 0 0 0 0 0
n 443 224 7 1 0 1 1 0.7333463654645912 894175.18289158936 1 1 0 0 0 -1.7105444457600476 3.9894555542399526 1 0 20053.20112132002 29188.653767476022 1 0 0 0 0 0 0 0 0 0 0 0 0 0 0 0
n 444 224 4 1 0 1 1 0.72098839882253873 846784.203643644 1 1 0 0 0 -1.698186484428597 4.0018135155714027 1 0 2434.1009256770694 46564.710675845032 1 0 0 0 0 0 0 0 0 0 0 0 0 0 0 0
n 444 224 7 1 0 1 1 0.72098839882253873 826545.03511613025 1 1 0 0 0 -1.698186484428597 4.0018135155714027 1 0 7978.9502592276931 25152.388916928387 1 0 0 0 0 0 0 0 0 0 0 0 0 0 0 0
n 445 224 4 1 0 1 1 0.72540177038530584 874505.37951401854 1 1 0 0 0 -1.7025998544837915 3.9974001455162087 1 0 -10370.502239618743 52365.027754227543 1 0 0 0 0 0 0 0 0 0 0 0 0 0 0 0
n 445 224 7 1 0 1 1 0.72540177038530584 840756.36633560318 1 1 0 0 0 -1.7025998544837915 3.9974001455162087 1 0 -6167.8263464814236 18636.073067722227 1 0 0 0 0 0 0 0 0 0 0 0 0 0 0 0
n 446 224 4 1 0 1 1 0.752801917 60644.848744333314 1 1 0 0 0 -1.73 3.9700000000000002 1 0 -8465.1373579222527 60051.137789993998 1 0 0 0 0 0 0 0 0 0 0 0 0 0 0 0
n 446 224 7 1 0 1 1 0.752801917 13375.672786477802 1 1 0 0 0 -1.73 3.9700000000000002 1 0 -10676.261495106222 8057.6710464504094 1 0 0 0 0 0 0 0 0 0 0 0 0 0 0 0
n 446 6 8 1 0 1 1 0.752801917 0 1 1 0 0 0 0 0 1 0 0 0 1 0 0 0 0 0 0 0 0 0 0 0 0 0 0 0
n 447 224 4 1 0 1 1 0.752801917 58932.853192563452 1 1 0 0 0 -1.73 3.9700000000000002 1 0 -273.9770766181918 58932.216483826014 1 0 0 0 0 0 0 0 0 0 0 0 0 0 0 0
n 447 6 8 1 0 1 1 0.752801917 378166.90399999998 1 1 0 0 0 0 0 1 0 -209769.25599999999 314653.88400000002 1 0 0 0 0 0 0 0 0 0 0 0 0 0 0 0
n 448 224 4 1 0 1 1 0.752801917 58431.474361273533 1 1 0 0 0 -1.73 3.9700000000000002 1 0 -119.8661920559601 58431.351254402412 1 0 0 0 0 0 0 0 0 0 0 0 0 0 0 0
n 448 6 8 1 0 1 1 0.752801917 471980.826 1 1 0 0 0 0 0 1 0 0 471980.826 1 0 0 0 0 0 0 0 0 0 0 0 0 0 0 0
n 449 224 4 1 0 1 1 0.752801917 58222.842192222786 1 1 0 0 0 -1.73 3.9700000000000002 1 0 -38.296501076580476 58222.829881535676 1 0 0 0 0 0 0 0 0 0 0 0 0 0 0 0
n 449 6 8 1 0 1 1 0.752801917 471980.826 1 1 0 0 0 0 0 1 0 0 471980.826 1 0 0 0 0 0 0 0 0 0 0 0 0 0 0 0
n 450 224 4 1 0 1 1 0.752801917 58181.534912687421 1 1 0 0 0 -1.73 3.9700000000000002 1 0 21.528122877390722 58181.530973267552 1 0 0 0 0 0 0 0 0 0 0 0 0 0 0 0
n 450 6 8 1 0 1 1 0.752801917 471980.826 1 1 0 0 0 0 0 1 0 0 471980.826 1 0 0 0 0 0 0 0 0 0 0 0 0 0 0 0
n 451 224 4 1 0 1 1 0.752801917 58285.123435604481 1 1 0 0 0 -1.73 3.9700000000000002 1 0 94.963728405706263 58285.046124489418 1 0 0 0 0 0 0 0 0 0 0 0 0 0 0 0
n 451 6 8 1 0 1 1 0.752801917 471980.826 1 1 0 0 0 0 0 1 0 0 471980.826 1 0 0 0 0 0 0 0 0 0 0 0 0 0 0 0
n 452 224 4 1 0 1 1 0.752801917 58598.152693501783 1 1 0 0 0 -1.73 3.9700000000000002 1 0 226.96245272641227 58597.713448185634 1 0 0 0 0 0 0 0 0 0 0 0 0 0 0 0
n 452 6 8 1 0 1 1 0.752801917 471980.826 1 1 0 0 0 0 0 1 0 0 471980.826 1 0 0 0 0 0 0 0 0 0 0 0 0 0 0 0
n 453 224 4 1 0 1 1 0.752801917 59322.4273483578 1 1 0 0 0 -1.73 3.9700000000000002 1 0 509.44352794701803 59320.239493044275 1 0 0 0 0 0 0 0 0 0 0 0 0 0 0 0
n 453 6 8 1 0 1 1 0.752801917 471980.826 1 1 0 0 0 0 0 1 0 0 471980.826 1 0 0 0 0 0 0 0 0 0 0 0 0 0 0 0
n 454 224 4 1 0 1 1 0.752801917 56747.791912578643 1 1 0 0 0 -1.73 3.9700000000000002 1 0 8659.0770173613982 56083.262007131765 1 0 0 0 0 0 0 0 0 0 0 0 0 0 0 0
n 454 224 7 1 0 1 1 0.752801917 22591.358612389591 1 1 0 0 0 -1.73 3.9700000000000002 1 0 22591.358612389591 0 1 0 0 0 0 0 0 0 0 0 0 0 0 0 0 0
n 454 6 8 1 0 1 1 0.752801917 393317.35499999998 1 1 0 0 0 0 0 1 0 314653.88400000002 235990.413 1 0 0 0 0 0 0 0 0 0 0 0 0 0 0 0
n 455 224 4 1 0 1 1 0.72661375556918828 874754.34762211877 1 1 0 0 0 -1.7038118384707026 3.9961881615292967 1 0 7869.4177918737605 47225.139202016442 1 0 0 0 0 0 0 0 0 0 0 0 0 0 0 0
n 455 224 7 1 0 1 1 0.72661375556918828 839839.97299087304 1 1 0 0 0 -1.7038118384707026 3.9961881615292967 1 0 7413.9394559661605 10626.397795600587 1 0 0 0 0 0 0 0 0 0 0 0 0 0 0 0
n 456 224 4 1 0 1 1 0.72341033171917901 858131.81898466602 1 1 0 0 0 -1.7006084154237224 3.9993915845762773 1 0 -5665.0571461890841 46123.412232537681 1 0 0 0 0 0 0 0 0 0 0 0 0 0 0 0
n 456 224 7 1 0 1 1 0.72341033171917901 833371.4717776567 1 1 0 0 0 -1.7006084154237224 3.9993915845762773 1 0 -5981.3106222837523 20867.162431050579 1 0 0 0 0 0 0 0 0 0 0 0 0 0 0 0
n 457 224 4 1 0 1 1 0.73711228135588325 928461.18261029827 1 1 0 0 0 -1.7143103689126986 3.9856896310873018 1 0 -16845.816705242894 48988.333670416105 1 0 0 0 0 0 0 0 0 0 0 0 0 0 0 0
n 457 224 7 1 0 1 1 0.73711228135588325 908144.00795557001 1 1 0 0 0 -1.7143103689126986 3.9856896310873018 1 0 -17588.057970812053 26115.675660547971 1 0 0 0 0 0 0 0 0 0 0 0 0 0 0 0
n 458 224 4 1 0 1 1 0.766463145354916 1077937.1421719685 1 1 0 0 0 -1.7436612304041588 3.9563387695958414 1 0 -28097.375272091143 55155.30555672646 1 0 0 0 0 0 0 0 0 0 0 0 0 0 0 0
n 458 224 7 1 0 1 1 0.766463145354916 1057828.7090544354 1 1 0 0 0 -1.7436612304041588 3.9563387695958414 1 0 -29679.017931550403 29421.882196948904 1 0 0 0 0 0 0 0 0 0 0 0 0 0 0 0
n 459 224 4 1 0 1 1 0.81326658884016101 1316108.2963977142 1 1 0 0 0 -1.7904646700371321 3.9095353299628677 1 0 -41162.374770728376 65895.673428442838 1 0 0 0 0 0 0 0 0 0 0 0 0 0 0 0
n 459 224 7 1 0 1 1 0.81326658884016101 1292838.9714542937 1 1 0 0 0 -1.7904646700371321 3.9095353299628677 1 0 -44247.299119187082 31691.821183480337 1 0 0 0 0 0 0 0 0 0 0 0 0 0 0 0
n 460 224 4 1 0 1 1 0.88282342124633173 1672191.4917231943 1 1 0 0 0 -1.8600215023940598 3.8399784976059399 1 0 -58130.517948013141 85281.014504966719 1 0 0 0 0 0 0 0 0 0 0 0 0 0 0 0
n 460 224 7 1 0 1 1 0.88282342124633173 1640855.3182145667 1 1 0 0 0 -1.8600215023940598 3.8399784976059399 1 0 -64164.278695922003 32381.848048461212 1 0 0 0 0 0 0 0 0 0 0 0 0 0 0 0
n 461 224 4 1 0 1 1 0.98693024583342193 2213017.8417059416 1 1 0 0 0 -1.964128330784179 3.7358716692158205 1 0 -84550.109314032219 122932.62171447133 1 0 0 0 0 0 0 0 0 0 0 0 0 0 0 0
n 461 224 7 1 0 1 1 0.98693024583342193 2163122.9144189507 1 1 0 0 0 -1.964128330784179 3.7358716692158205 1 0 -95186.359303285732 28308.897793504773 1 0 0 0 0 0 0 0 0 0 0 0 0 0 0 0
n 462 224 4 1 0 1 1 1.1528019199999999 3017596.678997268 1 1 0 0 0 -2.1299999999999999 3.5699999999999998 1 0 -49026.223946393926 157888.44155419088 1 0 0 0 0 0 0 0 0 0 0 0 0 0 0 0
n 462 224 7 1 0 1 1 1.1528019199999999 2962931.1984457634 1 1 0 0 0 -2.1299999999999999 3.5699999999999998 1 0 -109877.48864064134 13132.021636868474 1 0 0 0 0 0 0 0 0 0 0 0 0 0 0 0
n 462 6 9 1 0 1 1 1.1528019199999999 2852271.7546568718 1 1 0 0 0 0 0 1 0 0 0 1 0 0 0 0 0 0 0 0 0 0 0 0 0 0 0
n 463 224 4 1 0 1 1 1.1528019199999999 3001222.7969143083 1 1 0 0 0 -2.1299999999999999 3.5699999999999998 1 0 -3524.5530834245174 148909.33660406631 1 0 0 0 0 0 0 0 0 0 0 0 0 0 0 0
n 463 6 9 1 0 1 1 1.1528019199999999 2869595.0451534423 1 1 0 0 0 0 0 1 0 -7747.211028953363 15494.422057906726 1 0 0 0 0 0 0 0 0 0 0 0 0 0 0 0
n 464 224 4 1 0 1 1 1.1528019199999999 2991393.5193592263 1 1 0 0 0 -2.1299999999999999 3.5699999999999998 1 0 -7494.5013803105885 138919.75322083276 1 0 0 0 0 0 0 0 0 0 0 0 0 0 0 0
n 464 6 9 1 0 1 1 1.1528019199999999 2875513.387743732 1 1 0 0 0 0 0 1 0 -2.7023784624220442e-12 23241.633086860089 1 0 0 0 0 0 0 0 0 0 0 0 0 0 0 0
n 465 224 4 1 0 1 1 1.1528019199999999 2970480.3314054552 1 1 0 0 0 -2.1299999999999999 3.5699999999999998 1 0 -16854.753033017445 117000.79050128434 1 0 0 0 0 0 0 0 0 0 0 0 0 0 0 0
n 465 6 9 1 0 1 1 1.1528019199999999 2875513.387743732 1 1 0 0 0 0 0 1 0 0 23241.633086860089 1 0 0 0 0 0 0 0 0 0 0 0 0 0 0 0
n 466 224 4 1 0 1 1 1.1528019199999999 2947340.7788315839 1 1 0 0 0 -2.1299999999999999 3.5699999999999998 1 0 -22287.165719487486 92419.70324721717 1 0 0 0 0 0 0 0 0 0 0 0 0 0 0 0
n 466 6 9 1 0 1 1 1.1528019199999999 2875513.387743732 1 1 0 0 0 0 0 1 0 0 23241.633086860089 1 0 0 0 0 0 0 0 0 0 0 0 0 0 0 0
n 467 224 4 1 0 1 1 1.1528019199999999 2900724.5271004927 1 1 0 0 0 -2.1299999999999999 3.5699999999999998 1 0 -24120.259530667441 42022.425372538797 1 0 0 0 0 0 0 0 0 0 0 0 0 0 0 0
n 467 6 9 1 0 1 1 1.1528019199999999 2875513.387743732 1 1 0 0 0 0 0 1 0 0 23241.633086860089 1 0 0 0 0 0 0 0 0 0 0 0 0 0 0 0
n 468 224 4 1 0 1 1 1.1528019199999999 2852271.7546568718 1 1 0 0 0 -2.1299999999999999 3.5699999999999998 1 0 0 0 1 0 0 0 0 0 0 0 0 0 0 0 0 0 0 0
n 468 6 9 1 0 1 1 1.1528019199999999 2871992.9342816165 1 1 0 0 0 0 0 1 0 -13944.979871813151 13944.979871813151 1 0 0 0 0 0 0 0 0 0 0 0 0 0 0 0
n 469 6 9 1 0 1 1 1.2 3082119.4537371094 1 1 0 0 0 0 0 1 0 3873.6055144766815 3873.6055144766815 1 0 0 0 0 0 0 0 0 0 0 0 0 0 0 0
n 470 224 7 1 0 1 1 1.1528019199999999 2904603.5273057902 1 1 0 0 0 -2.1299999999999999 3.5699999999999998 1 0 52327.424021802923 -674.62861814707492 1 0 0 0 0 0 0 0 0 0 0 0 0 0 0 0
n 470 6 9 1 0 1 1 1.1528019199999999 2875513.387743732 1 1 0 0 0 0 0 1 0 23241.633086860089 0 1 0 0 0 0 0 0 0 0 0 0 0 0 0 0 0
n 471 224 7 1 0 1 1 1.04516769 2393017.493890319 1 1 0 0 0 -2.02236577 3.6776342299999998 1 0 52347.367827351729 -2678.570947723159 1 0 0 0 0 0 0 0 0 0 0 0 0 0 0 0
n 472 224 7 1 0 1 1 0.94315268395075713 1904885.4873061578 1 1 0 0 0 -1.92035077 3.77964923 1 0 49112.192182847677 -3564.5619597144582 1 0 0 0 0 0 0 0 0 0 0 0 0 0 0 0
n 473 224 7 1 0 1 1 0.846506107 1443041.365425087 1 1 0 0 0 -1.8237041899999999 3.8762958099999998 1 0 46774.990654987072 -2358.6946087610704 1 0 0 0 0 0 0 0 0 0 0 0 0 0 0 0
n 474 6 6 1 0 1 1 0.752801917 973998.8846391507 1 1 0 0 0 0 0 1 0 -23241.633086860089 0 1 0 0 0 0 0 0 0 0 0 0 0 0 0 0 0
n 474 224 7 1 0 1 1 0.752801917 995913.72283533192 1 1 0 0 0 -1.73 3.9700000000000002 1 0 45145.462426470069 -997.05570685738064 1 0 0 0 0 0 0 0 0 0 0 0 0 0 0 0
n 475 6 6 1 0 1 1 0.8 1186747.6617000189 1 1 0 0 0 0 0 1 0 -11620.816543430044 4.7771753406885391e-13 1 0 0 0 0 0 0 0 0 0 0 0 0 0 0 0
n 476 6 6 1 0 1 1 0.8 1175126.8451565888 1 1 0 0 0 0 0 1 0 0 0 1 0 0 0 0 0 0 0 0 0 0 0 0 0 0 0
n 477 6 6 1 0 1 1 0.8 1175126.8451565888 1 1 0 0 0 0 0 1 0 0 0 1 0 0 0 0 0 0 0 0 0 0 0 0 0 0 0
n 478 6 6 1 0 1 1 0.8 1186747.6617000189 1 1 0 0 0 0 0 1 0 11620.816543430044 0 1 0 0 0 0 0 0 0 0 0 0 0 0 0 0 0
n 479 6 6 1 0 1 1 0.752801917 973998.8846391507 1 1 0 0 0 0 0 1 0 23241.633086860089 0 1 0 0 0 0 0 0 0 0 0 0 0 0 0 0 0
n 479 224 7 1 0 1 1 0.752801917 998688.01136968168 1 1 0 0 0 -1.73 3.9700000000000002 1 0 -47930.131775377289 -245.36442054828271 1 0 0 0 0 0 0 0 0 0 0 0 0 0 0 0
n 480 224 7 1 0 1 1 0.849638038 1458998.8634920593 1 1 0 0 0 -1.8268361200000001 3.8731638799999999 1 0 -47894.056390136255 -945.38226248216972 1 0 0 0 0 0 0 0 0 0 0 0 0 0 0 0
n 481 224 7 1 0 1 1 0.94811128795075728 1928203.9352228439 1 1 0 0 0 -1.9253093699999999 3.7746906299999998 1 0 -48961.983481779745 -1586.6356033167415 1 0 0 0 0 0 0 0 0 0 0 0 0 0 0 0
n 482 224 7 1 0 1 1 1.04927769 2410481.8303171648 1 1 0 0 0 -2.0264757800000002 3.67352422 1 0 -50323.485449448548 -1369.2060301333745 1 0 0 0 0 0 0 0 0 0 0 0 0 0 0 0
n 483 6 5 1 0 1 1 1.1528019199999999 2875513.387743732 1 1 0 0 0 0 0 1 0 -23241.633086860089 0 1 0 0 0 0 0 0 0 0 0 0 0 0 0 0 0
n 483 224 7 1 0 1 1 1.1528019199999999 2903928.9646827746 1 1 0 0 0 -2.1299999999999999 3.5699999999999998 1 0 -51652.804769626608 -674.63126740694145 1 0 0 0 0 0 0 0 0 0 0 0 0 0 0 0
n 484 6 5 1 0 1 1 1.2 3076641.3482611701 1 1 0 0 0 0 0 1 0 -2.5796746825930141e-11 -4.7771753406885391e-13 1 0 0 0 0 0 0 0 0 0 0 0 0 0 0 0
n 485 224 4 1 0 1 1 1.1528019199999999 2935002.7196455044 1 1 0 0 0 -2.1299999999999999 3.5699999999999998 1 0 80642.373699849166 18472.143219498575 1 0 0 0 0 0 0 0 0 0 0 0 0 0 0 0
n 485 6 5 1 0 1 1 1.1528019199999999 2875513.387743732 1 1 0 0 0 0 0 1 0 23241.633086860089 0 1 0 0 0 0 0 0 0 0 0 0 0 0 0 0 0
n 486 224 4 1 0 1 1 1.0265501396209464 2341636.6552977595 1 1 0 0 0 -2.0037482291285187 3.6962517708714815 1 0 63829.75645560972 62792.782961698482 1 0 0 0 0 0 0 0 0 0 0 0 0 0 0 0
n 487 224 4 1 0 1 1 0.91032945934003562 1827253.6618047131 1 1 0 0 0 -1.8875275375370069 3.8124724624629929 1 0 52265.202362146847 116452.63598324393 1 0 0 0 0 0 0 0 0 0 0 0 0 0 0 0
n 488 224 4 1 0 1 1 0.88384523243817881 1723734.2275410462 1 1 0 0 0 -1.8610433153396935 3.8389566846603072 1 0 47115.920804912101 142433.65665876318 1 0 0 0 0 0 0 0 0 0 0 0 0 0 0 0
n 489 224 4 1 0 1 1 0.85978901808924402 1626454.0531013019 1 1 0 0 0 -1.8369870973847005 3.8630129026152993 1 0 45379.283344692281 160822.03889876441 1 0 0 0 0 0 0 0 0 0 0 0 0 0 0 0
n 490 224 4 1 0 1 1 0.82213577009168215 1456299.2071851245 1 1 0 0 0 -1.7993338520424396 3.9006661479575602 1 0 24477.223562671781 174230.48426085938 1 0 0 0 0 0 0 0 0 0 0 0 0 0 0 0
n 491 224 4 1 0 1 1 0.79999969648694969 1360790.7664181576 1 1 0 0 0 -1.7771977782899786 3.9228022217100214 1 0 13928.402792975716 185138.21641628988 1 0 0 0 0 0 0 0 0 0 0 0 0 0 0 0
n 492 224 4 1 0 1 1 0.79092050625523802 1314896.6096310189 1 1 0 0 0 -1.76811858464918 3.9318814153508201 1 0 1305.2015958610511 182919.9221902327 1 0 0 0 0 0 0 0 0 0 0 0 0 0 0 0
n 493 224 4 1 0 1 1 0.79130518244416348 1311067.7673631476 1 1 0 0 0 -1.7685032624441634 3.931496737555837 1 0 -6378.2467166992938 177146.47141373303 1 0 0 0 0 0 0 0 0 0 0 0 0 0 0 0
n 494 224 4 1 0 1 1 0.79518235890317346 1319152.4421659524 1 1 0 0 0 -1.7723804437554453 3.9276195562445548 1 0 -2430.4581687392761 166886.51284130759 1 0 0 0 0 0 0 0 0 0 0 0 0 0 0 0
n 495 224 4 1 0 1 1 0.79040907809256422 1283113.5056416572 1 1 0 0 0 -1.7676071561910498 3.9323928438089504 1 0 11136.999055033535 153132.83543354046 1 0 0 0 0 0 0 0 0 0 0 0 0 0 0 0
n 496 224 4 1 0 1 1 0.77488537765108245 1194158.3794967388 1 1 0 0 0 -1.7520834615033543 3.9479165384966461 1 0 42883.030792395984 131544.44962529867 1 0 0 0 0 0 0 0 0 0 0 0 0 0 0 0
n 497 224 4 1 0 1 1 0.7545014177305186 1072910.5162588938 1 1 0 0 0 -1.7316995017305186 3.9683004982694818 1 0 32963.241717160301 109113.11906271674 1 0 0 0 0 0 0 0 0 0 0 0 0 0 0 0
n 498 224 4 1 0 1 1 0.71214062637008591 851503.35870447103 1 1 0 0 0 -1.6893387081731146 4.0106612918268851 1 0 31977.133126316134 88256.323412040365 1 0 0 0 0 0 0 0 0 0 0 0 0 0 0 0
n 499 224 4 1 0 1 1 0.67923485557838492 674890.05735463393 1 1 0 0 0 -1.6564329425783848 4.0435670574216154 1 0 25791.942210964102 68885.494665911508 1 0 0 0 0 0 0 0 0 0 0 0 0 0 0 0
n 500 224 4 1 0 1 1 0.65414609556537429 544245.05881853879 1 1 0 0 0 -1.6313441805653743 4.0686558194346256 1 0 18319.297027581033 59183.427872604516 1 0 0 0 0 0 0 0 0 0 0 0 0 0 0 0
n 501 224 4 1 0 1 1 0.6382313542413095 461825.02566308418 1 1 0 0 0 -1.6154294352905521 4.0845705647094475 1 0 11176.979833411213 53644.706444550429 1 0 0 0 0 0 0 0 0 0 0 0 0 0 0 0
n 502 224 4 1 0 1 1 0.63210144814143432 430036.32872046833 1 1 0 0 0 -1.6092995308952205 4.090700469104779 1 0 4360.5236069991233 51270.559904511203 1 0 0 0 0 0 0 0 0 0 0 0 0 0 0 0
n 503 224 4 1 0 1 1 0.6361515684791893 451216.99392275716 1 1 0 0 0 -1.613349647725403 4.0866503522745967 1 0 -1878.7853203378627 52131.483678737095 1 0 0 0 0 0 0 0 0 0 0 0 0 0 0 0
n 504 224 4 1 0 1 1 0.64958306611492111 543634.88527440594 1 1 0 0 0 -1.6267811479179501 4.07321885208205 1 0 -6032.2611092476282 57385.483042839056 1 0 0 0 0 0 0 0 0 0 0 0 0 0 0 0
n 505 224 4 1 0 1 1 0.65707958478395545 508414.82436321431 1 1 0 0 0 -1.6342776715377418 4.0657223284622583 1 0 -974.9997911907044 59224.937047408508 1 0 0 0 0 0 0 0 0 0 0 0 0 0 0 0
n 506 224 4 1 0 1 1 0.66070813615532786 490247.15018321032 1 1 0 0 0 -1.637906215500027 4.0620937844999734 1 0 -440.09164339229864 58868.745043214338 1 0 0 0 0 0 0 0 0 0 0 0 0 0 0 0
n 507 224 4 1 0 1 1 0.66229949915928799 482267.56788848713 1 1 0 0 0 -1.6394975802577736 4.0605024197422264 1 0 -174.69092759536471 58698.596082075484 1 0 0 0 0 0 0 0 0 0 0 0 0 0 0 0
n 508 224 4 1 0 1 1 0.66275586547242848 479959.75352295756 1 1 0 0 0 -1.639953946373943 4.0600460536260572 1 0 -10.001811441013569 58625.855678923501 1 0 0 0 0 0 0 0 0 0 0 0 0 0 0 0
n 509 224 4 1 0 1 1 0.66235008352422609 481945.90328925737 1 1 0 0 0 -1.6395481685242261 4.060451831475774 1 0 149.95435587064642 58611.130127427692 1 0 0 0 0 0 0 0 0 0 0 0 0 0 0 0
n 510 224 4 1 0 1 1 0.66083749198296293 489416.01133123756 1 1 0 0 0 -1.6380355768844774 4.0619644231155227 1 0 393.46122225731273 58637.937387255151 1 0 0 0 0 0 0 0 0 0 0 0 0 0 0 0
n 511 224 4 1 0 1 1 0.6573658214154382 506533.7293156127 1 1 0 0 0 -1.63456390426771 4.0654360957322897 1 0 852.85230176661321 58677.14446356921 1 0 0 0 0 0 0 0 0 0 0 0 0 0 0 0
n 512 224 4 1 0 1 1 0.65021708658589428 541641.38127210992 1 1 0 0 0 -1.6274151684874087 4.0725848315125912 1 0 1734.5110007650558 58644.50686232555 1 0 0 0 0 0 0 0 0 0 0 0 0 0 0 0
n 513 224 4 1 0 1 1 0.63769993160091798 460818.32914912625 1 1 0 0 0 -1.6148980146994034 4.0851019853005965 1 0 4167.9656892328721 54278.879180434255 1 0 0 0 0 0 0 0 0 0 0 0 0 0 0 0
n 514 224 4 1 0 1 1 0.6348595487080968 443724.71746857546 1 1 0 0 0 -1.6120576280035532 4.0879423719964469 1 0 -3524.823559068916 51931.564521596702 1 0 0 0 0 0 0 0 0 0 0 0 0 0 0 0
n 515 224 4 1 0 1 1 0.64265799527635314 483101.60303554876 1 1 0 0 0 -1.6198560811778677 4.0801439188221327 1 0 -11041.892004623616 53922.786646591936 1 0 0 0 0 0 0 0 0 0 0 0 0 0 0 0
n 516 224 4 1 0 1 1 0.66101402405031817 576904.07806850597 1 1 0 0 0 -1.6382121108041046 4.0617878891958954 1 0 -18611.679391967198 59111.698915505651 1 0 0 0 0 0 0 0 0 0 0 0 0 0 0 0
n 517 224 4 1 0 1 1 0.68987113520130205 724518.26511352672 1 1 0 0 0 -1.6670692219058454 4.0329307780941539 1 0 -26378.184911588331 67668.417789262705 1 0 0 0 0 0 0 0 0 0 0 0 0 0 0 0
n 518 224 4 1 0 1 1 0.7288852192882026 924787.2688124273 1 1 0 0 0 -1.706083299583659 3.9939167004163409 1 0 -33941.105988573858 80715.062398115289 1 0 0 0 0 0 0 0 0 0 0 0 0 0 0 0
n 519 224 4 1 0 1 1 0.7756187100109595 1170208.5251558314 1 1 0 0 0 -1.7528167880602024 3.9471832119397976 1 0 -42692.205884524403 102350.30662092495 1 0 0 0 0 0 0 0 0 0 0 0 0 0 0 0
n 520 224 4 1 0 1 1 0.82685113621757611 1445778.7959950529 1 1 0 0 0 -1.804049222823634 3.895950777176366 1 0 -41586.364535684595 136785.58924564352 1 0 0 0 0 0 0 0 0 0 0 0 0 0 0 0
n 521 224 4 1 0 1 1 0.84321469900084711 1528831.0207279376 1 1 0 0 0 -1.8204127858038759 3.8795872141961238 1 0 -7532.4143571954482 148057.97872615387 1 0 0 0 0 0 0 0 0 0 0 0 0 0 0 0
n 522 224 4 1 0 1 1 0.850567520256862 1564834.6386677953 1 1 0 0 0 -1.8277656005523184 3.8722343994476818 1 0 -6260.0918933349158 149177.86371290896 1 0 0 0 0 0 0 0 0 0 0 0 0 0 0 0
n 523 224 4 1 0 1 1 0.85746835588161807 1596780.7818249397 1 1 0 0 0 -1.8346664339308609 3.8653335660691392 1 0 -7877.3102718667142 148246.35538305811 1 0 0 0 0 0 0 0 0 0 0 0 0 0 0 0
n 524 224 4 1 0 1 1 0.86873026627949723 1648695.4485534539 1 1 0 0 0 -1.8459283522302545 3.8540716477697456 1 0 -16778.523978108929 145874.52669918831 1 0 0 0 0 0 0 0 0 0 0 0 0 0 0 0
n 525 224 4 1 0 1 1 0.88788956460738355 1730161.9114526145 1 1 0 0 0 -1.8650876457551118 3.8349123542448886 1 0 -23448.130336551876 135206.90464732627 1 0 0 0 0 0 0 0 0 0 0 0 0 0 0 0
n 526 224 4 1 0 1 1 0.91790634220321687 1864927.2124216587 1 1 0 0 0 -1.8951044281047313 3.8048955718952686 1 0 -39608.256345513961 123081.76076455748 1 0 0 0 0 0 0 0 0 0 0 0 0 0 0 0
n 527 224 4 1 0 1 1 0.93712309989676534 1943812.95385384 1 1 0 0 0 -1.914321183749037 3.7856788162509627 1 0 -38731.598035876566 110224.60816086151 1 0 0 0 0 0 0 0 0 0 0 0 0 0 0 0
n 528 224 4 1 0 1 1 0.95860185886673199 2036989.5571836079 1 1 0 0 0 -1.9357999446205183 3.7642000553794817 1 0 -51013.847115876117 95082.163617280312 1 0 0 0 0 0 0 0 0 0 0 0 0 0 0 0
n 529 224 4 1 0 1 1 1.0061613843556942 2237064.7933734711 1 1 0 0 0 -1.9833594648481216 3.7166405351518783 1 0 -44454.77024271492 68773.796354752601 1 0 0 0 0 0 0 0 0 0 0 0 0 0 0 0
n 530 224 4 1 0 1 1 1.0554486634089157 2457273.6106208111 1 1 0 0 0 -2.032646752916488 3.6673532470835113 1 0 -48240.519061334882 47638.832406757741 1 0 0 0 0 0 0 0 0 0 0 0 0 0 0 0
n 531 224 4 1 0 1 1 1.1528019199999999 2900444.6649018703 1 1 0 0 0 -2.1299999999999999 3.5699999999999998 1 0 -41872.003696583823 23819.416178757496 1 0 0 0 0 0 0 0 0 0 0 0 0 0 0 0
n 531 6 9 1 0 1 1 1.1528019199999999 2875513.387743732 1 1 0 0 0 0 0 1 0 -23241.633086860089 9.5543506616799792e-13 1 0 0 0 0 0 0 0 0 0 0 0 0 0 0 0
n 532 6 9 1 0 1 1 1.2 3076641.3482611701 1 1 0 0 0 0 0 1 0 2.3885876703442696e-11 0 1 0 0 0 0 0 0 0 0 0 0 0 0 0 0 0
n 533 224 7 1 0 1 1 1.1528019199999999 2902963.1257859883 1 1 0 0 0 -2.1299999999999999 3.5699999999999998 1 0 50690.555176774826 -287.61186627352669 1 0 0 0 0 0 0 0 0 0 0 0 0 0 0 0
n 533 6 9 1 0 1 1 1.1528019199999999 2875513.387743732 1 1 0 0 0 0 0 1 0 23241.633086860089 0 1 0 0 0 0 0 0 0 0 0 0 0 0 0 0 0
n 534 224 7 1 0 1 1 1.0492777099999999 2410845.6205527419 1 1 0 0 0 -2.0264757900000001 3.6735242100000001 1 0 50692.831669035564 -1148.170878287292 1 0 0 0 0 0 0 0 0 0 0 0 0 0 0 0
n 535 224 7 1 0 1 1 0.948111305 1928530.7279609162 1 1 0 0 0 -1.92530939 3.7746906099999999 1 0 49286.921655204394 -1645.7774294381747 1 0 0 0 0 0 0 0 0 0 0 0 0 0 0 0
n 536 224 7 1 0 1 1 0.84963805 1459170.2962302605 1 1 0 0 0 -1.82683613 3.87316387 1 0 48060.619100391166 -1166.4087673016249 1 0 0 0 0 0 0 0 0 0 0 0 0 0 0 0
n 537 6 6 1 0 1 1 0.752801917 973998.8846391507 1 1 0 0 0 0 0 1 0 -23241.633086860089 0 1 0 0 0 0 0 0 0 0 0 0 0 0 0 0 0
n 537 224 7 1 0 1 1 0.752801917 997930.74087258696 1 1 0 0 0 -1.73 3.9700000000000002 1 0 47170.688048065414 -514.08495244470532 1 0 0 0 0 0 0 0 0 0 0 0 0 0 0 0
n 538 6 6 1 0 1 1 0.8 1186747.6617000189 1 1 0 0 0 0 0 1 0 -11620.816543430044 0 1 0 0 0 0 0 0 0 0 0 0 0 0 0 0 0
n 539 6 6 1 0 1 1 0.8 1175126.8451565888 1 1 0 0 0 0 0 1 0 0 0 1 0 0 0 0 0 0 0 0 0 0 0 0 0 0 0
n 540 224 4 1 0 1 1 0.78292316288542785 1259724.5189784435 1 1 0 0 0 -1.7601212476884569 3.9398787523115431 1 0 104108.91092652806 129008.62239957116 1 0 0 0 0 0 0 0 0 0 0 0 0 0 0 0
n 541 224 4 1 0 1 1 0.73479908816158945 1049260.5893053256 1 1 0 0 0 -1.7119971740138611 3.9880028259861389 1 0 92041.935532790623 159421.46975342988 1 0 0 0 0 0 0 0 0 0 0 0 0 0 0 0
n 542 224 4 1 0 1 1 0.69236458330127448 857090.40955917304 1 1 0 0 0 -1.6695626635967307 4.0304373364032688 1 0 67327.699826340729 181556.26934855443 1 0 0 0 0 0 0 0 0 0 0 0 0 0 0 0
n 543 224 4 1 0 1 1 0.63352767015970646 584372.40669082827 1 1 0 0 0 -1.6107257484059201 4.0892742515940803 1 0 39925.688643763715 196604.11020110035 1 0 0 0 0 0 0 0 0 0 0 0 0 0 0 0
n 544 224 4 1 0 1 1 0.60401449193740742 445712.59827976627 1 1 0 0 0 -1.5812125729866502 4.1187874270133502 1 0 16666.13582528702 201566.96723170756 1 0 0 0 0 0 0 0 0 0 0 0 0 0 0 0
n 545 224 4 1 0 1 1 0.59578641220539608 403385.8206383455 1 1 0 0 0 -1.5729844930576677 4.1270155069423318 1 0 -2524.1771497831255 199023.12180925027 1 0 0 0 0 0 0 0 0 0 0 0 0 0 0 0
n 546 224 4 1 0 1 1 0.60532209452639119 435913.37464436342 1 1 0 0 0 -1.582520174526391 4.117479825473608 1 0 -21853.405011413273 184943.26092819302 1 0 0 0 0 0 0 0 0 0 0 0 0 0 0 0
n 547 224 4 1 0 1 1 0.62935614924243888 523412.53374134004 1 1 0 0 0 -1.6065542340947108 4.0934457659052894 1 0 -21958.481699431166 157946.38845085423 1 0 0 0 0 0 0 0 0 0 0 0 0 0 0 0
n 548 224 4 1 0 1 1 0.64626828648286971 579499.47770105395 1 1 0 0 0 -1.6234663693351414 4.0765336306648585 1 0 -10164.833449926839 134755.0462935853 1 0 0 0 0 0 0 0 0 0 0 0 0 0 0 0
n 549 224 4 1 0 1 1 0.64827702966798317 572555.73293201497 1 1 0 0 0 -1.6254751125694977 4.0745248874305027 1 0 2793.7591909500534 118595.32880246433 1 0 0 0 0 0 0 0 0 0 0 0 0 0 0 0
n 550 224 4 1 0 1 1 0.64475069747117453 542098.73251961707 1 1 0 0 0 -1.6219487844711746 4.0780512155288262 1 0 15629.112645442592 103742.20165612041 1 0 0 0 0 0 0 0 0 0 0 0 0 0 0 0
n 551 224 4 1 0 1 1 0.69671794486124095 804954.10455953248 1 1 0 0 0 -1.6739160271074547 4.026083972892545 1 0 -10907.539074613856 120277.21438326837 1 0 0 0 0 0 0 0 0 0 0 0 0 0 0 0
n 552 224 4 1 0 1 1 0.70194435919426712 846306.88445017824 1 1 0 0 0 -1.6791424422435099 4.0208575577564902 1 0 -89.4663600529436 137294.46873237699 1 0 0 0 0 0 0 0 0 0 0 0 0 0 0 0
n 553 224 4 1 0 1 1 0.70013185964310309 850665.63467862166 1 1 0 0 0 -1.677329941840074 4.0226700581599264 1 0 -986.25173951390684 150275.80022182595 1 0 0 0 0 0 0 0 0 0 0 0 0 0 0 0
n 554 224 4 1 0 1 1 0.70326203784743491 871486.78478198452 1 1 0 0 0 -1.6804601196504638 4.0195398803495364 1 0 -7237.1410495334167 156057.58287136295 1 0 0 0 0 0 0 0 0 0 0 0 0 0 0 0
n 555 224 4 1 0 1 1 0.7148493884044651 929522.41282038554 1 1 0 0 0 -1.6920474677984072 4.0079525322015925 1 0 -17243.881295724615 158243.26559483318 1 0 0 0 0 0 0 0 0 0 0 0 0 0 0 0
n 556 224 4 1 0 1 1 0.73914776986874242 1045494.0800096373 1 1 0 0 0 -1.7163458547702568 3.9836541452297434 1 0 -34403.635442874438 155892.84371856859 1 0 0 0 0 0 0 0 0 0 0 0 0 0 0 0
n 557 224 4 1 0 1 1 0.78362538053277109 1252630.7718834917 1 1 0 0 0 -1.7608234595820138 3.9391765404179861 1 0 -58068.849776849631 144082.94255523983 1 0 0 0 0 0 0 0 0 0 0 0 0 0 0 0
n 558 224 4 1 0 1 1 0.81571189932480503 1395169.377029144 1 1 0 0 0 -1.7929099852263197 3.9070900147736802 1 0 -72185.372376553685 126159.17254082752 1 0 0 0 0 0 0 0 0 0 0 0 0 0 0 0
n 559 224 4 1 0 1 1 0.85229797890082981 1552446.7819236931 1 1 0 0 0 -1.8294960656053734 3.8705039343946268 1 0 -75628.090989755568 104142.36595739596 1 0 0 0 0 0 0 0 0 0 0 0 0 0 0 0
n 560 224 4 1 0 1 1 0.93024955486326688 1900894.4670298088 1 1 0 0 0 -1.9074476338632667 3.7925523661367331 1 0 -76300.492840969295 74427.202174231468 1 0 0 0 0 0 0 0 0 0 0 0 0 0 0 0
n 561 224 4 1 0 1 1 1.0073827414392058 2242287.2661504969 1 1 0 0 0 -1.9845808219316332 3.7154191780683661 1 0 -68974.35812976025 43050.832253230838 1 0 0 0 0 0 0 0 0 0 0 0 0 0 0 0
n 562 6 6 1 0 1 1 0.8 1175126.8451565888 1 1 0 0 0 0 0 1 0 0 0 1 0 0 0 0 0 0 0 0 0 0 0 0 0 0 0
n 563 6 6 1 0 1 1 0.8 1186747.6617000189 1 1 0 0 0 0 0 1 0 11620.816543430044 -9.5543506616799792e-13 1 0 0 0 0 0 0 0 0 0 0 0 0 0 0 0
n 564 6 6 1 0 1 1 0.752801917 973998.8846391507 1 1 0 0 0 0 0 1 0 23241.633086860089 0 1 0 0 0 0 0 0 0 0 0 0 0 0 0 0 0
n 564 224 7 1 0 1 1 0.752801917 999244.78085732018 1 1 0 0 0 -1.73 3.9700000000000002 1 0 -48487.346959132068 -132.97266758903163 1 0 0 0 0 0 0 0 0 0 0 0 0 0 0 0
n 565 224 7 1 0 1 1 0.851132864 1466743.2130704441 1 1 0 0 0 -1.82833095 3.8716690499999999 1 0 -48539.312831568932 -477.52525837112762 1 0 0 0 0 0 0 0 0 0 0 0 0 0 0 0
n 566 224 7 1 0 1 1 0.950376771 1939133.9003560734 1 1 0 0 0 -1.9275748500000001 3.7724251500000001 1 0 -49142.024375469526 -767.85676717149727 1 0 0 0 0 0 0 0 0 0 0 0 0 0 0 0
n 567 224 7 1 0 1 1 1.05102991 2418317.7797566429 1 1 0 0 0 -2.02822799 3.6717720100000002 1 0 -49844.509114137436 -623.41615483718238 1 0 0 0 0 0 0 0 0 0 0 0 0 0 0 0
n 568 6 5 1 0 1 1 1.1528019199999999 2875513.387743732 1 1 0 0 0 0 0 1 0 -23241.633086860089 0 1 0 0 0 0 0 0 0 0 0 0 0 0 0 0 0
n 568 224 7 1 0 1 1 1.1528019199999999 2902675.5225288244 1 1 0 0 0 -2.1299999999999999 3.5699999999999998 1 0 -50402.947487763653 -287.61297620507668 1 0 0 0 0 0 0 0 0 0 0 0 0 0 0 0
n 569 6 5 1 0 1 1 1.2 3076641.3482611701 1 1 0 0 0 0 0 1 0 -2.6274464368862691e-11 -9.5543506616799792e-13 1 0 0 0 0 0 0 0 0 0 0 0 0 0 0 0
n 570 224 4 1 0 1 1 1.1528019199999999 2978360.856736368 1 1 0 0 0 -2.1299999999999999 3.5699999999999998 1 0 125172.90824441276 15172.496358861114 1 0 0 0 0 0 0 0 0 0 0 0 0 0 0 0
n 570 6 5 1 0 1 1 1.1528019199999999 2875513.387743732 1 1 0 0 0 0 0 1 0 23241.633086860089 -9.5543506616799792e-13 1 0 0 0 0 0 0 0 0 0 0 0 0 0 0 0
n 571 224 4 1 0 1 1 0.91401290142397529 1845526.4688494429 1 1 0 0 0 -1.8912109796209464 3.808789020379054 1 0 119374.96707940011 47305.791437561522 1 0 0 0 0 0 0 0 0 0 0 0 0 0 0 0
n 572 224 4 1 0 1 1 0.78456744251467425 1265624.6149477051 1 1 0 0 0 -1.7617655276131599 3.9382344723868403 1 0 131329.17067006248 97994.451162463098 1 0 0 0 0 0 0 0 0 0 0 0 0 0 0 0
n 573 3 3 1 0 1 1 0.64330950652956254 754714.306667367 8.3994479520050433e+20 7690585075530542 321264.62351896794 0.20939981390219922 -0.98413234876807532 -1.1705075877265334 -0.090507589390168341 1 1.5192187213934262e+27 232398.13862761436 226418.68425997609 1 930.73128912889081 321330.33156521415 321264.62351896794 -233189.38243550429 687.34749317370995 -232502.03491770921 221078.7809212071 627.54613922521696 221706.32706043235 -232502.03491770921 221706.32706043235 0 0 0 0
n 573 224 4 1 0 1 1 0.64330950652956254 633830.72594340821 1 1 0 0 0 -1.1705075877265334 -0.090507589390168341 1 0 145478.89814747233 142405.27954011521 1 0 0 0 0 0 0 0 0 0 0 0 0 0 0 0
n 574 3 3 1 0 1 1 0.56299485831718976 452548.6096995573 5.2979539950992202e+20 25750098119902720 331059.23664128006 0.20920490725070612 -0.93507426058971466 -1.0901929393171899 -0.010192940936886849 1 2.0237681139916078e+27 199229.97926964695 351565.6858944305 1 8337.813485554163 326308.09043635655 331059.23664128006 -248415.84840347938 912.435032684823 -247503.41326738478 211581.01687450736 8287.7376975309653 219868.75462128106 -247503.41326738478 219868.75462128106 0 0 0 0
n 574 224 4 1 0 1 1 0.56299485831718976 254893.4671998639 1 1 0 0 0 -1.0901929393171899 -0.010192940936886849 1 0 132105.3910078285 158633.80737063455 1 0 0 0 0 0 0 0 0 0 0 0 0 0 0 0
n 575 3 3 1 0 1 1 0.49023094856686883 757440.12434020382 2.9395786157630685e+20 44240179196496360 398180.28779647755 0.20855149621669403 -0.87631759719906677 -1.017429030566869 0.062570968908509841 1 1.07045440569307e+27 95079.556706177493 450058.41014803888 1 56959.906528799598 358027.38139160199 398180.28779647755 -262703.60182750568 1115.5936732746059 -261588.00834627778 243249.70647387535 56948.980547774023 300198.68702164938 -261588.00834627778 300198.68702164938 0 0 0 0
n 575 224 4 1 0 1 1 0.49023094856686883 511439.32990518166 1 1 0 0 0 -1.017429030566869 0.062570968908509841 1 0 100139.76369590091 189114.48710290747 1 0 0 0 0 0 0 0 0 0 0 0 0 0 0 0
n 576 3 3 1 0 1 1 0.41559631248250123 1090600.0943374983 1.0811078229324859e+20 36119318632966080 517134.80699408904 0.20571099548973251 -0.79643288645524857 -0.94279439453174407 0.13720560546825603 1 1.1821889744985633e+26 40080.627701733036 436519.45574487804 1 90482.693448842983 442627.60406587442 517134.80699408904 -268119.4729391599 761.11413490044686 -267358.3587993352 352180.55448806786 90479.492177766399 442660.04666583426 -267358.3587993352 442660.04666583426 0 0 0 0
n 576 224 4 1 0 1 1 0.41559631248250123 868360.79774536437 1 1 0 0 0 -0.94279439453174407 0.13720560546825603 1 0 53292.391814369024 209442.61014411182 1 0 0 0 0 0 0 0 0 0 0 0 0 0 0 0
n 577 3 3 1 0 1 1 0.38674505316993119 1210759.8289347992 5.2877604864375398e+19 27399934259934356 2024918.4945732728 0.19932192417211481 -0.76043137342974931 -0.9139431351699312 0.16605686483006887 1 2.1455106066482966e+25 11097.573636372852 421217.93644185638 1 257149.8091638617 1770722.5323570012 2024918.4945732728 -284556.18089029926 237.18371093040514 -284318.99728327105 1747708.8009145434 257149.69984496009 2004858.5007595036 -284318.99728327105 2004858.5007595036 0 0 0 0
n 577 224 4 1 0 1 1 0.38674505316993119 1004560.759350113 1 1 0 0 0 -0.9139431351699312 0.16605686483006887 1 0 20433.616913787086 214192.57304579017 1 0 0 0 0 0 0 0 0 0 0 0 0 0 0 0
n 578 3 3 1 0 1 1 0.38289013085564927 1224646.2157849132 3.5801215323874611e+19 25361237792152496 1140563.5433534998 0.18775078398318706 -0.75457581323525813 -0.91008821380640637 0.16991178619359354 1 9.1040114900626005e+24 -13559.127729160209 416707.12685714423 1 145804.6335117516 1001014.7598170035 1140563.5433534998 -309862.69212497119 -44.885515324874198 -309907.57787503622 951848.54937320645 145804.6266177668 1097653.1759909734 -309907.57787503622 1097653.1759909734 0 0 0 0
n 578 224 4 1 0 1 1 0.38289013085564927 1018844.519914948 1 1 0 0 0 -0.91008821380640637 0.16991178619359354 1 0 -3225.4751234406212 211101.33095119111 1 0 0 0 0 0 0 0 0 0 0 0 0 0 0 0
n 579 3 3 1 0 1 1 0.40484348479185833 1073878.3841452065 4.3923135933043802e+19 21184910806035676 466585.76119595586 0.17363509936493579 -0.77187386691584081 -0.93204156779185843 0.14795843220814162 1 1.1445782247943509e+25 -76625.599867778379 362516.68666806706 1 39625.573148918578 446480.33996188873 466585.76119595586 -393361.85679250257 -61.649529336240036 -393423.5062514217 211213.49953059765 39625.525186481595 250839.02496329302 -393423.5062514217 250839.02496329302 0 0 0 0
n 579 224 4 1 0 1 1 0.40484348479185833 907372.24888399325 1 1 0 0 0 -0.93204156779185843 0.14795843220814162 1 0 -31915.19323366668 201508.55696078134 1 0 0 0 0 0 0 0 0 0 0 0 0 0 0 0
n 580 3 3 1 0 1 1 0.47065695503233534 631125.64952334831 1.4262438664416553e+20 1252463780888548.5 471082.18057228922 0.16790761535291368 -0.76455566455149981 -0.99785503798309261 0.082144962482437467 1 7.1336575369490024e+24 -66423.67633653598 231297.68285968679 1 975.68985444607642 471194.87358696677 471082.18057228922 -468813.71438712114 15.817354721915343 -468797.89712389221 -47310.715909377286 975.56163617766833 -46335.15427812389 -468797.89712389221 -46335.15427812389 0 0 0 0
n 580 224 4 1 0 1 1 0.47065695503233534 566412.34865215828 1 1 0 0 0 -0.99785503798309261 0.082144962482437467 1 0 -45318.869731030965 169996.11607952035 1 0 0 0 0 0 0 0 0 0 0 0 0 0 0 0
n 581 3 3 1 0 1 1 0.51899554455500463 335449.78842437087 2.5673742397178164e+20 80146742790862.609 556469.77165014879 0.16644012762933191 -0.74182572002569447 -1.0461936304072763 0.033806372759768256 1 1.4791851685271878e+24 -40515.691816115912 170014.72146716632 1 52.061468861711695 556508.91471088992 556469.77165014879 -412984.20469458774 6.0445358491531884 -412978.16014721582 -373023.05496886984 51.709381240600635 -372971.34565115243 -412978.16014721582 -372971.34565115243 0 0 0 0
n 581 224 4 1 0 1 1 0.51899554455500463 299631.11547954124 1 1 0 0 0 -1.0461936304072763 0.033806372759768256 1 0 -30205.860532761875 135634.23765020285 1 0 0 0 0 0 0 0 0 0 0 0 0 0 0 0
n 582 3 3 1 0 1 1 0.53585072793952937 228674.29976791149 3.0307594009017922e+20 15951417229842.365 593977.30344139016 0.16610167092478839 -0.71694758675816861 -1.0630488100872577 0.016951189199864779 1 4.10261341914118e+23 -22408.237043114175 146433.75886591952 1 12.17310302049269 593988.77207750361 593977.30344139016 -265614.91879811656 1.4762355624478325 -265613.44250051811 -531292.14149127912 12.083259675192592 -531280.05732081004 -265613.44250051811 -531280.05732081004 0 0 0 0
n 582 224 4 1 0 1 1 0.53585072793952937 196959.24516631506 1 1 0 0 0 -1.0630488100872577 0.016951189199864779 1 0 -14215.546713782011 115552.17372900691 1 0 0 0 0 0 0 0 0 0 0 0 0 0 0 0
n 583 3 3 1 0 1 1 0.54423551240918988 175097.21465450723 3.2715269704993905e+20 3918375084453.4707 2099356.3445070009 0.16592081184906321 -0.68903943049796201 -1.0714335927538892 0.0085664046213025161 1 1.1742629610698024e+23 -5456.0337435019283 134326.42510040931 1 8.4155214479268068 2099364.7502441611 2099356.3445070009 -165243.81513214574 0.30336157534552993 -165243.51179681529 -2092851.3528156844 8.4100519081284748 -2092842.9421542496 -165243.51179681529 -2092842.9421542496 0 0 0 0
n 583 224 4 1 0 1 1 0.54423551240918988 143512.35344795918 1 1 0 0 0 -1.0714335927538892 0.0085664046213025161 1 0 -1738.6992984158021 102837.62467782311 1 0 0 0 0 0 0 0 0 0 0 0 0 0 0 0
n 584 3 3 1 0 1 1 0.54165730683447078 153132.2118798265 3.1885105672011068e+20 924383681098.45923 598169.46664788958 0.16569651395516405 -0.64912297645114903 -1.0688553889329562 0.011144610740907846 1 2.6314047035160446e+22 -1788.4833527000976 100251.18132339367 1 1.0170877701842305 598170.47612423275 598169.46664788958 -101156.75497491956 0.069463053506332487 -101156.68554264425 -589554.96978009632 1.0147129697004917 -589553.9553794784 -101156.68554264425 -589553.9553794784 0 0 0 0
n 584 224 4 1 0 1 1 0.54165730683447078 142090.41092504477 1 1 0 0 0 -1.0688553889329562 0.011144610740907846 1 0 8005.924353486882 88865.428634399388 1 0 0 0 0 0 0 0 0 0 0 0 0 0 0 0
n 585 3 3 1 0 1 1 0.5324720808000325 174429.21151499695 2.9199963325861973e+20 519336797642.93298 568234.61766835779 0.16562490280371372 -0.62503211632075339 -1.0596701590954891 0.020329836324588887 1 1.2401127641933402e+22 5292.2150361615231 77821.133534408786 1 0.29044982533692004 568234.90820057364 568234.61766835779 -64779.04043279522 0.022649541923488215 -64779.017781130933 -564530.22358233226 0.28956485682105459 -564529.93305011641 -64779.017781130933 -564529.93305011641 0 0 0 0
n 585 224 4 1 0 1 1 0.5324720808000325 173670.71364239726 1 1 0 0 0 -1.0596701590954891 0.020329836324588887 1 0 13716.555466393329 76014.739141437181 1 0 0 0 0 0 0 0 0 0 0 0 0 0 0 0
n 586 3 3 1 0 1 1 0.52409018498220439 207295.16643441422 2.6830954768491561e+20 592978124483.81592 248907.35012428561 0.16557023279246194 -0.62007832794682582 -1.0512882679822044 0.028711732603022795 1 1.1961669360100095e+22 4787.1920592883052 71061.729183237054 1 0.063825506806418686 248907.41266257616 248907.35012428561 -51075.909229027216 0.00070587766252145408 -51075.908736599733 -243610.07869498528 0.063808740635427214 -243610.0146794123 -51075.908736599733 -243610.0146794123 0 0 0 0
n 586 224 4 1 0 1 1 0.52409018498220439 203577.34483574197 1 1 0 0 0 -1.0512882679822044 0.028711732603022795 1 0 11070.253070135584 66591.041605105085 1 0 0 0 0 0 0 0 0 0 0 0 0 0 0 0
n 587 3 3 1 0 1 1 0.5188196618091091 227812.58343505432 2.5377480168550013e+20 745112664414.55579 156483.96745890443 0.16552477947458744 -0.62071184301128279 -1.0460177421045656 0.033982255125360815 1 1.3457116781667104e+22 3206.8533478079403 67021.685197959814 1 0.028930876596833237 156483.99306513363 156483.96745890443 -42413.348090242151 -0.005765037948383866 -42413.353851643718 -150624.81460300638 0.028258870115646807 -150624.78653463977 -42413.353851643718 -150624.78653463977 0 0 0 0
n 587 224 4 1 0 1 1 0.5188196618091091 221545.80452420845 1 1 0 0 0 -1.0460177421045656 0.033982255125360815 1 0 7445.1293204054546 60374.017074863295 1 0 0 0 0 0 0 0 0 0 0 0 0 0 0 0
n 588 3 3 1 0 1 1 0.51847063008868177 226683.27809330428 2.5270056179163755e+20 799439103349.96582 98563.12513378165 0.16548258552875053 -0.62218214650392623 -1.0456687101379245 0.034331287031015262 1 1.4338577945951279e+22 1312.6068976465119 65161.754581303328 1 0.017563876432817333 98563.135967186303 98563.12513378165 -37364.258192651039 -0.0081093085682406273 -37364.266268461783 -91195.180867003073 0.015268964232624384 -91195.165601751054 -37364.266268461783 -91195.165601751054 0 0 0 0
n 588 224 4 1 0 1 1 0.51847063008868177 218619.20041755258 1 1 0 0 0 -1.0456687101379245 0.034331287031015262 1 0 3586.3926292011852 56996.731733371249 1 0 0 0 0 0 0 0 0 0 0 0 0 0 0 0
n 589 3 3 1 0 1 1 0.52518657753521902 192717.87921920666 2.7087553242229395e+20 668820581202.47083 49821.242407923375 0.16543674476315726 -0.62428623038808806 -1.0523846632397627 0.027615339859856734 1 1.3832098963342471e+22 -267.47680829130627 64963.400358708604 1 0.01078039336250965 49821.239453358467 49821.242407923375 -34783.834616491084 -0.009267757274801329 -34783.843874127786 -35485.010187448759 0.0046961135729017183 -35485.005509387658 -34783.843874127786 -35485.005509387658 0 0 0 0
n 589 224 4 1 0 1 1 0.52518657753521902 183950.03994031981 1 1 0 0 0 -1.0523846632397627 0.027615339859856734 1 0 111.19896753041154 56189.000468446051 1 0 0 0 0 0 0 0 0 0 0 0 0 0 0 0
n 590 3 3 1 0 1 1 0.54233646571229088 1058763.9242330932 3.1947100077926947e+20 401746208929.66821 34650.038572723512 0.16538224509947311 -0.62825945186593724 -1.0695345478107765 0.010465451249678796 1 1.1677102302145242e+22 -806.94636998486669 65543.895544219515 1 0.0099700294325241901 34650.029561300551 34650.038572723512 -32878.825464409383 -0.0098738467235171806 -32878.835312959069 -7077.9307740492404 0.00011162169141203343 -7077.9306755637426 -32878.835312959069 -7077.9306755637426 0 0 0 0
n 590 224 4 1 0 1 1 0.54233646571229088 1050746.9024353307 1 1 0 0 0 -1.0695345478107765 0.010465451249678796 1 0 -1971.2692341593461 57470.777884707779 1 0 0 0 0 0 0 0 0 0 0 0 0 0 0 0
n 591 3 3 1 0 1 1 0.55362358005703072 1003310.1693863169 3.5294488243719294e+20 311061804461.26135 32269.30896661531 0.16534287461093888 -0.63293286325421305 -1.0808216594017301 -0.00082166221051584686 1 1.1128060369854959e+22 -603.40018896480024 66038.082472098642 1 0.0098500128885692494 32269.299659735854 32269.30896661531 -31105.93834886176 -0.0098175719136201437 -31105.948148168703 -774.67634123699725 -0.00054273609713922856 -774.67688290723027 -31105.948148168703 -774.67688290723027 0 0 0 0
n 591 224 4 1 0 1 1 0.55362358005703072 995884.10833539278 1 1 0 0 0 -1.0808216594017301 -0.00082166221051584686 1 0 -1099.6823071534336 58561.295481143643 1 0 0 0 0 0 0 0 0 0 0 0 0 0 0 0
n 592 3 3 1 0 1 1 0.55861407486187065 978898.78122000932 3.6808641474875746e+20 296045173255.38806 30313.890062190436 0.16531609628557636 -0.63664421079931899 -1.0858121596156569 -0.0058121578277416479 1 1.1559176290704285e+22 -336.03653952457194 66302.061520694668 1 0.0095975668363589145 30313.88075531098 30313.890062190436 -29654.366125308014 -0.0095833553791569055 -29654.375727643957 581.16888540097784 -0.00045419701644889914 581.16843236769216 -29654.375727643957 581.16843236769216 0 0 0 0
n 592 224 4 1 0 1 1 0.55861407486187065 971572.53472776129 1 1 0 0 0 -1.0858121596156569 -0.0058121578277416479 1 0 -550.60136558938996 58922.842141804031 1 0 0 0 0 0 0 0 0 0 0 0 0 0 0 0
n 593 3 3 1 0 1 1 0.56062649202809345 969082.89731287386 3.7422076361134748e+20 307526162881.38092 28984.909778335437 0.16529360026987391 -0.63964024988421908 -1.0878245798311226 -0.0078245751083963633 1 1.2421399729690934e+22 -149.01416161239689 66415.70836740965 1 0.0094180101466146224 28984.900422213235 28984.909778335437 -28797.35217606611 -0.0094139700745609796 -28797.361581431065 349.27622407860673 -0.00026198988777248174 349.27596210718502 -28797.361581431065 349.27596210718502 0 0 0 0
n 593 224 4 1 0 1 1 0.56062649202809345 961753.61599003908 1 1 0 0 0 -1.0878245798311226 -0.0078245751083963633 1 0 -245.41940943304678 59031.283537580603 1 0 0 0 0 0 0 0 0 0 0 0 0 0 0 0
n 594 3 3 1 0 1 1 0.56117616372549528 966395.29843422165 3.7585660736694826e+20 332262740473.14917 28479.298089631706 0.1652724554282109 -0.64218998773259928 -1.0883742438239807 -0.0083742465057982038 1 1.3531464329273589e+22 -14.388443518769744 66431.897413389321 1 0.0093472660937274528 28479.288782752246 28479.298089631706 -28472.589996224415 -0.0093468254203715965 -28472.59935234662 -604.79698907016871 -8.6320272369978446e-05 -604.79707770711593 -28472.59935234662 -604.79707770711593 0 0 0 0
n 594 224 4 1 0 1 1 0.56117616372549528 959078.7118919366 1 1 0 0 0 -1.0883742438239807 -0.0083742465057982038 1 0 -57.819836091934334 59059.670504778253 1 0 0 0 0 0 0 0 0 0 0 0 0 0 0 0
n 595 3 3 1 0 1 1 0.56068353961481698 968766.23005866888 3.7426760492926376e+20 370651020283.39142 28849.164854312559 0.16525141902973259 -0.64452389501167706 -1.0878816252208749 -0.0078816219394383345 1 1.4941348656988151e+22 118.00640276599169 66362.637487697619 1 0.0094282700702246966 28849.155547433103 28849.164854312559 -28632.528571958133 -0.0094248428734182328 -28632.538026565835 -1811.0242404991361 0.00020685273358526059 -1811.0240336795925 -28632.538026565835 -1811.0240336795925 0 0 0 0
n 595 224 4 1 0 1 1 0.56068353961481698 961509.39220521285 1 1 0 0 0 -1.0878816252208749 -0.0078816219394383345 1 0 101.98626630748318 59051.60848200239 1 0 0 0 0 0 0 0 0 0 0 0 0 0 0 0
n 596 3 3 1 0 1 1 0.55874996173049229 978150.05047747772 3.6824014664345361e+20 436469089208.13458 30029.022091974646 0.16522930745721487 -0.64681600464147815 -1.0859480437304925 -0.0059480444547726904 1 1.6969005725931392e+22 291.92646960433143 66182.799030946713 1 0.009663583486909608 30029.012785095187 30029.022091974646 -29266.74385357662 -0.009646181789006664 -29266.753505155313 -2941.9996938324584 0.00047158831526822418 -2941.9992211020735 -29266.753505155313 -2941.9992211020735 0 0 0 0
n 596 224 4 1 0 1 1 0.55874996173049229 971020.69028149312 1 1 0 0 0 -1.0859480437304925 -0.0059480444547726904 1 0 304.95882052059204 59003.553961074722 1 0 0 0 0 0 0 0 0 0 0 0 0 0 0 0
n 597 3 3 1 0 1 1 0.55389428278456077 1001856.4551609406 3.5334913146582906e+20 576254363784.84521 31705.607035607514 0.1652033219045913 -0.64914284190256433 -1.0810923669815318 -0.0010923652616443083 1 2.0486451804015964e+22 504.50100373967234 65842.851717037949 1 0.010002186030601011 31705.597777970808 31705.607035607514 -30345.709987596118 -0.0099497625453028177 -30345.719934631306 -3740.196213406874 0.00073510058938957787 -3740.1954747656473 -30345.719934631306 -3740.1954747656473 0 0 0 0
n 597 224 4 1 0 1 1 0.55389428278456077 994911.48492894601 1 1 0 0 0 -1.0810923669815318 -0.0010923652616443083 1 0 602.9251737161743 58856.686478974472 1 0 0 0 0 0 0 0 0 0 0 0 0 0 0 0
n 598 3 3 1 0 1 1 0.54285948908225268 1056177.0494820387 3.2037749788002963e+20 967443324537.29846 32682.976417399175 0.1651646049201643 -0.6515021930814926 -1.0700575691314951 0.0099424282888837447 1 2.7992632836348199e+22 512.8054436418646 65397.462875588048 1 0.010281187909165219 32682.967159762462 32682.976417399175 -31494.326640788004 -0.010121114703757244 -31494.336735551438 -3519.2451829479642 0.00076292863169524804 -3519.2444196853635 -31494.336735551438 -3519.2444196853635 0 0 0 0
n 598 224 4 1 0 1 1 0.54285948908225268 1049187.1565679177 1 1 0 0 0 -1.0700575691314951 0.0099424282888837447 1 0 935.22287779160149 58378.940719947059 1 0 0 0 0 0 0 0 0 0 0 0 0 0 0 0
n 599 3 3 1 0 1 1 0.52628998605392707 187955.25698657834 2.730373647590865e+20 1959807416254.3518 32565.916457303781 0.16511123947655384 -0.65318280556275121 -1.0534880669554416 0.026511931165770004 1 4.0932317322320772e+22 -422.97985281472006 65416.467129496472 1 0.01065476762632178 32565.906707239588 32565.916457303781 -32362.780665349273 -0.010096280403889102 -32362.790760112712 2165.6352274660017 0.00012008051914886882 2165.6353505728725 -32362.790760112712 2165.6353505728725 0 0 0 0
n 599 224 4 1 0 1 1 0.52628998605392707 179552.84174236463 1 1 0 0 0 -1.0534880669554416 0.026511931165770004 1 0 900.11515195176037 57001.855933774721 1 0 0 0 0 0 0 0 0 0 0 0 0 0 0 0
n 600 3 3 1 0 1 1 0.52037546583759831 219440.37596670326 2.567406041992209e+20 2549017768288.9277 40978.882403557145 0.16506948875977534 -0.65406380407450482 -1.047573552739113 0.032426451547628854 1 4.7046486381355092e+22 -2325.4898689349916 66928.988186144416 1 0.010981355382576677 40978.873835318918 40978.882403557145 -33430.75168152438 -0.010391896342594832 -33430.762071744306 23679.377631769214 0.00037214437918382858 23679.377976468455 -33430.762071744306 23679.377976468455 0 0 0 0
n 600 224 4 1 0 1 1 0.52037546583759831 209052.46897613117 1 1 0 0 0 -1.047573552739113 0.032426451547628854 1 0 -2266.7133452186422 56534.259105202385 1 0 0 0 0 0 0 0 0 0 0 0 0 0 0 0
n 601 3 3 1 0 1 1 0.52191917682233391 216684.06478929834 2.6086187514494711e+20 2484115104727.7637 50337.718573459875 0.16503218855976701 -0.65494074973734684 -1.0491172558715767 0.030882740282590374 1 4.7331762249591337e+22 -4605.4937482469977 70541.996594745709 1 0.01689059402277587 50337.701830925398 50337.718573459875 -35764.163438221694 -0.011997747919016947 -35764.175404209571 35419.862277466185 0.011636897304605877 35419.87389875482 -35764.175404209571 35419.87389875482 0 0 0 0
n 601 224 4 1 0 1 1 0.52191917682233391 204739.88652979245 1 1 0 0 0 -1.0491172558715767 0.030882740282590374 1 0 -6428.4956914687828 58394.774233282937 1 0 0 0 0 0 0 0 0 0 0 0 0 0 0 0
n 602 3 3 1 0 1 1 0.5291062075024443 189104.92811156524 2.8068009017783566e+20 2014017578874.2131 63269.582767528205 0.16499354467729077 -0.65670440877658698 -1.0563042914039589 0.023695709917252859 1 4.4427201107044273e+22 -6787.4786269167298 76568.323657348898 1 0.063226302823490024 63269.52367623007 63269.582767528205 -39349.410951929109 -0.019498837782098846 -39349.430452057488 49542.677164809647 0.060130573237224934 49542.737240962757 -39349.430452057488 49542.737240962757 0 0 0 0
n 602 224 4 1 0 1 1 0.5291062075024443 176089.03362940834 1 1 0 0 0 -1.0563042914039589 0.023695709917252859 1 0 -10822.661368067225 62928.706242956236 1 0 0 0 0 0 0 0 0 0 0 0 0 0 0 0
n 603 3 3 1 0 1 1 0.54071539313249894 142961.41116512963 3.1389045951787218e+20 1602637829690.1299 103935.81675660454 0.16495095166214577 -0.66240690162860461 -1.0679134730832562 0.012086524262576746 1 4.4213268448345755e+22 -8285.0370282350978 85311.099854558328 1 0.32466435567491242 103935.50308029693 103935.81675660454 -44071.843365533517 -0.055853666215211872 -44071.89920681026 94128.055328029397 0.31982330649172042 94128.374913466818 -44071.89920681026 94128.374913466818 0 0 0 0
n 603 224 4 1 0 1 1 0.54071539313249894 129267.67646262041 1 1 0 0 0 -1.0679134730832562 0.012086524262576746 1 0 -15020.712086813845 70434.874904627533 1 0 0 0 0 0 0 0 0 0 0 0 0 0 0 0
n 604 3 3 1 0 1 1 0.5553208677569087 110039.44708016132 3.5761605980355278e+20 2104852981580.7493 440506.62089716218 0.16490257435535188 -0.68405950845263652 -1.0825189506091806 -0.0025189504796737979 1 7.5372798575237747e+22 -7900.1450206913887 97638.634388012084 1 3.6624467393972888 440502.9631458075 440506.62089716218 -50833.911650910763 -0.23409313016591773 -50834.146046393376 437559.85407194385 3.6549577791064896 437563.5088687336 -50834.146046393376 437563.5088687336 0 0 0 0
n 604 224 4 1 0 1 1 0.5553208677569087 95460.394238272711 1 1 0 0 0 -1.0825189506091806 -0.0025189504796737979 1 0 -18371.480257509549 81329.516367810706 1 0 0 0 0 0 0 0 0 0 0 0 0 0 0 0
n 605 3 3 1 0 1 1 0.57051017088253964 208726.30070042668 4.0523023504894067e+20 7314423500650.0762 217092.83009509966 0.16484346396902522 -0.73145019440273118 -1.0977082575378403 -0.017708253482539647 1 3.3631173833967868e+23 -1837.9363135166557 124476.74873678296 1 6.9182977003268906 217086.11781605874 217092.83009509966 -74964.175141381842 -0.74598610764875617 -74964.921169020832 203731.8872427223 6.8779610446061827 203738.76546982545 -74964.921169020832 203738.76546982545 0 0 0 0
n 605 224 4 1 0 1 1 0.57051017088253964 186780.7503437089 1 1 0 0 0 -1.0977082575378403 -0.017708253482539647 1 0 -18634.095971372051 100837.49010778632 1 0 0 0 0 0 0 0 0 0 0 0 0 0 0 0
n 606 3 3 1 0 1 1 0.57876840821133457 293920.07804635086 4.3164132943055317e+20 59417393837322.57 524187.90002127778 0.16470052166984667 -0.79386176498163319 -1.1059664873098201 -0.025966491096561805 1 3.0996864395598625e+24 11320.763783846427 170076.65604159897 1 96.521545404513844 524092.49712043512 524187.90002127778 -113524.42628777807 -6.3452729844547315 -113530.77170834303 511649.40118220676 96.312752211675686 511745.71507389564 -113530.77170834303 511745.71507389564 0 0 0 0
n 606 224 4 1 0 1 1 0.57876840821133457 239612.16238686693 1 1 0 0 0 -1.1059664873098201 -0.025966491096561805 1 0 2121.267742555533 116125.72076271185 1 0 0 0 0 0 0 0 0 0 0 0 0 0 0 0
n 607 3 3 1 0 1 1 0.56771730097826012 295640.33721138275 3.9514547868792016e+20 582345148586495.25 441046.50706531073 0.16448783836686046 -0.8418178035450411 -1.0949153877812892 -0.014915383193032915 1 2.5459671835042228e+25 32236.932450423923 222395.82254691471 1 807.68559227601406 440289.00980535947 441046.50706531073 -157457.76693840465 -8.9033525157782947 -157466.67002732397 411170.82964959618 807.63652187718583 411978.46636844432 -157466.67002732397 411978.46636844432 0 0 0 0
n 607 224 4 1 0 1 1 0.56771730097826012 198091.91061425203 1 1 0 0 0 -1.0949153877812892 -0.014915383193032915 1 0 9402.1131101332485 126823.63252157161 1 0 0 0 0 0 0 0 0 0 0 0 0 0 0 0
n 608 3 3 1 0 1 1 0.54475591205308982 317328.80436074827 3.2296437965154818e+20 1940581304278747.8 365171.17562201148 0.16398981632904067 -0.84997518945584327 -1.0719539929053616 0.0080460055964176984 1 5.6676114659451582e+25 11337.811574116275 278857.58401571494 1 5603.5288736739039 370145.89326100983 365171.17562201148 -169006.3456994161 -3.5412871973867541 -169009.88723788445 -329309.62800096342 5603.5277410906892 -323706.10016138718 -169009.88723788445 -323706.10016138718 0 0 0 0
n 608 224 4 1 0 1 1 0.54475591205308982 184611.1487158204 1 1 0 0 0 -1.0719539929053616 0.0080460055964176984 1 0 9469.310651034466 146063.69370220517 1 0 0 0 0 0 0 0 0 0 0 0 0 0 0 0
n 609 3 3 1 0 1 1 0.54059983803952938 343940.70997157809 3.0923614270301726e+20 2342770366281696.5 1755180.8167756011 0.16347399378364838 -0.85068861481265234 -1.0677979198425582 0.012202079085092006 1 6.2729152083109106e+25 -2321.6514607090653 285929.48678795568 1 13567.291635182606 1768700.8663952057 1755180.8167756011 -145064.58148029292 -14.205805267070343 -145078.7875207926 -1762741.9029200515 13567.28419952759 -1749174.6196561363 -145078.7875207926 -1749174.6196561363 0 0 0 0
n 609 224 4 1 0 1 1 0.54059983803952938 215814.02568913286 1 1 0 0 0 -1.0677979198425582 0.012202079085092006 1 0 -2192.2981912676737 157796.99974003341 1 0 0 0 0 0 0 0 0 0 0 0 0 0 0 0
n 610 3 3 1 0 1 1 0.54825817138324551 319025.33879737015 3.3055501042361506e+20 3135545716392677.5 979571.5371993382 0.16303910363219803 -0.86588271721510945 -1.0754562562847598 0.0045437455672850749 1 9.5931252899851173e+25 -14066.764772107599 297094.76688903495 1 10746.930699015749 990237.2752236448 979571.5371993382 -115848.70321918186 -54.521517899135496 -115903.22479026314 -983437.30469630181 10746.792376135361 -972690.51310805045 -115903.22479026314 -972690.51310805045 0 0 0 0
n 610 224 4 1 0 1 1 0.54825817138324551 184932.61731895621 1 1 0 0 0 -1.0754562562847598 0.0045437455672850749 1 0 -13538.128799240412 162772.84799253609 1 0 0 0 0 0 0 0 0 0 0 0 0 0 0 0
n 611 3 3 1 0 1 1 0.5702271153089753 398845.17020474863 3.9751509172960146e+20 4886512923886275 350297.97072984301 0.16272039754513551 -0.89932312606588449 -1.0974252023089754 -0.017425198008975309 1 2.1620523858992537e+26 -39452.884394543034 313535.85449022125 1 8933.3181562484315 358905.66766650305 350297.97072984301 -89312.746806733485 -142.81845426795812 -89455.56505762889 -347615.46166717686 8932.1764631256701 -338683.28505632293 -89455.56505762889 -338683.28505632293 0 0 0 0
n 611 224 4 1 0 1 1 0.5702271153089753 251599.25955237576 1 1 0 0 0 -1.0974252023089754 -0.017425198008975309 1 0 -32545.270302433866 165594.55941107916 1 0 0 0 0 0 0 0 0 0 0 0 0 0 0 0
n 612 3 3 1 0 1 1 0.62308404767339753 649275.73227081168 5.7796568907661876e+20 6654656563424265 141862.78892300127 0.16252152934063482 -0.9601657036427651 -1.1502821314764267 -0.070282130188170366 1 6.2242863056660757e+26 -118660.96840129016 291977.75297227479 1 6720.9024802581762 147161.31604238704 141862.78892300127 -85712.532156606394 -179.72540574145168 -85892.257355035865 -119623.59617845001 6718.4989909491915 -112905.09728598633 -85892.257355035865 -112905.09728598633 0 0 0 0
n 612 224 4 1 0 1 1 0.62308404767339753 508321.92410510138 1 1 0 0 0 -1.1502821314764267 -0.070282130188170366 1 0 -66897.498925794556 160859.01232400889 1 0 0 0 0 0 0 0 0 0 0 0 0 0 0 0
n 613 3 3 1 0 1 1 0.67630259250697344 834110.98210956599 7.8277053420894355e+20 2002421428736536.8 136260.96586737633 0.162462192458073 -0.98233289328326323 -1.2035006784084878 -0.12350067550697338 1 3.4354437925908952e+26 -154433.63089168016 192786.23324671216 1 715.03660198890964 136599.6540442073 136260.96586737633 -113264.91257161129 -69.540689131107669 -113334.45318096913 -76357.378556403564 711.64698724806135 -75645.731219531997 -113334.45318096913 -75645.731219531997 0 0 0 0
n 613 224 4 1 0 1 1 0.67630259250697344 761240.02313590166 1 1 0 0 0 -1.2035006784084878 -0.12350067550697338 1 0 -97583.633684988396 144234.14389163099 1 0 0 0 0 0 0 0 0 0 0 0 0 0 0 0
n 614 3 3 1 0 1 1 0.73962164811320252 1061245.6355611687 1.0530198612070196e+21 200425728523758.03 170547.57281627166 0.16243681234444246 -0.98614751482138263 -1.2668197340147169 -0.18681973011320258 1 6.2227829878433089e+25 -124721.14591403127 120098.16430292008 1 7.9606039869240259 170543.07547605591 170547.57281627166 -125070.47643365673 -7.7636208794170711 -125078.24004537701 -115940.43704283761 1.7599451314763148 -115938.67710700807 -125078.24004537701 -115938.67710700807 0 0 0 0
n 614 224 4 1 0 1 1 0.73962164811320252 1045294.7772481688 1 1 0 0 0 -1.2668197340147169 -0.18681973011320258 1 0 -112865.00630233761 109413.22800827633 1 0 0 0 0 0 0 0 0 0 0 0 0 0 0 0
n 615 224 4 1 0 1 1 0.85515617152246082 1565470.5315751419 1 1 0 0 0 -1.8323542496209464 3.8676457503790536 1 0 -105895.23003581249 72158.081060509008 1 0 0 0 0 0 0 0 0 0 0 0 0 0 0 0
n 616 224 4 1 0 1 1 0.96226591700363651 2052871.8438243314 1 1 0 0 0 -1.9394639973483356 3.7605360026516643 1 0 -94918.417690722112 48005.399414865118 1 0 0 0 0 0 0 0 0 0 0 0 0 0 0 0
n 617 224 4 1 0 1 1 1.1528019199999999 2945301.2702523158 1 1 0 0 0 -2.1299999999999999 3.5699999999999998 1 0 -90683.839735274698 20758.900377363851 1 0 0 0 0 0 0 0 0 0 0 0 0 0 0 0
n 617 6 9 1 0 1 1 1.1528019199999999 2875513.387743732 1 1 0 0 0 0 0 1 0 -23241.633086860089 1.9108701372602707e-12 1 0 0 0 0 0 0 0 0 0 0 0 0 0 0 0
n 618 6 9 1 0 1 1 1.2 3076641.3482611701 1 1 0 0 0 0 0 1 0 2.3885876703442696e-11 4.7771753406885391e-13 1 0 0 0 0 0 0 0 0 0 0 0 0 0 0 0
n 619 224 7 1 0 1 1 1.1528019199999999 2902312.3744939845 1 1 0 0 0 -2.1299999999999999 3.5699999999999998 1 0 50040.395290179964 -149.87150790094805 1 0 0 0 0 0 0 0 0 0 0 0 0 0 0 0
n 619 6 9 1 0 1 1 1.1528019199999999 2875513.387743732 1 1 0 0 0 0 0 1 0 23241.633086860089 0 1 0 0 0 0 0 0 0 0 0 0 0 0 0 0 0
n 620 224 7 1 0 1 1 1.05102991 2418443.8221013709 1 1 0 0 0 -2.0282279999999999 3.6717719999999998 1 0 49971.530291330811 -536.67116819368982 1 0 0 0 0 0 0 0 0 0 0 0 0 0 0 0
n 621 224 7 1 0 1 1 0.95037678 1939267.9713862364 1 1 0 0 0 -1.92757486 3.7724251400000002 1 0 49275.874537017626 -780.52839870527157 1 0 0 0 0 0 0 0 0 0 0 0 0 0 0 0
n 622 224 7 1 0 1 1 0.85113287 1466820.4951434515 1 1 0 0 0 -1.82833095 3.8716690499999999 1 0 48615.640765916338 -564.2661002524834 1 0 0 0 0 0 0 0 0 0 0 0 0 0 0 0
n 623 6 6 1 0 1 1 0.752801917 973998.8846391507 1 1 0 0 0 0 0 1 0 -23241.633086860089 1.9108701372602707e-12 1 0 0 0 0 0 0 0 0 0 0 0 0 0 0 0
n 623 224 7 1 0 1 1 0.752801917 998933.37646239344 1 1 0 0 0 -1.73 3.9700000000000002 1 0 48175.500068867739 -245.36353270152819 1 0 0 0 0 0 0 0 0 0 0 0 0 0 0 0
n 624 6 6 1 0 1 1 0.8 1186747.6617000189 1 1 0 0 0 0 0 1 0 -11620.816543430044 0 1 0 0 0 0 0 0 0 0 0 0 0 0 0 0 0
n 625 6 6 1 0 1 1 0.8 1175126.8451565888 1 1 0 0 0 0 0 1 0 0 0 1 0 0 0 0 0 0 0 0 0 0 0 0 0 0 0
n 626 3 3 1 0 1 1 0.56602926923808483 469619.4666417535 5.4193301091701463e+20 26448073410041440 190983.70637920365 0.20958719463703282 -0.93880069526828946 -1.0932273557949002 -0.013227352143009167 1 2.1749575254496435e+27 357548.4892613907 193896.21896374683 1 9091.7862942707543 191147.10612924027 190983.70637920365 -25984.900216212936 9051.1302008408638 -16933.770064614822 189372.57573393421 858.84854200234236 190231.4244187405 -16933.770064614822 190231.4244187405 0 0 0 0
n 626 224 4 1 0 1 1 0.56602926923808483 274955.54091901978 1 1 0 0 0 -1.0932273557949002 -0.013227352143009167 1 0 171927.02420893437 124165.06085135337 1 0 0 0 0 0 0 0 0 0 0 0 0 0 0 0
n 627 3 3 1 0 1 1 0.41037295663194129 1138448.6117552374 1.0553582964022387e+20 1.7538904924353386e+17 136164.21913192861 0.209547101754471 -0.83218275066586789 -0.93757103963194122 0.14242896036805869 1 5.4728743747852237e+26 328974.21101991186 323481.53894806857 1 20991.972658081409 120998.02628805353 136164.21913192861 -929.96771629863599 15261.56541118462 14331.597689961709 120994.44781752383 14413.449872800962 135407.89778881028 14331.597689961709 135407.89778881028 0 0 0 0
n 628 3 3 1 0 1 1 0.26001283291216715 1894365.5617659036 1.2636208217791672e+18 2.7032079661467274e+17 3887450.9158595544 0.2131058939855397 -0.69308967518460651 -0.78721091496140994 0.29278908503859014 1 1.2999814619145154e+23 145411.61384084832 481010.5089310187 1 3766193.7648730464 121590.13488335836 3887450.9158595544 9495.7799086365685 11175.260522849159 20671.04043148573 121218.77315807737 3766177.1848396449 3887395.9560280121 20671.04043148573 3887395.9560280121 0 0 0 0
n 629 3 3 1 0 1 1 0.19055666846846886 2175282.4029083061 1.452950578332313e+17 1.3927957769442301e+17 1388706.4047324096 0.22628005446662983 -0.60637524013450794 -0.7177547514684689 0.36224524853153112 1 1.102315662542548e+21 41158.00157148148 451374.21873532538 1 1213013.9165656797 175693.72908399068 1388706.4047324096 1226.0927462349177 3595.2233805230608 4821.316126757979 175689.4508740055 1213008.5885002979 1388698.0383894483 4821.316126757979 1388698.0383894483 0 0 0 0
n 630 3 3 1 0 1 1 0.17196342687652882 2240940.637062097 84547205375848496 91650150911711024 1756377.9670816632 0.23085570908808961 -0.57692094917805992 -0.69916150887652884 0.38083849112347118 1 2.5374554526250205e+20 11196.733414222765 430371.85758081771 1 882990.55776715802 873387.48810290289 1756377.9670816632 72.82260357954361 611.00469244055682 683.82729158825305 873387.48810290289 882990.34602333966 1756377.8341262424 683.82729158825305 1756377.8341262424 0 0 0 0
n 631 3 3 1 0 1 1 0.17088732955634342 2247681.465838999 72702491484916656 89064165551970608 1565569.4570453144 0.22802597689535423 -0.57510265510635539 -0.69808541255634338 0.38191458744365658 1 1.8890742610655271e+20 -6638.2143525212732 432093.23781558673 1 1090263.7845375359 475305.73455364164 1565569.4570453144 -475.72148418480089 -415.50336078782834 -891.22484644991164 475305.49671116663 1090263.7057491383 1565569.2059072973 -891.22484644991164 1565569.2059072973 0 0 0 0
n 632 3 3 1 0 1 1 0.19413604130948664 2122492.6231033728 81456298288381376 1.0507503237209315e+17 223248.95168648881 0.20771926832484894 -0.60263923213039738 -0.72133412330948665 0.35866587669051336 1 2.8424682515221132e+20 -103551.00043516519 404431.77289451053 1 117587.39769673259 105699.78556722353 223248.95168648881 -4752.988213641871 -931.11337838692123 -5684.1015821802421 105592.86774208394 117583.71138458377 223176.57912666773 -5684.1015821802421 223176.57912666773 0 0 0 0
n 633 3 3 1 0 1 1 0.33988371455612393 1289483.7933838791 4.5777320254669773e+18 10561149435304922 27024.049944149079 0.16759103370903589 -0.68890896822412928 -0.86708179755612391 0.2129182024438761 1 6.2018951201621256e+22 -109262.28667359699 254902.71137695498 1 2685.0056503153414 28574.439314509047 27024.049944149079 -19045.526373336685 -498.61078314135113 -19544.137122008116 -21301.794981986055 2638.3029462423369 -18663.492070213641 -19544.137122008116 -18663.492070213641 0 0 0 0
n 634 3 3 1 0 1 1 0.42820605484785385 773279.55716241885 6.3987073794336219e+19 563242426323863.12 211253.23990587742 0.16622388142093794 -0.70144429313804546 -0.95540413684785397 0.12459586315214612 1 6.4571315934620084e+23 -64307.179182207314 169196.60490659354 1 147.28608140927406 211394.18200805699 211253.23990587742 -46404.889790280104 -10.764305658106286 -46415.654058119777 -206237.93196176115 146.89220097512793 -206091.03936585915 -46415.654058119777 -206091.03936585915 0 0 0 0
n 635 3 3 1 0 1 1 0.45839374884737982 588834.48911270709 1.1392028037423848e+20 82404039471023.094 350667.95168845751 0.1659848432996921 -0.68194197177584637 -0.98559183184737975 0.094408168542771648 1 2.9943947104305237e+23 -36416.831405723242 135257.91668772569 1 28.293940407149279 350696.22687461617 350667.95168845751 -74203.505663575605 6.9910084101015642 -74196.514670578486 -342755.86520278204 27.416649672893566 -342728.44881015626 -74196.514670578486 -342728.44881015626 0 0 0 0
n 636 3 3 1 0 1 1 0.47597949564176201 484461.19574782613 1.4965661034072798e+20 17170277030024.182 1197929.385433693 0.1658540437087791 -0.65897989726776696 -1.0031775784940338 0.076822421297632199 1 1.076780523558477e+23 -16083.12733913808 118222.92313091626 1 9.6533448854096111 1197939.0173152895 1197929.385433693 -83343.864364759444 1.3058277124832889 -83342.558447070609 -1195036.2656283434 9.5646161004778794 -1195026.6977623201 -83342.558447070609 -1195026.6977623201 0 0 0 0
n 637 3 3 1 0 1 1 0.49878166504816518 391608.43214934657 1.9994934286218209e+20 134958278304188.64 390763.6838153929 0.16473015967365431 -0.7350835573988096 -1.0259797489496796 0.054020252241986338 1 1.5107677475010988e+24 21930.971597855125 133032.02726014791 1 98.723548159674593 390665.0574842369 390763.6838153929 -65427.888984998914 -12.199275295078904 -65440.088383499351 385147.19774656271 97.966916094813598 385245.16471731692 -65440.088383499351 385245.16471731692 0 0 0 0
n 638 3 3 1 0 1 1 0.46856854310601076 600532.5881349371 1.3123383213027801e+20 1460071653969511 223591.36113781994 0.16454210310550169 -0.76643243762337787 -0.99576662610601074 0.084233374193989213 1 7.040858210262656e+24 55409.5453745345 192292.06552350495 1 854.00134190744188 222767.48169839632 223591.36113781994 -54234.619798129446 17.896888299549222 -54216.723013633615 216064.61491642732 853.81379105142901 216918.42902263234 -54216.723013633615 216918.42902263234 0 0 0 0
n 639 3 3 1 0 1 1 0.40427601207726355 978905.69981524954 3.3499836644805472e+19 6574384884505435 2469706.392293945 0.16392066957144674 -0.74104386239641973 -0.93147409507726364 0.14852590492273643 1 2.0659923376654098e+24 27312.17871992433 271479.26430183847 1 38040.903193013 2507744.509775436 2469706.392293945 -32838.921947904018 41.226208096298386 -32797.695771175349 -2507529.486390064 38040.880836805205 -2469488.6063903854 -32797.695771175349 -2469488.6063903854 0 0 0 0
n 640 3 3 1 0 1 1 0.39680163187956619 1025091.2081945452 2.6637594491641668e+19 7149591373362340 3379774.6461387519 0.16329349922302544 -0.73573830654624606 -0.92399971487956611 0.15600028512043385 1 1.4205956630284341e+24 1966.3482733515452 283494.54859767534 1 48558.663261998947 3428332.7135634944 3379774.6461387519 -15256.46248364848 -22.195947467407979 -15278.65845554029 -3428298.74099134 48558.658189995862 -3379740.0826536161 -15278.65845554029 -3379740.0826536161 0 0 0 0
n 641 3 3 1 0 1 1 0.40034316468405018 1018789.0979308931 2.9120996889935884e+19 9975025248558118 3272003.1240906836 0.16284534369658585 -0.74789181170899199 -0.92754124768405022 0.15245875231594977 1 2.3688475270940885e+24 -6758.8806545419802 293956.20694502507 1 70572.458158935464 3342574.3644764498 3272003.1240906836 -10098.95940637565 -197.17911038831198 -10296.138500021427 -3342559.1090729809 70572.182891971635 -3271986.9232264445 -10296.138500021427 -3271986.9232264445 0 0 0 0
n 642 3 3 1 0 1 1 0.41355031401056708 987396.05461817305 4.1368962721144005e+19 21934305149541536 2565780.4521007803 0.16257896864362104 -0.78148004055925346 -0.94074839605980975 0.13925160394019021 1 1.0512659197655271e+25 -22829.676920070277 324622.49047503714 1 140369.94822319795 2706145.1633576807 2565780.4521007803 -6763.7775504186156 -829.58043491251772 -7593.3579705583088 -2706136.708377772 140367.49691918021 -2565769.2149055847 -7593.3579705583088 -2565769.2149055847 0 0 0 0
n 643 3 3 1 0 1 1 0.45889535321930336 809743.2604196223 1.0821394729861069e+20 53194943516039824 149208.78569679669 0.16246719078381955 -0.84975517728343442 -0.98609343621930334 0.093906563875772328 1 1.744497435434654e+26 -158267.68605864336 327049.45281735144 1 38123.215844792983 187141.07411031585 149208.78569679669 -9189.4610585557293 -1533.7304993173564 -10723.191557873084 -186915.31482092751 38092.351671891927 -148822.96334600655 -10723.191557873084 -148822.96334600655 0 0 0 0
n 644 3 3 1 0 1 1 0.55997478128758449 337106.97364119184 3.6434398607985535e+20 11971791188416970 63110.106187260419 0.16242900209822875 -0.91224237136694608 -1.0871728651890988 -0.0071728639469024547 1 4.449850506063125e+26 -216551.0283840365 211942.92251480391 1 1855.3350076119423 63610.885241874254 63110.106187260419 -28489.204795007161 -1355.3109132716684 -29844.515718127379 -56874.481193647487 1267.043931759154 -55607.437207721305 -29844.515718127379 -55607.437207721305 0 0 0 0
n 645 3 3 1 0 1 1 0.67864862170428664 846021.66358398797 7.9209031659898457e+20 2048879633232611 103863.44813620334 0.16241242778762721 -0.98527190513596297 -1.2058467010982286 -0.12584670465504399 1 3.5993516846962326e+26 -197409.21485782336 149736.87280998967 1 780.32998489895112 103612.85326663539 103863.44813620334 -40040.032915524964 -778.2289543994824 -40818.261865000175 -95563.527241036165 57.22393235800665 -95506.303227920071 -40818.261865000175 -95506.303227920071 0 0 0 0
n 645 224 4 1 0 1 1 0.67864862170428664 771995.18313894444 1 1 0 0 0 -1.2058467010982286 -0.12584670465504399 1 0 -147002.36832923759 92618.602587037225 1 0 0 0 0 0 0 0 0 0 0 0 0 0 0 0
n 646 224 4 1 0 1 1 0.82076878627252503 1418241.0362522299 1 1 0 0 0 -1.7979668694694959 3.902033130530504 1 0 -127705.03586244941 67365.183406459124 1 0 0 0 0 0 0 0 0 0 0 0 0 0 0 0
n 647 224 4 1 0 1 1 0.94266794859835712 1967978.6089894539 1 1 0 0 0 -1.9198660307953281 3.7801339692046718 1 0 -109106.77610428918 35181.664269819958 1 0 0 0 0 0 0 0 0 0 0 0 0 0 0 0
n 648 6 6 1 0 1 1 0.8 1175126.8451565888 1 1 0 0 0 0 0 1 0 0 0 1 0 0 0 0 0 0 0 0 0 0 0 0 0 0 0
n 649 6 6 1 0 1 1 0.8 1186747.6617000189 1 1 0 0 0 0 0 1 0 11620.816543430044 0 1 0 0 0 0 0 0 0 0 0 0 0 0 0 0 0
n 650 6 6 1 0 1 1 0.752801917 973998.8846391507 1 1 0 0 0 0 0 1 0 23241.633086860089 -1.9108701372602707e-12 1 0 0 0 0 0 0 0 0 0 0 0 0 0 0 0
n 650 224 7 1 0 1 1 0.752801917 999423.51214011502 1 1 0 0 0 -1.73 3.9700000000000002 1 0 -48666.238921015065 -45.919287744679849 1 0 0 0 0 0 0 0 0 0 0 0 0 0 0 0
n 651 224 7 1 0 1 1 0.8515379169507572 1468899.5818426653 1 1 0 0 0 -1.8287359999999999 3.871264 1 0 -48772.026575835043 -212.69494447355524 1 0 0 0 0 0 0 0 0 0 0 0 0 0 0 0
n 652 224 7 1 0 1 1 0.950981052 1942064.786373782 1 1 0 0 0 -1.92817913 3.77182087 1 0 -49204.992062764577 -357.54072417238797 1 0 0 0 0 0 0 0 0 0 0 0 0 0 0 0
n 653 224 7 1 0 1 1 1.0514864399999999 2420318.6530529256 1 1 0 0 0 -2.0286845200000001 3.6713154800000001 1 0 -49678.12426868992 -299.2044035436499 1 0 0 0 0 0 0 0 0 0 0 0 0 0 0 0
n 654 6 5 1 0 1 1 1.1528019199999999 2875513.387743732 1 1 0 0 0 0 0 1 0 -23241.633086860089 0 1 0 0 0 0 0 0 0 0 0 0 0 0 0 0 0
n 654 224 7 1 0 1 1 1.1528019199999999 2902237.4418036719 1 1 0 0 0 -2.1299999999999999 3.5699999999999998 1 0 -49965.462599867089 -149.87208995023471 1 0 0 0 0 0 0 0 0 0 0 0 0 0 0 0
n 655 6 5 1 0 1 1 1.2 3076641.3482611701 1 1 0 0 0 0 0 1 0 -2.5796746825930141e-11 -4.7771753406885391e-13 1 0 0 0 0 0 0 0 0 0 0 0 0 0 0 0
n 656 224 4 1 0 1 1 1.1528019199999999 2997921.2577533335 1 1 0 0 0 -2.1299999999999999 3.5699999999999998 1 0 145310.58397114062 9930.3582433060037 1 0 0 0 0 0 0 0 0 0 0 0 0 0 0 0
n 656 6 5 1 0 1 1 1.1528019199999999 2875513.387743732 1 1 0 0 0 0 0 1 0 23241.633086860089 -1.9108701372602707e-12 1 0 0 0 0 0 0 0 0 0 0 0 0 0 0 0
n 657 224 4 1 0 1 1 0.86779529054902871 1652872.2903382843 1 1 0 0 0 -1.8449933774997862 3.855006622500214 1 0 151803.28713458212 33524.226778007993 1 0 0 0 0 0 0 0 0 0 0 0 0 0 0 0
n 658 224 4 1 0 1 1 0.70133960936330952 899814.54546138144 1 1 0 0 0 -1.6785376902648241 4.0214623097351758 1 0 179108.20205668293 73750.371922649851 1 0 0 0 0 0 0 0 0 0 0 0 0 0 0 0
n 659 3 3 1 0 1 1 0.49581047030264386 737440.14468817576 3.1421874226171471e+20 47409302919855680 323925.35990040796 0.20996774933776866 -0.88368847912453996 -1.0230085514011293 0.056991447587507599 1 1.3107170237905375e+27 457713.69816269702 90192.35968127774 1 64428.233615571284 263854.5712992184 323925.35990040796 240035.30284870625 64419.57230854682 304454.87515725306 109553.65059945977 1056.3938638168752 110610.0444485038 304454.87515725306 110610.0444485038 0 0 0 0
n 659 224 4 1 0 1 1 0.49581047030264386 497982.58189320471 1 1 0 0 0 -1.0230085514011293 0.056991447587507599 1 0 202416.56615864544 102872.41270989148 1 0 0 0 0 0 0 0 0 0 0 0 0 0 0 0
n 660 3 3 1 0 1 1 0.26255301201108061 1887651.5247786313 1.425994866676278e+18 2.8089100528158438e+17 4068870.1633211332 0.21374386175438539 -0.69663075323444845 -0.78975109496183782 0.29024890503816214 1 1.7106923476829049e+23 487697.69189760712 141715.83181909882 1 3949223.1369505441 120202.94843976946 4068870.1633211332 119598.00767664664 3949208.6940524247 4068806.6992669338 12043.939488285341 10681.273963713464 22725.213501241553 4068806.6992669338 22725.213501241553 0 0 0 0
n 661 6 1 1 0 1 1 -0.047198082600000003 2852271.7546568718 1 1 0 0 0 0 0 1 0 0 0 1 0 0 0 0 0 0 0 0 0 0 0 0 0 0 0
n 661 3 3 1 0 1 1 -0.047198082600000003 3385752.8741963473 2331419559.9999962 89826248399.999985 6496310.5394645398 0 0 -0.47999999999999998 0.6 1 0 379100.65555086674 375346.23821883067 1 6497011.263774951 700.74295371546668 6496310.5394645398 -503.57259573326377 4700398.6867201878 4699895.1156017371 -487.29388560265636 4485243.2963126553 4484755.999922567 4699895.1156017371 4484755.999922567 0 0 0 0
n 662 6 1 1 0 1 1 -0.047198082600000003 2866178.4240643345 1 1 0 0 0 0 0 1 0 -5164.8073526355747 -12912.018381588938 1 0 0 0 0 0 0 0 0 0 0 0 0 0 0 0
n 662 3 3 1 0 1 1 -0.047198082600000003 3366681.994849273 2331419559.9999962 89826248399.999985 2334736.0173099479 0 0 -0.47999999999999998 0.6 1 0 22801.913464553472 513904.63042416464 1 2335537.6646333025 801.65027299511678 2334736.0173099479 0 0 0 -801.65027299511678 2335537.6646333025 2334736.0173099479 0 2334736.0173099479 0 0 0 0
n 663 6 1 1 0 1 1 -0.047198082600000003 2875513.387743732 1 1 0 0 0 0 0 1 0 0 -23241.633086860089 1 0 0 0 0 0 0 0 0 0 0 0 0 0 0 0
n 663 3 3 1 0 1 1 -0.047198082600000003 3296195.037366895 2331419559.9999962 89826248399.999985 1507897.1477958821 0 0 -0.47999999999999998 0.6 1 0 6104.8749092933558 443881.30326697131 1 1508830.9872774445 933.83654177027813 1507897.1477958821 0 0 0 -933.83654177027813 1508830.9872774445 1507897.1477958821 0 1507897.1477958821 0 0 0 0
n 664 6 1 1 0 1 1 -0.047198082600000003 2866238.2379505625 1 1 0 0 0 0 0 1 0 7747.211028953363 -11620.816543430044 1 0 0 0 0 0 0 0 0 0 0 0 0 0 0 0
n 664 3 3 1 0 1 1 -0.047198082600000003 3282522.6735247844 2331419559.9999962 89826248399.999985 2033485.2456721708 0 0 -0.47999999999999998 0.6 1 0 355.19533342773229 430250.77212452219 1 2034722.7848805098 1237.5391049289915 2033485.2456721708 0 0 0 -1237.5391049289915 2034722.7848805098 2033485.2456721708 0 2033485.2456721708 0 0 0 0
n 665 6 1 1 0 1 1 -0.047198082600000003 2852271.7546568718 1 1 0 0 0 0 0 1 0 0 0 1 0 0 0 0 0 0 0 0 0 0 0 0 0 0 0
n 665 3 3 1 0 1 1 -0.047198082600000003 3224328.7205757932 2331419559.9999962 89826248399.999985 278802.45774368267 0 0 -0.47999999999999998 0.6 1 0 -139191.99077077094 345039.09288665227 1 278873.69722786202 71.644585066108561 278802.45774368267 71.044377515966545 -271149.44966827775 -271078.40518538229 -9.2543473418158033 65180.632281348247 65171.378091632476 -271078.40518538229 65171.378091632476 0 0 0 0
n 666 3 3 1 0 1 1 0.22390541852622012 1813996.8066399279 63180985143696632 22424413862865120 153761.03453161012 0.17137586933584398 -0.59240686597128556 -0.75110350152622007 0.32889649847377994 1 2.8209414600796525e+19 -181653.56957249471 172498.56607792253 1 149225.70698244579 4567.0815926968489 153761.03453161012 -4521.3433718677652 -149190.01386866096 -153711.35746212109 644.49944250934391 3263.5795019644229 3908.0789493980424 -153711.35746212109 3908.0789493980424 0 0 0 0
n 667 3 3 1 0 1 1 0.35586517112855159 1091287.7587755695 7.6753464373086945e+18 565956662159097 17576.723422702606 0.1659751934245744 -0.6292276928196181 -0.88306325412855169 0.19693674587144838 1 9.3357475324446879e+21 -97107.678884722016 120960.69683773778 1 164.58005538328459 17502.256716518285 17576.723422702606 -15599.256176145765 -132.51807084604948 -15731.774272105617 -7936.7566102202727 97.598941778198324 -7839.1576797679072 -15731.774272105617 -7839.1576797679072 0 0 0 0
n 668 3 3 1 0 1 1 0.39992241915712762 827454.67221605778 3.1287179842885046e+19 102667398550867.52 47606.741449264606 0.16580769501159415 -0.62915449639244081 -0.92712050210788499 0.15287949789211508 1 2.8139999119763931e+22 -57157.127183325065 82942.983089066533 1 20.598798512676279 47619.004321667788 47606.741449264606 -36079.733326482412 -1.5068174020506691 -36081.240154584913 -31077.671730941318 20.543611967519936 -31057.128148716412 -36081.240154584913 -31057.128148716412 0 0 0 0
n 669 3 3 1 0 1 1 0.42643329601628388 674164.09961290599 6.0840449049340273e+19 31128352554794.129 108633.97480963341 0.16572408431077271 -0.62481410820366701 -0.95363137896704109 0.12636862103295887 1 3.2262625309774395e+22 -28915.278956262424 67546.027400133346 1 6.3419197994991849 108639.69927914046 108633.97480963341 -59294.026593190589 0.83706660313947956 -59293.189466466974 -91031.852518951709 6.286430559168136 -91025.566189684876 -59293.189466466974 -91025.566189684876 0 0 0 0
n 670 3 3 1 0 1 1 0.44690802035703492 563555.62047265284 9.2357485202161861e+19 11210466173321.518 223229.21125349108 0.1656285462842047 -0.61888686110474156 -0.97410610330779224 0.10589389669220786 1 2.6776833361438157e+22 -10385.258370861331 59326.93995382556 1 1.4287417686967405 223230.63830834109 223229.21125349108 -52986.808552464492 0.27849363283164785 -52986.529838508286 -216850.89062342636 1.401194414981497 -216849.48917480555 -52986.529838508286 -216849.48917480555 0 0 0 0
n 671 3 3 1 0 1 1 0.45052165092267882 538319.36522368004 9.8619686276043424e+19 9232727608288.4805 251071.19713581167 0.16558620256460177 -0.61748278079879815 -0.97771973392267875 0.10228026607732119 1 2.5149998276047175e+22 228.26869394010282 52238.139040027483 1 0.80197378307959366 251071.97861822954 251071.19713581167 -38079.600606880631 -0.055831546865036642 -38079.656448157373 -248167.37688122448 0.79928348923082537 -248166.57767141718 -38079.656448157373 -248166.57767141718 0 0 0 0
n 672 3 3 1 0 1 1 0.4497791588326463 535957.19597124704 9.7239649874478907e+19 9905878892628.4531 167894.06674758624 0.16555218757178911 -0.61855959882388811 -0.97697724183264634 0.10302275816735365 1 2.6241188964531842e+22 2017.540177813961 46452.494232486955 1 0.48483678571343714 167894.47546239835 167894.06674758624 -38253.734783651358 -0.15482838243004635 -38253.889602852476 -163478.3685466458 0.45609183653768581 -163477.91255879519 -38253.889602852476 -163477.91255879519 0 0 0 0
n 673 3 3 1 0 1 1 0.44910944951818316 535336.47506214434 9.5999763071304548e+19 10836321629161.334 104209.53897540843 0.16552041971078937 -0.62021076263814578 -0.97630753251818303 0.10369246748181689 1 2.7989634536670457e+22 1813.9140561160646 42996.606335611214 1 0.31253726276416011 104209.66848383685 104209.53897540843 -38371.230640556008 -0.20448330253081273 -38371.435096447567 -96879.655906187545 0.22179085617756267 -96879.433821392042 -38371.435096447567 -96879.433821392042 0 0 0 0
n 674 3 3 1 0 1 1 0.45113055797497764 522979.50783018011 9.9520706119397573e+19 10709985266902.389 65894.923953811463 0.16548967419466007 -0.62192870108680687 -0.97832863997497765 0.10167136002502233 1 2.9743581116881644e+22 903.76179906668131 41098.590687906806 1 0.27737639365776684 65894.898840009759 65894.923953811463 -37086.049614764321 -0.22579466882581456 -37086.275392765958 -54423.390889448769 0.12770754428805534 -54423.262858302813 -37086.275392765958 -54423.262858302813 0 0 0 0
n 675 3 3 1 0 1 1 0.45964858193097785 479685.27267199394 1.1519708335329514e+20 8345852143693.71 42240.472311908001 0.16544585812270088 -0.62399891658777829 -0.98684666398022058 0.093153335639476462 1 3.1076561805922397e+22 -76.31860875569572 40404.251192259631 1 0.25863934715252662 42240.287897815069 42240.472311908001 -36145.153795077647 -0.24204929285087379 -36145.395872429021 -21817.60494237881 0.038957611368604143 -21817.565942122037 -36145.395872429021 -21817.565942122037 0 0 0 0
n 676 3 3 1 0 1 1 0.48564924955564071 1301174.2548685793 1.6934751380720049e+20 3597196369597.8228 36056.628678153495 0.16537295362501514 -0.62824224100001935 -1.0128473344571551 0.067152667444359299 1 2.9049934727704371e+22 -584.30146776775382 40505.228519954748 1 0.25290149888315466 36056.396991022055 36056.628678153495 -34319.879880079432 -0.25155886727836124 -34320.1314120385 -5364.4577428549492 0.0068001725210970771 -5364.4509473556636 -34320.1314120385 -5364.4509473556636 0 0 0 0
n 677 3 3 1 0 1 1 0.50056119710347691 1227566.3584074785 2.0414813218236347e+20 2432256644246.627 33166.767610168012 0.16533284858779446 -0.63303736940351474 -1.0277592753496907 0.052240719896523076 1 2.865986827077264e+22 -491.46921419074403 40818.951214235691 1 0.24741623193582299 33166.531540431955 33166.767610168012 -31971.475233004989 -0.24726735190259366 -31971.722530087693 -1505.7053087440008 0.0011260237158077422 -1505.7041810850615 -31971.722530087693 -1505.7041810850615 0 0 0 0
n 678 3 3 1 0 1 1 0.50578269732427894 1201973.8451296939 2.1690724734882798e+20 2290990763174.9507 30797.200251792434 0.16531033360576178 -0.63671200966133912 -1.0329807822257935 0.047019219960948253 1 3.0517720476977572e+22 -289.52936954195826 41038.781430497183 1 0.24106995750159307 30796.964329784623 30797.200251792434 -30234.175014633809 -0.24104354516860818 -30234.416057887462 -437.41037623174833 3.0914728411940068e-05 -437.41034520881686 -30234.416057887462 -437.41034520881686 0 0 0 0
n 679 3 3 1 0 1 1 0.50764822004586208 1192882.3718226948 2.2151341795490264e+20 2389930739340.8013 29490.637827653758 0.16529116972905955 -0.63967055711391607 -1.0348463011443476 0.045153697334440877 1 3.3207856334110569e+22 -139.54098053057717 41149.473909276297 1 0.23723813549327202 29490.401856403194 29490.637827653758 -29345.262745530701 -0.2372352646410375 -29345.49994784997 -253.81993966484995 -6.1087355407716569e-05 -253.82000072585799 -29345.49994784997 -253.82000072585799 0 0 0 0
n 680 3 3 1 0 1 1 0.50813158230016697 1190545.8720533785 2.226790165023012e+20 2585968156389.5669 29047.871310286941 0.16527231070852233 -0.64219198042174108 -1.0353296681524387 0.044670335175211691 1 3.6298754770136667e+22 -33.389359409005195 41189.820265818453 1 0.23561597791934266 29047.635683735614 29047.871310286941 -29043.672528855048 -0.23561560515173691 -29043.908106163624 -469.60083805424847 4.9699119406918082e-05 -469.60078831907254 -29043.908106163624 -469.60078831907254 0 0 0 0
n 681 3 3 1 0 1 1 0.50769927946988336 1192675.879020086 2.215479215417827e+20 2875297402877.707 29379.164063427768 0.16525347305163707 -0.64450144658278374 -1.0348973633713978 0.045102637864586501 1 3.9917862962351378e+22 64.545530334801214 41180.007023179547 1 0.23723532717932802 29378.928141419958 29379.164063427768 -29241.510490475051 -0.23722582234402267 -29241.747692794328 -849.35860262837105 0.0004377086824002873 -849.35816436790981 -29241.747692794328 -849.35816436790981 0 0 0 0
n 682 3 3 1 0 1 1 0.50589878582458514 1201513.537502442 2.1700999900196268e+20 3365901605347.0356 30537.863120121576 0.16523436974317307 -0.64677367857063395 -1.0330968707260997 0.046903131936020657 1 4.4758674796525723e+22 187.19375498746018 41119.090197871847 1 0.24225787331503862 30537.626164016048 30537.863120121576 -29990.365648073719 -0.24220895064445583 -29990.607873153334 -1245.6304369887266 0.0010414459763875559 -1245.6293930424597 -29990.607873153334 -1245.6293930424597 0 0 0 0
n 683 3 3 1 0 1 1 0.50077707139038774 1226727.815528193 2.043858523795438e+20 4489181271957.5527 32636.625104654817 0.16521196898095727 -0.6490966949346122 -1.0279751515381159 0.052024846465293831 1 5.2786445896758761e+22 338.41409169309378 40989.383616634615 1 0.25011129445235092 32636.386769752331 32636.625104654817 -31494.423304303207 -0.24988393674334797 -31494.673162008832 -1553.859472373151 0.0020488135431817986 -1553.8574238748156 -31494.673162008832 -1553.8574238748156 0 0 0 0
n 684 3 3 1 0 1 1 0.48602731810609834 1299682.9195084348 1.6975929827077551e+20 8718786180358.2402 34795.867180559777 0.16517223820526661 -0.65150778478962867 -1.0132253992045839 0.066774599654507452 1 7.0423717987649818e+22 382.93365101388332 40779.839619610866 1 0.25819459157282176 34795.628451715296 34795.867180559777 -33503.867757604276 -0.25642079784903249 -33504.124164595436 -1560.72856494649 0.0042318736274153373 -1560.7243349943983 -33504.124164595436 -1560.7243349943983 0 0 0 0
n 685 3 3 1 0 1 1 0.46040206323123628 476342.79597972601 1.159859364005636e+20 25127544584287.863 35122.069612308071 0.16510051774920831 -0.65324653901431495 -0.9876001452312364 0.092399854388460809 1 9.4657860927463069e+22 -42.190458323534109 40619.789509051916 1 0.27880034326006436 35121.810644693986 35122.069612308071 -35114.738745861163 -0.260955484257612 -35114.999683185189 24.268840857384678 0.0099020796101549381 24.278742933941782 -35114.999683185189 24.278742933941782 0 0 0 0
n 686 3 3 1 0 1 1 0.45241020201575582 516839.9189957442 1.010472192590926e+20 35352086855116.133 37317.349058052263 0.16505866113142886 -0.65408038970849791 -0.97960828406499856 0.1003917159350014 1 1.0108623809096205e+23 -1103.0892799631099 41021.731128847168 1 0.30986992785442813 37317.05512808678 37317.349058052263 -36371.55402807978 -0.27699986883031108 -36371.83106778255 7981.4956168949548 0.076495728027877352 7981.5721401260425 -36371.83106778255 7981.5721401260425 0 0 0 0
n 687 3 3 1 0 1 1 0.45123196852640196 524782.17082526081 9.8891253510259589e+19 38139299468397.406 42254.442233428876 0.16502947675498453 -0.65486401333403599 -0.97843005057564469 0.10156994942435527 1 1.0444623020124526e+23 -2373.3250922067205 42492.968690207257 1 0.42373623571127389 42254.040905029025 42254.442233428876 -38707.410391781035 -0.32239365386896479 -38707.732784055122 16910.834171184837 0.25899249103059185 16911.093138798922 -38707.732784055122 16911.093138798922 0 0 0 0
n 688 3 3 1 0 1 1 0.45345210509576306 517471.99304432515 1.0283886747739277e+20 36740740196884.578 52982.557918418483 0.16499705711735257 -0.65611834263634905 -0.98065018804652038 0.099349811953479694 1 1.0880376799172583e+23 -3458.8736324423708 45330.262090127093 1 0.87365344818726887 52981.74590549658 52982.557918418483 -41036.465297823946 -0.42980829254465058 -41036.895088532401 33512.23572557624 0.75827138057820975 33512.994014659584 -41036.895088532401 33512.994014659584 0 0 0 0
n 689 3 3 1 0 1 1 0.45740826752938213 503256.36389135488 1.101012658625451e+20 34682133206431.219 80515.05017218033 0.1649603108289979 -0.65858383332643267 -0.98460634952938209 0.095393650260769389 1 1.177223052011548e+23 -3764.3806665723014 49762.294406184104 1 2.1833782908740074 80512.920423309959 80515.05017218033 -40813.002394766721 -0.6656690280981602 -40813.66805824024 69400.415253024548 2.0791396159491975 69402.494281864012 -40813.66805824024 69402.494281864012 0 0 0 0
n 690 3 3 1 0 1 1 0.46124292843323411 491356.99493663007 1.1736918363556767e+20 35994535671274.195 184762.9369379424 0.16492300449555039 -0.6633787050542439 -0.98844101138399143 0.091558988506160094 1 1.3883726793584909e+23 -1881.4867725934294 56135.478525158236 1 4.4492165235128862 184758.49031775759 184762.9369379424 -36910.184653871154 -1.0324457266012479 -36911.217126577852 181033.36404978059 4.3277294679824259 181037.69150251418 -36911.217126577852 181037.69150251418 0 0 0 0
n 691 3 3 1 0 1 1 0.46077877633305009 509453.12490576936 1.163978897578042e+20 48147475266527.312 124865.71425220651 0.16488638393120544 -0.67043496461047769 -0.98797685933305002 0.092023140581722729 1 1.8265146750108543e+23 7382.9192820380158 71645.678255124105 1 16.886261891981182 124849.27062121737 124865.71425220651 -47806.95168029108 -2.7489016175856591 -47809.700558237673 115332.8849367646 16.66100783319192 115349.54572827442 -47809.700558237673 115349.54572827442 0 0 0 0
n 692 3 3 1 0 1 1 0.44252777061901494 602018.52682667633 8.3618073088806044e+19 135234145175822.77 89828.003229390932 0.16480567161688184 -0.67888245285375737 -0.96972585356977226 0.1102741464302278 1 2.6475562301694777e+23 32762.486122694769 70580.791016827789 1 38.808421500001593 89808.917232520093 89828.003229390932 -74965.834622004535 2.682363801482496 -74963.152369496602 49454.018058366972 38.715607438173137 49492.73369205153 -74963.152369496602 49492.73369205153 0 0 0 0
n 693 3 3 1 0 1 1 0.39051798825395412 883575.37387373205 2.296590153759717e+19 777238648830615.88 1641692.0589802337 0.16457297592748335 -0.67208173909813651 -0.91771607120471144 0.16228392879528863 1 1.1478489627530955e+23 77717.207698664861 80814.649947720973 1 2692.6892080994558 1644374.9861138342 1641692.0589802337 -1644204.172868019 2679.3636574876705 -1641524.810909406 -23700.646313465008 267.55479846387027 -23433.091502690451 -1641524.810909406 -23433.091502690451 0 0 0 0
n 694 6 2 1 0 1 1 0.252801917 1426135.8773284359 1 1 0 0 0 0 0 1 0 0 0 1 0 0 0 0 0 0 0 0 0 0 0 0 0 0 0
n 694 3 3 1 0 1 1 0.252801917 1631520.930303785 2331419559.9999962 89826248399.999985 3284380.2790644658 -0.29999999999999999 -0.29999999999999999 -0.78000000000000003 0.3 1 0 83622.119378557967 187590.94108730956 1 23982.94913042866 3299698.501507761 3284380.2790644658 -2906617.8237634595 4824.1880524843964 -2901793.6348049082 -1561916.4576158437 23492.744808315736 -1538423.712413586 -2901793.6348049082 -1538423.712413586 0 0 0 0
n 695 6 2 1 0 1 1 0.252801917 1440102.3606221266 1 1 0 0 0 0 0 1 0 -7747.211028953363 -11620.816543430044 1 0 0 0 0 0 0 0 0 0 0 0 0 0 0 0
n 695 3 3 1 0 1 1 0.252801917 1714668.131934359 2331419559.9999962 89826248399.999985 5010305.471786974 -0.29999999999999999 -0.29999999999999999 -0.78000000000000003 0.3 1 0 2450.78067564502 288521.84616618365 1 83550.031441822895 5093855.4953499567 5010305.471786974 0 0 0 -5093855.4953499567 83550.031441822895 -5010305.471786974 0 -5010305.471786974 0 0 0 0
n 696 6 2 1 0 1 1 0.252801917 1449377.5104152961 1 1 0 0 0 0 0 1 0 0 -23241.633086860089 1 0 0 0 0 0 0 0 0 0 0 0 0 0 0 0
n 696 3 3 1 0 1 1 0.252801917 1714414.6386366175 2331419559.9999962 89826248399.999985 5571283.2939506397 -0.29999999999999999 -0.29999999999999999 -0.78000000000000003 0.3 1 0 -1164.0315588474871 288276.41095179808 1 130397.57271840946 5701680.898676835 5571283.2939506397 0 0 0 -5701680.898676835 130397.57271840946 -5571283.2939506397 0 -5571283.2939506397 0 0 0 0
n 697 6 2 1 0 1 1 0.252801917 1440042.5467358988 1 1 0 0 0 0 0 1 0 5164.8073526355747 -12912.018381588938 1 0 0 0 0 0 0 0 0 0 0 0 0 0 0 0
n 697 3 3 1 0 1 1 0.252801917 1734116.6416085917 2331419559.9999962 89826248399.999985 4792855.1083152127 -0.29999999999999999 -0.29999999999999999 -0.78000000000000003 0.3 1 0 -4336.4399586640429 307950.23377611808 1 271802.81575022405 5064657.9432701077 4792855.1083152127 0 0 0 -5064657.9432701077 271802.81575022405 -4792855.1083152127 0 -4792855.1083152127 0 0 0 0
n 698 6 2 1 0 1 1 0.252801917 1426135.8773284359 1 1 0 0 0 0 0 1 0 0 0 1 0 0 0 0 0 0 0 0 0 0 0 0 0 0 0
n 698 3 3 1 0 1 1 0.252801917 1760160.8116771476 2331419559.9999962 89826248399.999985 162014.39887025737 -0.29999999999999999 -0.29999999999999999 -0.78000000000000003 0.3 1 0 -238370.01601354897 233992.29086564653 1 62071.383098496837 224079.10317478221 162014.39887025737 164157.87317189563 -45996.275531856445 118161.59768928193 -152524.21771439107 41679.722138970414 -110844.49557542065 118161.59768928193 -110844.49557542065 0 0 0 0
n 699 3 3 1 0 1 1 0.46097145801505945 803180.65149016492 1.1189340166139629e+20 55378360684756144 125886.31896410623 0.16234448613232644 -0.85287311402631116 -0.98816954006430213 0.091830459555394914 1 1.9417041906130655e+26 -332638.82336674893 154191.71948837352 1 42290.394659527039 168019.06207810849 125886.31896410623 167024.77367583415 -42265.792982402563 124758.98108737357 -18251.559392214844 1442.2983465871432 -16809.261006233501 124758.98108737357 -16809.261006233501 0 0 0 0
n 700 3 3 1 0 1 1 0.62788841597334644 675082.19548230153 5.9501745306979546e+20 7105730938787643 72684.743088561911 0.16236830837854019 -0.96666596961341655 -1.1550864988256182 -0.075086498588119235 1 7.0441408659668701e+26 -297102.89834408613 113758.40419188233 1 7872.8130301364808 78671.262313319981 72684.743088561911 60453.089110610686 -7871.1259243319146 52581.963235521529 -50341.7559864051 162.97703895810434 -50178.779231577653 52581.963235521529 -50178.779231577653 0 0 0 0
n 700 224 4 1 0 1 1 0.62788841597334644 532252.56212559075 1 1 0 0 0 -1.1550864988256182 -0.075086498588119235 1 0 -164408.71524006079 60847.535836363953 1 0 0 0 0 0 0 0 0 0 0 0 0 0 0 0
n 701 224 4 1 0 1 1 0.79143665789000595 1288841.6988751041 1 1 0 0 0 -1.7686347378407632 3.931365262159237 1 0 -145474.19152557568 51804.79694455782 1 0 0 0 0 0 0 0 0 0 0 0 0 0 0 0
n 702 224 4 1 0 1 1 0.92587534914383507 1899811.4670775465 1 1 0 0 0 -1.9030734342423203 3.7969265657576794 1 0 -121669.74661962873 33884.686404996392 1 0 0 0 0 0 0 0 0 0 0 0 0 0 0 0
n 703 224 4 1 0 1 1 1.1528019199999999 2965655.1324781338 1 1 0 0 0 -2.1299999999999999 3.5699999999999998 1 0 -112521.2003266605 13955.99685343786 1 0 0 0 0 0 0 0 0 0 0 0 0 0 0 0
n 703 6 9 1 0 1 1 1.1528019199999999 2875513.387743732 1 1 0 0 0 0 0 1 0 -23241.633086860089 9.5543506616799792e-13 1 0 0 0 0 0 0 0 0 0 0 0 0 0 0 0
n 704 6 9 1 0 1 1 1.2 3076641.3482611701 1 1 0 0 0 0 0 1 0 2.5796746825930141e-11 9.5543506616799792e-13 1 0 0 0 0 0 0 0 0 0 0 0 0 0 0 0
n 705 224 7 1 0 1 1 1.1528019199999999 2902112.1598803536 1 1 0 0 0 -2.1299999999999999 3.5699999999999998 1 0 49840.380109680089 -50.143934077921088 1 0 0 0 0 0 0 0 0 0 0 0 0 0 0 0
n 705 6 9 1 0 1 1 1.1528019199999999 2875513.387743732 1 1 0 0 0 0 0 1 0 23241.633086860089 0 1 0 0 0 0 0 0 0 0 0 0 0 0 0 0 0
n 706 224 7 1 0 1 1 1.0514864399999999 2420360.0024916977 1 1 0 0 0 -2.02868453 3.6713154700000001 1 0 49719.805793113483 -233.818292106434 1 0 0 0 0 0 0 0 0 0 0 0 0 0 0 0
n 707 224 7 1 0 1 1 0.950981059 1942112.9208305785 1 1 0 0 0 -1.9281791399999999 3.7718208600000001 1 0 49253.043136699853 -363.87659459872589 1 0 0 0 0 0 0 0 0 0 0 0 0 0 0 0
n 708 224 7 1 0 1 1 0.851537921 1468928.9394903646 1 1 0 0 0 -1.8287359999999999 3.871264 1 0 48801.036710014305 -278.07907093558117 1 0 0 0 0 0 0 0 0 0 0 0 0 0 0 0
n 709 6 6 1 0 1 1 0.752801917 973998.8846391507 1 1 0 0 0 0 0 1 0 -23241.633086860089 0 1 0 0 0 0 0 0 0 0 0 0 0 0 0 0 0
n 709 224 7 1 0 1 1 0.752801917 999311.26940112922 1 1 0 0 0 -1.73 3.9700000000000002 1 0 48553.835798397631 -132.97217466911965 1 0 0 0 0 0 0 0 0 0 0 0 0 0 0 0
n 710 6 6 1 0 1 1 0.8 1186747.6617000189 1 1 0 0 0 0 0 1 0 -11620.816543430044 9.5543506616799792e-13 1 0 0 0 0 0 0 0 0 0 0 0 0 0 0 0
n 711 6 6 1 0 1 1 0.8 1175126.8451565888 1 1 0 0 0 0 0 1 0 0 0 1 0 0 0 0 0 0 0 0 0 0 0 0 0 0 0
n 712 224 4 1 0 1 1 0.83754595839377077 1523636.403094375 1 1 0 0 0 -1.8147440443937706 3.8852559556062292 1 0 169272.6194600898 15966.603583330538 1 0 0 0 0 0 0 0 0 0 0 0 0 0 0 0
n 713 224 4 1 0 1 1 0.65003406067780434 663339.32494994579 1 1 0 0 0 -1.627232145530076 4.072767854469924 1 0 198858.67515838167 30063.465326318383 1 0 0 0 0 0 0 0 0 0 0 0 0 0 0 0
n 714 3 3 1 0 1 1 0.4273378804315906 1048257.1145209339 1.4166324649977281e+20 41611624210072496 684321.49673594907 0.21077433077333807 -0.81183868192774011 -0.95453596343159053 0.1254640365684094 1 2.3384720280136109e+26 450655.00771229225 32537.122695761202 1 129175.62721122162 555770.41136386991 684321.49673594907 552145.37196696782 129173.95886690423 681319.32886416209 63363.806304545476 656.60110892693535 64020.40714263729 681319.32886416209 64020.40714263729 0 0 0 0
n 714 224 4 1 0 1 1 0.4273378804315906 814854.83549436333 1 1 0 0 0 -0.95453596343159053 0.1254640365684094 1 0 213687.81813166663 45247.544170527377 1 0 0 0 0 0 0 0 0 0 0 0 0 0 0 0
n 715 3 3 1 0 1 1 0.19672331945062888 2158276.3943176679 1.9516202781631686e+17 1.5704412554845734e+17 1694242.413295527 0.22775767664430574 -0.61566086863236924 -0.72392140245062886 0.3560785975493711 1 2.1513406839287322e+21 464083.74059432017 36982.259147335884 1 1418602.2386823464 275641.81636641384 1694242.413295527 275636.69905999512 1418598.4322178913 1694235.1302930315 1679.5895982634561 3288.268634210142 4967.8582226250483 1694235.1302930315 4967.8582226250483 0 0 0 0
n 716 6 1 1 0 1 1 -0.047198082600000003 2866178.4240643345 1 1 0 0 0 0 0 1 0 -12912.018381588938 -5164.8073526355747 1 0 0 0 0 0 0 0 0 0 0 0 0 0 0 0
n 716 3 3 1 0 1 1 -0.047198082600000003 3376392.6451460617 2331419559.9999962 89826248399.999985 2707150.9317219011 0 0 -0.47999999999999998 0.6 1 0 523675.16975161561 21610.75112594551 1 2708022.9026143132 871.97133067311961 2707150.9317219011 -871.97133067311961 2708022.9026143132 2707150.9317219011 0 0 0 2707150.9317219011 0 0 0 0 0
n 717 6 2 1 0 1 1 0.252801917 1440042.5467358988 1 1 0 0 0 0 0 1 0 12912.018381588938 -5164.8073526355747 1 0 0 0 0 0 0 0 0 0 0 0 0 0 0 0
n 717 3 3 1 0 1 1 0.252801917 1748098.9156729125 2331419559.9999962 89826248399.999985 5059636.0692979135 -0.29999999999999999 -0.29999999999999999 -0.78000000000000003 0.3 1 0 -321952.6535412565 2585.9061702109025 1 336674.82255266869 5396310.9071158348 5059636.0692979135 5396310.9071158348 -336674.82255266869 5059636.0692979135 0 0 0 5059636.0692979135 0 0 0 0 0
n 718 3 3 1 0 1 1 0.41887944178407632 972737.13713873341 4.6838414607995904e+19 25141987790442528 2737943.2151345033 0.16217186326490968 -0.79034046767416788 -0.94607752478407636 0.13392247521592365 1 1.5447010150526156e+25 -335596.06560184457 18367.49809492808 1 175371.10438413083 2913313.81330318 2737943.2151345033 2913308.5246319971 -175369.53107831793 2737938.9950309615 -5550.3860503063879 742.88203683333154 -4807.5040282458813 2737938.9950309615 -4807.5040282458813 0 0 0 0
n 719 3 3 1 0 1 1 0.58088997954919996 457562.2394371893 4.3064065203270812e+20 5755361908812654 416982.29090362263 0.16227476831415241 -0.91421751804915719 -1.1080880635984427 -0.028088062049199957 1 2.9885654368760108e+26 -322334.97768719692 33173.870088747615 1 14064.752614920528 431029.3117957401 416982.29090362263 430306.13820873934 -14064.239456238956 416241.89909719967 -24957.826385964127 120.14461252539341 -24837.681761620475 416241.89909719967 -24837.681761620475 0 0 0 0
n 719 224 4 1 0 1 1 0.58088997954919996 306374.12817099493 1 1 0 0 0 -1.1080880635984427 -0.028088062049199957 1 0 -171304.0064328564 23062.329849542053 1 0 0 0 0 0 0 0 0 0 0 0 0 0 0 0
n 720 224 4 1 0 1 1 0.75460458232946859 1118697.5258525561 1 1 0 0 0 -1.7318026681817402 3.9681973318182591 1 0 -157434.19148015781 24769.082230428201 1 0 0 0 0 0 0 0 0 0 0 0 0 0 0 0
n 721 224 4 1 0 1 1 0.90277786351129452 1795703.9817738882 1 1 0 0 0 -1.8799759491665953 3.8200240508334042 1 0 -131002.35738201968 16141.747039473448 1 0 0 0 0 0 0 0 0 0 0 0 0 0 0 0
n 722 6 6 1 0 1 1 0.8 1175126.8451565888 1 1 0 0 0 0 0 1 0 0 0 1 0 0 0 0 0 0 0 0 0 0 0 0 0 0 0
n 723 6 6 1 0 1 1 0.8 1186747.6617000189 1 1 0 0 0 0 0 1 0 11620.816543430044 0 1 0 0 0 0 0 0 0 0 0 0 0 0 0 0 0
n 724 6 6 1 0 1 1 0.752801917 973998.8846391507 1 1 0 0 0 0 0 1 0 23241.633086860089 0 1 0 0 0 0 0 0 0 0 0 0 0 0 0 0 0
n 724 224 7 1 0 1 1 0.752801917 999469.4313969845 1 1 0 0 0 -1.73 3.9700000000000002 1 0 -48712.158227127293 45.919288483321075 1 0 0 0 0 0 0 0 0 0 0 0 0 0 0 0
n 725 224 7 1 0 1 1 0.851817669 1470319.0167553003 1 1 0 0 0 -1.8290157499999999 3.8709842499999998 1 0 -48862.032372962276 33.802990370912461 1 0 0 0 0 0 0 0 0 0 0 0 0 0 0 0
n 726 224 7 1 0 1 1 0.951392926 1944050.7550837032 1 1 0 0 0 -1.9285910100000001 3.7714089899999999 1 0 -49234.298736774988 2.1124292108794021 1 0 0 0 0 0 0 0 0 0 0 0 0 0 0 0
n 727 224 7 1 0 1 1 1.05179193 2421715.3379495679 1 1 0 0 0 -2.0289900099999998 3.6710099899999999 1 0 -49623.464325485482 -33.802988401202526 1 0 0 0 0 0 0 0 0 0 0 0 0 0 0 0
n 728 6 5 1 0 1 1 1.1528019199999999 2875513.387743732 1 1 0 0 0 0 0 1 0 -23241.633086860089 0 1 0 0 0 0 0 0 0 0 0 0 0 0 0 0 0
n 728 224 7 1 0 1 1 1.1528019199999999 2902062.0179593191 1 1 0 0 0 -2.1299999999999999 3.5699999999999998 1 0 -49790.23818864573 -50.144143359601991 1 0 0 0 0 0 0 0 0 0 0 0 0 0 0 0
n 729 6 5 1 0 1 1 1.2 3076641.3482611701 1 1 0 0 0 0 0 1 0 -2.5796746825930141e-11 -4.7771753406885391e-13 1 0 0 0 0 0 0 0 0 0 0 0 0 0 0 0
n 730 224 4 1 0 1 1 1.1528019199999999 3010093.4328927174 1 1 0 0 0 -2.1299999999999999 3.5699999999999998 1 0 157821.66001602856 76.312886748326093 1 0 0 0 0 0 0 0 0 0 0 0 0 0 0 0
n 730 6 5 1 0 1 1 1.1528019199999999 2875513.387743732 1 1 0 0 0 0 0 1 0 23241.633086860089 -9.5543506616799792e-13 1 0 0 0 0 0 0 0 0 0 0 0 0 0 0 0
n 731 224 4 1 0 1 1 0.82721926695439374 1481881.596201875 1 1 0 0 0 -1.8044173468559082 3.8955826531440914 1 0 177336.81187144539 -2871.8678809610151 1 0 0 0 0 0 0 0 0 0 0 0 0 0 0 0
n 732 224 4 1 0 1 1 0.63391282865132181 590098.60357917368 1 1 0 0 0 -1.6111109104543511 4.0888890895456491 1 0 204512.81912665977 -835.94996472712967 1 0 0 0 0 0 0 0 0 0 0 0 0 0 0 0
n 733 3 3 1 0 1 1 0.40928505888239064 1129093.1580616876 1.0695800274958057e+20 37336560859727568 912986.44313339074 0.21140324037558844 -0.79097957236339522 -0.93648314093163332 0.14351685906836661 1 1.1961138189535424e+26 446829.23813018284 -3731.7238311111005 1 154582.82410878962 758464.92427670863 912986.44313339074 758102.38438981201 154582.82410878962 912685.21046831144 23432.998926323369 2.8791883473394502 23435.878100582355 912685.21046831144 23435.878100582355 0 0 0 0
n 733 224 4 1 0 1 1 0.40928505888239064 902909.84379831434 1 1 0 0 0 -0.93648314093163332 0.14351685906836661 1 0 220591.64900189807 5552.0156898235164 1 0 0 0 0 0 0 0 0 0 0 0 0 0 0 0
n 734 3 3 1 0 1 1 0.18413562493171898 2207925.9409165285 1.4952885803334336e+17 1.259355250563529e+17 1581398.7748990231 0.23344502451544458 -0.59733883047711123 -0.71133370698096177 0.36866629301903825 1 1.0231952508817521e+21 455354.67456313357 3104.1251794189388 1 1202910.0875439101 378488.73068873159 1581398.7748990231 378488.69030967786 1202910.0826196354 1581398.7748990231 174.99716430854113 -120.86268998035727 54.134474328183856 1581398.7748990231 54.134474328183856 0 0 0 0
n 735 6 1 1 0 1 1 -0.047198082600000003 2875513.387743732 1 1 0 0 0 0 0 1 0 -23241.633086860089 0 1 0 0 0 0 0 0 0 0 0 0 0 0 0 0 0
n 735 3 3 1 0 1 1 -0.047198082600000003 3316214.5339443404 2331419559.9999962 89826248399.999985 2250112.3393297349 0 0 -0.47999999999999998 0.6 1 0 463924.37530266383 4132.3228621427488 1 2251237.3440850456 1125.0035193182271 2250112.3393297349 -1125.0035193182271 2251237.3440850456 2250112.3393297349 0 0 0 2250112.3393297349 0 0 0 0 0
n 736 6 1 1 0 1 1 0 2631001.0454641548 1 1 0 0 0 0 0 1 0 -3098.8844115813449 -1.4331526041762716e-13 1 0 0 0 0 0 0 0 0 0 0 0 0 0 0 0
n 737 6 1 1 0 1 1 -0.047198082600000003 2863892.5712003019 1 1 0 0 0 0 0 1 0 11620.816543430044 0 1 0 0 0 0 0 0 0 0 0 0 0 0 0 0 0
n 737 3 3 1 0 1 1 -0.047198082600000003 3062082.3627541182 2331419559.9999962 89826248399.999985 2225.9615091129472 0 0 -0.47999999999999998 0.6 1 0 -209810.60809724632 6.2694784968012689 1 2227.1847383785866 1.2470393163402893 2225.9615091129472 1.2468090621728225 -2175.9560840530048 -2174.7092773594077 -0.023962792005293578 474.93891350219502 474.91495099594539 -2174.7092773594077 474.91495099594539 0 0 0 0
n 738 3 3 1 0 1 1 0.26300304432706323 1483929.0578948308 2.3178018785169882e+17 1315243309636951.5 971.0542799869047 0.16593540286378031 -0.5581662079842975 -0.79020112727782055 0.28979887272217958 1 1.9823823436061815e+19 -106310.82553716908 10.328285446519553 1 375.24413830419917 597.76755718360903 971.0542799869047 -594.4567406888267 -375.12646832493601 -969.58320704405276 -62.826894398403176 9.3965869904169494 -53.43030745722897 -969.58320704405276 -53.43030745722897 0 0 0 0
n 739 3 3 1 0 1 1 0.35601461570889081 979404.15303199668 7.632840708827306e+18 109172713525503.59 6273.4543070681884 0.16566841572323943 -0.58683495786955076 -0.8832126977581336 0.19678730224186636 1 1.7809605977910799e+21 -43806.564012921983 -3669.6142824204194 1 14.914744302020042 6259.4509004783713 6273.4543070681884 -6050.9236184818255 -14.850073898969161 -6065.7737048884528 1602.1534312408694 -1.3839408589629851 1600.7694933413954 -6065.7737048884528 1600.7694933413954 0 0 0 0
n 740 3 3 1 0 1 1 0.39464560548439931 768728.12172308867 2.6745720085241528e+19 46663029918815.578 18618.89079550637 0.16558865703341299 -0.60349219584885261 -0.9218436875336421 0.15815631246635792 1 9.3478386479396018e+21 -16794.067993326684 2333.8188612715594 1 4.4120528489097808 18616.702792464592 18618.89079550637 -11985.111047939303 -4.338276309390606 -11989.449334077546 14244.896278226317 -0.79244290820883767 14244.103863918295 -11989.449334077546 14244.103863918295 0 0 0 0
n 741 3 3 1 0 1 1 0.40849503340770604 690881.28701803205 3.9192358978451046e+19 38306014006896.109 14007.700409753746 0.16555339352913459 -0.61223983642815261 -0.93569311545694867 0.14430688454305118 1 1.6481373180223331e+22 -4847.5228712681073 1271.028551553771 1 2.0625642803050557 14005.666635000109 14007.700409753746 -13979.285472674977 -2.0435575100921857 -13981.32899749281 749.78061596444104 -0.21255411021299478 749.56805964076648 -13981.32899749281 749.56805964076648 0 0 0 0
n 742 3 3 1 0 1 1 0.41303431463036655 665143.65789893654 4.4018034797200409e+19 38114240871624.078 29655.593796269561 0.16553009024077986 -0.61664936953049065 -0.94023239763036659 0.13976760236963345 1 2.0689870620375172e+22 -748.92410729504093 655.44317062146229 1 1.3396529601825578 29654.925966115112 29655.593796269561 -15203.975967632274 -1.3172086571103248 -15205.293161910502 -25451.023534599459 0.015496666197681733 -25451.008023133698 -15205.293161910502 -25451.008023133698 0 0 0 0
n 743 3 3 1 0 1 1 0.4153317733059132 653447.82873080426 4.6591926258459927e+19 38759041252873.023 18577.02195166771 0.16550793516039117 -0.61938052402402277 -0.94252985630591324 0.1374701436940868 1 2.357486978505562e+22 271.36008109291549 337.43736325491591 1 1.1500283049101898 18575.925414145277 18577.02195166771 -17765.855020183313 -1.1063189050142515 -17766.961357012689 -5303.5225992448222 -0.068537972340009037 -5303.5911451506609 -17766.961357012689 -5303.5911451506609 0 0 0 0
n 744 3 3 1 0 1 1 0.41937778182078317 633742.77449279965 5.1368049788830056e+19 36033389230030.969 20484.978676185998 0.16548210610691283 -0.62154144794840804 -0.9465758638700259 0.13342413612997409 1 2.6637633604920925e+22 148.51655822263044 152.08158892899166 1 1.1308220473990831 20483.890509930796 20484.978676185998 -20070.509848913895 -1.0801103828409038 -20071.589939358346 -3851.1845032244642 -0.038611566817582585 -3851.2231144635221 -20071.589939358346 -3851.2231144635221 0 0 0 0
n 745 3 3 1 0 1 1 0.42995355090215137 582640.21513297525 6.5249409338911572e+19 26135139521439.203 21448.799703626242 0.16544056325511292 -0.62381443000371484 -0.95715163295139405 0.1228483670486059 1 3.1162168236311451e+22 -286.55207664454969 41.804549207021211 1 1.1380850918085537 21447.708041135906 21448.799703626242 -21250.839964689323 -1.107584591377603 -21251.947581830154 -2838.1734170773484 -0.011221349617958032 -2838.1846394997197 -21251.947581830154 -2838.1846394997197 0 0 0 0
n 746 3 3 1 0 1 1 0.45792461692201614 1398257.6001105024 1.1086671972835266e+20 10504060525607.061 21555.404098671977 0.16536646259575216 -0.6282208551522378 -0.98512269987277334 0.094877300222302341 1 3.6152581352496331e+22 -500.46316730680803 -7.1837312812265655 1 1.1012989712063461 21554.359266035412 21555.404098671977 -20851.262046062311 -1.0988190768488704 -20852.36084875117 -1100.8402848531052 -0.0032425213428667948 -1100.843529950228 -20852.36084875117 -1100.843529950228 0 0 0 0
n 747 3 3 1 0 1 1 0.47348751636756936 1323083.6403547078 1.4117258068467889e+20 6937850640282.4561 20345.81389252617 0.1653279084335636 -0.63306110144543837 -1.0006856041213557 0.079314400632430587 1 3.872377537053962e+22 -395.65762611197499 -15.039975406821853 1 1.057037047975725 20344.794764604299 20345.81389252617 -19732.467146029594 -1.0567607173685358 -19733.523895411283 -603.60690017423406 -0.0010975483628009024 -603.60799828752454 -19733.523895411283 -603.60799828752454 0 0 0 0
n 748 3 3 1 0 1 1 0.47906687316353974 1296145.9789811783 1.5279027767174565e+20 6447799748934.7109 19184.075721126414 0.16530714188303589 -0.63674671520591497 -1.0062649542620252 0.073735044597066007 1 4.2159491365804544e+22 -232.58693286302542 -9.6794354662761517 1 1.0235058139546129 19183.069691775625 19184.075721126414 -18888.312546602825 -1.0234592303145813 -18889.336007886563 -401.60349544788949 -0.00038686408113354346 -401.60388249589226 -18889.336007886563 -401.60388249589226 0 0 0 0
n 749 3 3 1 0 1 1 0.48100937280750372 1286773.6763836876 1.5690668181609877e+20 6702266557870.3779 18552.669738306871 0.16528958397561566 -0.63968986572091335 -1.0082074567582608 0.071792544762950689 1 4.621626639719716e+22 -113.01290886701025 -4.3011791715892027 1 1.0059793595484783 18551.668140803446 18552.669738306871 -18475.750447793365 -1.0059746273203527 -18476.756427901404 -301.13367090468569 -0.00011222317188722282 -301.1337831781521 -18476.756427901404 -301.1337831781521 0 0 0 0
n 750 3 3 1 0 1 1 0.48149809016953338 1284418.5551559804 1.5792226184650257e+20 7245239849312.3408 18374.51577749486 0.16527206474634212 -0.64219243093658651 -1.0086961759725623 0.071303827260012262 1 5.0606741617895218e+22 -27.050648956393342 -0.18774036082106188 1 0.99867957020011633 18373.517183799089 18374.51577749486 -18371.652804100111 -0.99867886110453863 -18372.651496281378 -259.23162268074867 1.3482092373488613e-05 -259.23160938520658 -18372.651496281378 -259.23160938520658 0 0 0 0
n 751 3 3 1 0 1 1 0.48105589358469547 1286554.8925243227 1.5693234664426344e+20 8053624807145.2617 18618.968746777162 0.16525452949811592 -0.64448480217113113 -1.0082539755846955 0.071746023559622965 1 5.5545143020321828e+22 54.498114790508239 3.612606829063429 1 1.0047954949359477 18617.968183371453 18618.968746777162 -18548.744894284595 -1.0047793728601058 -18549.749692566671 -263.80826932770799 0.00010394076909981594 -263.80816542550878 -18549.749692566671 -263.80816542550878 0 0 0 0
n 752 3 3 1 0 1 1 0.47916998293453189 1295660.2528642318 1.5286304132541818e+20 9454071440038.4609 19352.327999323305 0.1652369311057979 -0.64674357631809098 -1.0063680678360465 0.073631934350695274 1 6.1858502565327117e+22 158.48517995270475 7.9117441500882464 1 1.0253713016154318 19351.319901777086 19352.327999323305 -19069.03653569907 -1.0252874067449014 -19070.061818964499 -318.46889946849075 0.0002449125188609231 -318.46865473203093 -19070.061818964499 -318.46865473203093 0 0 0 0
n 753 3 3 1 0 1 1 0.47367299969088883 1322207.2965213014 1.413302144283174e+20 12790842938459.463 20707.139945673505 0.16521609161576473 -0.64906125769789891 -1.0008710826908889 0.07912891730911116 1 7.1540057698135634e+22 286.57076279030309 11.134024349842557 1 1.0592190040079927 20706.118700313447 20707.139945673505 -20109.774736214637 -1.0588053698453068 -20110.833553791759 -450.43093350975579 0.00058950285617941425 -450.4303440740569 -20110.833553791759 -450.4303440740569 0 0 0 0
n 754 3 3 1 0 1 1 0.45824257556471337 1396750.1004426097 1.1111368431984124e+20 25496602803106.473 22262.816214477811 0.16517705304059591 -0.65146399252365239 -0.9854406585647133 0.094559341530362342 1 8.8225175302382146e+22 322.15275588142117 1.3043378879018281 1 1.0972542013945004 22261.776946271821 22262.816214477811 -21584.359179458472 -1.09377392090521 -21585.452959386992 -791.34084072575342 0.0017782853666190213 -791.33906306253436 -21585.452959386992 -791.33906306253436 0 0 0 0
n 755 3 3 1 0 1 1 0.43060640004193301 579531.30587079551 6.5696278745857384e+19 79366959363634.906 22826.271291587633 0.16510060283237757 -0.65318381701466166 -0.957804483041933 0.122195516958067 1 9.6048229961758818e+22 -15.586643089315618 -47.069707568834396 1 1.1392115295278447 22825.184356401147 22826.271291587633 -22736.301687880517 -1.0975390756185452 -22737.399210257918 -1966.5594902724622 0.00749163008489135 -1966.5519955261484 -22737.399210257918 -1966.5519955261484 0 0 0 0
n 756 3 3 1 0 1 1 0.42054393199358936 628391.91404625424 5.2283114070526378e+19 120564004532116.81 23155.031933360537 0.16505660151471818 -0.65393009089157061 -0.94774201499358934 0.13225798500641064 1 9.2335454342863491e+22 -698.67173970018302 -148.5956854102561 1 1.1522496009741925 23153.935789780091 23155.031933360537 -22912.285717739433 -1.0852066035147045 -22913.370880186972 -2957.2782561661538 0.027660884841499485 -2957.2505965143505 -22913.370880186972 -2957.2505965143505 0 0 0 0
n 757 3 3 1 0 1 1 0.41745999627618502 644201.31838816777 4.8518588561789379e+19 139014715970837.14 22875.97450897608 0.16502830771819182 -0.65452747799874944 -0.94465807927618506 0.13534192072381496 1 9.1652275278477546e+22 -1391.2859368670943 -299.6680023534758 1 1.1076888235032423 22874.921452800525 22875.97450897608 -22691.7207996711 -1.0540136663279067 -22692.774791458876 -2712.5641624373829 0.059950635310122166 -2712.5042093911479 -22692.774791458876 -2712.5042093911479 0 0 0 0
n 758 3 3 1 0 1 1 0.41726147616310039 645892.22742990812 4.8253774952601567e+19 143143110785244.97 21586.719729090808 0.16500136884923441 -0.65508552331342473 -0.94445955916310043 0.13554044083689964 1 9.3332694219787638e+22 -1764.9234945559808 -506.52010415427378 1 0.95820237567533828 21585.815878443049 21586.719729090808 -21535.083044427312 -0.91392628530598885 -21535.996989838502 -1447.3279270494697 0.16787307702606039 -1447.1600535957366 -21535.996989838502 -1447.1600535957366 0 0 0 0
n 759 3 3 1 0 1 1 0.41773755947466601 643360.99397457042 4.8784840096014123e+19 143347241217480.88 19516.486580113498 0.16497356662501067 -0.655598446851968 -0.94493564152390874 0.13506435847609127 1 9.552900282032544e+22 -1169.4755515079248 -794.29046166067178 1 0.66649515399176806 19515.978936619751 19516.486580113498 -19027.91736346278 -0.58472820542580162 -19028.502121100599 -4337.2547734983327 0.28129768727787996 -4336.9734742978244 -19028.502121100599 -4336.9734742978244 0 0 0 0
n 760 3 3 1 0 1 1 0.41636815628773344 650915.16976846708 4.7143264521385017e+19 152016671331354.59 42327.09833299552 0.16494604073085475 -0.65574709121102681 -0.9435662392384907 0.13643376076150932 1 9.4601263593882468e+22 2139.5601235952977 -1071.2276656465908 1 1.5545503875280711 42325.845942174252 42327.09833299552 -18767.567603912845 0.26464718799493503 -18767.302973382688 -37937.467765800866 -1.5283413581544143 -37938.996112984438 -18767.302973382688 -37938.996112984438 0 0 0 0
n 761 3 3 1 0 1 1 0.40802056604713588 699308.42988918873 3.8051401437080617e+19 200368581196719.75 35269.16036102979 0.16490512354894316 -0.65453906154385788 -0.93521864904713581 0.14478135095286421 1 8.1233022142748696e+22 11029.704916810293 -1000.1227274288733 1 7.6941721077850707 35268.372969482116 35269.16036102979 -28516.554611437012 3.8673026888891169 -28512.687282944917 20752.343163737802 6.6512097108076169 20758.994381770633 -28512.687282944917 20758.994381770633 0 0 0 0
n 762 3 3 1 0 1 1 0.38079358373961997 855751.6419586502 1.7079194655343213e+19 464042813035267.62 59845.636474889565 0.16475697021168809 -0.64902333182846883 -0.90799166578886259 0.17200833421113729 1 3.7901436430886275e+22 38073.694874816552 -65.443061660650628 1 73.624561624640791 59919.244042841718 59845.636474889565 -59855.173317981425 73.602223144234983 -59781.571166731606 2769.9733085905609 -1.8123383423327615 2768.1609686281422 -59781.571166731606 2768.1609686281422 0 0 0 0
n 763 6 2 1 0 1 1 0.252801917 1437756.693871866 1 1 0 0 0 0 0 1 0 -11620.816543430044 0 1 0 0 0 0 0 0 0 0 0 0 0 0 0 0 0
n 763 3 3 1 0 1 1 0.252801917 1525256.4668142796 2331419559.9999962 89826248399.999985 93075.039531528862 -0.29999999999999999 -0.29999999999999999 -0.78000000000000003 0.3 1 0 99120.549106789855 89.400792348530501 1 215.38939194815504 93287.479149889565 93075.039531528862 -93287.30926240742 212.51372426528286 -93074.795287496556 -177.99402824389279 -35.078586098747813 -213.07261419491235 -93074.795287496556 -213.07261419491235 0 0 0 0
n 764 6 2 1 0 1 1 0.3 1204865.1681357191 1 1 0 0 0 0 0 1 0 3098.8844115813449 0 1 0 0 0 0 0 0 0 0 0 0 0 0 0 0 0
n 765 6 2 1 0 1 1 0.252801917 1449377.5104152961 1 1 0 0 0 0 0 1 0 23241.633086860089 0 1 0 0 0 0 0 0 0 0 0 0 0 0 0 0 0
n 765 3 3 1 0 1 1 0.252801917 1742925.7093786162 2331419559.9999962 89826248399.999985 5002196.6684000893 -0.29999999999999999 -0.29999999999999999 -0.78000000000000003 0.3 1 0 -316779.28376103536 -2585.1274404626756 1 198946.4917213984 5201143.1827731524 5002196.6684000893 5201143.1827731524 -198946.4917213984 5002196.6684000893 0 0 0 5002196.6684000893 0 0 0 0 0
n 766 3 3 1 0 1 1 0.41100238680302903 989355.53348052781 3.8232952111526887e+19 15587680616265814 2941761.477112568 0.16210348736339514 -0.7700962283219388 -0.93820046975378624 0.14179953024621375 1 6.3808391182822533e+24 -315264.76935793029 -1962.1665643805413 1 108115.86181513852 3049877.3290791567 2941761.477112568 3049877.3241548818 -108115.85393629876 2941761.472188293 132.51902123109454 41.654430029269946 174.17345130960723 2941761.472188293 174.17345130960723 0 0 0 0
n 767 3 3 1 0 1 1 0.56892781194694964 390419.05081964086 3.9184249174120012e+20 4637175491850064 881328.21614078537 0.16223985331415239 -0.8966696408598015 -1.0961258970454353 -0.01612589445187387 1 1.9935927181333929e+26 -313749.3154031848 2586.9941050251823 1 17285.216840597583 898613.39092807588 881328.21614078537 898611.47538516112 -17285.216495898345 881326.25627939729 1333.3235287380069 3.3721801290923805 1336.6957066216298 881326.25627939729 1336.6957066216298 0 0 0 0
n 767 224 4 1 0 1 1 0.56892781194694964 248223.64682797465 1 1 0 0 0 -1.0961258970454353 -0.01612589445187387 1 0 -171524.57652141334 -3704.5405635050552 1 0 0 0 0 0 0 0 0 0 0 0 0 0 0 0
n 768 224 4 1 0 1 1 0.74331383743176171 1065574.5449975438 1 1 0 0 0 -1.7205119211363054 3.979488078863695 1 0 -159919.98807346247 707.96194063790085 1 0 0 0 0 0 0 0 0 0 0 0 0 0 0 0
n 769 224 4 1 0 1 1 0.89512122728403354 1767075.3785576918 1 1 0 0 0 -1.8723193111363052 3.8276806888636949 1 0 -139744.80168310457 2224.6877666359496 1 0 0 0 0 0 0 0 0 0 0 0 0 0 0 0
n 770 224 4 1 0 1 1 1.1528019199999999 2977275.9651239426 1 1 0 0 0 -2.1299999999999999 3.5699999999999998 1 0 -125004.21046707066 0.46896407416494129 1 0 0 0 0 0 0 0 0 0 0 0 0 0 0 0
n 770 6 9 1 0 1 1 1.1528019199999999 2875513.387743732 1 1 0 0 0 0 0 1 0 -23241.633086860089 9.5543506616799792e-13 1 0 0 0 0 0 0 0 0 0 0 0 0 0 0 0
n 771 6 9 1 0 1 1 1.2 3076641.3482611701 1 1 0 0 0 0 0 1 0 2.3885876703442696e-11 4.7771753406885391e-13 1 0 0 0 0 0 0 0 0 0 0 0 0 0 0 0
n 772 224 7 1 0 1 1 1.1528019199999999 2902062.0159896091 1 1 0 0 0 -2.1299999999999999 3.5699999999999998 1 0 49790.236218935788 50.143997108639098 1 0 0 0 0 0 0 0 0 0 0 0 0 0 0 0
n 772 6 9 1 0 1 1 1.1528019199999999 2875513.387743732 1 1 0 0 0 0 0 1 0 23241.633086860089 0 1 0 0 0 0 0 0 0 0 0 0 0 0 0 0 0
n 773 224 7 1 0 1 1 1.05179193 2421715.3554874305 1 1 0 0 0 -2.0289900200000002 3.67100998 1 0 49623.463340630507 33.802955999474044 1 0 0 0 0 0 0 0 0 0 0 0 0 0 0 0
n 774 224 7 1 0 1 1 0.951392931 1944050.7836556635 1 1 0 0 0 -1.9285910100000001 3.7714089899999999 1 0 49234.298786017738 -2.1123015342812268 1 0 0 0 0 0 0 0 0 0 0 0 0 0 0 0
n 775 224 7 1 0 1 1 0.851817672 1470319.0370999998 1 1 0 0 0 -1.8290157600000001 3.8709842399999999 1 0 48862.033702516484 -33.802791922636217 1 0 0 0 0 0 0 0 0 0 0 0 0 0 0 0
n 776 6 6 1 0 1 1 0.752801917 973998.8846391507 1 1 0 0 0 0 0 1 0 -23241.633086860089 0 1 0 0 0 0 0 0 0 0 0 0 0 0 0 0 0
n 776 224 7 1 0 1 1 0.752801917 999469.43326820899 1 1 0 0 0 -1.73 3.9700000000000002 1 0 48712.160098351735 -45.919101607090717 1 0 0 0 0 0 0 0 0 0 0 0 0 0 0 0
n 777 6 6 1 0 1 1 0.8 1186747.6617000189 1 1 0 0 0 0 0 1 0 -11620.816543430044 0 1 0 0 0 0 0 0 0 0 0 0 0 0 0 0 0
n 778 6 6 1 0 1 1 0.8 1175126.8451565888 1 1 0 0 0 0 0 1 0 0 0 1 0 0 0 0 0 0 0 0 0 0 0 0 0 0 0
n 779 224 4 1 0 1 1 0.83723600578771284 1519001.9458534722 1 1 0 0 0 -1.8144340848861984 3.8855659151138022 1 0 165489.49409813614 -21365.297248558261 1 0 0 0 0 0 0 0 0 0 0 0 0 0 0 0
n 780 224 4 1 0 1 1 0.64911295836720284 660897.803951076 1 1 0 0 0 -1.6263110365149311 4.0736889634850693 1 0 200193.61455344007 -33971.598230995893 1 0 0 0 0 0 0 0 0 0 0 0 0 0 0 0
n 781 3 3 1 0 1 1 0.42654682302250357 1057763.8783776513 1.4150745052633761e+20 42911718376351784 692154.71800542064 0.21149193286801593 -0.81184411537092482 -0.9537449060225035 0.12625509397749643 1 2.4062409428236563e+26 454929.19456488104 -49129.181226518624 1 117093.76671948341 575097.08709203068 692154.71800542064 574789.34945988155 117092.02155647843 691881.37150878739 -18809.858408862954 -639.31239358603159 -19449.170807373259 691881.37150878739 -19449.170807373259 0 0 0 0
n 781 224 4 1 0 1 1 0.42654682302250357 822485.58211336122 1 1 0 0 0 -0.9537449060225035 0.12625509397749643 1 0 219872.16468161106 -32737.569144251986 1 0 0 0 0 0 0 0 0 0 0 0 0 0 0 0
n 782 3 3 1 0 1 1 0.19629408269684259 2181854.9311819109 2.2474746096867178e+17 1.8465959386637363e+17 2087628.2188063094 0.23184551496243699 -0.61944359374599978 -0.72349216474608546 0.35650783525391461 1 3.3703835962800635e+21 486275.60958033067 -28206.342481935644 1 1800788.8840962625 286840.94642520352 2087628.2188063094 286836.38605426979 1800785.1711930295 2087621.5562624445 -1617.4896716058215 -3656.5961050444439 -5274.0857766502659 2087621.5562624445 -5274.0857766502659 0 0 0 0
n 783 6 1 1 0 1 1 -0.047198082600000003 2866178.4240643345 1 1 0 0 0 0 0 1 0 -12912.018381588938 5164.8073526355747 1 0 0 0 0 0 0 0 0 0 0 0 0 0 0 0
n 783 3 3 1 0 1 1 -0.047198082600000003 3323914.0237272875 2331419559.9999962 89826248399.999985 3483361.7410161016 0 0 -0.47999999999999998 0.6 1 0 471625.37930012582 -3991.4124279747261 1 3484478.3203371535 1116.5793850673831 3483361.7410161016 -1116.5793850673831 3484478.3203371535 3483361.7410161016 0 0 0 3483361.7410161016 0 0 0 0 0
n 784 6 2 1 0 1 1 0.252801917 1440042.5467358988 1 1 0 0 0 0 0 1 0 12912.018381588938 5164.8073526355747 1 0 0 0 0 0 0 0 0 0 0 0 0 0 0 0
n 784 3 3 1 0 1 1 0.252801917 1781157.950145755 2331419559.9999962 89826248399.999985 4521642.5412616841 -0.29999999999999999 -0.29999999999999999 -0.78000000000000003 0.3 1 0 -354753.11384957249 -13816.660212585952 1 240838.90757131155 4762481.4473557128 4521642.5412616841 4762481.4473557128 -240838.90757131155 4521642.5412616841 0 0 0 4521642.5412616841 0 0 0 0 0
n 785 3 3 1 0 1 1 0.41887706978407635 959692.66339030548 4.6843061577291031e+19 20122147459793696 2534083.0672746091 0.16217825142778292 -0.7845759612991785 -0.94607515183331903 0.1339248481666809 1 1.2364850213831555e+25 -322141.19713107805 -24115.394248635312 1 128006.85205409769 2662089.5967887049 2534083.0672746091 2662082.2990133846 -128005.53924242409 2534076.759278533 6233.8677168918366 -579.76592502777874 5654.1017672426833 2534076.759278533 5654.1017672426833 0 0 0 0
n 786 3 3 1 0 1 1 0.58088666554919988 450698.72526724718 4.306506925705484e+20 5292104301353900 547220.38310234447 0.16228113652626844 -0.91204439703401208 -1.1080847435984427 -0.028084748049199953 1 2.7481384803627919e+26 -316430.22358409886 -21938.231210045029 1 15172.612227048212 562379.15752616583 547220.38310234447 561683.14574678137 -15172.170962779372 546510.97729538218 27970.65560824651 -115.7099849195222 27854.945588857059 546510.97729538218 27854.945588857059 0 0 0 0
n 786 224 4 1 0 1 1 0.58088666554919988 304177.53393174883 1 1 0 0 0 -1.1080847435984427 -0.028084748049199953 1 0 -167747.10225727153 -31443.366896187421 1 0 0 0 0 0 0 0 0 0 0 0 0 0 0 0
n 787 224 4 1 0 1 1 0.75460173828022581 1117154.3206344149 1 1 0 0 0 -1.7317998181817402 3.9682001818182595 1 0 -156363.04401125136 -21549.784713190118 1 0 0 0 0 0 0 0 0 0 0 0 0 0 0 0
n 788 224 4 1 0 1 1 0.90277596046205177 1798088.0626465566 1 1 0 0 0 -1.8799740396590228 3.8200259603409772 1 0 -133854.05714193988 -11947.632195124757 1 0 0 0 0 0 0 0 0 0 0 0 0 0 0 0
n 789 6 6 1 0 1 1 0.8 1175126.8451565888 1 1 0 0 0 0 0 1 0 0 0 1 0 0 0 0 0 0 0 0 0 0 0 0 0 0 0
n 790 6 6 1 0 1 1 0.8 1186747.6617000189 1 1 0 0 0 0 0 1 0 11620.816543430044 -9.5543506616799792e-13 1 0 0 0 0 0 0 0 0 0 0 0 0 0 0 0
n 791 6 6 1 0 1 1 0.752801917 973998.8846391507 1 1 0 0 0 0 0 1 0 23241.633086860089 0 1 0 0 0 0 0 0 0 0 0 0 0 0 0 0 0
n 791 224 7 1 0 1 1 0.752801917 999311.26693899184 1 1 0 0 0 -1.73 3.9700000000000002 1 0 -48553.833287017456 132.97266857388661 1 0 0 0 0 0 0 0 0 0 0 0 0 0 0 0
n 792 224 7 1 0 1 1 0.8515379169507572 1468928.9188994516 1 1 0 0 0 -1.8287359999999999 3.871264 1 0 -48801.035134246355 278.08012817739035 1 0 0 0 0 0 0 0 0 0 0 0 0 0 0 0
n 793 224 7 1 0 1 1 0.950981052 1942112.8828002885 1 1 0 0 0 -1.92817913 3.77182087 1 0 -49253.043136699853 363.87801082017126 1 0 0 0 0 0 0 0 0 0 0 0 0 0 0 0
n 794 224 7 1 0 1 1 1.0514864399999999 2420359.9849538351 1 1 0 0 0 -2.0286845200000001 3.6713154800000001 1 0 -49719.807762823424 233.8192247640896 1 0 0 0 0 0 0 0 0 0 0 0 0 0 0 0
n 795 6 5 1 0 1 1 1.1528019199999999 2875513.387743732 1 1 0 0 0 0 0 1 0 -23241.633086860089 0 1 0 0 0 0 0 0 0 0 0 0 0 0 0 0 0
n 795 224 7 1 0 1 1 1.1528019199999999 2902112.1623424911 1 1 0 0 0 -2.1299999999999999 3.5699999999999998 1 0 -49840.38207939003 50.144144344456961 1 0 0 0 0 0 0 0 0 0 0 0 0 0 0 0
n 796 6 5 1 0 1 1 1.2 3076641.3482611701 1 1 0 0 0 0 0 1 0 -2.6274464368862691e-11 -9.5543506616799792e-13 1 0 0 0 0 0 0 0 0 0 0 0 0 0 0 0
n 797 224 4 1 0 1 1 1.1528019199999999 2994984.7206166778 1 1 0 0 0 -2.1299999999999999 3.5699999999999998 1 0 141560.38034108919 -18101.086257587744 1 0 0 0 0 0 0 0 0 0 0 0 0 0 0 0
n 797 6 5 1 0 1 1 1.1528019199999999 2875513.387743732 1 1 0 0 0 0 0 1 0 23241.633086860089 -9.5543506616799792e-13 1 0 0 0 0 0 0 0 0 0 0 0 0 0 0 0
n 798 224 4 1 0 1 1 0.86747949923842715 1654750.6917751646 1 1 0 0 0 -1.844677578484641 3.8553224215153592 1 0 152598.44475611867 -44091.302376223859 1 0 0 0 0 0 0 0 0 0 0 0 0 0 0 0
n 799 224 4 1 0 1 1 0.69875621023453394 888667.80228313594 1 1 0 0 0 -1.6759542922345341 4.0240457077654659 1 0 182115.55666716388 -69234.802533872702 1 0 0 0 0 0 0 0 0 0 0 0 0 0 0 0
n 800 3 3 1 0 1 1 0.49380859638598434 718996.1553943071 3.1160869123140937e+20 47615796808432600 354182.78532190609 0.21107807365970754 -0.8817991431396851 -1.0210066823859845 0.058993320823864236 1 1.2946479142059557e+27 406667.46212145692 -164170.27889751206 1 55553.384427605233 300286.47551629948 354182.78532190609 288383.12146496668 55546.143773873475 343929.26474641269 -83708.629531458369 -896.91420587731466 -84605.543845669745 343929.26474641269 -84605.543845669745 0 0 0 0
n 800 224 4 1 0 1 1 0.49380859638598434 504377.3287466864 1 1 0 0 0 -1.0210066823859845 0.058993320823864236 1 0 207627.69921779618 -83893.116011235266 1 0 0 0 0 0 0 0 0 0 0 0 0 0 0 0
n 801 3 3 1 0 1 1 0.26142562340502262 1917088.339616545 1.4965915602835756e+18 3.6192732482207616e+17 442720.94812740444 0.21614344636797311 -0.70212741305262238 -0.7886237054542653 0.29137629454573466 1 2.4638718294292908e+23 479892.32577364991 -229503.68532863687 1 297926.16372643667 145237.62640746796 442720.94812740444 144180.24228675265 297829.40320301935 442009.64499734453 -17493.597526932001 -7592.482926918392 -25086.080453850394 442009.64499734453 -25086.080453850394 0 0 0 0
n 802 6 1 1 0 1 1 -0.047198082600000003 2852271.7546568718 1 1 0 0 0 0 0 1 0 0 0 1 0 0 0 0 0 0 0 0 0 0 0 0 0 0 0
n 802 3 3 1 0 1 1 -0.047198082600000003 3347374.8931136201 2331419559.9999962 89826248399.999985 441475.07409146341 0 0 -0.47999999999999998 0.6 1 0 352654.52529799927 -347508.13561965263 1 441493.60315284936 18.528950737448323 441475.07409146341 -13.582139702636546 324067.59363987931 324054.01150500245 12.60347159259733 -299827.94427771639 -299815.34059625119 324054.01150500245 -299815.34059625119 0 0 0 0
n 803 6 1 1 0 1 1 -0.047198082600000003 2866178.4240643345 1 1 0 0 0 0 0 1 0 -5164.8073526355747 12912.018381588938 1 0 0 0 0 0 0 0 0 0 0 0 0 0 0 0
n 803 3 3 1 0 1 1 -0.047198082600000003 3307554.8795065107 2331419559.9999962 89826248399.999985 3009815.0736498986 0 0 -0.47999999999999998 0.6 1 0 6031.5491575905717 -455243.17026840348 1 3010858.1975630908 1043.1212491596709 3009815.0736498986 0 0 0 1043.1212491596709 -3010858.1975630908 -3009815.0736498986 0 -3009815.0736498986 0 0 0 0
n 804 6 1 1 0 1 1 -0.047198082600000003 2875513.387743732 1 1 0 0 0 0 0 1 0 0 23241.633086860089 1 0 0 0 0 0 0 0 0 0 0 0 0 0 0 0
n 804 3 3 1 0 1 1 -0.047198082600000003 3282745.5077949148 2331419559.9999962 89826248399.999985 2218770.437904608 0 0 -0.47999999999999998 0.6 1 0 321.67025868959604 -430473.63298573688 1 2220252.851452427 1482.4123709178446 2218770.437904608 0 0 0 1482.4123709178446 -2220252.851452427 -2218770.437904608 0 -2218770.437904608 0 0 0 0
n 805 6 1 1 0 1 1 -0.047198082600000003 2866238.2379505625 1 1 0 0 0 0 0 1 0 7747.211028953363 11620.816543430044 1 0 0 0 0 0 0 0 0 0 0 0 0 0 0 0
n 805 3 3 1 0 1 1 -0.047198082600000003 3296811.4324857341 2331419559.9999962 89826248399.999985 1377418.5092028405 0 0 -0.47999999999999998 0.6 1 0 -7643.5044711682785 -444473.96091892128 1 1378198.9427501638 780.43392156809978 1377418.5092028405 0 0 0 780.43392156809978 -1378198.9427501638 -1377418.5092028405 0 -1377418.5092028405 0 0 0 0
n 806 6 1 1 0 1 1 -0.047198082600000003 2852271.7546568718 1 1 0 0 0 0 0 1 0 0 0 1 0 0 0 0 0 0 0 0 0 0 0 0 0 0 0
n 806 3 3 1 0 1 1 -0.047198082600000003 3192070.9266812033 2331419559.9999962 89826248399.999985 578392.40196960163 0 0 -0.47999999999999998 0.6 1 0 -169327.95353652048 -294604.00810396927 1 578532.01501000056 140.40700930053464 578392.40196960163 62.120712021754329 -199477.45805809312 -199415.33734607138 125.91721632661977 -543054.35794672102 -542928.43931466539 -199415.33734607138 -542928.43931466539 0 0 0 0
n 807 3 3 1 0 1 1 0.22385446870804604 1771922.9455697001 55123520981195584 16461768765290616 111368.37982003362 0.16789727446671537 -0.58435955911850024 -0.75105255170804608 0.32894744829195399 1 1.5484678904908401e+19 -172219.94125108316 -116977.65281107121 1 109843.24375608834 1529.5191856059855 111368.37982003362 -1528.1633308459514 -109779.23606194608 -111307.39907763843 64.387697969904096 -3749.3379671551211 -3684.9502716473539 -111307.39907763843 -3684.9502716473539 0 0 0 0
n 808 3 3 1 0 1 1 0.35582270593538828 1069117.7159291767 7.6623221797585295e+18 504488815233842.06 14406.018551147221 0.16596953380328577 -0.62621291576549876 -0.88302078888614555 0.1969792111138545 1 8.2935610979603553e+21 -89238.029799658805 -98274.717742535693 1 176.10940091160734 14374.0253897525 14406.018551147221 -11191.105854444664 -132.89639303382356 -11324.002282440839 9020.6290454813607 -115.55548234927512 8905.073549836543 -11324.002282440839 8905.073549836543 0 0 0 0
n 809 3 3 1 0 1 1 0.39989029529351849 819566.12354362896 3.1263379940873044e+19 114107596130388.39 49957.292243044642 0.16581260867061698 -0.6318535783189827 -0.92708837824427581 0.15291162175572426 1 3.1228071849641608e+22 -53857.772430671401 -75435.314000850034 1 29.008496907113649 49973.234582854588 49957.292243044642 -35378.190010679325 -5.8232360323070242 -35384.013211897014 35294.585820093052 -28.418001553490718 35266.167829963881 -35384.013211897014 35266.167829963881 0 0 0 0
n 810 3 3 1 0 1 1 0.42641009153147169 672927.37006251258 6.0817749827186975e+19 37170417882461.906 98871.317276498943 0.16573064201903825 -0.62937691127972784 -0.95360817453147173 0.12639182546852828 1 3.8496082916695714e+22 -28888.356172947122 -66089.982359252594 1 10.502309565747499 98880.741846124351 98871.317276498943 -49504.417518975715 0.70690893862936988 -49503.710885535496 85596.224724192783 -10.478491340750827 85585.745867323101 -49503.710885535496 85585.745867323101 0 0 0 0
n 811 3 3 1 0 1 1 0.44689525362981664 568586.88199518283 9.2344395884383764e+19 12816185434203.682 157029.32695854295 0.16563371898866261 -0.62233467750443983 -0.97409333567905931 0.10590666432094063 1 3.0602895946422801e+22 -10634.738778546403 -64326.422263445711 1 2.6124536056004417 157031.91909682125 157029.32695854295 -45668.118458451267 0.44195058127514636 -45667.676504783951 150244.62217564631 -2.5747878667069872 150242.04727232998 -45667.676504783951 150242.04727232998 0 0 0 0
n 812 3 3 1 0 1 1 0.45051551588866667 536213.28526512801 9.8610264810866852e+19 9832474963104.6152 195598.63532366118 0.16558705379549929 -0.61910367507088426 -0.97771359883942399 0.10228640116057607 1 2.6777954049838922e+22 -1100.5737486285823 -50091.243352227066 1 1.1113615545020159 195599.72998995916 195598.63532366118 -36253.953382606436 0.014032008698582971 -36253.939348423126 192210.57468395378 -1.1111837438616461 192209.46376754882 -36253.939348423126 192209.46376754882 0 0 0 0
n 813 3 3 1 0 1 1 0.4497766917493915 534505.80838320497 9.7232744911656927e+19 10191807314158.779 145206.7251055346 0.16555075423072635 -0.61929277201396349 -0.97697477474939143 0.10302522525060852 1 2.6994163048589314e+22 1300.1191089897925 -45014.329282810315 1 0.46696996296789456 145207.13234306427 145206.7251055346 -36861.326195832327 -0.11566969548759726 -36861.44186704843 140450.51625364315 -0.45184785026271995 140450.06420521243 -36861.44186704843 140450.06420521243 0 0 0 0
n 814 3 3 1 0 1 1 0.44910886723414961 534440.05685672432 9.5994719507010814e+19 10983741392488.068 92940.936262253716 0.1655181343357145 -0.62055950603776955 -0.97630694928339234 0.10369305071660767 1 2.8366469360565602e+22 1322.0580977502798 -42114.830030156656 1 0.36665773540925034 92941.152930346885 92940.936262253716 -37114.751489338298 -0.18253248812428585 -37114.934032206787 85208.185464867522 -0.31620723272202828 85207.8693264225 -37114.934032206787 85207.8693264225 0 0 0 0
n 815 3 3 1 0 1 1 0.45113087408107849 522609.45336613507 9.951673657028975e+19 10788501878140.377 59599.468528407073 0.16548714239163106 -0.62211785162971045 -0.97832895613032123 0.10167104386967879 1 2.9958130113141533e+22 534.73326907127864 -40736.328480868731 1 0.28462240352326668 59599.481823949151 59599.468528407073 -36171.541506688322 -0.2153304395145684 -36171.75684522729 47364.443293411619 -0.18140418164269123 47364.261883126339 -36171.75684522729 47364.261883126339 0 0 0 0
n 816 3 3 1 0 1 1 0.45964914609012913 479724.17277971515 1.151943260930136e+20 8382850044990.2217 38321.433320275282 0.1654438630771802 -0.6241138317762297 -0.98684722909012901 0.093152771290173797 1 3.1211692018328725e+22 -294.39815962748827 -40444.869467258715 1 0.24633716032383635 38321.23492124179 38321.433320275282 -35449.750606821261 -0.23728984234885206 -35449.987907626026 14549.716819200139 -0.05453880505840554 14549.662307477607 -35449.987907626026 14549.662307477607 0 0 0 0
n 817 3 3 1 0 1 1 0.48564965672621485 1301356.4280353582 1.6934620074851235e+20 3602412047712.9082 34213.756882142523 0.1653719828899248 -0.62828010451888539 -1.0128477425784865 0.067152260273785111 1 2.9091222146858302e+22 -585.31934492381697 -40691.742963840959 1 0.25004171100180189 34213.513032052208 34213.756882142523 -33813.751290245244 -0.24943110092105031 -33814.000704766127 2874.2322222849834 -0.011264352177594203 2874.2209555441382 -33814.000704766127 2874.2209555441382 0 0 0 0
n 818 3 3 1 0 1 1 0.50056151120585568 1227696.8999358411 2.0414743880685434e+20 2432751523079.6221 31977.89806317052 0.16533226384517444 -0.63304294306407816 -1.027759591353584 0.052240406174447238 1 2.8665659082483329e+22 -459.6303500240079 -40954.478633038678 1 0.24642022643891029 31977.655099449679 31977.89806317052 -31630.7358987302 -0.24635928952256125 -31630.982260200679 271.55531578739607 -0.0026099816787196646 271.55270592172826 -31630.982260200679 271.55270592172826 0 0 0 0
n 819 3 3 1 0 1 1 0.50578295450238275 1202039.527998266 2.1690660702205706e+20 2291389213658.606 30212.740975788733 0.1653098283556548 -0.6367167626532958 -1.0329810336993539 0.047018962497617174 1 3.0522762395297113e+22 -266.16017488798332 -41107.683213679426 1 0.24069508870776768 30212.501951487764 30212.740975788733 -30027.971448693763 -0.24068575868421926 -30028.212098005428 -356.30544422134801 -0.00054408101508483244 -356.30598835371836 -30028.212098005428 -356.30598835371836 0 0 0 0
n 820 3 3 1 0 1 1 0.50764840958000257 1192908.4580269482 2.2151278258819868e+20 2390186662660.2231 29286.117378855652 0.16529073488050985 -0.63967351458670618 -1.0348464887769735 0.045153507419997463 1 3.3211098616578009e+22 -124.6903549158544 -41177.274986252924 1 0.23708267071972025 29285.880718206608 29286.117378855652 -29236.106098832915 -0.23708171294826297 -29236.343153423946 -337.65404710576536 -8.1487282254997425e-05 -337.65412884872779 -29236.343153423946 -337.65412884872779 0 0 0 0
n 821 3 3 1 0 1 1 0.50813168212595627 1190546.0410235603 2.2267824573755431e+20 2586104316059.1274 29011.281387567371 0.16527191327286733 -0.64219344146666257 -1.0353297631751992 0.04467023577896799 1 3.6300310944445419e+22 -21.856304424441877 -41190.475834528537 1 0.23552086850528078 29011.045859501544 29011.281387567371 -29010.986620475163 -0.23552073998170739 -29011.22214854099 -40.322924675760049 -2.2224235505923996e-05 -40.322946884239606 -29011.22214854099 -40.322946884239606 0 0 0 0
n 822 3 3 1 0 1 1 0.50769923368580705 1192651.7949735771 2.2154674817685081e+20 2875345622224.6167 29325.00905536591 0.16525306576371029 -0.6445018347225544 -1.0348973157350498 0.045102683314192892 1 3.9918024592576922e+22 77.820455954190138 -41154.956399917479 1 0.23711454210379809 29324.772394716871 29325.00905536591 -29279.695927487075 -0.23711130833250749 -29279.933080563602 329.79142988518043 -0.00028425390624866291 329.79114526209446 -29279.933080563602 329.79114526209446 0 0 0 0
n 823 3 3 1 0 1 1 0.50589847898745843 1201455.8935257299 2.1700806782396721e+20 3365660511744.9424 30288.897791585274 0.16523392610673943 -0.64677152034735175 -1.0330965600859439 0.046903438202693028 1 4.475467978967173e+22 206.46448504425447 -41058.239751789042 1 0.24200633347712799 30288.657585458343 30288.897791585274 -30107.454464419698 -0.24198987014903944 -30107.696443285575 612.29275470880293 -0.00068873739929429557 612.29206531032457 -30107.696443285575 612.29206531032457 0 0 0 0
n 824 3 3 1 0 1 1 0.50077636915551138 1226619.1893923138 2.0438289161106044e+20 4487641109453.9297 32059.178882399538 0.16521149493915868 -0.64908712169053817 -1.0279744473524823 0.052025548749412946 1 5.2767107798248242e+22 361.56554820897503 -40874.554205315661 1 0.24945037207065532 32058.933062599288 32059.178882399538 -31711.158269125521 -0.24937735295354713 -31711.407634403662 621.05979083846262 -0.0012178948331704425 621.05856961830114 -31711.407634403662 621.05856961830114 0 0 0 0
n 825 3 3 1 0 1 1 0.48602649547728005 1299542.5467467122 1.6975564388573436e+20 8714572268597.3516 34110.187366926366 0.16517148330738857 -0.65149446479912687 -1.013224574674251 0.066775422093174358 1 7.038679196305062e+22 367.89415926933674 -40633.795919449389 1 0.25572918837135927 34109.93617966654 34110.187366926366 -33834.559256786561 -0.25522341462477038 -33834.814481951762 -271.8310815802605 -0.0017970610947804495 -271.83287844815135 -33834.814481951762 -271.83287844815135 0 0 0 0
n 826 3 3 1 0 1 1 0.46040358233344386 476363.07092869736 1.1598589381591089e+20 25105214670449.867 35953.181531167233 0.16509897801437473 -0.6532250736027897 -0.98760166433344387 0.092398335286253241 1 9.4573629310351899e+22 -272.04264024585149 -40646.492029553418 1 0.2619637901006594 35952.926355244781 35953.181531167233 -35580.653048204542 -0.25813488030848153 -35580.911178691902 -5156.4560287125851 0.00019194726976858403 -5156.4558809843402 -35580.911178691902 -5156.4558809843402 0 0 0 0
n 827 3 3 1 0 1 1 0.45242164459152384 517271.0282031534 1.0106459704873927e+20 35269136694037.633 39898.408062638191 0.16505684337392051 -0.65403110174939916 -0.97961972754228099 0.10038027245771895 1 1.008835926474315e+23 -1482.5085321570132 -41495.721783606197 1 0.27746268418800918 39898.141511640839 39898.408062638191 -37098.52142414917 -0.2703987543091696 -37098.791816080891 -14668.026904950371 -0.03895409450075276 -14668.065905207142 -37098.791816080891 -14668.065905207142 0 0 0 0
n 828 3 3 1 0 1 1 0.45127480105682038 525688.11276743666 9.8965290206390796e+19 37929449805198.359 45994.101415269732 0.1650281001677936 -0.65476421024444975 -0.97847288310606317 0.10152711689393681 1 1.0402707613047868e+23 -2862.4014549994272 -43574.81084694984 1 0.3557549142331225 45993.747409151139 45994.101415269732 -40110.098846523259 -0.3064686790218315 -40110.405333389601 -22506.501883253801 -0.17691449325764322 -22506.678812448972 -40110.405333389601 -22506.678812448972 0 0 0 0
n 829 3 3 1 0 1 1 0.45357673332700293 518753.00856108364 1.0306371836241949e+20 36247024775996.461 55055.437815882113 0.16499581885963027 -0.6558932188431168 -0.98077481537624567 0.099225184528678581 1 1.0781162727435043e+23 -4101.2810411023875 -47157.378865743216 1 0.65688894756443672 55054.806031419525 55055.437815882113 -43618.470600306799 -0.39252595030419807 -43618.863114254666 -33592.537746694361 -0.52623026763452063 -33593.064003947024 -43618.863114254666 -33593.064003947024 0 0 0 0
n 830 3 3 1 0 1 1 0.45770366995006323 504847.63286397903 1.1065537669836974e+20 33582982787469.258 77100.519585472372 0.16495864488187709 -0.65804666520227673 -0.9849017529008206 0.095098247079482431 1 1.1514175454534494e+23 -4713.7954866647024 -52689.430609733805 1 1.7556120552208574 77098.829081918157 77100.519585472372 -44381.09595083863 -0.58625737496327224 -44381.682185758895 -63043.868781468445 -1.6547885274019658 -63045.523830243765 -44381.682185758895 -63045.523830243765 0 0 0 0
n 831 3 3 1 0 1 1 0.46169670618372627 490434.51590473973 1.1824902706168842e+20 33836537065352.258 158539.60451557161 0.16492112533631362 -0.66223415312376255 -0.98889478918372631 0.091105211021198035 1 1.3247771235798086e+23 -61.725068204786297 -57401.294889365607 1 5.7756417341063502 158533.85493226285 158539.60451557161 -42749.710679792166 -1.0210215862352738 -42750.731728181228 -152661.11157022073 -5.6846719116927629 -152666.79615310155 -42750.731728181228 -152666.79615310155 0 0 0 0
n 832 3 3 1 0 1 1 0.45982238355252469 501467.41583925299 1.1455375440755325e+20 46763256513143.078 367853.54582012701 0.16488643512809084 -0.66872444209383475 -0.98702046555252465 0.092979534152399609 1 1.7182362821094221e+23 5424.4733766233121 -59245.218165784187 1 12.845423473443224 367840.70183404943 367853.54582012701 -46974.882433159342 -1.8342703681686179 -46976.716676296273 -364828.89814124617 -12.713784754485152 -364841.61163404043 -46976.716676296273 -364841.61163404043 0 0 0 0
n 833 3 3 1 0 1 1 0.45336076670141168 540471.67897290643 1.0241815423996828e+20 73728734165457.062 117294.50035168315 0.16485687099178556 -0.67403315288797572 -0.98055884870141174 0.099441150808436851 1 2.1654562545975472e+23 15589.868735552687 -65953.613431121383 1 16.233285418660614 117280.22290919822 117294.50035168315 -69388.47093196107 -2.218632469572007 -69390.689810206124 -94550.947619850951 -16.08095760515598 -94567.028331784037 -69390.689810206124 -94567.028331784037 0 0 0 0
[truncated: 160,378 more chars]
