# Supplementary material for: A nonvolatile bidirectional reconfigurable FET based on S/D self programmable floating gates
Source: PLoS One. 2023 May 24;18(5):e0284616. doi: 10.1371/journal.pone.0284616 (PMC10208489; doi:10.1371/journal.pone.0284616)
Supplement: S10 File — (STR) [file pone.0284616.s010.str]

v ATLAS
# silvaco.file ASCII version=1.14.19 format=1 contents=SDB,Coord2D

Copyright "###################################################################"
Copyright "#                    Copyright Silvaco Inc. (c)                   #"
Copyright "#                            1992-2014                            #"
Copyright "#                                                                 #"
Copyright "# This file format and the following Key are copyright Silvaco    #"
Copyright "# International. You may not use, this format or key without      #"
Copyright "# reproducing this message in full and obtaining                  #"
Copyright "# express written permission from Silvaco Inc.                    #"
Copyright "#                                                                 #"
Copyright "# To obtain such permission please contact: Silvaco Inc.          #"
Copyright "#                                           support@silvaco.com   #"
Copyright "#                                                                 #"
Copyright "# KEY=SVC86hn7562asdx                       PROD=345              #"
Copyright "###################################################################"
#tonyplot3d 3.10.53.R (Fri Apr 15 08:42:57 PDT 2016)
#libSDB 1.12.35 (Wed Nov 18 07:58:07 PST 2015)
j 12 1 4 3 10 9 5 703 704 705 706 711 712
k 2 1513 1958 1030 9 2872 -0.021499999999999998 0.0215 -0.0115 0.0115 0 0
c 1 -0.021499999999999998 -0.0115 0
c 2 -0.020500000000000001 -0.0115 0
c 3 -0.0195 -0.0115 0
c 4 -0.018499999999999999 -0.0115 0
c 5 -0.017500000000000002 -0.0115 0
c 6 -0.016500000000000001 -0.0115 0
c 7 -0.0155 -0.0115 0
c 8 -0.014500000000000001 -0.0115 0
c 9 -0.0135 -0.0115 0
c 10 -0.012500000000000001 -0.0115 0
c 11 -0.0115 -0.0115 0
c 12 -0.010999999999999999 -0.0115 0
c 13 -0.01 -0.0115 0
c 14 -0.0089999999999999993 -0.0115 0
c 15 -0.0080000000000000002 -0.0115 0
c 16 -0.0073749999999999996 -0.0115 0
c 17 -0.0067499999999999999 -0.0115 0
c 18 -0.0061250000000000002 -0.0115 0
c 19 -0.0054999999999999997 -0.0115 0
c 20 -0.004875 -0.0115 0
c 21 -0.0042500000000000003 -0.0115 0
c 22 -0.0036250000000000002 -0.0115 0
c 23 -0.0030000000000000001 -0.0115 0
c 24 -0.0022499999999999998 -0.0115 0
c 25 -0.0015 -0.0115 0
c 26 -0.00075000000000000002 -0.0115 0
c 27 0 -0.0115 0
c 28 0.00075 -0.0115 0
c 29 0.0015 -0.0115 0
c 30 0.00225 -0.0115 0
c 31 0.003 -0.0115 0
c 32 0.003625 -0.0115 0
c 33 0.00425 -0.0115 0
c 34 0.004875 -0.0115 0
c 35 0.0055 -0.0115 0
c 36 0.006125 -0.0115 0
c 37 0.00675 -0.0115 0
c 38 0.007375 -0.0115 0
c 39 0.008 -0.0115 0
c 40 0.009 -0.0115 0
c 41 0.01 -0.0115 0
c 42 0.011 -0.0115 0
c 43 0.0115 -0.0115 0
c 44 0.0125 -0.0115 0
c 45 0.0135 -0.0115 0
c 46 0.0145 -0.0115 0
c 47 0.0155 -0.0115 0
c 48 0.0165 -0.0115 0
c 49 0.0175 -0.0115 0
c 50 0.0185 -0.0115 0
c 51 0.0195 -0.0115 0
c 52 0.0205 -0.0115 0
c 53 0.0215 -0.0115 0
c 54 -0.021499999999999998 -0.010500000000000001 0
c 55 -0.020500000000000001 -0.010500000000000001 0
c 56 -0.0195 -0.010500000000000001 0
c 57 -0.018499999999999999 -0.010500000000000001 0
c 58 -0.017500000000000002 -0.010500000000000001 0
c 59 -0.016500000000000001 -0.010500000000000001 0
c 60 -0.0155 -0.010500000000000001 0
c 61 -0.014500000000000001 -0.010500000000000001 0
c 62 -0.0135 -0.010500000000000001 0
c 63 -0.012500000000000001 -0.010500000000000001 0
c 64 -0.0115 -0.010500000000000001 0
c 65 -0.010999999999999999 -0.010500000000000001 0
c 66 -0.01 -0.010500000000000001 0
c 67 -0.0089999999999999993 -0.010500000000000001 0
c 68 -0.0080000000000000002 -0.010500000000000001 0
c 69 -0.0073749999999999996 -0.010500000000000001 0
c 70 -0.0067499999999999999 -0.010500000000000001 0
c 71 -0.0061250000000000002 -0.010500000000000001 0
c 72 -0.0054999999999999997 -0.010500000000000001 0
c 73 -0.004875 -0.010500000000000001 0
c 74 -0.0042500000000000003 -0.010500000000000001 0
c 75 -0.0036250000000000002 -0.010500000000000001 0
c 76 -0.0030000000000000001 -0.010500000000000001 0
c 77 -0.0022499999999999998 -0.010500000000000001 0
c 78 -0.0015 -0.010500000000000001 0
c 79 -0.00075000000000000002 -0.010500000000000001 0
c 80 0 -0.010500000000000001 0
c 81 0.00075 -0.010500000000000001 0
c 82 0.0015 -0.010500000000000001 0
c 83 0.00225 -0.010500000000000001 0
c 84 0.003 -0.010500000000000001 0
c 85 0.003625 -0.010500000000000001 0
c 86 0.00425 -0.010500000000000001 0
c 87 0.004875 -0.010500000000000001 0
c 88 0.0055 -0.010500000000000001 0
c 89 0.006125 -0.010500000000000001 0
c 90 0.00675 -0.010500000000000001 0
c 91 0.007375 -0.010500000000000001 0
c 92 0.008 -0.010500000000000001 0
c 93 0.009 -0.010500000000000001 0
c 94 0.01 -0.010500000000000001 0
c 95 0.011 -0.010500000000000001 0
c 96 0.0115 -0.010500000000000001 0
c 97 0.0125 -0.010500000000000001 0
c 98 0.0135 -0.010500000000000001 0
c 99 0.0145 -0.010500000000000001 0
c 100 0.0155 -0.010500000000000001 0
c 101 0.0165 -0.010500000000000001 0
c 102 0.0175 -0.010500000000000001 0
c 103 0.0185 -0.010500000000000001 0
c 104 0.0195 -0.010500000000000001 0
c 105 0.0205 -0.010500000000000001 0
c 106 0.0215 -0.010500000000000001 0
c 107 -0.021499999999999998 -0.0094999999999999998 0
c 108 -0.020500000000000001 -0.0094999999999999998 0
c 109 -0.0195 -0.0094999999999999998 0
c 110 -0.018499999999999999 -0.0094999999999999998 0
c 111 -0.017500000000000002 -0.0094999999999999998 0
c 112 -0.016500000000000001 -0.0094999999999999998 0
c 113 -0.0155 -0.0094999999999999998 0
c 114 -0.014500000000000001 -0.0094999999999999998 0
c 115 -0.0135 -0.0094999999999999998 0
c 116 -0.012500000000000001 -0.0094999999999999998 0
c 117 -0.0115 -0.0094999999999999998 0
c 118 -0.010999999999999999 -0.0094999999999999998 0
c 119 -0.01 -0.0094999999999999998 0
c 120 -0.0089999999999999993 -0.0094999999999999998 0
c 121 -0.0080000000000000002 -0.0094999999999999998 0
c 122 -0.0073749999999999996 -0.0094999999999999998 0
c 123 -0.0067499999999999999 -0.0094999999999999998 0
c 124 -0.0061250000000000002 -0.0094999999999999998 0
c 125 -0.0054999999999999997 -0.0094999999999999998 0
c 126 -0.004875 -0.0094999999999999998 0
c 127 -0.0042500000000000003 -0.0094999999999999998 0
c 128 -0.0036250000000000002 -0.0094999999999999998 0
c 129 -0.0030000000000000001 -0.0094999999999999998 0
c 130 -0.0022499999999999998 -0.0094999999999999998 0
c 131 -0.0015 -0.0094999999999999998 0
c 132 -0.00075000000000000002 -0.0094999999999999998 0
c 133 0 -0.0094999999999999998 0
c 134 0.00075 -0.0094999999999999998 0
c 135 0.0015 -0.0094999999999999998 0
c 136 0.00225 -0.0094999999999999998 0
c 137 0.003 -0.0094999999999999998 0
c 138 0.003625 -0.0094999999999999998 0
c 139 0.00425 -0.0094999999999999998 0
c 140 0.004875 -0.0094999999999999998 0
c 141 0.0055 -0.0094999999999999998 0
c 142 0.006125 -0.0094999999999999998 0
c 143 0.00675 -0.0094999999999999998 0
c 144 0.007375 -0.0094999999999999998 0
c 145 0.008 -0.0094999999999999998 0
c 146 0.009 -0.0094999999999999998 0
c 147 0.01 -0.0094999999999999998 0
c 148 0.011 -0.0094999999999999998 0
c 149 0.0115 -0.0094999999999999998 0
c 150 0.0125 -0.0094999999999999998 0
c 151 0.0135 -0.0094999999999999998 0
c 152 0.0145 -0.0094999999999999998 0
c 153 0.0155 -0.0094999999999999998 0
c 154 0.0165 -0.0094999999999999998 0
c 155 0.0175 -0.0094999999999999998 0
c 156 0.0185 -0.0094999999999999998 0
c 157 0.0195 -0.0094999999999999998 0
c 158 0.0205 -0.0094999999999999998 0
c 159 0.0215 -0.0094999999999999998 0
c 160 -0.021499999999999998 -0.0085000000000000006 0
c 161 -0.020500000000000001 -0.0085000000000000006 0
c 162 -0.0195 -0.0085000000000000006 0
c 163 -0.018499999999999999 -0.0085000000000000006 0
c 164 -0.017500000000000002 -0.0085000000000000006 0
c 165 -0.016500000000000001 -0.0085000000000000006 0
c 166 -0.0155 -0.0085000000000000006 0
c 167 -0.014500000000000001 -0.0085000000000000006 0
c 168 -0.0135 -0.0085000000000000006 0
c 169 -0.012500000000000001 -0.0085000000000000006 0
c 170 -0.0115 -0.0085000000000000006 0
c 171 -0.010999999999999999 -0.0085000000000000006 0
c 172 -0.01 -0.0085000000000000006 0
c 173 -0.0089999999999999993 -0.0085000000000000006 0
c 174 -0.0080000000000000002 -0.0085000000000000006 0
c 175 -0.0073749999999999996 -0.0085000000000000006 0
c 176 -0.0067499999999999999 -0.0085000000000000006 0
c 177 -0.0061250000000000002 -0.0085000000000000006 0
c 178 -0.0054999999999999997 -0.0085000000000000006 0
c 179 -0.004875 -0.0085000000000000006 0
c 180 -0.0042500000000000003 -0.0085000000000000006 0
c 181 -0.0036250000000000002 -0.0085000000000000006 0
c 182 -0.0030000000000000001 -0.0085000000000000006 0
c 183 -0.0022499999999999998 -0.0085000000000000006 0
c 184 -0.0015 -0.0085000000000000006 0
c 185 -0.00075000000000000002 -0.0085000000000000006 0
c 186 0 -0.0085000000000000006 0
c 187 0.00075 -0.0085000000000000006 0
c 188 0.0015 -0.0085000000000000006 0
c 189 0.00225 -0.0085000000000000006 0
c 190 0.003 -0.0085000000000000006 0
c 191 0.003625 -0.0085000000000000006 0
c 192 0.00425 -0.0085000000000000006 0
c 193 0.004875 -0.0085000000000000006 0
c 194 0.0055 -0.0085000000000000006 0
c 195 0.006125 -0.0085000000000000006 0
c 196 0.00675 -0.0085000000000000006 0
c 197 0.007375 -0.0085000000000000006 0
c 198 0.008 -0.0085000000000000006 0
c 199 0.009 -0.0085000000000000006 0
c 200 0.01 -0.0085000000000000006 0
c 201 0.011 -0.0085000000000000006 0
c 202 0.0115 -0.0085000000000000006 0
c 203 0.0125 -0.0085000000000000006 0
c 204 0.0135 -0.0085000000000000006 0
c 205 0.0145 -0.0085000000000000006 0
c 206 0.0155 -0.0085000000000000006 0
c 207 0.0165 -0.0085000000000000006 0
c 208 0.0175 -0.0085000000000000006 0
c 209 0.0185 -0.0085000000000000006 0
c 210 0.0195 -0.0085000000000000006 0
c 211 0.0205 -0.0085000000000000006 0
c 212 0.0215 -0.0085000000000000006 0
c 213 -0.021499999999999998 -0.0074999999999999997 0
c 214 -0.020500000000000001 -0.0074999999999999997 0
c 215 -0.0195 -0.0074999999999999997 0
c 216 -0.018499999999999999 -0.0074999999999999997 0
c 217 -0.017500000000000002 -0.0074999999999999997 0
c 218 -0.016500000000000001 -0.0074999999999999997 0
c 219 -0.0155 -0.0074999999999999997 0
c 220 -0.014500000000000001 -0.0074999999999999997 0
c 221 -0.0135 -0.0074999999999999997 0
c 222 -0.012500000000000001 -0.0074999999999999997 0
c 223 -0.0115 -0.0074999999999999997 0
c 224 -0.010999999999999999 -0.0074999999999999997 0
c 225 -0.01 -0.0074999999999999997 0
c 226 -0.0089999999999999993 -0.0074999999999999997 0
c 227 -0.0080000000000000002 -0.0074999999999999997 0
c 228 -0.0073749999999999996 -0.0074999999999999997 0
c 229 -0.0067499999999999999 -0.0074999999999999997 0
c 230 -0.0061250000000000002 -0.0074999999999999997 0
c 231 -0.0054999999999999997 -0.0074999999999999997 0
c 232 -0.004875 -0.0074999999999999997 0
c 233 -0.0042500000000000003 -0.0074999999999999997 0
c 234 -0.0036250000000000002 -0.0074999999999999997 0
c 235 -0.0030000000000000001 -0.0074999999999999997 0
c 236 -0.0022499999999999998 -0.0074999999999999997 0
c 237 -0.0015 -0.0074999999999999997 0
c 238 -0.00075000000000000002 -0.0074999999999999997 0
c 239 0 -0.0074999999999999997 0
c 240 0.00075 -0.0074999999999999997 0
c 241 0.0015 -0.0074999999999999997 0
c 242 0.00225 -0.0074999999999999997 0
c 243 0.003 -0.0074999999999999997 0
c 244 0.003625 -0.0074999999999999997 0
c 245 0.00425 -0.0074999999999999997 0
c 246 0.004875 -0.0074999999999999997 0
c 247 0.0055 -0.0074999999999999997 0
c 248 0.006125 -0.0074999999999999997 0
c 249 0.00675 -0.0074999999999999997 0
c 250 0.007375 -0.0074999999999999997 0
c 251 0.008 -0.0074999999999999997 0
c 252 0.009 -0.0074999999999999997 0
c 253 0.01 -0.0074999999999999997 0
c 254 0.011 -0.0074999999999999997 0
c 255 0.0115 -0.0074999999999999997 0
c 256 0.0125 -0.0074999999999999997 0
c 257 0.0135 -0.0074999999999999997 0
c 258 0.0145 -0.0074999999999999997 0
c 259 0.0155 -0.0074999999999999997 0
c 260 0.0165 -0.0074999999999999997 0
c 261 0.0175 -0.0074999999999999997 0
c 262 0.0185 -0.0074999999999999997 0
c 263 0.0195 -0.0074999999999999997 0
c 264 0.0205 -0.0074999999999999997 0
c 265 0.0215 -0.0074999999999999997 0
c 266 -0.021499999999999998 -0.0064999999999999997 0
c 267 -0.020500000000000001 -0.0064999999999999997 0
c 268 -0.0195 -0.0064999999999999997 0
c 269 -0.018499999999999999 -0.0064999999999999997 0
c 270 -0.017500000000000002 -0.0064999999999999997 0
c 271 -0.016500000000000001 -0.0064999999999999997 0
c 272 -0.0155 -0.0064999999999999997 0
c 273 -0.014500000000000001 -0.0064999999999999997 0
c 274 -0.0135 -0.0064999999999999997 0
c 275 -0.012500000000000001 -0.0064999999999999997 0
c 276 -0.0115 -0.0064999999999999997 0
c 277 -0.010999999999999999 -0.0064999999999999997 0
c 278 -0.01 -0.0064999999999999997 0
c 279 -0.0089999999999999993 -0.0064999999999999997 0
c 280 -0.0080000000000000002 -0.0064999999999999997 0
c 281 -0.0073749999999999996 -0.0064999999999999997 0
c 282 -0.0067499999999999999 -0.0064999999999999997 0
c 283 -0.0061250000000000002 -0.0064999999999999997 0
c 284 -0.0054999999999999997 -0.0064999999999999997 0
c 285 -0.004875 -0.0064999999999999997 0
c 286 -0.0042500000000000003 -0.0064999999999999997 0
c 287 -0.0036250000000000002 -0.0064999999999999997 0
c 288 -0.0030000000000000001 -0.0064999999999999997 0
c 289 -0.0022499999999999998 -0.0064999999999999997 0
c 290 -0.0015 -0.0064999999999999997 0
c 291 -0.00075000000000000002 -0.0064999999999999997 0
c 292 0 -0.0064999999999999997 0
c 293 0.00075 -0.0064999999999999997 0
c 294 0.0015 -0.0064999999999999997 0
c 295 0.00225 -0.0064999999999999997 0
c 296 0.003 -0.0064999999999999997 0
c 297 0.003625 -0.0064999999999999997 0
c 298 0.00425 -0.0064999999999999997 0
c 299 0.004875 -0.0064999999999999997 0
c 300 0.0055 -0.0064999999999999997 0
c 301 0.006125 -0.0064999999999999997 0
c 302 0.00675 -0.0064999999999999997 0
c 303 0.007375 -0.0064999999999999997 0
c 304 0.008 -0.0064999999999999997 0
c 305 0.009 -0.0064999999999999997 0
c 306 0.01 -0.0064999999999999997 0
c 307 0.011 -0.0064999999999999997 0
c 308 0.0115 -0.0064999999999999997 0
c 309 0.0125 -0.0064999999999999997 0
c 310 0.0135 -0.0064999999999999997 0
c 311 0.0145 -0.0064999999999999997 0
c 312 0.0155 -0.0064999999999999997 0
c 313 0.0165 -0.0064999999999999997 0
c 314 0.0175 -0.0064999999999999997 0
c 315 0.0185 -0.0064999999999999997 0
c 316 0.0195 -0.0064999999999999997 0
c 317 0.0205 -0.0064999999999999997 0
c 318 0.0215 -0.0064999999999999997 0
c 319 -0.021499999999999998 -0.0054999999999999997 0
c 320 -0.020500000000000001 -0.0054999999999999997 0
c 321 -0.0195 -0.0054999999999999997 0
c 322 -0.018499999999999999 -0.0054999999999999997 0
c 323 -0.017500000000000002 -0.0054999999999999997 0
c 324 -0.016500000000000001 -0.0054999999999999997 0
c 325 -0.0155 -0.0054999999999999997 0
c 326 -0.014500000000000001 -0.0054999999999999997 0
c 327 -0.0135 -0.0054999999999999997 0
c 328 -0.012500000000000001 -0.0054999999999999997 0
c 329 -0.0115 -0.0054999999999999997 0
c 330 -0.010999999999999999 -0.0054999999999999997 0
c 331 -0.01 -0.0054999999999999997 0
c 332 -0.0089999999999999993 -0.0054999999999999997 0
c 333 -0.0080000000000000002 -0.0054999999999999997 0
c 334 -0.0073749999999999996 -0.0054999999999999997 0
c 335 -0.0067499999999999999 -0.0054999999999999997 0
c 336 -0.0061250000000000002 -0.0054999999999999997 0
c 337 -0.0054999999999999997 -0.0054999999999999997 0
c 338 -0.004875 -0.0054999999999999997 0
c 339 -0.0042500000000000003 -0.0054999999999999997 0
c 340 -0.0036250000000000002 -0.0054999999999999997 0
c 341 -0.0030000000000000001 -0.0054999999999999997 0
c 342 -0.0022499999999999998 -0.0054999999999999997 0
c 343 -0.0015 -0.0054999999999999997 0
c 344 -0.00075000000000000002 -0.0054999999999999997 0
c 345 0 -0.0054999999999999997 0
c 346 0.00075 -0.0054999999999999997 0
c 347 0.0015 -0.0054999999999999997 0
c 348 0.00225 -0.0054999999999999997 0
c 349 0.003 -0.0054999999999999997 0
c 350 0.003625 -0.0054999999999999997 0
c 351 0.00425 -0.0054999999999999997 0
c 352 0.004875 -0.0054999999999999997 0
c 353 0.0055 -0.0054999999999999997 0
c 354 0.006125 -0.0054999999999999997 0
c 355 0.00675 -0.0054999999999999997 0
c 356 0.007375 -0.0054999999999999997 0
c 357 0.008 -0.0054999999999999997 0
c 358 0.009 -0.0054999999999999997 0
c 359 0.01 -0.0054999999999999997 0
c 360 0.011 -0.0054999999999999997 0
c 361 0.0115 -0.0054999999999999997 0
c 362 0.0125 -0.0054999999999999997 0
c 363 0.0135 -0.0054999999999999997 0
c 364 0.0145 -0.0054999999999999997 0
c 365 0.0155 -0.0054999999999999997 0
c 366 0.0165 -0.0054999999999999997 0
c 367 0.0175 -0.0054999999999999997 0
c 368 0.0185 -0.0054999999999999997 0
c 369 0.0195 -0.0054999999999999997 0
c 370 0.0205 -0.0054999999999999997 0
c 371 0.0215 -0.0054999999999999997 0
c 372 -0.021499999999999998 -0.0044999999999999997 0
c 373 -0.020500000000000001 -0.0044999999999999997 0
c 374 -0.0195 -0.0044999999999999997 0
c 375 -0.018499999999999999 -0.0044999999999999997 0
c 376 -0.017500000000000002 -0.0044999999999999997 0
c 377 -0.016500000000000001 -0.0044999999999999997 0
c 378 -0.0155 -0.0044999999999999997 0
c 379 -0.014500000000000001 -0.0044999999999999997 0
c 380 -0.0135 -0.0044999999999999997 0
c 381 -0.012500000000000001 -0.0044999999999999997 0
c 382 -0.0115 -0.0044999999999999997 0
c 383 -0.010999999999999999 -0.0044999999999999997 0
c 384 -0.01 -0.0044999999999999997 0
c 385 -0.0089999999999999993 -0.0044999999999999997 0
c 386 -0.0080000000000000002 -0.0044999999999999997 0
c 387 -0.0073749999999999996 -0.0044999999999999997 0
c 388 -0.0067499999999999999 -0.0044999999999999997 0
c 389 -0.0061250000000000002 -0.0044999999999999997 0
c 390 -0.0054999999999999997 -0.0044999999999999997 0
c 391 -0.004875 -0.0044999999999999997 0
c 392 -0.0042500000000000003 -0.0044999999999999997 0
c 393 -0.0036250000000000002 -0.0044999999999999997 0
c 394 -0.0030000000000000001 -0.0044999999999999997 0
c 395 -0.0022499999999999998 -0.0044999999999999997 0
c 396 -0.0015 -0.0044999999999999997 0
c 397 -0.00075000000000000002 -0.0044999999999999997 0
c 398 0 -0.0044999999999999997 0
c 399 0.00075 -0.0044999999999999997 0
c 400 0.0015 -0.0044999999999999997 0
c 401 0.00225 -0.0044999999999999997 0
c 402 0.003 -0.0044999999999999997 0
c 403 0.003625 -0.0044999999999999997 0
c 404 0.00425 -0.0044999999999999997 0
c 405 0.004875 -0.0044999999999999997 0
c 406 0.0055 -0.0044999999999999997 0
c 407 0.006125 -0.0044999999999999997 0
c 408 0.00675 -0.0044999999999999997 0
c 409 0.007375 -0.0044999999999999997 0
c 410 0.008 -0.0044999999999999997 0
c 411 0.009 -0.0044999999999999997 0
c 412 0.01 -0.0044999999999999997 0
c 413 0.011 -0.0044999999999999997 0
c 414 0.0115 -0.0044999999999999997 0
c 415 0.0125 -0.0044999999999999997 0
c 416 0.0135 -0.0044999999999999997 0
c 417 0.0145 -0.0044999999999999997 0
c 418 0.0155 -0.0044999999999999997 0
c 419 0.0165 -0.0044999999999999997 0
c 420 0.0175 -0.0044999999999999997 0
c 421 0.0185 -0.0044999999999999997 0
c 422 0.0195 -0.0044999999999999997 0
c 423 0.0205 -0.0044999999999999997 0
c 424 0.0215 -0.0044999999999999997 0
c 425 -0.021499999999999998 -0.0035000000000000001 0
c 426 -0.020500000000000001 -0.0035000000000000001 0
c 427 -0.0195 -0.0035000000000000001 0
c 428 -0.018499999999999999 -0.0035000000000000001 0
c 429 -0.017500000000000002 -0.0035000000000000001 0
c 430 -0.016500000000000001 -0.0035000000000000001 0
c 431 -0.0155 -0.0035000000000000001 0
c 432 -0.014500000000000001 -0.0035000000000000001 0
c 433 -0.0135 -0.0035000000000000001 0
c 434 -0.012500000000000001 -0.0035000000000000001 0
c 435 -0.0115 -0.0035000000000000001 0
c 436 -0.010999999999999999 -0.0035000000000000001 0
c 437 -0.01 -0.0035000000000000001 0
c 438 -0.0089999999999999993 -0.0035000000000000001 0
c 439 -0.0080000000000000002 -0.0035000000000000001 0
c 440 -0.0073749999999999996 -0.0035000000000000001 0
c 441 -0.0067499999999999999 -0.0035000000000000001 0
c 442 -0.0061250000000000002 -0.0035000000000000001 0
c 443 -0.0054999999999999997 -0.0035000000000000001 0
c 444 -0.004875 -0.0035000000000000001 0
c 445 -0.0042500000000000003 -0.0035000000000000001 0
c 446 -0.0036250000000000002 -0.0035000000000000001 0
c 447 -0.0030000000000000001 -0.0035000000000000001 0
c 448 -0.0022499999999999998 -0.0035000000000000001 0
c 449 -0.0015 -0.0035000000000000001 0
c 450 -0.00075000000000000002 -0.0035000000000000001 0
c 451 0 -0.0035000000000000001 0
c 452 0.00075 -0.0035000000000000001 0
c 453 0.0015 -0.0035000000000000001 0
c 454 0.00225 -0.0035000000000000001 0
c 455 0.003 -0.0035000000000000001 0
c 456 0.003625 -0.0035000000000000001 0
c 457 0.00425 -0.0035000000000000001 0
c 458 0.004875 -0.0035000000000000001 0
c 459 0.0055 -0.0035000000000000001 0
c 460 0.006125 -0.0035000000000000001 0
c 461 0.00675 -0.0035000000000000001 0
c 462 0.007375 -0.0035000000000000001 0
c 463 0.008 -0.0035000000000000001 0
c 464 0.009 -0.0035000000000000001 0
c 465 0.01 -0.0035000000000000001 0
c 466 0.011 -0.0035000000000000001 0
c 467 0.0115 -0.0035000000000000001 0
c 468 0.0125 -0.0035000000000000001 0
c 469 0.0135 -0.0035000000000000001 0
c 470 0.0145 -0.0035000000000000001 0
c 471 0.0155 -0.0035000000000000001 0
c 472 0.0165 -0.0035000000000000001 0
c 473 0.0175 -0.0035000000000000001 0
c 474 0.0185 -0.0035000000000000001 0
c 475 0.0195 -0.0035000000000000001 0
c 476 0.0205 -0.0035000000000000001 0
c 477 0.0215 -0.0035000000000000001 0
c 478 -0.021499999999999998 -0.0025000000000000001 0
c 479 -0.020500000000000001 -0.0025000000000000001 0
c 480 -0.0195 -0.0025000000000000001 0
c 481 -0.018499999999999999 -0.0025000000000000001 0
c 482 -0.017500000000000002 -0.0025000000000000001 0
c 483 -0.016500000000000001 -0.0025000000000000001 0
c 484 -0.0155 -0.0025000000000000001 0
c 485 -0.014500000000000001 -0.0025000000000000001 0
c 486 -0.0135 -0.0025000000000000001 0
c 487 -0.012500000000000001 -0.0025000000000000001 0
c 488 -0.0115 -0.0025000000000000001 0
c 489 -0.01125 -0.0025000000000000001 0
c 490 -0.010999999999999999 -0.0025000000000000001 0
c 491 -0.010500000000000001 -0.0025000000000000001 0
c 492 -0.01 -0.0025000000000000001 0
c 493 -0.0094999999999999998 -0.0025000000000000001 0
c 494 -0.0089999999999999993 -0.0025000000000000001 0
c 495 -0.0085000000000000006 -0.0025000000000000001 0
c 496 -0.0080000000000000002 -0.0025000000000000001 0
c 497 -0.0076874999999999999 -0.0025000000000000001 0
c 498 -0.0073749999999999996 -0.0025000000000000001 0
c 499 -0.0067499999999999999 -0.0025000000000000001 0
c 500 -0.0061250000000000002 -0.0025000000000000001 0
c 501 -0.0054999999999999997 -0.0025000000000000001 0
c 502 -0.004875 -0.0025000000000000001 0
c 503 -0.0042500000000000003 -0.0025000000000000001 0
c 504 -0.0036250000000000002 -0.0025000000000000001 0
c 505 -0.0030000000000000001 -0.0025000000000000001 0
c 506 -0.0022499999999999998 -0.0025000000000000001 0
c 507 -0.0015 -0.0025000000000000001 0
c 508 -0.00075000000000000002 -0.0025000000000000001 0
c 509 0 -0.0025000000000000001 0
c 510 0.00075 -0.0025000000000000001 0
c 511 0.0015 -0.0025000000000000001 0
c 512 0.00225 -0.0025000000000000001 0
c 513 0.003 -0.0025000000000000001 0
c 514 0.003625 -0.0025000000000000001 0
c 515 0.00425 -0.0025000000000000001 0
c 516 0.004875 -0.0025000000000000001 0
c 517 0.0055 -0.0025000000000000001 0
c 518 0.006125 -0.0025000000000000001 0
c 519 0.00675 -0.0025000000000000001 0
c 520 0.007375 -0.0025000000000000001 0
c 521 0.008 -0.0025000000000000001 0
c 522 0.0085 -0.0025000000000000001 0
c 523 0.009 -0.0025000000000000001 0
c 524 0.0095 -0.0025000000000000001 0
c 525 0.01 -0.0025000000000000001 0
c 526 0.0105 -0.0025000000000000001 0
c 527 0.011 -0.0025000000000000001 0
c 528 0.01125 -0.0025000000000000001 0
c 529 0.0115 -0.0025000000000000001 0
c 530 0.012 -0.0025000000000000001 0
c 531 0.0125 -0.0025000000000000001 0
c 532 0.0135 -0.0025000000000000001 0
c 533 0.0145 -0.0025000000000000001 0
c 534 0.0155 -0.0025000000000000001 0
c 535 0.0165 -0.0025000000000000001 0
c 536 0.0175 -0.0025000000000000001 0
c 537 0.0185 -0.0025000000000000001 0
c 538 0.0195 -0.0025000000000000001 0
c 539 0.0205 -0.0025000000000000001 0
c 540 0.0215 -0.0025000000000000001 0
c 541 -0.0115 -0.002 0
c 542 -0.01125 -0.002 0
c 543 -0.010999999999999999 -0.002 0
c 544 -0.010500000000000001 -0.002 0
c 545 -0.01 -0.002 0
c 546 -0.0094999999999999998 -0.002 0
c 547 -0.0089999999999999993 -0.002 0
c 548 -0.0085000000000000006 -0.002 0
c 549 -0.0080000000000000002 -0.002 0
c 550 -0.0076874999999999999 -0.002 0
c 551 -0.0073749999999999996 -0.002 0
c 552 0.008 -0.002 0
c 553 0.0085 -0.002 0
c 554 0.009 -0.002 0
c 555 0.0095 -0.002 0
c 556 0.01 -0.002 0
c 557 0.0105 -0.002 0
c 558 0.011 -0.002 0
c 559 0.01125 -0.002 0
c 560 0.0115 -0.002 0
c 561 0.012 -0.002 0
c 562 0.0125 -0.002 0
c 563 -0.021499999999999998 -0.0015 0
c 564 -0.020500000000000001 -0.0015 0
c 565 -0.0195 -0.0015 0
c 566 -0.018499999999999999 -0.0015 0
c 567 -0.017500000000000002 -0.0015 0
c 568 -0.016500000000000001 -0.0015 0
c 569 -0.0155 -0.0015 0
c 570 -0.014500000000000001 -0.0015 0
c 571 -0.0135 -0.0015 0
c 572 -0.012500000000000001 -0.0015 0
c 573 -0.012 -0.0015 0
c 574 -0.0115 -0.0015 0
c 575 -0.01125 -0.0015 0
c 576 -0.010999999999999999 -0.0015 0
c 577 -0.010500000000000001 -0.0015 0
c 578 -0.01 -0.0015 0
c 579 -0.0094999999999999998 -0.0015 0
c 580 -0.0089999999999999993 -0.0015 0
c 581 -0.0085000000000000006 -0.0015 0
c 582 -0.0080000000000000002 -0.0015 0
c 583 -0.0076874999999999999 -0.0015 0
c 584 -0.0073749999999999996 -0.0015 0
c 585 -0.0067499999999999999 -0.0015 0
c 586 -0.0061250000000000002 -0.0015 0
c 587 -0.0054999999999999997 -0.0015 0
c 588 -0.004875 -0.0015 0
c 589 -0.0042500000000000003 -0.0015 0
c 590 -0.0036250000000000002 -0.0015 0
c 591 -0.0030000000000000001 -0.0015 0
c 592 -0.0022499999999999998 -0.0015 0
c 593 -0.0015 -0.0015 0
c 594 -0.00075000000000000002 -0.0015 0
c 595 0 -0.0015 0
c 596 0.00075 -0.0015 0
c 597 0.0015 -0.0015 0
c 598 0.00225 -0.0015 0
c 599 0.003 -0.0015 0
c 600 0.003625 -0.0015 0
c 601 0.00425 -0.0015 0
c 602 0.004875 -0.0015 0
c 603 0.0055 -0.0015 0
c 604 0.006125 -0.0015 0
c 605 0.00675 -0.0015 0
c 606 0.007375 -0.0015 0
c 607 0.008 -0.0015 0
c 608 0.0085 -0.0015 0
c 609 0.009 -0.0015 0
c 610 0.0095 -0.0015 0
c 611 0.01 -0.0015 0
c 612 0.0105 -0.0015 0
c 613 0.011 -0.0015 0
c 614 0.01125 -0.0015 0
c 615 0.0115 -0.0015 0
c 616 0.012 -0.0015 0
c 617 0.0125 -0.0015 0
c 618 0.0135 -0.0015 0
c 619 0.0145 -0.0015 0
c 620 0.0155 -0.0015 0
c 621 0.0165 -0.0015 0
c 622 0.0175 -0.0015 0
c 623 0.0185 -0.0015 0
c 624 0.0195 -0.0015 0
c 625 0.0205 -0.0015 0
c 626 0.0215 -0.0015 0
c 627 -0.0115 -0.00125 0
c 628 -0.01125 -0.00125 0
c 629 -0.010999999999999999 -0.00125 0
c 630 -0.010500000000000001 -0.00125 0
c 631 -0.01 -0.00125 0
c 632 -0.0094999999999999998 -0.00125 0
c 633 -0.0089999999999999993 -0.00125 0
c 634 -0.0085000000000000006 -0.00125 0
c 635 -0.0080000000000000002 -0.00125 0
c 636 -0.0076874999999999999 -0.00125 0
c 637 -0.0073749999999999996 -0.00125 0
c 638 0.008 -0.00125 0
c 639 0.0085 -0.00125 0
c 640 0.009 -0.00125 0
c 641 0.0095 -0.00125 0
c 642 0.01 -0.00125 0
c 643 0.0105 -0.00125 0
c 644 0.011 -0.00125 0
c 645 0.01125 -0.00125 0
c 646 0.0115 -0.00125 0
c 647 0.012 -0.00125 0
c 648 0.0125 -0.00125 0
c 649 -0.021499999999999998 -0.001 0
c 650 -0.020500000000000001 -0.001 0
c 651 -0.0195 -0.001 0
c 652 -0.018499999999999999 -0.001 0
c 653 -0.017500000000000002 -0.001 0
c 654 -0.016500000000000001 -0.001 0
c 655 -0.0155 -0.001 0
c 656 -0.014500000000000001 -0.001 0
c 657 -0.0135 -0.001 0
c 658 -0.012500000000000001 -0.001 0
c 659 -0.012 -0.001 0
c 660 -0.0115 -0.001 0
c 661 -0.01125 -0.001 0
c 662 -0.010999999999999999 -0.001 0
c 663 -0.010500000000000001 -0.001 0
c 664 -0.01 -0.001 0
c 665 -0.0094999999999999998 -0.001 0
c 666 -0.0089999999999999993 -0.001 0
c 667 -0.0085000000000000006 -0.001 0
c 668 -0.0080000000000000002 -0.001 0
c 669 -0.0076874999999999999 -0.001 0
c 670 -0.0073749999999999996 -0.001 0
c 671 -0.0067499999999999999 -0.001 0
c 672 -0.0061250000000000002 -0.001 0
c 673 -0.0054999999999999997 -0.001 0
c 674 -0.004875 -0.001 0
c 675 -0.0042500000000000003 -0.001 0
c 676 -0.0036250000000000002 -0.001 0
c 677 -0.0030000000000000001 -0.001 0
c 678 -0.0022499999999999998 -0.001 0
c 679 -0.0015 -0.001 0
c 680 -0.00075000000000000002 -0.001 0
c 681 0 -0.001 0
c 682 0.00075 -0.001 0
c 683 0.0015 -0.001 0
c 684 0.00225 -0.001 0
c 685 0.003 -0.001 0
c 686 0.003625 -0.001 0
c 687 0.00425 -0.001 0
c 688 0.004875 -0.001 0
c 689 0.0055 -0.001 0
c 690 0.006125 -0.001 0
c 691 0.00675 -0.001 0
c 692 0.007375 -0.001 0
c 693 0.008 -0.001 0
c 694 0.0085 -0.001 0
c 695 0.009 -0.001 0
c 696 0.0095 -0.001 0
c 697 0.01 -0.001 0
c 698 0.0105 -0.001 0
c 699 0.011 -0.001 0
c 700 0.01125 -0.001 0
c 701 0.0115 -0.001 0
c 702 0.012 -0.001 0
c 703 0.0125 -0.001 0
c 704 0.0135 -0.001 0
c 705 0.0145 -0.001 0
c 706 0.0155 -0.001 0
c 707 0.0165 -0.001 0
c 708 0.0175 -0.001 0
c 709 0.0185 -0.001 0
c 710 0.0195 -0.001 0
c 711 0.0205 -0.001 0
c 712 0.0215 -0.001 0
c 713 -0.012500000000000001 -0.00050000000000000001 0
c 714 -0.012 -0.00050000000000000001 0
c 715 -0.0115 -0.00050000000000000001 0
c 716 -0.01125 -0.00050000000000000001 0
c 717 -0.010999999999999999 -0.00050000000000000001 0
c 718 0.011 -0.00050000000000000001 0
c 719 0.01125 -0.00050000000000000001 0
c 720 0.0115 -0.00050000000000000001 0
c 721 0.012 -0.00050000000000000001 0
c 722 0.0125 -0.00050000000000000001 0
c 723 -0.021499999999999998 0 0
c 724 -0.020500000000000001 0 0
c 725 -0.0195 0 0
c 726 -0.018499999999999999 0 0
c 727 -0.017500000000000002 0 0
c 728 -0.016500000000000001 0 0
c 729 -0.0155 0 0
c 730 -0.014500000000000001 0 0
c 731 -0.0135 0 0
c 732 -0.012500000000000001 0 0
c 733 -0.012 0 0
c 734 -0.0115 0 0
c 735 -0.01125 0 0
c 736 -0.010999999999999999 0 0
c 737 -0.01 0 0
c 738 -0.0089999999999999993 0 0
c 739 -0.0080000000000000002 0 0
c 740 -0.0073749999999999996 0 0
c 741 -0.0067499999999999999 0 0
c 742 -0.0061250000000000002 0 0
c 743 -0.0054999999999999997 0 0
c 744 -0.004875 0 0
c 745 -0.0042500000000000003 0 0
c 746 -0.0036250000000000002 0 0
c 747 -0.0030000000000000001 0 0
c 748 -0.0022499999999999998 0 0
c 749 -0.0015 0 0
c 750 -0.00075000000000000002 0 0
c 751 0 0 0
c 752 0.00075 0 0
c 753 0.0015 0 0
c 754 0.00225 0 0
c 755 0.003 0 0
c 756 0.003625 0 0
c 757 0.00425 0 0
c 758 0.004875 0 0
c 759 0.0055 0 0
c 760 0.006125 0 0
c 761 0.00675 0 0
c 762 0.007375 0 0
c 763 0.008 0 0
c 764 0.009 0 0
c 765 0.01 0 0
c 766 0.011 0 0
c 767 0.01125 0 0
c 768 0.0115 0 0
c 769 0.012 0 0
c 770 0.0125 0 0
c 771 0.0135 0 0
c 772 0.0145 0 0
c 773 0.0155 0 0
c 774 0.0165 0 0
c 775 0.0175 0 0
c 776 0.0185 0 0
c 777 0.0195 0 0
c 778 0.0205 0 0
c 779 0.0215 0 0
c 780 -0.012500000000000001 0.0005 0
c 781 -0.012 0.0005 0
c 782 -0.0115 0.0005 0
c 783 -0.01125 0.0005 0
c 784 -0.010999999999999999 0.0005 0
c 785 0.011 0.0005 0
c 786 0.01125 0.0005 0
c 787 0.0115 0.0005 0
c 788 0.012 0.0005 0
c 789 0.0125 0.0005 0
c 790 -0.021499999999999998 0.001 0
c 791 -0.020500000000000001 0.001 0
c 792 -0.0195 0.001 0
c 793 -0.018499999999999999 0.001 0
c 794 -0.017500000000000002 0.001 0
c 795 -0.016500000000000001 0.001 0
c 796 -0.0155 0.001 0
c 797 -0.014500000000000001 0.001 0
c 798 -0.0135 0.001 0
c 799 -0.012500000000000001 0.001 0
c 800 -0.012 0.001 0
c 801 -0.0115 0.001 0
c 802 -0.01125 0.001 0
c 803 -0.010999999999999999 0.001 0
c 804 -0.010500000000000001 0.001 0
c 805 -0.01 0.001 0
c 806 -0.0094999999999999998 0.001 0
c 807 -0.0089999999999999993 0.001 0
c 808 -0.0085000000000000006 0.001 0
c 809 -0.0080000000000000002 0.001 0
c 810 -0.0076874999999999999 0.001 0
c 811 -0.0073749999999999996 0.001 0
c 812 -0.0067499999999999999 0.001 0
c 813 -0.0061250000000000002 0.001 0
c 814 -0.0054999999999999997 0.001 0
c 815 -0.004875 0.001 0
c 816 -0.0042500000000000003 0.001 0
c 817 -0.0036250000000000002 0.001 0
c 818 -0.0030000000000000001 0.001 0
c 819 -0.0022499999999999998 0.001 0
c 820 -0.0015 0.001 0
c 821 -0.00075000000000000002 0.001 0
c 822 0 0.001 0
c 823 0.00075 0.001 0
c 824 0.0015 0.001 0
c 825 0.00225 0.001 0
c 826 0.003 0.001 0
c 827 0.003625 0.001 0
c 828 0.00425 0.001 0
c 829 0.004875 0.001 0
c 830 0.0055 0.001 0
c 831 0.006125 0.001 0
c 832 0.00675 0.001 0
c 833 0.007375 0.001 0
c 834 0.0076875 0.001 0
c 835 0.008 0.001 0
c 836 0.0085 0.001 0
c 837 0.009 0.001 0
c 838 0.0095 0.001 0
c 839 0.01 0.001 0
c 840 0.0105 0.001 0
c 841 0.011 0.001 0
c 842 0.01125 0.001 0
c 843 0.0115 0.001 0
c 844 0.012 0.001 0
c 845 0.0125 0.001 0
c 846 0.0135 0.001 0
c 847 0.0145 0.001 0
c 848 0.0155 0.001 0
c 849 0.0165 0.001 0
c 850 0.0175 0.001 0
c 851 0.0185 0.001 0
c 852 0.0195 0.001 0
c 853 0.0205 0.001 0
c 854 0.0215 0.001 0
c 855 -0.012500000000000001 0.00125 0
c 856 -0.012 0.00125 0
c 857 -0.0115 0.00125 0
c 858 -0.01125 0.00125 0
c 859 -0.010999999999999999 0.00125 0
c 860 -0.010500000000000001 0.00125 0
c 861 -0.01 0.00125 0
c 862 -0.0094999999999999998 0.00125 0
c 863 -0.0089999999999999993 0.00125 0
c 864 -0.0085000000000000006 0.00125 0
c 865 -0.0080000000000000002 0.00125 0
c 866 -0.0076874999999999999 0.00125 0
c 867 -0.0073749999999999996 0.00125 0
c 868 0.007375 0.00125 0
c 869 0.0076875 0.00125 0
c 870 0.008 0.00125 0
c 871 0.0085 0.00125 0
c 872 0.009 0.00125 0
c 873 0.0095 0.00125 0
c 874 0.01 0.00125 0
c 875 0.0105 0.00125 0
c 876 0.011 0.00125 0
c 877 0.01125 0.00125 0
c 878 0.0115 0.00125 0
c 879 0.012 0.00125 0
c 880 0.0125 0.00125 0
c 881 -0.021499999999999998 0.0015 0
c 882 -0.020500000000000001 0.0015 0
c 883 -0.0195 0.0015 0
c 884 -0.018499999999999999 0.0015 0
c 885 -0.017500000000000002 0.0015 0
c 886 -0.016500000000000001 0.0015 0
c 887 -0.0155 0.0015 0
c 888 -0.014500000000000001 0.0015 0
c 889 -0.0135 0.0015 0
c 890 -0.012500000000000001 0.0015 0
c 891 -0.012 0.0015 0
c 892 -0.0115 0.0015 0
c 893 -0.01125 0.0015 0
c 894 -0.010999999999999999 0.0015 0
c 895 -0.010500000000000001 0.0015 0
c 896 -0.01 0.0015 0
c 897 -0.0094999999999999998 0.0015 0
c 898 -0.0089999999999999993 0.0015 0
c 899 -0.0085000000000000006 0.0015 0
c 900 -0.0080000000000000002 0.0015 0
c 901 -0.0076874999999999999 0.0015 0
c 902 -0.0073749999999999996 0.0015 0
c 903 -0.0067499999999999999 0.0015 0
c 904 -0.0061250000000000002 0.0015 0
c 905 -0.0054999999999999997 0.0015 0
c 906 -0.004875 0.0015 0
c 907 -0.0042500000000000003 0.0015 0
c 908 -0.0036250000000000002 0.0015 0
c 909 -0.0030000000000000001 0.0015 0
c 910 -0.0022499999999999998 0.0015 0
c 911 -0.0015 0.0015 0
c 912 -0.00075000000000000002 0.0015 0
c 913 0 0.0015 0
c 914 0.00075 0.0015 0
c 915 0.0015 0.0015 0
c 916 0.00225 0.0015 0
c 917 0.003 0.0015 0
c 918 0.003625 0.0015 0
c 919 0.00425 0.0015 0
c 920 0.004875 0.0015 0
c 921 0.0055 0.0015 0
c 922 0.006125 0.0015 0
c 923 0.00675 0.0015 0
c 924 0.007375 0.0015 0
c 925 0.0076875 0.0015 0
c 926 0.008 0.0015 0
c 927 0.0085 0.0015 0
c 928 0.009 0.0015 0
c 929 0.0095 0.0015 0
c 930 0.01 0.0015 0
c 931 0.0105 0.0015 0
c 932 0.011 0.0015 0
c 933 0.01125 0.0015 0
c 934 0.0115 0.0015 0
c 935 0.012 0.0015 0
c 936 0.0125 0.0015 0
c 937 0.0135 0.0015 0
c 938 0.0145 0.0015 0
c 939 0.0155 0.0015 0
c 940 0.0165 0.0015 0
c 941 0.0175 0.0015 0
c 942 0.0185 0.0015 0
c 943 0.0195 0.0015 0
c 944 0.0205 0.0015 0
c 945 0.0215 0.0015 0
c 946 -0.012500000000000001 0.002 0
c 947 -0.012 0.002 0
c 948 -0.0115 0.002 0
c 949 -0.01125 0.002 0
c 950 -0.010999999999999999 0.002 0
c 951 -0.010500000000000001 0.002 0
c 952 -0.01 0.002 0
c 953 -0.0094999999999999998 0.002 0
c 954 -0.0089999999999999993 0.002 0
c 955 -0.0085000000000000006 0.002 0
c 956 -0.0080000000000000002 0.002 0
c 957 -0.0076874999999999999 0.002 0
c 958 -0.0073749999999999996 0.002 0
c 959 0.007375 0.002 0
c 960 0.0076875 0.002 0
c 961 0.008 0.002 0
c 962 0.0085 0.002 0
c 963 0.009 0.002 0
c 964 0.0095 0.002 0
c 965 0.01 0.002 0
c 966 0.0105 0.002 0
c 967 0.011 0.002 0
c 968 0.01125 0.002 0
c 969 0.0115 0.002 0
c 970 0.012 0.002 0
c 971 0.0125 0.002 0
c 972 -0.021499999999999998 0.0025 0
c 973 -0.020500000000000001 0.0025 0
c 974 -0.0195 0.0025 0
c 975 -0.018499999999999999 0.0025 0
c 976 -0.017500000000000002 0.0025 0
c 977 -0.016500000000000001 0.0025 0
c 978 -0.0155 0.0025 0
c 979 -0.014500000000000001 0.0025 0
c 980 -0.0135 0.0025 0
c 981 -0.012500000000000001 0.0025 0
c 982 -0.012 0.0025 0
c 983 -0.0115 0.0025 0
c 984 -0.01125 0.0025 0
c 985 -0.010999999999999999 0.0025 0
c 986 -0.010500000000000001 0.0025 0
c 987 -0.01 0.0025 0
c 988 -0.0094999999999999998 0.0025 0
c 989 -0.0089999999999999993 0.0025 0
c 990 -0.0085000000000000006 0.0025 0
c 991 -0.0080000000000000002 0.0025 0
c 992 -0.0076874999999999999 0.0025 0
c 993 -0.0073749999999999996 0.0025 0
c 994 -0.0067499999999999999 0.0025 0
c 995 -0.0061250000000000002 0.0025 0
c 996 -0.0054999999999999997 0.0025 0
c 997 -0.004875 0.0025 0
c 998 -0.0042500000000000003 0.0025 0
c 999 -0.0036250000000000002 0.0025 0
c 1000 -0.0030000000000000001 0.0025 0
c 1001 -0.0022499999999999998 0.0025 0
c 1002 -0.0015 0.0025 0
c 1003 -0.00075000000000000002 0.0025 0
c 1004 0 0.0025 0
c 1005 0.00075 0.0025 0
c 1006 0.0015 0.0025 0
c 1007 0.00225 0.0025 0
c 1008 0.003 0.0025 0
c 1009 0.003625 0.0025 0
c 1010 0.00425 0.0025 0
c 1011 0.004875 0.0025 0
c 1012 0.0055 0.0025 0
c 1013 0.006125 0.0025 0
c 1014 0.00675 0.0025 0
c 1015 0.007375 0.0025 0
c 1016 0.0076875 0.0025 0
c 1017 0.008 0.0025 0
c 1018 0.0085 0.0025 0
c 1019 0.009 0.0025 0
c 1020 0.0095 0.0025 0
c 1021 0.01 0.0025 0
c 1022 0.0105 0.0025 0
c 1023 0.011 0.0025 0
c 1024 0.01125 0.0025 0
c 1025 0.0115 0.0025 0
c 1026 0.012 0.0025 0
c 1027 0.0125 0.0025 0
c 1028 0.0135 0.0025 0
c 1029 0.0145 0.0025 0
c 1030 0.0155 0.0025 0
c 1031 0.0165 0.0025 0
c 1032 0.0175 0.0025 0
c 1033 0.0185 0.0025 0
c 1034 0.0195 0.0025 0
c 1035 0.0205 0.0025 0
c 1036 0.0215 0.0025 0
c 1037 -0.021499999999999998 0.0035 0
c 1038 -0.020500000000000001 0.0035 0
c 1039 -0.0195 0.0035 0
c 1040 -0.018499999999999999 0.0035 0
c 1041 -0.017500000000000002 0.0035 0
c 1042 -0.016500000000000001 0.0035 0
c 1043 -0.0155 0.0035 0
c 1044 -0.014500000000000001 0.0035 0
c 1045 -0.0135 0.0035 0
c 1046 -0.012500000000000001 0.0035 0
c 1047 -0.0115 0.0035 0
c 1048 -0.010999999999999999 0.0035 0
c 1049 -0.01 0.0035 0
c 1050 -0.0089999999999999993 0.0035 0
c 1051 -0.0080000000000000002 0.0035 0
c 1052 -0.0073749999999999996 0.0035 0
c 1053 -0.0067499999999999999 0.0035 0
c 1054 -0.0061250000000000002 0.0035 0
c 1055 -0.0054999999999999997 0.0035 0
c 1056 -0.004875 0.0035 0
c 1057 -0.0042500000000000003 0.0035 0
c 1058 -0.0036250000000000002 0.0035 0
c 1059 -0.0030000000000000001 0.0035 0
c 1060 -0.0022499999999999998 0.0035 0
c 1061 -0.0015 0.0035 0
c 1062 -0.00075000000000000002 0.0035 0
c 1063 0 0.0035 0
c 1064 0.00075 0.0035 0
c 1065 0.0015 0.0035 0
c 1066 0.00225 0.0035 0
c 1067 0.003 0.0035 0
c 1068 0.003625 0.0035 0
c 1069 0.00425 0.0035 0
c 1070 0.004875 0.0035 0
c 1071 0.0055 0.0035 0
c 1072 0.006125 0.0035 0
c 1073 0.00675 0.0035 0
c 1074 0.007375 0.0035 0
c 1075 0.008 0.0035 0
c 1076 0.009 0.0035 0
c 1077 0.01 0.0035 0
c 1078 0.011 0.0035 0
c 1079 0.0115 0.0035 0
c 1080 0.0125 0.0035 0
c 1081 0.0135 0.0035 0
c 1082 0.0145 0.0035 0
c 1083 0.0155 0.0035 0
c 1084 0.0165 0.0035 0
c 1085 0.0175 0.0035 0
c 1086 0.0185 0.0035 0
c 1087 0.0195 0.0035 0
c 1088 0.0205 0.0035 0
c 1089 0.0215 0.0035 0
c 1090 -0.021499999999999998 0.0045 0
c 1091 -0.020500000000000001 0.0045 0
c 1092 -0.0195 0.0045 0
c 1093 -0.018499999999999999 0.0045 0
c 1094 -0.017500000000000002 0.0045 0
c 1095 -0.016500000000000001 0.0045 0
c 1096 -0.0155 0.0045 0
c 1097 -0.014500000000000001 0.0045 0
c 1098 -0.0135 0.0045 0
c 1099 -0.012500000000000001 0.0045 0
c 1100 -0.0115 0.0045 0
c 1101 -0.010999999999999999 0.0045 0
c 1102 -0.01 0.0045 0
c 1103 -0.0089999999999999993 0.0045 0
c 1104 -0.0080000000000000002 0.0045 0
c 1105 -0.0073749999999999996 0.0045 0
c 1106 -0.0067499999999999999 0.0045 0
c 1107 -0.0061250000000000002 0.0045 0
c 1108 -0.0054999999999999997 0.0045 0
c 1109 -0.004875 0.0045 0
c 1110 -0.0042500000000000003 0.0045 0
c 1111 -0.0036250000000000002 0.0045 0
c 1112 -0.0030000000000000001 0.0045 0
c 1113 -0.0022499999999999998 0.0045 0
c 1114 -0.0015 0.0045 0
c 1115 -0.00075000000000000002 0.0045 0
c 1116 0 0.0045 0
c 1117 0.00075 0.0045 0
c 1118 0.0015 0.0045 0
c 1119 0.00225 0.0045 0
c 1120 0.003 0.0045 0
c 1121 0.003625 0.0045 0
c 1122 0.00425 0.0045 0
c 1123 0.004875 0.0045 0
c 1124 0.0055 0.0045 0
c 1125 0.006125 0.0045 0
c 1126 0.00675 0.0045 0
c 1127 0.007375 0.0045 0
c 1128 0.008 0.0045 0
c 1129 0.009 0.0045 0
c 1130 0.01 0.0045 0
c 1131 0.011 0.0045 0
c 1132 0.0115 0.0045 0
c 1133 0.0125 0.0045 0
c 1134 0.0135 0.0045 0
c 1135 0.0145 0.0045 0
c 1136 0.0155 0.0045 0
c 1137 0.0165 0.0045 0
c 1138 0.0175 0.0045 0
c 1139 0.0185 0.0045 0
c 1140 0.0195 0.0045 0
c 1141 0.0205 0.0045 0
c 1142 0.0215 0.0045 0
c 1143 -0.021499999999999998 0.0055 0
c 1144 -0.020500000000000001 0.0055 0
c 1145 -0.0195 0.0055 0
c 1146 -0.018499999999999999 0.0055 0
c 1147 -0.017500000000000002 0.0055 0
c 1148 -0.016500000000000001 0.0055 0
c 1149 -0.0155 0.0055 0
c 1150 -0.014500000000000001 0.0055 0
c 1151 -0.0135 0.0055 0
c 1152 -0.012500000000000001 0.0055 0
c 1153 -0.0115 0.0055 0
c 1154 -0.010999999999999999 0.0055 0
c 1155 -0.01 0.0055 0
c 1156 -0.0089999999999999993 0.0055 0
c 1157 -0.0080000000000000002 0.0055 0
c 1158 -0.0073749999999999996 0.0055 0
c 1159 -0.0067499999999999999 0.0055 0
c 1160 -0.0061250000000000002 0.0055 0
c 1161 -0.0054999999999999997 0.0055 0
c 1162 -0.004875 0.0055 0
c 1163 -0.0042500000000000003 0.0055 0
c 1164 -0.0036250000000000002 0.0055 0
c 1165 -0.0030000000000000001 0.0055 0
c 1166 -0.0022499999999999998 0.0055 0
c 1167 -0.0015 0.0055 0
c 1168 -0.00075000000000000002 0.0055 0
c 1169 0 0.0055 0
c 1170 0.00075 0.0055 0
c 1171 0.0015 0.0055 0
c 1172 0.00225 0.0055 0
c 1173 0.003 0.0055 0
c 1174 0.003625 0.0055 0
c 1175 0.00425 0.0055 0
c 1176 0.004875 0.0055 0
c 1177 0.0055 0.0055 0
c 1178 0.006125 0.0055 0
c 1179 0.00675 0.0055 0
c 1180 0.007375 0.0055 0
c 1181 0.008 0.0055 0
c 1182 0.009 0.0055 0
c 1183 0.01 0.0055 0
c 1184 0.011 0.0055 0
c 1185 0.0115 0.0055 0
c 1186 0.0125 0.0055 0
c 1187 0.0135 0.0055 0
c 1188 0.0145 0.0055 0
c 1189 0.0155 0.0055 0
c 1190 0.0165 0.0055 0
c 1191 0.0175 0.0055 0
c 1192 0.0185 0.0055 0
c 1193 0.0195 0.0055 0
c 1194 0.0205 0.0055 0
c 1195 0.0215 0.0055 0
c 1196 -0.021499999999999998 0.0065 0
c 1197 -0.020500000000000001 0.0065 0
c 1198 -0.0195 0.0065 0
c 1199 -0.018499999999999999 0.0065 0
c 1200 -0.017500000000000002 0.0065 0
c 1201 -0.016500000000000001 0.0065 0
c 1202 -0.0155 0.0065 0
c 1203 -0.014500000000000001 0.0065 0
c 1204 -0.0135 0.0065 0
c 1205 -0.012500000000000001 0.0065 0
c 1206 -0.0115 0.0065 0
c 1207 -0.010999999999999999 0.0065 0
c 1208 -0.01 0.0065 0
c 1209 -0.0089999999999999993 0.0065 0
c 1210 -0.0080000000000000002 0.0065 0
c 1211 -0.0073749999999999996 0.0065 0
c 1212 -0.0067499999999999999 0.0065 0
c 1213 -0.0061250000000000002 0.0065 0
c 1214 -0.0054999999999999997 0.0065 0
c 1215 -0.004875 0.0065 0
c 1216 -0.0042500000000000003 0.0065 0
c 1217 -0.0036250000000000002 0.0065 0
c 1218 -0.0030000000000000001 0.0065 0
c 1219 -0.0022499999999999998 0.0065 0
c 1220 -0.0015 0.0065 0
c 1221 -0.00075000000000000002 0.0065 0
c 1222 0 0.0065 0
c 1223 0.00075 0.0065 0
c 1224 0.0015 0.0065 0
c 1225 0.00225 0.0065 0
c 1226 0.003 0.0065 0
c 1227 0.003625 0.0065 0
c 1228 0.00425 0.0065 0
c 1229 0.004875 0.0065 0
c 1230 0.0055 0.0065 0
c 1231 0.006125 0.0065 0
c 1232 0.00675 0.0065 0
c 1233 0.007375 0.0065 0
c 1234 0.008 0.0065 0
c 1235 0.009 0.0065 0
c 1236 0.01 0.0065 0
c 1237 0.011 0.0065 0
c 1238 0.0115 0.0065 0
c 1239 0.0125 0.0065 0
c 1240 0.0135 0.0065 0
c 1241 0.0145 0.0065 0
c 1242 0.0155 0.0065 0
c 1243 0.0165 0.0065 0
c 1244 0.0175 0.0065 0
c 1245 0.0185 0.0065 0
c 1246 0.0195 0.0065 0
c 1247 0.0205 0.0065 0
c 1248 0.0215 0.0065 0
c 1249 -0.021499999999999998 0.0075 0
c 1250 -0.020500000000000001 0.0075 0
c 1251 -0.0195 0.0075 0
c 1252 -0.018499999999999999 0.0075 0
c 1253 -0.017500000000000002 0.0075 0
c 1254 -0.016500000000000001 0.0075 0
c 1255 -0.0155 0.0075 0
c 1256 -0.014500000000000001 0.0075 0
c 1257 -0.0135 0.0075 0
c 1258 -0.012500000000000001 0.0075 0
c 1259 -0.0115 0.0075 0
c 1260 -0.010999999999999999 0.0075 0
c 1261 -0.01 0.0075 0
c 1262 -0.0089999999999999993 0.0075 0
c 1263 -0.0080000000000000002 0.0075 0
c 1264 -0.0073749999999999996 0.0075 0
c 1265 -0.0067499999999999999 0.0075 0
c 1266 -0.0061250000000000002 0.0075 0
c 1267 -0.0054999999999999997 0.0075 0
c 1268 -0.004875 0.0075 0
c 1269 -0.0042500000000000003 0.0075 0
c 1270 -0.0036250000000000002 0.0075 0
c 1271 -0.0030000000000000001 0.0075 0
c 1272 -0.0022499999999999998 0.0075 0
c 1273 -0.0015 0.0075 0
c 1274 -0.00075000000000000002 0.0075 0
c 1275 0 0.0075 0
c 1276 0.00075 0.0075 0
c 1277 0.0015 0.0075 0
c 1278 0.00225 0.0075 0
c 1279 0.003 0.0075 0
c 1280 0.003625 0.0075 0
c 1281 0.00425 0.0075 0
c 1282 0.004875 0.0075 0
c 1283 0.0055 0.0075 0
c 1284 0.006125 0.0075 0
c 1285 0.00675 0.0075 0
c 1286 0.007375 0.0075 0
c 1287 0.008 0.0075 0
c 1288 0.009 0.0075 0
c 1289 0.01 0.0075 0
c 1290 0.011 0.0075 0
c 1291 0.0115 0.0075 0
c 1292 0.0125 0.0075 0
c 1293 0.0135 0.0075 0
c 1294 0.0145 0.0075 0
c 1295 0.0155 0.0075 0
c 1296 0.0165 0.0075 0
c 1297 0.0175 0.0075 0
c 1298 0.0185 0.0075 0
c 1299 0.0195 0.0075 0
c 1300 0.0205 0.0075 0
c 1301 0.0215 0.0075 0
c 1302 -0.021499999999999998 0.0085 0
c 1303 -0.020500000000000001 0.0085 0
c 1304 -0.0195 0.0085 0
c 1305 -0.018499999999999999 0.0085 0
c 1306 -0.017500000000000002 0.0085 0
c 1307 -0.016500000000000001 0.0085 0
c 1308 -0.0155 0.0085 0
c 1309 -0.014500000000000001 0.0085 0
c 1310 -0.0135 0.0085 0
c 1311 -0.012500000000000001 0.0085 0
c 1312 -0.0115 0.0085 0
c 1313 -0.010999999999999999 0.0085 0
c 1314 -0.01 0.0085 0
c 1315 -0.0089999999999999993 0.0085 0
c 1316 -0.0080000000000000002 0.0085 0
c 1317 -0.0073749999999999996 0.0085 0
c 1318 -0.0067499999999999999 0.0085 0
c 1319 -0.0061250000000000002 0.0085 0
c 1320 -0.0054999999999999997 0.0085 0
c 1321 -0.004875 0.0085 0
c 1322 -0.0042500000000000003 0.0085 0
c 1323 -0.0036250000000000002 0.0085 0
c 1324 -0.0030000000000000001 0.0085 0
c 1325 -0.0022499999999999998 0.0085 0
c 1326 -0.0015 0.0085 0
c 1327 -0.00075000000000000002 0.0085 0
c 1328 0 0.0085 0
c 1329 0.00075 0.0085 0
c 1330 0.0015 0.0085 0
c 1331 0.00225 0.0085 0
c 1332 0.003 0.0085 0
c 1333 0.003625 0.0085 0
c 1334 0.00425 0.0085 0
c 1335 0.004875 0.0085 0
c 1336 0.0055 0.0085 0
c 1337 0.006125 0.0085 0
c 1338 0.00675 0.0085 0
c 1339 0.007375 0.0085 0
c 1340 0.008 0.0085 0
c 1341 0.009 0.0085 0
c 1342 0.01 0.0085 0
c 1343 0.011 0.0085 0
c 1344 0.0115 0.0085 0
c 1345 0.0125 0.0085 0
c 1346 0.0135 0.0085 0
c 1347 0.0145 0.0085 0
c 1348 0.0155 0.0085 0
c 1349 0.0165 0.0085 0
c 1350 0.0175 0.0085 0
c 1351 0.0185 0.0085 0
c 1352 0.0195 0.0085 0
c 1353 0.0205 0.0085 0
c 1354 0.0215 0.0085 0
c 1355 -0.021499999999999998 0.0095 0
c 1356 -0.020500000000000001 0.0095 0
c 1357 -0.0195 0.0095 0
c 1358 -0.018499999999999999 0.0095 0
c 1359 -0.017500000000000002 0.0095 0
c 1360 -0.016500000000000001 0.0095 0
c 1361 -0.0155 0.0095 0
c 1362 -0.014500000000000001 0.0095 0
c 1363 -0.0135 0.0095 0
c 1364 -0.012500000000000001 0.0095 0
c 1365 -0.0115 0.0095 0
c 1366 -0.010999999999999999 0.0095 0
c 1367 -0.01 0.0095 0
c 1368 -0.0089999999999999993 0.0095 0
c 1369 -0.0080000000000000002 0.0095 0
c 1370 -0.0073749999999999996 0.0095 0
c 1371 -0.0067499999999999999 0.0095 0
c 1372 -0.0061250000000000002 0.0095 0
c 1373 -0.0054999999999999997 0.0095 0
c 1374 -0.004875 0.0095 0
c 1375 -0.0042500000000000003 0.0095 0
c 1376 -0.0036250000000000002 0.0095 0
c 1377 -0.0030000000000000001 0.0095 0
c 1378 -0.0022499999999999998 0.0095 0
c 1379 -0.0015 0.0095 0
c 1380 -0.00075000000000000002 0.0095 0
c 1381 0 0.0095 0
c 1382 0.00075 0.0095 0
c 1383 0.0015 0.0095 0
c 1384 0.00225 0.0095 0
c 1385 0.003 0.0095 0
c 1386 0.003625 0.0095 0
c 1387 0.00425 0.0095 0
c 1388 0.004875 0.0095 0
c 1389 0.0055 0.0095 0
c 1390 0.006125 0.0095 0
c 1391 0.00675 0.0095 0
c 1392 0.007375 0.0095 0
c 1393 0.008 0.0095 0
c 1394 0.009 0.0095 0
c 1395 0.01 0.0095 0
c 1396 0.011 0.0095 0
c 1397 0.0115 0.0095 0
c 1398 0.0125 0.0095 0
c 1399 0.0135 0.0095 0
c 1400 0.0145 0.0095 0
c 1401 0.0155 0.0095 0
c 1402 0.0165 0.0095 0
c 1403 0.0175 0.0095 0
c 1404 0.0185 0.0095 0
c 1405 0.0195 0.0095 0
c 1406 0.0205 0.0095 0
c 1407 0.0215 0.0095 0
c 1408 -0.021499999999999998 0.0105 0
c 1409 -0.020500000000000001 0.0105 0
c 1410 -0.0195 0.0105 0
c 1411 -0.018499999999999999 0.0105 0
c 1412 -0.017500000000000002 0.0105 0
c 1413 -0.016500000000000001 0.0105 0
c 1414 -0.0155 0.0105 0
c 1415 -0.014500000000000001 0.0105 0
c 1416 -0.0135 0.0105 0
c 1417 -0.012500000000000001 0.0105 0
c 1418 -0.0115 0.0105 0
c 1419 -0.010999999999999999 0.0105 0
c 1420 -0.01 0.0105 0
c 1421 -0.0089999999999999993 0.0105 0
c 1422 -0.0080000000000000002 0.0105 0
c 1423 -0.0073749999999999996 0.0105 0
c 1424 -0.0067499999999999999 0.0105 0
c 1425 -0.0061250000000000002 0.0105 0
c 1426 -0.0054999999999999997 0.0105 0
c 1427 -0.004875 0.0105 0
c 1428 -0.0042500000000000003 0.0105 0
c 1429 -0.0036250000000000002 0.0105 0
c 1430 -0.0030000000000000001 0.0105 0
c 1431 -0.0022499999999999998 0.0105 0
c 1432 -0.0015 0.0105 0
c 1433 -0.00075000000000000002 0.0105 0
c 1434 0 0.0105 0
c 1435 0.00075 0.0105 0
c 1436 0.0015 0.0105 0
c 1437 0.00225 0.0105 0
c 1438 0.003 0.0105 0
c 1439 0.003625 0.0105 0
c 1440 0.00425 0.0105 0
c 1441 0.004875 0.0105 0
c 1442 0.0055 0.0105 0
c 1443 0.006125 0.0105 0
c 1444 0.00675 0.0105 0
c 1445 0.007375 0.0105 0
c 1446 0.008 0.0105 0
c 1447 0.009 0.0105 0
c 1448 0.01 0.0105 0
c 1449 0.011 0.0105 0
c 1450 0.0115 0.0105 0
c 1451 0.0125 0.0105 0
c 1452 0.0135 0.0105 0
c 1453 0.0145 0.0105 0
c 1454 0.0155 0.0105 0
c 1455 0.0165 0.0105 0
c 1456 0.0175 0.0105 0
c 1457 0.0185 0.0105 0
c 1458 0.0195 0.0105 0
c 1459 0.0205 0.0105 0
c 1460 0.0215 0.0105 0
c 1461 -0.021499999999999998 0.0115 0
c 1462 -0.020500000000000001 0.0115 0
c 1463 -0.0195 0.0115 0
c 1464 -0.018499999999999999 0.0115 0
c 1465 -0.017500000000000002 0.0115 0
c 1466 -0.016500000000000001 0.0115 0
c 1467 -0.0155 0.0115 0
c 1468 -0.014500000000000001 0.0115 0
c 1469 -0.0135 0.0115 0
c 1470 -0.012500000000000001 0.0115 0
c 1471 -0.0115 0.0115 0
c 1472 -0.010999999999999999 0.0115 0
c 1473 -0.01 0.0115 0
c 1474 -0.0089999999999999993 0.0115 0
c 1475 -0.0080000000000000002 0.0115 0
c 1476 -0.0073749999999999996 0.0115 0
c 1477 -0.0067499999999999999 0.0115 0
c 1478 -0.0061250000000000002 0.0115 0
c 1479 -0.0054999999999999997 0.0115 0
c 1480 -0.004875 0.0115 0
c 1481 -0.0042500000000000003 0.0115 0
c 1482 -0.0036250000000000002 0.0115 0
c 1483 -0.0030000000000000001 0.0115 0
c 1484 -0.0022499999999999998 0.0115 0
c 1485 -0.0015 0.0115 0
c 1486 -0.00075000000000000002 0.0115 0
c 1487 0 0.0115 0
c 1488 0.00075 0.0115 0
c 1489 0.0015 0.0115 0
c 1490 0.00225 0.0115 0
c 1491 0.003 0.0115 0
c 1492 0.003625 0.0115 0
c 1493 0.00425 0.0115 0
c 1494 0.004875 0.0115 0
c 1495 0.0055 0.0115 0
c 1496 0.006125 0.0115 0
c 1497 0.00675 0.0115 0
c 1498 0.007375 0.0115 0
c 1499 0.008 0.0115 0
c 1500 0.009 0.0115 0
c 1501 0.01 0.0115 0
c 1502 0.011 0.0115 0
c 1503 0.0115 0.0115 0
c 1504 0.0125 0.0115 0
c 1505 0.0135 0.0115 0
c 1506 0.0145 0.0115 0
c 1507 0.0155 0.0115 0
c 1508 0.0165 0.0115 0
c 1509 0.0175 0.0115 0
c 1510 0.0185 0.0115 0
c 1511 0.0195 0.0115 0
c 1512 0.0205 0.0115 0
c 1513 0.0215 0.0115 0
e 1 663 664 0
e 2 663 664 0
e 3 663 662 0
e 4 663 662 0
e 5 664 665 0
e 6 664 665 0
e 7 717 736 0
e 8 717 736 0
e 9 717 662 0
e 10 717 662 0
e 11 736 784 0
e 12 736 784 0
e 13 784 803 0
e 14 784 803 0
e 15 804 805 0
e 16 804 805 0
e 17 804 803 0
e 18 804 803 0
e 19 805 806 0
e 20 805 806 0
e 21 665 666 0
e 22 665 666 0
e 23 666 738 0
e 24 666 738 0
e 25 738 807 0
e 26 738 807 0
e 27 806 807 0
e 28 806 807 0
e 29 696 697 0
e 30 696 697 0
e 31 696 695 0
e 32 696 695 0
e 33 697 698 0
e 34 697 698 0
e 35 764 695 0
e 36 764 695 0
e 37 764 837 0
e 38 764 837 0
e 39 838 837 0
e 40 838 837 0
e 41 838 839 0
e 42 838 839 0
e 43 839 840 0
e 44 839 840 0
e 45 718 766 0
e 46 718 766 0
e 47 718 699 0
e 48 718 699 0
e 49 766 785 0
e 50 766 785 0
e 51 698 699 0
e 52 698 699 0
e 53 840 841 0
e 54 840 841 0
e 55 785 841 0
e 56 785 841 0
e 57 574 627 0
e 58 574 627 0
e 59 574 575 0
e 60 574 575 0
e 61 627 660 0
e 62 627 660 0
e 63 575 576 0
e 64 575 576 0
e 65 660 715 0
e 66 660 715 0
e 67 576 577 0
e 68 576 577 0
e 69 715 734 0
e 70 715 734 0
e 71 734 782 0
e 72 734 782 0
e 73 782 801 0
e 74 782 801 0
e 75 801 857 0
e 76 801 857 0
e 77 857 892 0
e 78 857 892 0
e 79 893 892 0
e 80 893 892 0
e 81 893 894 0
e 82 893 894 0
e 83 894 895 0
e 84 894 895 0
e 85 577 578 0
e 86 577 578 0
e 87 578 579 0
e 88 578 579 0
e 89 895 896 0
e 90 895 896 0
e 91 896 897 0
e 92 896 897 0
e 93 579 580 0
e 94 579 580 0
e 95 580 581 0
e 96 580 581 0
e 97 897 898 0
e 98 897 898 0
e 99 898 899 0
e 100 898 899 0
e 101 581 582 0
e 102 581 582 0
e 103 582 583 0
e 104 582 583 0
e 105 899 900 0
e 106 899 900 0
e 107 900 901 0
e 108 900 901 0
e 109 583 584 0
e 110 583 584 0
e 111 584 585 0
e 112 584 585 0
e 113 901 902 0
e 114 901 902 0
e 115 902 903 0
e 116 902 903 0
e 117 585 586 0
e 118 585 586 0
e 119 903 904 0
e 120 903 904 0
e 121 586 587 0
e 122 586 587 0
e 123 904 905 0
e 124 904 905 0
e 125 587 588 0
e 126 587 588 0
e 127 905 906 0
e 128 905 906 0
e 129 588 589 0
e 130 588 589 0
e 131 906 907 0
e 132 906 907 0
e 133 589 590 0
e 134 589 590 0
e 135 907 908 0
e 136 907 908 0
e 137 590 591 0
e 138 590 591 0
e 139 908 909 0
e 140 908 909 0
e 141 591 592 0
e 142 591 592 0
e 143 909 910 0
e 144 909 910 0
e 145 592 593 0
e 146 592 593 0
e 147 910 911 0
e 148 910 911 0
e 149 593 594 0
e 150 593 594 0
e 151 911 912 0
e 152 911 912 0
e 153 594 595 0
e 154 594 595 0
e 155 912 913 0
e 156 912 913 0
e 157 595 596 0
e 158 595 596 0
e 159 913 914 0
e 160 913 914 0
e 161 596 597 0
e 162 596 597 0
e 163 914 915 0
e 164 914 915 0
e 165 597 598 0
e 166 597 598 0
e 167 915 916 0
e 168 915 916 0
e 169 598 599 0
e 170 598 599 0
e 171 916 917 0
e 172 916 917 0
e 173 599 600 0
e 174 599 600 0
e 175 917 918 0
e 176 917 918 0
e 177 600 601 0
e 178 600 601 0
e 179 918 919 0
e 180 918 919 0
e 181 601 602 0
e 182 601 602 0
e 183 919 920 0
e 184 919 920 0
e 185 602 603 0
e 186 602 603 0
e 187 920 921 0
e 188 920 921 0
e 189 603 604 0
e 190 603 604 0
e 191 921 922 0
e 192 921 922 0
e 193 604 605 0
e 194 604 605 0
e 195 922 923 0
e 196 922 923 0
e 197 605 606 0
e 198 605 606 0
e 199 923 924 0
e 200 923 924 0
e 201 606 607 0
e 202 606 607 0
e 203 924 925 0
e 204 924 925 0
e 205 607 608 0
e 206 607 608 0
e 207 925 926 0
e 208 925 926 0
e 209 926 927 0
e 210 926 927 0
e 211 608 609 0
e 212 608 609 0
e 213 609 610 0
e 214 609 610 0
e 215 927 928 0
e 216 927 928 0
e 217 928 929 0
e 218 928 929 0
e 219 610 611 0
e 220 610 611 0
e 221 611 612 0
e 222 611 612 0
e 223 929 930 0
e 224 929 930 0
e 225 930 931 0
e 226 930 931 0
e 227 612 613 0
e 228 612 613 0
e 229 613 614 0
e 230 613 614 0
e 231 931 932 0
e 232 931 932 0
e 233 932 933 0
e 234 932 933 0
e 235 614 615 0
e 236 614 615 0
e 237 701 646 0
e 238 701 646 0
e 239 701 720 0
e 240 701 720 0
e 241 646 615 0
e 242 646 615 0
e 243 768 720 0
e 244 768 720 0
e 245 768 787 0
e 246 768 787 0
e 247 843 787 0
e 248 843 787 0
e 249 843 878 0
e 250 843 878 0
e 251 933 934 0
e 252 933 934 0
e 253 934 878 0
e 254 934 878 0
e 255 433 486 0
e 256 433 486 0
e 257 433 434 0
e 258 433 434 0
e 259 486 571 0
e 260 486 571 0
e 261 434 435 0
e 262 434 435 0
e 263 571 657 0
e 264 571 657 0
e 265 657 731 0
e 266 657 731 0
e 267 731 798 0
e 268 731 798 0
e 269 798 889 0
e 270 798 889 0
e 271 889 980 0
e 272 889 980 0
e 273 980 1045 0
e 274 980 1045 0
e 275 1046 1045 0
e 276 1046 1045 0
e 277 1046 1047 0
e 278 1046 1047 0
e 279 435 436 0
e 280 435 436 0
e 281 1047 1048 0
e 282 1047 1048 0
e 283 436 437 0
e 284 436 437 0
e 285 1048 1049 0
e 286 1048 1049 0
e 287 437 438 0
e 288 437 438 0
e 289 1049 1050 0
e 290 1049 1050 0
e 291 438 439 0
e 292 438 439 0
e 293 1050 1051 0
e 294 1050 1051 0
e 295 439 440 0
e 296 439 440 0
e 297 439 386 0
e 298 439 386 0
e 299 1051 1052 0
e 300 1051 1052 0
e 301 1051 1104 0
e 302 1051 1104 0
e 303 440 441 0
e 304 440 441 0
e 305 1052 1053 0
e 306 1052 1053 0
e 307 441 442 0
e 308 441 442 0
e 309 1053 1054 0
e 310 1053 1054 0
e 311 442 443 0
e 312 442 443 0
e 313 1054 1055 0
e 314 1054 1055 0
e 315 443 444 0
e 316 443 444 0
e 317 1055 1056 0
e 318 1055 1056 0
e 319 444 445 0
e 320 444 445 0
e 321 1056 1057 0
e 322 1056 1057 0
e 323 445 446 0
e 324 445 446 0
e 325 1057 1058 0
e 326 1057 1058 0
e 327 446 447 0
e 328 446 447 0
e 329 1058 1059 0
e 330 1058 1059 0
e 331 447 448 0
e 332 447 448 0
e 333 447 394 0
e 334 447 394 0
e 335 1059 1060 0
e 336 1059 1060 0
e 337 1059 1112 0
e 338 1059 1112 0
e 339 448 449 0
e 340 448 449 0
e 341 1060 1061 0
e 342 1060 1061 0
e 343 449 450 0
e 344 449 450 0
e 345 1061 1062 0
e 346 1061 1062 0
e 347 450 451 0
e 348 450 451 0
e 349 1062 1063 0
e 350 1062 1063 0
e 351 451 452 0
e 352 451 452 0
e 353 1063 1064 0
e 354 1063 1064 0
e 355 452 453 0
e 356 452 453 0
e 357 1064 1065 0
e 358 1064 1065 0
e 359 453 454 0
e 360 453 454 0
e 361 1065 1066 0
e 362 1065 1066 0
e 363 454 455 0
e 364 454 455 0
e 365 1066 1067 0
e 366 1066 1067 0
e 367 455 456 0
e 368 455 456 0
e 369 455 402 0
e 370 455 402 0
e 371 1067 1068 0
e 372 1067 1068 0
e 373 1067 1120 0
e 374 1067 1120 0
e 375 456 457 0
e 376 456 457 0
e 377 1068 1069 0
e 378 1068 1069 0
e 379 457 458 0
e 380 457 458 0
e 381 1069 1070 0
e 382 1069 1070 0
e 383 458 459 0
e 384 458 459 0
e 385 1070 1071 0
e 386 1070 1071 0
e 387 459 460 0
e 388 459 460 0
e 389 1071 1072 0
e 390 1071 1072 0
e 391 460 461 0
e 392 460 461 0
e 393 1072 1073 0
e 394 1072 1073 0
e 395 461 462 0
e 396 461 462 0
e 397 1073 1074 0
e 398 1073 1074 0
e 399 462 463 0
e 400 462 463 0
e 401 1074 1075 0
e 402 1074 1075 0
e 403 463 464 0
e 404 463 464 0
e 405 463 410 0
e 406 463 410 0
e 407 1075 1076 0
e 408 1075 1076 0
e 409 1075 1128 0
e 410 1075 1128 0
e 411 464 465 0
e 412 464 465 0
e 413 1076 1077 0
e 414 1076 1077 0
e 415 465 466 0
e 416 465 466 0
e 417 1077 1078 0
e 418 1077 1078 0
e 419 466 467 0
e 420 466 467 0
e 421 1078 1079 0
e 422 1078 1079 0
e 423 467 468 0
e 424 467 468 0
e 425 1079 1080 0
e 426 1079 1080 0
e 427 468 469 0
e 428 468 469 0
e 429 1080 1081 0
e 430 1080 1081 0
e 431 532 469 0
e 432 532 469 0
e 433 532 618 0
e 434 532 618 0
e 435 618 704 0
e 436 618 704 0
e 437 704 771 0
e 438 704 771 0
e 439 771 846 0
e 440 771 846 0
e 441 846 937 0
e 442 846 937 0
e 443 937 1028 0
e 444 937 1028 0
e 445 1028 1081 0
e 446 1028 1081 0
e 447 325 378 0
e 448 325 378 0
e 449 325 326 0
e 450 325 326 0
e 451 378 431 0
e 452 378 431 0
e 453 326 327 0
e 454 326 327 0
e 455 431 484 0
e 456 431 484 0
e 457 484 569 0
e 458 484 569 0
e 459 569 655 0
e 460 569 655 0
e 461 655 729 0
e 462 655 729 0
e 463 729 796 0
e 464 729 796 0
e 465 796 887 0
e 466 796 887 0
e 467 887 978 0
e 468 887 978 0
e 469 978 1043 0
e 470 978 1043 0
e 471 1043 1096 0
e 472 1043 1096 0
e 473 1096 1149 0
e 474 1096 1149 0
e 475 1150 1149 0
e 476 1150 1149 0
e 477 1150 1151 0
e 478 1150 1151 0
e 479 327 328 0
e 480 327 328 0
e 481 1151 1152 0
e 482 1151 1152 0
e 483 328 329 0
e 484 328 329 0
e 485 1152 1153 0
e 486 1152 1153 0
e 487 329 330 0
e 488 329 330 0
e 489 1153 1154 0
e 490 1153 1154 0
e 491 330 331 0
e 492 330 331 0
e 493 1154 1155 0
e 494 1154 1155 0
e 495 331 332 0
e 496 331 332 0
e 497 1155 1156 0
e 498 1155 1156 0
e 499 332 333 0
e 500 332 333 0
e 501 1156 1157 0
e 502 1156 1157 0
e 503 386 333 0
e 504 386 333 0
e 505 1104 1157 0
e 506 1104 1157 0
e 507 1 54 0
e 508 1 2 0
e 509 54 107 0
e 510 2 3 0
e 511 107 160 0
e 512 160 213 0
e 513 213 266 0
e 514 266 319 0
e 515 319 372 0
e 516 372 425 0
e 517 425 478 0
e 518 478 563 0
e 519 563 649 0
e 520 649 723 0
e 521 723 790 0
e 522 790 881 0
e 523 881 972 0
e 524 972 1037 0
e 525 1037 1090 0
e 526 1090 1143 0
e 527 1143 1196 0
e 528 1196 1249 0
e 529 1249 1302 0
e 530 1302 1355 0
e 531 1355 1408 0
e 532 1408 1461 0
e 533 1462 1461 0
e 534 1462 1463 0
e 535 3 4 0
e 536 109 162 0
e 537 109 162 0
e 538 109 110 0
e 539 109 110 0
e 540 162 215 0
e 541 162 215 0
e 542 215 268 0
e 543 215 268 0
e 544 268 321 0
e 545 268 321 0
e 546 321 374 0
e 547 321 374 0
e 548 374 427 0
e 549 374 427 0
e 550 427 480 0
e 551 427 480 0
e 552 480 565 0
e 553 480 565 0
e 554 565 651 0
e 555 565 651 0
e 556 651 725 0
e 557 651 725 0
e 558 725 792 0
e 559 725 792 0
e 560 792 883 0
e 561 792 883 0
e 562 883 974 0
e 563 883 974 0
e 564 974 1039 0
e 565 974 1039 0
e 566 1039 1092 0
e 567 1039 1092 0
e 568 1092 1145 0
e 569 1092 1145 0
e 570 1145 1198 0
e 571 1145 1198 0
e 572 1198 1251 0
e 573 1198 1251 0
e 574 1251 1304 0
e 575 1251 1304 0
e 576 1304 1357 0
e 577 1304 1357 0
e 578 1357 1358 0
e 579 1357 1358 0
e 580 1463 1464 0
e 581 4 5 0
e 582 110 111 0
e 583 110 111 0
e 584 1358 1359 0
e 585 1358 1359 0
e 586 1464 1465 0
e 587 5 6 0
e 588 111 112 0
e 589 111 112 0
e 590 1359 1360 0
e 591 1359 1360 0
e 592 1465 1466 0
e 593 6 7 0
e 594 112 113 0
e 595 112 113 0
e 596 1360 1361 0
e 597 1360 1361 0
e 598 1466 1467 0
e 599 7 8 0
e 600 113 114 0
e 601 113 114 0
e 602 1361 1362 0
e 603 1361 1362 0
e 604 1467 1468 0
e 605 8 9 0
e 606 114 115 0
e 607 114 115 0
e 608 1362 1363 0
e 609 1362 1363 0
e 610 1468 1469 0
e 611 9 10 0
e 612 115 116 0
e 613 115 116 0
e 614 1363 1364 0
e 615 1363 1364 0
e 616 1469 1470 0
e 617 10 11 0
e 618 116 117 0
e 619 116 117 0
e 620 1364 1365 0
e 621 1364 1365 0
e 622 1470 1471 0
e 623 11 12 0
e 624 117 118 0
e 625 117 118 0
e 626 1365 1366 0
e 627 1365 1366 0
e 628 1471 1472 0
e 629 12 13 0
e 630 118 119 0
e 631 118 119 0
e 632 1366 1367 0
e 633 1366 1367 0
e 634 1472 1473 0
e 635 13 14 0
e 636 119 120 0
e 637 119 120 0
e 638 1367 1368 0
e 639 1367 1368 0
e 640 1473 1474 0
e 641 14 15 0
e 642 120 121 0
e 643 120 121 0
e 644 1368 1369 0
e 645 1368 1369 0
e 646 1474 1475 0
e 647 15 16 0
e 648 121 122 0
e 649 121 122 0
e 650 1369 1370 0
e 651 1369 1370 0
e 652 1475 1476 0
e 653 16 17 0
e 654 122 123 0
e 655 122 123 0
e 656 1370 1371 0
e 657 1370 1371 0
e 658 1476 1477 0
e 659 17 18 0
e 660 123 124 0
e 661 123 124 0
e 662 1371 1372 0
e 663 1371 1372 0
e 664 1477 1478 0
e 665 18 19 0
e 666 124 125 0
e 667 124 125 0
e 668 1372 1373 0
e 669 1372 1373 0
e 670 1478 1479 0
e 671 19 20 0
e 672 125 126 0
e 673 125 126 0
e 674 1373 1374 0
e 675 1373 1374 0
e 676 1479 1480 0
e 677 20 21 0
e 678 126 127 0
e 679 126 127 0
e 680 1374 1375 0
e 681 1374 1375 0
e 682 1480 1481 0
e 683 21 22 0
e 684 127 128 0
e 685 127 128 0
e 686 1375 1376 0
e 687 1375 1376 0
e 688 1481 1482 0
e 689 22 23 0
e 690 128 129 0
e 691 128 129 0
e 692 1376 1377 0
e 693 1376 1377 0
e 694 1482 1483 0
e 695 23 24 0
e 696 129 130 0
e 697 129 130 0
e 698 129 182 0
e 699 129 182 0
e 700 1377 1378 0
e 701 1377 1378 0
e 702 1377 1324 0
e 703 1377 1324 0
e 704 1483 1484 0
e 705 24 25 0
e 706 130 131 0
e 707 130 131 0
e 708 1378 1379 0
e 709 1378 1379 0
e 710 1484 1485 0
e 711 25 26 0
e 712 131 132 0
e 713 131 132 0
e 714 1379 1380 0
e 715 1379 1380 0
e 716 1485 1486 0
e 717 26 27 0
e 718 132 133 0
e 719 132 133 0
e 720 1380 1381 0
e 721 1380 1381 0
e 722 1486 1487 0
e 723 27 28 0
e 724 133 134 0
e 725 133 134 0
e 726 1381 1382 0
e 727 1381 1382 0
e 728 1487 1488 0
e 729 28 29 0
e 730 134 135 0
e 731 134 135 0
e 732 1382 1383 0
e 733 1382 1383 0
e 734 1488 1489 0
e 735 29 30 0
e 736 135 136 0
e 737 135 136 0
e 738 1383 1384 0
e 739 1383 1384 0
e 740 1489 1490 0
e 741 30 31 0
e 742 136 137 0
e 743 136 137 0
e 744 1384 1385 0
e 745 1384 1385 0
e 746 1490 1491 0
e 747 31 32 0
e 748 137 138 0
e 749 137 138 0
e 750 137 190 0
e 751 137 190 0
e 752 1385 1386 0
e 753 1385 1386 0
e 754 1385 1332 0
e 755 1385 1332 0
e 756 1491 1492 0
e 757 32 33 0
e 758 138 139 0
e 759 138 139 0
e 760 1386 1387 0
e 761 1386 1387 0
e 762 1492 1493 0
e 763 33 34 0
e 764 139 140 0
e 765 139 140 0
e 766 1387 1388 0
e 767 1387 1388 0
e 768 1493 1494 0
e 769 34 35 0
e 770 140 141 0
e 771 140 141 0
e 772 1388 1389 0
e 773 1388 1389 0
e 774 1494 1495 0
e 775 35 36 0
e 776 141 142 0
e 777 141 142 0
e 778 1389 1390 0
e 779 1389 1390 0
e 780 1495 1496 0
e 781 36 37 0
e 782 142 143 0
e 783 142 143 0
e 784 1390 1391 0
e 785 1390 1391 0
e 786 1496 1497 0
e 787 37 38 0
e 788 143 144 0
e 789 143 144 0
e 790 1391 1392 0
e 791 1391 1392 0
e 792 1497 1498 0
e 793 38 39 0
e 794 144 145 0
e 795 144 145 0
e 796 1392 1393 0
e 797 1392 1393 0
e 798 1498 1499 0
e 799 39 40 0
e 800 145 146 0
e 801 145 146 0
e 802 1393 1394 0
e 803 1393 1394 0
e 804 1499 1500 0
e 805 40 41 0
e 806 146 147 0
e 807 146 147 0
e 808 1394 1395 0
e 809 1394 1395 0
e 810 1500 1501 0
e 811 41 42 0
e 812 147 148 0
e 813 147 148 0
e 814 1395 1396 0
e 815 1395 1396 0
e 816 1501 1502 0
e 817 42 43 0
e 818 148 149 0
e 819 148 149 0
e 820 1396 1397 0
e 821 1396 1397 0
e 822 1502 1503 0
e 823 43 44 0
e 824 149 150 0
e 825 149 150 0
e 826 1397 1398 0
e 827 1397 1398 0
e 828 1503 1504 0
e 829 44 45 0
e 830 150 151 0
e 831 150 151 0
e 832 1398 1399 0
e 833 1398 1399 0
e 834 1504 1505 0
e 835 45 46 0
e 836 151 152 0
e 837 151 152 0
e 838 1399 1400 0
e 839 1399 1400 0
e 840 1505 1506 0
e 841 46 47 0
e 842 152 153 0
e 843 152 153 0
e 844 1400 1401 0
e 845 1400 1401 0
e 846 1506 1507 0
e 847 47 48 0
e 848 153 154 0
e 849 153 154 0
e 850 1401 1402 0
e 851 1401 1402 0
e 852 1507 1508 0
e 853 48 49 0
e 854 154 155 0
e 855 154 155 0
e 856 1402 1403 0
e 857 1402 1403 0
e 858 1508 1509 0
e 859 49 50 0
e 860 155 156 0
e 861 155 156 0
e 862 1403 1404 0
e 863 1403 1404 0
e 864 1509 1510 0
e 865 50 51 0
e 866 156 157 0
e 867 156 157 0
e 868 1404 1405 0
e 869 1404 1405 0
e 870 1510 1511 0
e 871 51 52 0
e 872 157 210 0
e 873 157 210 0
e 874 1405 1352 0
e 875 1405 1352 0
e 876 1511 1512 0
e 877 52 53 0
e 878 210 263 0
e 879 210 263 0
e 880 263 316 0
e 881 263 316 0
e 882 316 369 0
e 883 316 369 0
e 884 369 422 0
e 885 369 422 0
e 886 422 475 0
e 887 422 475 0
e 888 475 538 0
e 889 475 538 0
e 890 538 624 0
e 891 538 624 0
e 892 624 710 0
e 893 624 710 0
e 894 710 777 0
e 895 710 777 0
e 896 777 852 0
e 897 777 852 0
e 898 852 943 0
e 899 852 943 0
e 900 943 1034 0
e 901 943 1034 0
e 902 1034 1087 0
e 903 1034 1087 0
e 904 1087 1140 0
e 905 1087 1140 0
e 906 1140 1193 0
e 907 1140 1193 0
e 908 1193 1246 0
e 909 1193 1246 0
e 910 1246 1299 0
e 911 1246 1299 0
e 912 1299 1352 0
e 913 1299 1352 0
e 914 1512 1513 0
e 915 106 53 0
e 916 106 159 0
e 917 159 212 0
e 918 212 265 0
e 919 265 318 0
e 920 318 371 0
e 921 371 424 0
e 922 424 477 0
e 923 477 540 0
e 924 540 626 0
e 925 626 712 0
e 926 712 779 0
e 927 779 854 0
e 928 854 945 0
e 929 945 1036 0
e 930 1036 1089 0
e 931 1089 1142 0
e 932 1142 1195 0
e 933 1195 1248 0
e 934 1248 1301 0
e 935 1301 1354 0
e 936 1354 1407 0
e 937 1407 1460 0
e 938 1460 1513 0
e 939 182 235 0
e 940 182 235 0
e 941 235 288 0
e 942 235 288 0
e 943 288 341 0
e 944 288 341 0
e 945 341 394 0
e 946 341 394 0
e 947 1112 1165 0
e 948 1112 1165 0
e 949 1165 1218 0
e 950 1165 1218 0
e 951 1218 1271 0
e 952 1218 1271 0
e 953 1271 1324 0
e 954 1271 1324 0
e 955 190 243 0
e 956 190 243 0
e 957 243 296 0
e 958 243 296 0
e 959 296 349 0
e 960 296 349 0
e 961 349 402 0
e 962 349 402 0
e 963 1120 1173 0
e 964 1120 1173 0
e 965 1173 1226 0
e 966 1173 1226 0
e 967 1226 1279 0
e 968 1226 1279 0
e 969 1279 1332 0
e 970 1279 1332 0
e 971 357 410 0
e 972 357 410 0
e 973 357 358 0
e 974 357 358 0
e 975 1128 1181 0
e 976 1128 1181 0
e 977 1181 1182 0
e 978 1181 1182 0
e 979 358 359 0
e 980 358 359 0
e 981 1182 1183 0
e 982 1182 1183 0
e 983 359 360 0
e 984 359 360 0
e 985 1183 1184 0
e 986 1183 1184 0
e 987 360 361 0
e 988 360 361 0
e 989 1184 1185 0
e 990 1184 1185 0
e 991 361 362 0
e 992 361 362 0
e 993 1185 1186 0
e 994 1185 1186 0
e 995 362 363 0
e 996 362 363 0
e 997 1186 1187 0
e 998 1186 1187 0
e 999 363 364 0
e 1000 363 364 0
e 1001 1187 1188 0
e 1002 1187 1188 0
e 1003 364 365 0
e 1004 364 365 0
e 1005 1188 1189 0
e 1006 1188 1189 0
e 1007 365 418 0
e 1008 365 418 0
e 1009 1189 1136 0
e 1010 1189 1136 0
e 1011 418 471 0
e 1012 418 471 0
e 1013 471 534 0
e 1014 471 534 0
e 1015 534 620 0
e 1016 534 620 0
e 1017 620 706 0
e 1018 620 706 0
e 1019 706 773 0
e 1020 706 773 0
e 1021 773 848 0
e 1022 773 848 0
e 1023 848 939 0
e 1024 848 939 0
e 1025 939 1030 0
e 1026 939 1030 0
e 1027 1030 1083 0
e 1028 1030 1083 0
e 1029 1083 1136 0
e 1030 1083 1136 0
t 1 1 664 663 737 2 11 -1024
t 2 1 663 717 737 3 1 4
t 3 1 737 717 736 -1024 5 2
t 4 1 663 662 717 -1024 2 -1024
t 5 1 737 736 784 -1024 6 3
t 6 1 737 784 804 8 7 5
t 7 1 737 804 805 -1024 12 6
t 8 1 804 784 803 -1024 -1024 6
t 9 1 666 665 738 10 -1024 -1024
t 10 1 665 737 738 13 9 11
t 11 1 665 664 737 1 10 -1024
t 12 1 806 737 805 7 -1024 13
t 13 1 738 737 806 12 14 10
t 14 1 738 806 807 -1024 -1024 13
t 15 2 697 696 765 16 23 -1024
t 16 2 696 764 765 19 15 17
t 17 2 696 695 764 -1024 16 -1024
t 18 2 838 764 837 -1024 -1024 19
t 19 2 765 764 838 18 20 16
t 20 2 765 838 839 -1024 25 19
t 21 2 718 765 766 27 -1024 22
t 22 2 698 765 718 21 24 23
t 23 2 698 697 765 15 22 -1024
t 24 2 699 698 718 22 -1024 -1024
t 25 2 840 765 839 20 -1024 26
t 26 2 785 765 840 25 28 27
t 27 2 766 765 785 26 -1024 21
t 28 2 785 840 841 -1024 -1024 26
t 29 3 628 574 627 -1024 32 30
t 30 3 575 574 628 29 35 -1024
t 31 3 661 627 660 -1024 38 32
t 32 3 628 627 661 31 33 29
t 33 3 662 628 661 32 44 34
t 34 3 629 628 662 33 63 35
t 35 3 629 575 628 30 34 36
t 36 3 576 575 629 35 61 -1024
t 37 3 716 660 715 -1024 40 38
t 38 3 661 660 716 37 43 31
t 39 3 735 715 734 -1024 46 40
t 40 3 716 715 735 39 41 37
t 41 3 736 716 735 40 52 42
t 42 3 717 716 736 41 -1024 43
t 43 3 717 661 716 38 42 44
t 44 3 662 661 717 43 -1024 33
t 45 3 783 734 782 -1024 48 46
t 46 3 735 734 783 45 51 39
t 47 3 802 782 801 -1024 54 48
t 48 3 783 782 802 47 49 45
t 49 3 803 783 802 48 60 50
t 50 3 784 783 803 49 -1024 51
t 51 3 784 735 783 46 50 52
t 52 3 736 735 784 51 -1024 41
t 53 3 858 801 857 -1024 56 54
t 54 3 802 801 858 53 59 47
t 55 3 893 857 892 -1024 -1024 56
t 56 3 858 857 893 55 57 53
t 57 3 894 858 893 56 -1024 58
t 58 3 859 858 894 57 71 59
t 59 3 859 802 858 54 58 60
t 60 3 803 802 859 59 69 49
t 61 3 630 576 629 36 64 62
t 62 3 577 576 630 61 67 -1024
t 63 3 663 629 662 34 -1024 64
t 64 3 630 629 663 63 65 61
t 65 3 664 630 663 64 -1024 66
t 66 3 631 630 664 65 79 67
t 67 3 631 577 630 62 66 68
t 68 3 578 577 631 67 77 -1024
t 69 3 860 803 859 60 72 70
t 70 3 804 803 860 69 75 -1024
t 71 3 895 859 894 58 -1024 72
t 72 3 860 859 895 71 73 69
t 73 3 896 860 895 72 -1024 74
t 74 3 861 860 896 73 87 75
t 75 3 861 804 860 70 74 76
t 76 3 805 804 861 75 85 -1024
t 77 3 632 578 631 68 80 78
t 78 3 579 578 632 77 83 -1024
t 79 3 665 631 664 66 -1024 80
t 80 3 632 631 665 79 81 77
t 81 3 666 632 665 80 -1024 82
t 82 3 633 632 666 81 95 83
t 83 3 633 579 632 78 82 84
t 84 3 580 579 633 83 93 -1024
t 85 3 862 805 861 76 88 86
t 86 3 806 805 862 85 91 -1024
t 87 3 897 861 896 74 -1024 88
t 88 3 862 861 897 87 89 85
t 89 3 898 862 897 88 -1024 90
t 90 3 863 862 898 89 109 91
t 91 3 863 806 862 86 90 92
t 92 3 807 806 863 91 107 -1024
t 93 3 634 580 633 84 96 94
t 94 3 581 580 634 93 99 -1024
t 95 3 667 633 666 82 103 96
t 96 3 634 633 667 95 97 93
t 97 3 668 634 667 96 101 98
t 98 3 635 634 668 97 117 99
t 99 3 635 581 634 94 98 100
t 100 3 582 581 635 99 115 -1024
t 101 3 668 667 739 102 125 97
t 102 3 667 738 739 105 101 103
t 103 3 667 666 738 -1024 102 95
t 104 3 808 738 807 -1024 108 105
t 105 3 739 738 808 104 106 102
t 106 3 739 808 809 114 126 105
t 107 3 864 807 863 92 110 108
t 108 3 808 807 864 107 113 104
t 109 3 899 863 898 90 -1024 110
t 110 3 864 863 899 109 111 107
t 111 3 900 864 899 110 -1024 112
t 112 3 865 864 900 111 131 113
t 113 3 865 808 864 108 112 114
t 114 3 809 808 865 113 129 106
t 115 3 636 582 635 100 118 116
t 116 3 583 582 636 115 121 -1024
t 117 3 669 635 668 98 125 118
t 118 3 636 635 669 117 119 115
t 119 3 670 636 669 118 123 120
t 120 3 637 636 670 119 139 121
t 121 3 637 583 636 116 120 122
t 122 3 584 583 637 121 137 -1024
t 123 3 670 669 740 124 140 119
t 124 3 669 739 740 127 123 125
t 125 3 669 668 739 101 124 117
t 126 3 810 739 809 106 130 127
t 127 3 740 739 810 126 128 124
t 128 3 740 810 811 136 142 127
t 129 3 866 809 865 114 132 130
t 130 3 810 809 866 129 135 126
t 131 3 901 865 900 112 -1024 132
t 132 3 866 865 901 131 133 129
t 133 3 902 866 901 132 -1024 134
t 134 3 867 866 902 133 146 135
t 135 3 867 810 866 130 134 136
t 136 3 811 810 867 135 144 128
t 137 3 585 584 637 122 138 -1024
t 138 3 585 637 671 139 147 137
t 139 3 671 637 670 120 141 138
t 140 3 741 670 740 123 143 141
t 141 3 671 670 741 140 149 139
t 142 3 812 740 811 128 144 143
t 143 3 741 740 812 142 151 140
t 144 3 812 811 867 136 145 142
t 145 3 812 867 903 146 153 144
t 146 3 903 867 902 134 -1024 145
t 147 3 672 585 671 138 150 148
t 148 3 586 585 672 147 155 -1024
t 149 3 742 671 741 141 152 150
t 150 3 672 671 742 149 157 147
t 151 3 813 741 812 143 154 152
t 152 3 742 741 813 151 159 149
t 153 3 904 812 903 145 -1024 154
t 154 3 813 812 904 153 161 151
t 155 3 673 586 672 148 158 156
t 156 3 587 586 673 155 163 -1024
t 157 3 743 672 742 150 160 158
t 158 3 673 672 743 157 165 155
t 159 3 814 742 813 152 162 160
t 160 3 743 742 814 159 167 157
t 161 3 905 813 904 154 -1024 162
t 162 3 814 813 905 161 169 159
t 163 3 674 587 673 156 166 164
t 164 3 588 587 674 163 171 -1024
t 165 3 744 673 743 158 168 166
t 166 3 674 673 744 165 173 163
t 167 3 815 743 814 160 170 168
t 168 3 744 743 815 167 175 165
t 169 3 906 814 905 162 -1024 170
t 170 3 815 814 906 169 177 167
t 171 3 675 588 674 164 174 172
t 172 3 589 588 675 171 179 -1024
t 173 3 745 674 744 166 176 174
t 174 3 675 674 745 173 181 171
t 175 3 816 744 815 168 178 176
t 176 3 745 744 816 175 183 173
t 177 3 907 815 906 170 -1024 178
t 178 3 816 815 907 177 185 175
t 179 3 676 589 675 172 182 180
t 180 3 590 589 676 179 187 -1024
t 181 3 746 675 745 174 184 182
t 182 3 676 675 746 181 189 179
t 183 3 817 745 816 176 186 184
t 184 3 746 745 817 183 191 181
t 185 3 908 816 907 178 -1024 186
t 186 3 817 816 908 185 193 183
t 187 3 677 590 676 180 190 188
t 188 3 591 590 677 187 195 -1024
t 189 3 747 676 746 182 192 190
t 190 3 677 676 747 189 197 187
t 191 3 818 746 817 184 194 192
t 192 3 747 746 818 191 199 189
t 193 3 909 817 908 186 -1024 194
t 194 3 818 817 909 193 201 191
t 195 3 678 591 677 188 198 196
t 196 3 592 591 678 195 203 -1024
t 197 3 748 677 747 190 200 198
t 198 3 678 677 748 197 205 195
t 199 3 819 747 818 192 202 200
t 200 3 748 747 819 199 207 197
t 201 3 910 818 909 194 -1024 202
t 202 3 819 818 910 201 209 199
t 203 3 679 592 678 196 206 204
t 204 3 593 592 679 203 211 -1024
t 205 3 749 678 748 198 208 206
t 206 3 679 678 749 205 213 203
t 207 3 820 748 819 200 210 208
t 208 3 749 748 820 207 215 205
t 209 3 911 819 910 202 -1024 210
t 210 3 820 819 911 209 217 207
t 211 3 680 593 679 204 214 212
t 212 3 594 593 680 211 219 -1024
t 213 3 750 679 749 206 216 214
t 214 3 680 679 750 213 221 211
t 215 3 821 749 820 208 218 216
t 216 3 750 749 821 215 223 213
t 217 3 912 820 911 210 -1024 218
t 218 3 821 820 912 217 225 215
t 219 3 681 594 680 212 222 220
t 220 3 595 594 681 219 227 -1024
t 221 3 751 680 750 214 224 222
t 222 3 681 680 751 221 229 219
t 223 3 822 750 821 216 226 224
t 224 3 751 750 822 223 231 221
t 225 3 913 821 912 218 -1024 226
t 226 3 822 821 913 225 233 223
t 227 3 682 595 681 220 230 228
t 228 3 596 595 682 227 235 -1024
t 229 3 752 681 751 222 232 230
t 230 3 682 681 752 229 237 227
t 231 3 823 751 822 224 234 232
t 232 3 752 751 823 231 239 229
t 233 3 914 822 913 226 -1024 234
t 234 3 823 822 914 233 241 231
t 235 3 683 596 682 228 238 236
t 236 3 597 596 683 235 243 -1024
t 237 3 753 682 752 230 240 238
t 238 3 683 682 753 237 245 235
t 239 3 824 752 823 232 242 240
t 240 3 753 752 824 239 247 237
t 241 3 915 823 914 234 -1024 242
t 242 3 824 823 915 241 249 239
t 243 3 684 597 683 236 246 244
t 244 3 598 597 684 243 251 -1024
t 245 3 754 683 753 238 248 246
t 246 3 684 683 754 245 253 243
t 247 3 825 753 824 240 250 248
t 248 3 754 753 825 247 255 245
t 249 3 916 824 915 242 -1024 250
t 250 3 825 824 916 249 257 247
t 251 3 685 598 684 244 254 252
t 252 3 599 598 685 251 259 -1024
t 253 3 755 684 754 246 256 254
t 254 3 685 684 755 253 261 251
t 255 3 826 754 825 248 258 256
t 256 3 755 754 826 255 263 253
t 257 3 917 825 916 250 -1024 258
t 258 3 826 825 917 257 265 255
t 259 3 686 599 685 252 262 260
t 260 3 600 599 686 259 267 -1024
t 261 3 756 685 755 254 264 262
t 262 3 686 685 756 261 269 259
t 263 3 827 755 826 256 266 264
t 264 3 756 755 827 263 271 261
t 265 3 918 826 917 258 -1024 266
t 266 3 827 826 918 265 273 263
t 267 3 687 600 686 260 270 268
t 268 3 601 600 687 267 275 -1024
t 269 3 757 686 756 262 272 270
t 270 3 687 686 757 269 277 267
t 271 3 828 756 827 264 274 272
t 272 3 757 756 828 271 279 269
t 273 3 919 827 918 266 -1024 274
t 274 3 828 827 919 273 281 271
t 275 3 688 601 687 268 278 276
t 276 3 602 601 688 275 283 -1024
t 277 3 758 687 757 270 280 278
t 278 3 688 687 758 277 285 275
t 279 3 829 757 828 272 282 280
t 280 3 758 757 829 279 287 277
t 281 3 920 828 919 274 -1024 282
t 282 3 829 828 920 281 289 279
t 283 3 689 602 688 276 286 284
t 284 3 603 602 689 283 291 -1024
t 285 3 759 688 758 278 288 286
t 286 3 689 688 759 285 293 283
t 287 3 830 758 829 280 290 288
t 288 3 759 758 830 287 295 285
t 289 3 921 829 920 282 -1024 290
t 290 3 830 829 921 289 297 287
t 291 3 690 603 689 284 294 292
t 292 3 604 603 690 291 299 -1024
t 293 3 760 689 759 286 296 294
t 294 3 690 689 760 293 301 291
t 295 3 831 759 830 288 298 296
t 296 3 760 759 831 295 303 293
t 297 3 922 830 921 290 -1024 298
t 298 3 831 830 922 297 305 295
t 299 3 691 604 690 292 302 300
t 300 3 605 604 691 299 307 -1024
t 301 3 761 690 760 294 304 302
t 302 3 691 690 761 301 309 299
t 303 3 832 760 831 296 306 304
t 304 3 761 760 832 303 311 301
t 305 3 923 831 922 298 -1024 306
t 306 3 832 831 923 305 314 303
t 307 3 692 605 691 300 310 308
t 308 3 606 605 692 307 317 -1024
t 309 3 762 691 761 302 312 310
t 310 3 692 691 762 309 319 307
t 311 3 833 761 832 304 315 312
t 312 3 762 761 833 311 321 309
t 313 3 868 923 924 -1024 326 314
t 314 3 868 832 923 306 313 315
t 315 3 833 832 868 314 324 311
t 316 3 638 692 693 320 334 317
t 317 3 638 606 692 308 316 318
t 318 3 607 606 638 317 332 -1024
t 319 3 763 692 762 310 322 320
t 320 3 693 692 763 319 342 316
t 321 3 834 762 833 312 325 322
t 322 3 763 762 834 321 323 319
t 323 3 763 834 835 331 343 322
t 324 3 869 833 868 315 327 325
t 325 3 834 833 869 324 330 321
t 326 3 925 868 924 313 -1024 327
t 327 3 869 868 925 326 328 324
t 328 3 926 869 925 327 -1024 329
t 329 3 870 869 926 328 348 330
t 330 3 870 834 869 325 329 331
t 331 3 835 834 870 330 346 323
t 332 3 639 607 638 318 335 333
t 333 3 608 607 639 332 338 -1024
t 334 3 694 638 693 316 342 335
t 335 3 639 638 694 334 336 332
t 336 3 695 639 694 335 340 337
t 337 3 640 639 695 336 356 338
t 338 3 640 608 639 333 337 339
t 339 3 609 608 640 338 354 -1024
t 340 3 695 694 764 341 -1024 336
t 341 3 694 763 764 344 340 342
t 342 3 694 693 763 320 341 334
t 343 3 836 763 835 323 347 344
t 344 3 764 763 836 343 345 341
t 345 3 764 836 837 353 -1024 344
t 346 3 871 835 870 331 349 347
t 347 3 836 835 871 346 352 343
t 348 3 927 870 926 329 -1024 349
t 349 3 871 870 927 348 350 346
t 350 3 928 871 927 349 -1024 351
t 351 3 872 871 928 350 364 352
t 352 3 872 836 871 347 351 353
t 353 3 837 836 872 352 362 345
t 354 3 641 609 640 339 357 355
t 355 3 610 609 641 354 360 -1024
t 356 3 696 640 695 337 -1024 357
t 357 3 641 640 696 356 358 354
t 358 3 697 641 696 357 -1024 359
t 359 3 642 641 697 358 372 360
t 360 3 642 610 641 355 359 361
t 361 3 611 610 642 360 370 -1024
t 362 3 873 837 872 353 365 363
t 363 3 838 837 873 362 368 -1024
t 364 3 929 872 928 351 -1024 365
t 365 3 873 872 929 364 366 362
t 366 3 930 873 929 365 -1024 367
t 367 3 874 873 930 366 380 368
t 368 3 874 838 873 363 367 369
t 369 3 839 838 874 368 378 -1024
t 370 3 643 611 642 361 373 371
t 371 3 612 611 643 370 376 -1024
t 372 3 698 642 697 359 -1024 373
t 373 3 643 642 698 372 374 370
t 374 3 699 643 698 373 -1024 375
t 375 3 644 643 699 374 388 376
t 376 3 644 612 643 371 375 377
t 377 3 613 612 644 376 386 -1024
t 378 3 875 839 874 369 381 379
t 379 3 840 839 875 378 384 -1024
t 380 3 931 874 930 367 -1024 381
t 381 3 875 874 931 380 382 378
t 382 3 932 875 931 381 -1024 383
t 383 3 876 875 932 382 412 384
t 384 3 876 840 875 379 383 385
t 385 3 841 840 876 384 410 -1024
t 386 3 645 613 644 377 389 387
t 387 3 614 613 645 386 392 -1024
t 388 3 700 644 699 375 395 389
t 389 3 645 644 700 388 390 386
t 390 3 701 645 700 389 401 391
t 391 3 646 645 701 390 -1024 392
t 392 3 646 614 645 387 391 393
t 393 3 615 614 646 392 -1024 -1024
t 394 3 719 699 718 -1024 397 395
t 395 3 700 699 719 394 400 388
t 396 3 767 718 766 -1024 403 397
t 397 3 719 718 767 396 398 394
t 398 3 768 719 767 397 409 399
t 399 3 720 719 768 398 -1024 400
t 400 3 720 700 719 395 399 401
t 401 3 701 700 720 400 -1024 390
t 402 3 786 766 785 -1024 405 403
t 403 3 767 766 786 402 408 396
t 404 3 842 785 841 -1024 411 405
t 405 3 786 785 842 404 406 402
t 406 3 843 786 842 405 417 407
t 407 3 787 786 843 406 -1024 408
t 408 3 787 767 786 403 407 409
t 409 3 768 767 787 408 -1024 398
t 410 3 877 841 876 385 413 411
t 411 3 842 841 877 410 416 404
t 412 3 933 876 932 383 -1024 413
t 413 3 877 876 933 412 414 410
t 414 3 934 877 933 413 -1024 415
t 415 3 878 877 934 414 -1024 416
t 416 3 878 842 877 411 415 417
t 417 3 843 842 878 416 -1024 406
t 418 4 487 433 486 -1024 421 419
t 419 4 434 433 487 418 438 -1024
t 420 4 572 486 571 -1024 423 421
t 421 4 487 486 572 420 440 418
t 422 4 658 571 657 -1024 426 423
t 423 4 572 571 658 422 444 420
t 424 4 713 731 732 429 451 425
t 425 4 713 657 731 -1024 424 426
t 426 4 658 657 713 425 449 422
t 427 4 780 798 799 432 459 428
t 428 4 780 731 798 -1024 427 429
t 429 4 732 731 780 428 457 424
t 430 4 855 889 890 435 467 431
t 431 4 855 798 889 -1024 430 432
t 432 4 799 798 855 431 465 427
t 433 4 946 980 981 437 475 434
t 434 4 946 889 980 -1024 433 435
t 435 4 890 889 946 434 473 430
t 436 4 1046 980 1045 -1024 -1024 437
t 437 4 981 980 1046 436 483 433
t 438 4 488 434 487 419 442 439
t 439 4 435 434 488 438 484 -1024
t 440 4 573 487 572 421 445 441
t 441 4 541 487 573 440 443 442
t 442 4 488 487 541 441 487 438
t 443 4 541 573 574 448 489 441
t 444 4 659 572 658 423 450 445
t 445 4 573 572 659 444 447 440
t 446 4 627 659 660 456 -1024 447
t 447 4 627 573 659 445 446 448
t 448 4 574 573 627 447 -1024 443
t 449 4 714 658 713 426 452 450
t 450 4 659 658 714 449 455 444
t 451 4 733 713 732 424 458 452
t 452 4 714 713 733 451 453 449
t 453 4 734 714 733 452 464 454
t 454 4 715 714 734 453 -1024 455
t 455 4 715 659 714 450 454 456
t 456 4 660 659 715 455 -1024 446
t 457 4 781 732 780 429 460 458
t 458 4 733 732 781 457 463 451
t 459 4 800 780 799 427 466 460
t 460 4 781 780 800 459 461 457
t 461 4 801 781 800 460 472 462
t 462 4 782 781 801 461 -1024 463
t 463 4 782 733 781 458 462 464
t 464 4 734 733 782 463 -1024 453
t 465 4 856 799 855 432 468 466
t 466 4 800 799 856 465 471 459
t 467 4 891 855 890 430 474 468
t 468 4 856 855 891 467 469 465
t 469 4 892 856 891 468 480 470
t 470 4 857 856 892 469 -1024 471
t 471 4 857 800 856 466 470 472
t 472 4 801 800 857 471 -1024 461
t 473 4 947 890 946 435 476 474
t 474 4 891 890 947 473 479 467
t 475 4 982 946 981 433 483 476
t 476 4 947 946 982 475 477 473
t 477 4 983 947 982 476 481 478
t 478 4 948 947 983 477 497 479
t 479 4 948 891 947 474 478 480
t 480 4 892 891 948 479 495 469
t 481 4 983 982 1047 482 505 477
t 482 4 982 1046 1047 -1024 481 483
t 483 4 982 981 1046 437 482 475
t 484 4 489 435 488 439 488 485
t 485 4 436 435 489 484 486 -1024
t 486 4 436 489 490 494 506 485
t 487 4 542 488 541 442 490 488
t 488 4 489 488 542 487 493 484
t 489 4 575 541 574 443 -1024 490
t 490 4 542 541 575 489 491 487
t 491 4 576 542 575 490 -1024 492
t 492 4 543 542 576 491 511 493
t 493 4 543 489 542 488 492 494
t 494 4 490 489 543 493 509 486
t 495 4 949 892 948 480 498 496
t 496 4 893 892 949 495 501 -1024
t 497 4 984 948 983 478 505 498
t 498 4 949 948 984 497 499 495
t 499 4 985 949 984 498 503 500
t 500 4 950 949 985 499 519 501
t 501 4 950 893 949 496 500 502
t 502 4 894 893 950 501 517 -1024
t 503 4 985 984 1048 504 527 499
t 504 4 984 1047 1048 -1024 503 505
t 505 4 984 983 1047 481 504 497
t 506 4 491 436 490 486 510 507
t 507 4 437 436 491 506 508 -1024
t 508 4 437 491 492 516 528 507
t 509 4 544 490 543 494 512 510
t 510 4 491 490 544 509 515 506
t 511 4 577 543 576 492 -1024 512
t 512 4 544 543 577 511 513 509
t 513 4 578 544 577 512 -1024 514
t 514 4 545 544 578 513 533 515
t 515 4 545 491 544 510 514 516
t 516 4 492 491 545 515 531 508
t 517 4 951 894 950 502 520 518
t 518 4 895 894 951 517 523 -1024
t 519 4 986 950 985 500 527 520
t 520 4 951 950 986 519 521 517
t 521 4 987 951 986 520 525 522
t 522 4 952 951 987 521 541 523
t 523 4 952 895 951 518 522 524
t 524 4 896 895 952 523 539 -1024
t 525 4 987 986 1049 526 549 521
t 526 4 986 1048 1049 -1024 525 527
t 527 4 986 985 1048 503 526 519
t 528 4 493 437 492 508 532 529
t 529 4 438 437 493 528 530 -1024
t 530 4 438 493 494 538 550 529
t 531 4 546 492 545 516 534 532
t 532 4 493 492 546 531 537 528
t 533 4 579 545 578 514 -1024 534
t 534 4 546 545 579 533 535 531
t 535 4 580 546 579 534 -1024 536
t 536 4 547 546 580 535 555 537
t 537 4 547 493 546 532 536 538
t 538 4 494 493 547 537 553 530
t 539 4 953 896 952 524 542 540
t 540 4 897 896 953 539 545 -1024
t 541 4 988 952 987 522 549 542
t 542 4 953 952 988 541 543 539
t 543 4 989 953 988 542 547 544
t 544 4 954 953 989 543 563 545
t 545 4 954 897 953 540 544 546
t 546 4 898 897 954 545 561 -1024
t 547 4 989 988 1050 548 571 543
t 548 4 988 1049 1050 -1024 547 549
t 549 4 988 987 1049 525 548 541
t 550 4 495 438 494 530 554 551
t 551 4 439 438 495 550 552 -1024
t 552 4 439 495 496 560 572 551
t 553 4 548 494 547 538 556 554
t 554 4 495 494 548 553 559 550
t 555 4 581 547 580 536 -1024 556
t 556 4 548 547 581 555 557 553
t 557 4 582 548 581 556 -1024 558
t 558 4 549 548 582 557 577 559
t 559 4 549 495 548 554 558 560
t 560 4 496 495 549 559 575 552
t 561 4 955 898 954 546 564 562
t 562 4 899 898 955 561 567 -1024
t 563 4 990 954 989 544 571 564
t 564 4 955 954 990 563 565 561
t 565 4 991 955 990 564 569 566
t 566 4 956 955 991 565 585 567
t 567 4 956 899 955 562 566 568
t 568 4 900 899 956 567 583 -1024
t 569 4 991 990 1051 570 593 565
t 570 4 990 1050 1051 -1024 569 571
t 571 4 990 989 1050 547 570 563
t 572 4 497 439 496 552 576 573
t 573 4 440 439 497 572 574 -1024
t 574 4 440 497 498 582 594 573
t 575 4 550 496 549 560 578 576
t 576 4 497 496 550 575 581 572
t 577 4 583 549 582 558 -1024 578
t 578 4 550 549 583 577 579 575
t 579 4 584 550 583 578 -1024 580
t 580 4 551 550 584 579 598 581
t 581 4 551 497 550 576 580 582
t 582 4 498 497 551 581 596 574
t 583 4 957 900 956 568 586 584
t 584 4 901 900 957 583 589 -1024
t 585 4 992 956 991 566 593 586
t 586 4 957 956 992 585 587 583
t 587 4 993 957 992 586 591 588
t 588 4 958 957 993 587 601 589
t 589 4 958 901 957 584 588 590
t 590 4 902 901 958 589 599 -1024
t 591 4 993 992 1052 592 602 587
t 592 4 992 1051 1052 -1024 591 593
t 593 4 992 991 1051 569 592 585
t 594 4 499 440 498 574 596 595
t 595 4 441 440 499 594 604 -1024
t 596 4 499 498 551 582 597 594
t 597 4 499 551 585 598 606 596
t 598 4 585 551 584 580 -1024 597
t 599 4 903 902 958 590 600 -1024
t 600 4 903 958 994 601 608 599
t 601 4 994 958 993 588 603 600
t 602 4 1053 993 1052 591 -1024 603
t 603 4 994 993 1053 602 610 601
t 604 4 500 441 499 595 607 605
t 605 4 442 441 500 604 612 -1024
t 606 4 586 499 585 597 -1024 607
t 607 4 500 499 586 606 614 604
t 608 4 995 903 994 600 611 609
t 609 4 904 903 995 608 616 -1024
t 610 4 1054 994 1053 603 -1024 611
t 611 4 995 994 1054 610 618 608
t 612 4 501 442 500 605 615 613
t 613 4 443 442 501 612 620 -1024
t 614 4 587 500 586 607 -1024 615
t 615 4 501 500 587 614 622 612
t 616 4 996 904 995 609 619 617
t 617 4 905 904 996 616 624 -1024
t 618 4 1055 995 1054 611 -1024 619
t 619 4 996 995 1055 618 626 616
t 620 4 502 443 501 613 623 621
t 621 4 444 443 502 620 628 -1024
t 622 4 588 501 587 615 -1024 623
t 623 4 502 501 588 622 630 620
t 624 4 997 905 996 617 627 625
t 625 4 906 905 997 624 632 -1024
t 626 4 1056 996 1055 619 -1024 627
t 627 4 997 996 1056 626 634 624
t 628 4 503 444 502 621 631 629
t 629 4 445 444 503 628 636 -1024
t 630 4 589 502 588 623 -1024 631
t 631 4 503 502 589 630 638 628
t 632 4 998 906 997 625 635 633
t 633 4 907 906 998 632 640 -1024
t 634 4 1057 997 1056 627 -1024 635
t 635 4 998 997 1057 634 642 632
t 636 4 504 445 503 629 639 637
t 637 4 446 445 504 636 644 -1024
t 638 4 590 503 589 631 -1024 639
t 639 4 504 503 590 638 646 636
t 640 4 999 907 998 633 643 641
t 641 4 908 907 999 640 648 -1024
t 642 4 1058 998 1057 635 -1024 643
t 643 4 999 998 1058 642 650 640
t 644 4 505 446 504 637 647 645
t 645 4 447 446 505 644 652 -1024
t 646 4 591 504 590 639 -1024 647
t 647 4 505 504 591 646 654 644
t 648 4 1000 908 999 641 651 649
t 649 4 909 908 1000 648 656 -1024
t 650 4 1059 999 1058 643 -1024 651
t 651 4 1000 999 1059 650 658 648
t 652 4 506 447 505 645 655 653
t 653 4 448 447 506 652 660 -1024
t 654 4 592 505 591 647 -1024 655
t 655 4 506 505 592 654 662 652
t 656 4 1001 909 1000 649 659 657
t 657 4 910 909 1001 656 664 -1024
t 658 4 1060 1000 1059 651 -1024 659
t 659 4 1001 1000 1060 658 666 656
t 660 4 507 448 506 653 663 661
t 661 4 449 448 507 660 668 -1024
t 662 4 593 506 592 655 -1024 663
t 663 4 507 506 593 662 670 660
t 664 4 1002 910 1001 657 667 665
t 665 4 911 910 1002 664 672 -1024
t 666 4 1061 1001 1060 659 -1024 667
t 667 4 1002 1001 1061 666 674 664
t 668 4 508 449 507 661 671 669
t 669 4 450 449 508 668 676 -1024
t 670 4 594 507 593 663 -1024 671
t 671 4 508 507 594 670 678 668
t 672 4 1003 911 1002 665 675 673
t 673 4 912 911 1003 672 680 -1024
t 674 4 1062 1002 1061 667 -1024 675
t 675 4 1003 1002 1062 674 682 672
t 676 4 509 450 508 669 679 677
t 677 4 451 450 509 676 684 -1024
t 678 4 595 508 594 671 -1024 679
t 679 4 509 508 595 678 686 676
t 680 4 1004 912 1003 673 683 681
t 681 4 913 912 1004 680 688 -1024
t 682 4 1063 1003 1062 675 -1024 683
t 683 4 1004 1003 1063 682 690 680
t 684 4 510 451 509 677 687 685
t 685 4 452 451 510 684 692 -1024
t 686 4 596 509 595 679 -1024 687
t 687 4 510 509 596 686 694 684
t 688 4 1005 913 1004 681 691 689
t 689 4 914 913 1005 688 696 -1024
t 690 4 1064 1004 1063 683 -1024 691
t 691 4 1005 1004 1064 690 698 688
t 692 4 511 452 510 685 695 693
t 693 4 453 452 511 692 700 -1024
t 694 4 597 510 596 687 -1024 695
t 695 4 511 510 597 694 702 692
t 696 4 1006 914 1005 689 699 697
t 697 4 915 914 1006 696 704 -1024
t 698 4 1065 1005 1064 691 -1024 699
t 699 4 1006 1005 1065 698 706 696
t 700 4 512 453 511 693 703 701
t 701 4 454 453 512 700 708 -1024
t 702 4 598 511 597 695 -1024 703
t 703 4 512 511 598 702 710 700
t 704 4 1007 915 1006 697 707 705
t 705 4 916 915 1007 704 712 -1024
t 706 4 1066 1006 1065 699 -1024 707
t 707 4 1007 1006 1066 706 714 704
t 708 4 513 454 512 701 711 709
t 709 4 455 454 513 708 716 -1024
t 710 4 599 512 598 703 -1024 711
t 711 4 513 512 599 710 718 708
t 712 4 1008 916 1007 705 715 713
t 713 4 917 916 1008 712 720 -1024
t 714 4 1067 1007 1066 707 -1024 715
t 715 4 1008 1007 1067 714 722 712
t 716 4 514 455 513 709 719 717
t 717 4 456 455 514 716 724 -1024
t 718 4 600 513 599 711 -1024 719
t 719 4 514 513 600 718 726 716
t 720 4 1009 917 1008 713 723 721
t 721 4 918 917 1009 720 728 -1024
t 722 4 1068 1008 1067 715 -1024 723
t 723 4 1009 1008 1068 722 730 720
t 724 4 515 456 514 717 727 725
t 725 4 457 456 515 724 732 -1024
t 726 4 601 514 600 719 -1024 727
t 727 4 515 514 601 726 734 724
t 728 4 1010 918 1009 721 731 729
t 729 4 919 918 1010 728 736 -1024
t 730 4 1069 1009 1068 723 -1024 731
t 731 4 1010 1009 1069 730 738 728
t 732 4 516 457 515 725 735 733
t 733 4 458 457 516 732 740 -1024
t 734 4 602 515 601 727 -1024 735
t 735 4 516 515 602 734 742 732
t 736 4 1011 919 1010 729 739 737
t 737 4 920 919 1011 736 744 -1024
t 738 4 1070 1010 1069 731 -1024 739
t 739 4 1011 1010 1070 738 746 736
t 740 4 517 458 516 733 743 741
t 741 4 459 458 517 740 748 -1024
t 742 4 603 516 602 735 -1024 743
t 743 4 517 516 603 742 750 740
t 744 4 1012 920 1011 737 747 745
t 745 4 921 920 1012 744 752 -1024
t 746 4 1071 1011 1070 739 -1024 747
t 747 4 1012 1011 1071 746 754 744
t 748 4 518 459 517 741 751 749
t 749 4 460 459 518 748 756 -1024
t 750 4 604 517 603 743 -1024 751
t 751 4 518 517 604 750 758 748
t 752 4 1013 921 1012 745 755 753
t 753 4 922 921 1013 752 760 -1024
t 754 4 1072 1012 1071 747 -1024 755
t 755 4 1013 1012 1072 754 762 752
t 756 4 519 460 518 749 759 757
t 757 4 461 460 519 756 764 -1024
t 758 4 605 518 604 751 -1024 759
t 759 4 519 518 605 758 766 756
t 760 4 1014 922 1013 753 763 761
t 761 4 923 922 1014 760 769 -1024
t 762 4 1073 1013 1072 755 -1024 763
t 763 4 1014 1013 1073 762 771 760
t 764 4 520 461 519 757 767 765
t 765 4 462 461 520 764 773 -1024
t 766 4 606 519 605 759 -1024 767
t 767 4 520 519 606 766 776 764
t 768 4 959 1014 1015 772 780 769
t 769 4 959 923 1014 761 768 770
t 770 4 924 923 959 769 778 -1024
t 771 4 1074 1014 1073 763 -1024 772
t 772 4 1015 1014 1074 771 788 768
t 773 4 521 462 520 765 777 774
t 774 4 463 462 521 773 789 -1024
t 775 4 552 606 607 -1024 794 776
t 776 4 552 520 606 767 775 777
t 777 4 521 520 552 776 792 773
t 778 4 960 924 959 770 781 779
t 779 4 925 924 960 778 784 -1024
t 780 4 1016 959 1015 768 788 781
t 781 4 960 959 1016 780 782 778
t 782 4 1017 960 1016 781 786 783
t 783 4 961 960 1017 782 802 784
t 784 4 961 925 960 779 783 785
t 785 4 926 925 961 784 800 -1024
t 786 4 1017 1016 1075 787 810 782
t 787 4 1016 1074 1075 -1024 786 788
t 788 4 1016 1015 1074 772 787 780
t 789 4 522 463 521 774 793 790
t 790 4 464 463 522 789 791 -1024
t 791 4 464 522 523 799 811 790
t 792 4 553 521 552 777 795 793
t 793 4 522 521 553 792 798 789
t 794 4 608 552 607 775 -1024 795
t 795 4 553 552 608 794 796 792
t 796 4 609 553 608 795 -1024 797
t 797 4 554 553 609 796 816 798
t 798 4 554 522 553 793 797 799
t 799 4 523 522 554 798 814 791
t 800 4 962 926 961 785 803 801
t 801 4 927 926 962 800 806 -1024
t 802 4 1018 961 1017 783 810 803
t 803 4 962 961 1018 802 804 800
t 804 4 1019 962 1018 803 808 805
t 805 4 963 962 1019 804 824 806
t 806 4 963 927 962 801 805 807
t 807 4 928 927 963 806 822 -1024
t 808 4 1019 1018 1076 809 832 804
t 809 4 1018 1075 1076 -1024 808 810
t 810 4 1018 1017 1075 786 809 802
t 811 4 524 464 523 791 815 812
t 812 4 465 464 524 811 813 -1024
t 813 4 465 524 525 821 833 812
t 814 4 555 523 554 799 817 815
t 815 4 524 523 555 814 820 811
t 816 4 610 554 609 797 -1024 817
t 817 4 555 554 610 816 818 814
t 818 4 611 555 610 817 -1024 819
t 819 4 556 555 611 818 838 820
t 820 4 556 524 555 815 819 821
t 821 4 525 524 556 820 836 813
t 822 4 964 928 963 807 825 823
t 823 4 929 928 964 822 828 -1024
t 824 4 1020 963 1019 805 832 825
t 825 4 964 963 1020 824 826 822
t 826 4 1021 964 1020 825 830 827
t 827 4 965 964 1021 826 846 828
t 828 4 965 929 964 823 827 829
t 829 4 930 929 965 828 844 -1024
t 830 4 1021 1020 1077 831 854 826
t 831 4 1020 1076 1077 -1024 830 832
t 832 4 1020 1019 1076 808 831 824
t 833 4 526 465 525 813 837 834
t 834 4 466 465 526 833 835 -1024
t 835 4 466 526 527 843 855 834
t 836 4 557 525 556 821 839 837
t 837 4 526 525 557 836 842 833
t 838 4 612 556 611 819 -1024 839
t 839 4 557 556 612 838 840 836
t 840 4 613 557 612 839 -1024 841
t 841 4 558 557 613 840 860 842
t 842 4 558 526 557 837 841 843
t 843 4 527 526 558 842 858 835
t 844 4 966 930 965 829 847 845
t 845 4 931 930 966 844 850 -1024
t 846 4 1022 965 1021 827 854 847
t 847 4 966 965 1022 846 848 844
t 848 4 1023 966 1022 847 852 849
t 849 4 967 966 1023 848 868 850
t 850 4 967 931 966 845 849 851
t 851 4 932 931 967 850 866 -1024
t 852 4 1023 1022 1078 853 876 848
t 853 4 1022 1077 1078 -1024 852 854
t 854 4 1022 1021 1077 830 853 846
t 855 4 528 466 527 835 859 856
t 856 4 467 466 528 855 857 -1024
t 857 4 467 528 529 865 877 856
t 858 4 559 527 558 843 861 859
t 859 4 528 527 559 858 864 855
t 860 4 614 558 613 841 -1024 861
t 861 4 559 558 614 860 862 858
t 862 4 615 559 614 861 -1024 863
t 863 4 560 559 615 862 882 864
t 864 4 560 528 559 859 863 865
t 865 4 529 528 560 864 880 857
t 866 4 968 932 967 851 869 867
t 867 4 933 932 968 866 872 -1024
t 868 4 1024 967 1023 849 876 869
t 869 4 968 967 1024 868 870 866
t 870 4 1025 968 1024 869 874 871
t 871 4 969 968 1025 870 922 872
t 872 4 969 933 968 867 871 873
t 873 4 934 933 969 872 920 -1024
t 874 4 1025 1024 1079 875 930 870
t 875 4 1024 1078 1079 -1024 874 876
t 876 4 1024 1023 1078 852 875 868
t 877 4 530 467 529 857 881 878
t 878 4 468 467 530 877 879 -1024
t 879 4 468 530 531 887 931 878
t 880 4 561 529 560 865 883 881
t 881 4 530 529 561 880 886 877
t 882 4 616 560 615 863 889 883
t 883 4 561 560 616 882 884 880
t 884 4 617 561 616 883 895 885
t 885 4 562 561 617 884 935 886
t 886 4 562 530 561 881 885 887
t 887 4 531 530 562 886 933 879
t 888 4 647 615 646 -1024 891 889
t 889 4 616 615 647 888 894 882
t 890 4 702 646 701 -1024 897 891
t 891 4 647 646 702 890 892 888
t 892 4 703 647 702 891 903 893
t 893 4 648 647 703 892 938 894
t 894 4 648 616 647 889 893 895
t 895 4 617 616 648 894 936 884
t 896 4 721 701 720 -1024 899 897
t 897 4 702 701 721 896 902 890
t 898 4 769 720 768 -1024 905 899
t 899 4 721 720 769 898 900 896
t 900 4 770 721 769 899 911 901
t 901 4 722 721 770 900 941 902
t 902 4 722 702 721 897 901 903
t 903 4 703 702 722 902 939 892
t 904 4 788 768 787 -1024 907 905
t 905 4 769 768 788 904 910 898
t 906 4 844 787 843 -1024 913 907
t 907 4 788 787 844 906 908 904
t 908 4 845 788 844 907 919 909
t 909 4 789 788 845 908 944 910
t 910 4 789 769 788 905 909 911
t 911 4 770 769 789 910 942 900
t 912 4 879 843 878 -1024 915 913
t 913 4 844 843 879 912 918 906
t 914 4 935 878 934 -1024 921 915
t 915 4 879 878 935 914 916 912
t 916 4 936 879 935 915 927 917
t 917 4 880 879 936 916 947 918
t 918 4 880 844 879 913 917 919
t 919 4 845 844 880 918 945 908
t 920 4 970 934 969 873 923 921
t 921 4 935 934 970 920 926 914
t 922 4 1026 969 1025 871 930 923
t 923 4 970 969 1026 922 924 920
t 924 4 1027 970 1026 923 928 925
t 925 4 971 970 1027 924 950 926
t 926 4 971 935 970 921 925 927
t 927 4 936 935 971 926 948 916
t 928 4 1027 1026 1080 929 951 924
t 929 4 1026 1079 1080 -1024 928 930
t 930 4 1026 1025 1079 874 929 922
t 931 4 532 468 531 879 933 932
t 932 4 469 468 532 931 -1024 -1024
t 933 4 532 531 562 887 934 931
t 934 4 532 562 618 935 -1024 933
t 935 4 618 562 617 885 936 934
t 936 4 618 617 648 895 937 935
t 937 4 618 648 704 938 -1024 936
t 938 4 704 648 703 893 939 937
t 939 4 704 703 722 903 940 938
t 940 4 704 722 771 941 -1024 939
t 941 4 771 722 770 901 942 940
t 942 4 771 770 789 911 943 941
t 943 4 771 789 846 944 -1024 942
t 944 4 846 789 845 909 945 943
t 945 4 846 845 880 919 946 944
t 946 4 846 880 937 947 -1024 945
t 947 4 937 880 936 917 948 946
t 948 4 937 936 971 927 949 947
t 949 4 937 971 1028 950 -1024 948
t 950 4 1028 971 1027 925 952 949
t 951 4 1081 1027 1080 928 -1024 952
t 952 4 1028 1027 1081 951 -1024 950
t 953 5 379 325 378 -1024 956 954
t 954 5 326 325 379 953 977 -1024
t 955 5 432 378 431 -1024 958 956
t 956 5 379 378 432 955 979 953
t 957 5 485 431 484 -1024 960 958
t 958 5 432 431 485 957 981 955
t 959 5 570 484 569 -1024 962 960
t 960 5 485 484 570 959 983 957
t 961 5 656 569 655 -1024 964 962
t 962 5 570 569 656 961 985 959
t 963 5 730 655 729 -1024 966 964
t 964 5 656 655 730 963 987 961
t 965 5 797 729 796 -1024 968 966
t 966 5 730 729 797 965 989 963
t 967 5 888 796 887 -1024 970 968
t 968 5 797 796 888 967 991 965
t 969 5 979 887 978 -1024 972 970
t 970 5 888 887 979 969 993 967
t 971 5 1044 978 1043 -1024 974 972
t 972 5 979 978 1044 971 995 969
t 973 5 1097 1043 1096 -1024 976 974
t 974 5 1044 1043 1097 973 997 971
t 975 5 1150 1096 1149 -1024 -1024 976
t 976 5 1097 1096 1150 975 999 973
t 977 5 380 326 379 954 980 978
t 978 5 327 326 380 977 1001 -1024
t 979 5 433 379 432 956 982 980
t 980 5 380 379 433 979 1003 977
t 981 5 486 432 485 958 984 982
t 982 5 433 432 486 981 -1024 979
t 983 5 571 485 570 960 986 984
t 984 5 486 485 571 983 -1024 981
t 985 5 657 570 656 962 988 986
t 986 5 571 570 657 985 -1024 983
t 987 5 731 656 730 964 990 988
t 988 5 657 656 731 987 -1024 985
t 989 5 798 730 797 966 992 990
t 990 5 731 730 798 989 -1024 987
t 991 5 889 797 888 968 994 992
t 992 5 798 797 889 991 -1024 989
t 993 5 980 888 979 970 996 994
t 994 5 889 888 980 993 -1024 991
t 995 5 1045 979 1044 972 998 996
t 996 5 980 979 1045 995 -1024 993
t 997 5 1098 1044 1097 974 1000 998
t 998 5 1045 1044 1098 997 1005 995
t 999 5 1151 1097 1150 976 -1024 1000
t 1000 5 1098 1097 1151 999 1007 997
t 1001 5 381 327 380 978 1004 1002
t 1002 5 328 327 381 1001 1009 -1024
t 1003 5 434 380 433 980 -1024 1004
t 1004 5 381 380 434 1003 1011 1001
t 1005 5 1099 1045 1098 998 1008 1006
t 1006 5 1046 1045 1099 1005 1013 -1024
t 1007 5 1152 1098 1151 1000 -1024 1008
t 1008 5 1099 1098 1152 1007 1015 1005
t 1009 5 382 328 381 1002 1012 1010
t 1010 5 329 328 382 1009 1017 -1024
t 1011 5 435 381 434 1004 -1024 1012
t 1012 5 382 381 435 1011 1019 1009
t 1013 5 1100 1046 1099 1006 1016 1014
t 1014 5 1047 1046 1100 1013 1021 -1024
t 1015 5 1153 1099 1152 1008 -1024 1016
t 1016 5 1100 1099 1153 1015 1023 1013
t 1017 5 383 329 382 1010 1020 1018
t 1018 5 330 329 383 1017 1025 -1024
t 1019 5 436 382 435 1012 -1024 1020
t 1020 5 383 382 436 1019 1027 1017
t 1021 5 1101 1047 1100 1014 1024 1022
t 1022 5 1048 1047 1101 1021 1029 -1024
t 1023 5 1154 1100 1153 1016 -1024 1024
t 1024 5 1101 1100 1154 1023 1031 1021
t 1025 5 384 330 383 1018 1028 1026
t 1026 5 331 330 384 1025 1033 -1024
t 1027 5 437 383 436 1020 -1024 1028
t 1028 5 384 383 437 1027 1035 1025
t 1029 5 1102 1048 1101 1022 1032 1030
t 1030 5 1049 1048 1102 1029 1037 -1024
t 1031 5 1155 1101 1154 1024 -1024 1032
t 1032 5 1102 1101 1155 1031 1039 1029
t 1033 5 385 331 384 1026 1036 1034
t 1034 5 332 331 385 1033 1041 -1024
t 1035 5 438 384 437 1028 -1024 1036
t 1036 5 385 384 438 1035 1043 1033
t 1037 5 1103 1049 1102 1030 1040 1038
t 1038 5 1050 1049 1103 1037 1045 -1024
t 1039 5 1156 1102 1155 1032 -1024 1040
t 1040 5 1103 1102 1156 1039 1047 1037
t 1041 5 386 332 385 1034 1044 1042
t 1042 5 333 332 386 1041 -1024 -1024
t 1043 5 439 385 438 1036 -1024 1044
t 1044 5 386 385 439 1043 -1024 1041
t 1045 5 1104 1050 1103 1038 1048 1046
t 1046 5 1051 1050 1104 1045 -1024 -1024
t 1047 5 1157 1103 1156 1040 -1024 1048
t 1048 5 1104 1103 1157 1047 -1024 1045
t 1049 6 55 1 54 -1024 1052 1050
t 1050 6 2 1 55 1049 1097 -1024
t 1051 6 108 54 107 -1024 1054 1052
t 1052 6 55 54 108 1051 1099 1049
t 1053 6 161 107 160 -1024 1056 1054
t 1054 6 108 107 161 1053 1101 1051
t 1055 6 214 160 213 -1024 1058 1056
t 1056 6 161 160 214 1055 1103 1053
t 1057 6 267 213 266 -1024 1060 1058
t 1058 6 214 213 267 1057 1105 1055
t 1059 6 320 266 319 -1024 1062 1060
t 1060 6 267 266 320 1059 1107 1057
t 1061 6 373 319 372 -1024 1064 1062
t 1062 6 320 319 373 1061 1109 1059
t 1063 6 426 372 425 -1024 1066 1064
t 1064 6 373 372 426 1063 1111 1061
t 1065 6 479 425 478 -1024 1068 1066
t 1066 6 426 425 479 1065 1113 1063
t 1067 6 564 478 563 -1024 1070 1068
t 1068 6 479 478 564 1067 1115 1065
t 1069 6 650 563 649 -1024 1072 1070
t 1070 6 564 563 650 1069 1117 1067
t 1071 6 724 649 723 -1024 1074 1072
t 1072 6 650 649 724 1071 1119 1069
t 1073 6 791 723 790 -1024 1076 1074
t 1074 6 724 723 791 1073 1121 1071
t 1075 6 882 790 881 -1024 1078 1076
t 1076 6 791 790 882 1075 1123 1073
t 1077 6 973 881 972 -1024 1080 1078
t 1078 6 882 881 973 1077 1125 1075
t 1079 6 1038 972 1037 -1024 1082 1080
t 1080 6 973 972 1038 1079 1127 1077
t 1081 6 1091 1037 1090 -1024 1084 1082
t 1082 6 1038 1037 1091 1081 1129 1079
t 1083 6 1144 1090 1143 -1024 1086 1084
t 1084 6 1091 1090 1144 1083 1131 1081
t 1085 6 1197 1143 1196 -1024 1088 1086
t 1086 6 1144 1143 1197 1085 1133 1083
t 1087 6 1250 1196 1249 -1024 1090 1088
t 1088 6 1197 1196 1250 1087 1135 1085
t 1089 6 1303 1249 1302 -1024 1092 1090
t 1090 6 1250 1249 1303 1089 1137 1087
t 1091 6 1356 1302 1355 -1024 1094 1092
t 1092 6 1303 1302 1356 1091 1139 1089
t 1093 6 1409 1355 1408 -1024 1096 1094
t 1094 6 1356 1355 1409 1093 1141 1091
t 1095 6 1462 1408 1461 -1024 -1024 1096
t 1096 6 1409 1408 1462 1095 1143 1093
t 1097 6 56 2 55 1050 1100 1098
t 1098 6 3 2 56 1097 1145 -1024
t 1099 6 109 55 108 1052 1102 1100
t 1100 6 56 55 109 1099 1147 1097
t 1101 6 162 108 161 1054 1104 1102
t 1102 6 109 108 162 1101 -1024 1099
t 1103 6 215 161 214 1056 1106 1104
t 1104 6 162 161 215 1103 -1024 1101
t 1105 6 268 214 267 1058 1108 1106
t 1106 6 215 214 268 1105 -1024 1103
t 1107 6 321 267 320 1060 1110 1108
t 1108 6 268 267 321 1107 -1024 1105
t 1109 6 374 320 373 1062 1112 1110
t 1110 6 321 320 374 1109 -1024 1107
t 1111 6 427 373 426 1064 1114 1112
t 1112 6 374 373 427 1111 -1024 1109
t 1113 6 480 426 479 1066 1116 1114
t 1114 6 427 426 480 1113 -1024 1111
t 1115 6 565 479 564 1068 1118 1116
t 1116 6 480 479 565 1115 -1024 1113
t 1117 6 651 564 650 1070 1120 1118
t 1118 6 565 564 651 1117 -1024 1115
t 1119 6 725 650 724 1072 1122 1120
t 1120 6 651 650 725 1119 -1024 1117
t 1121 6 792 724 791 1074 1124 1122
t 1122 6 725 724 792 1121 -1024 1119
t 1123 6 883 791 882 1076 1126 1124
t 1124 6 792 791 883 1123 -1024 1121
t 1125 6 974 882 973 1078 1128 1126
t 1126 6 883 882 974 1125 -1024 1123
t 1127 6 1039 973 1038 1080 1130 1128
t 1128 6 974 973 1039 1127 -1024 1125
t 1129 6 1092 1038 1091 1082 1132 1130
t 1130 6 1039 1038 1092 1129 -1024 1127
t 1131 6 1145 1091 1144 1084 1134 1132
t 1132 6 1092 1091 1145 1131 -1024 1129
t 1133 6 1198 1144 1197 1086 1136 1134
t 1134 6 1145 1144 1198 1133 -1024 1131
t 1135 6 1251 1197 1250 1088 1138 1136
t 1136 6 1198 1197 1251 1135 -1024 1133
t 1137 6 1304 1250 1303 1090 1140 1138
t 1138 6 1251 1250 1304 1137 -1024 1135
t 1139 6 1357 1303 1356 1092 1142 1140
t 1140 6 1304 1303 1357 1139 -1024 1137
t 1141 6 1410 1356 1409 1094 1144 1142
t 1142 6 1357 1356 1410 1141 1149 1139
t 1143 6 1463 1409 1462 1096 -1024 1144
t 1144 6 1410 1409 1463 1143 1151 1141
t 1145 6 57 3 56 1098 1148 1146
t 1146 6 4 3 57 1145 1153 -1024
t 1147 6 110 56 109 1100 -1024 1148
t 1148 6 57 56 110 1147 1155 1145
t 1149 6 1411 1357 1410 1142 1152 1150
t 1150 6 1358 1357 1411 1149 1157 -1024
t 1151 6 1464 1410 1463 1144 -1024 1152
t 1152 6 1411 1410 1464 1151 1159 1149
t 1153 6 58 4 57 1146 1156 1154
t 1154 6 5 4 58 1153 1161 -1024
t 1155 6 111 57 110 1148 -1024 1156
t 1156 6 58 57 111 1155 1163 1153
t 1157 6 1412 1358 1411 1150 1160 1158
t 1158 6 1359 1358 1412 1157 1165 -1024
t 1159 6 1465 1411 1464 1152 -1024 1160
t 1160 6 1412 1411 1465 1159 1167 1157
t 1161 6 59 5 58 1154 1164 1162
t 1162 6 6 5 59 1161 1169 -1024
t 1163 6 112 58 111 1156 -1024 1164
t 1164 6 59 58 112 1163 1171 1161
t 1165 6 1413 1359 1412 1158 1168 1166
t 1166 6 1360 1359 1413 1165 1173 -1024
t 1167 6 1466 1412 1465 1160 -1024 1168
t 1168 6 1413 1412 1466 1167 1175 1165
t 1169 6 60 6 59 1162 1172 1170
t 1170 6 7 6 60 1169 1177 -1024
t 1171 6 113 59 112 1164 -1024 1172
t 1172 6 60 59 113 1171 1179 1169
t 1173 6 1414 1360 1413 1166 1176 1174
t 1174 6 1361 1360 1414 1173 1181 -1024
t 1175 6 1467 1413 1466 1168 -1024 1176
t 1176 6 1414 1413 1467 1175 1183 1173
t 1177 6 61 7 60 1170 1180 1178
t 1178 6 8 7 61 1177 1185 -1024
t 1179 6 114 60 113 1172 -1024 1180
t 1180 6 61 60 114 1179 1187 1177
t 1181 6 1415 1361 1414 1174 1184 1182
t 1182 6 1362 1361 1415 1181 1189 -1024
t 1183 6 1468 1414 1467 1176 -1024 1184
t 1184 6 1415 1414 1468 1183 1191 1181
t 1185 6 62 8 61 1178 1188 1186
t 1186 6 9 8 62 1185 1193 -1024
t 1187 6 115 61 114 1180 -1024 1188
t 1188 6 62 61 115 1187 1195 1185
t 1189 6 1416 1362 1415 1182 1192 1190
t 1190 6 1363 1362 1416 1189 1197 -1024
t 1191 6 1469 1415 1468 1184 -1024 1192
t 1192 6 1416 1415 1469 1191 1199 1189
t 1193 6 63 9 62 1186 1196 1194
t 1194 6 10 9 63 1193 1201 -1024
t 1195 6 116 62 115 1188 -1024 1196
t 1196 6 63 62 116 1195 1203 1193
t 1197 6 1417 1363 1416 1190 1200 1198
t 1198 6 1364 1363 1417 1197 1205 -1024
t 1199 6 1470 1416 1469 1192 -1024 1200
t 1200 6 1417 1416 1470 1199 1207 1197
t 1201 6 64 10 63 1194 1204 1202
t 1202 6 11 10 64 1201 1209 -1024
t 1203 6 117 63 116 1196 -1024 1204
t 1204 6 64 63 117 1203 1211 1201
t 1205 6 1418 1364 1417 1198 1208 1206
t 1206 6 1365 1364 1418 1205 1213 -1024
t 1207 6 1471 1417 1470 1200 -1024 1208
t 1208 6 1418 1417 1471 1207 1215 1205
t 1209 6 65 11 64 1202 1212 1210
t 1210 6 12 11 65 1209 1217 -1024
t 1211 6 118 64 117 1204 -1024 1212
t 1212 6 65 64 118 1211 1219 1209
t 1213 6 1419 1365 1418 1206 1216 1214
t 1214 6 1366 1365 1419 1213 1221 -1024
t 1215 6 1472 1418 1471 1208 -1024 1216
t 1216 6 1419 1418 1472 1215 1223 1213
t 1217 6 66 12 65 1210 1220 1218
t 1218 6 13 12 66 1217 1225 -1024
t 1219 6 119 65 118 1212 -1024 1220
t 1220 6 66 65 119 1219 1227 1217
t 1221 6 1420 1366 1419 1214 1224 1222
t 1222 6 1367 1366 1420 1221 1229 -1024
t 1223 6 1473 1419 1472 1216 -1024 1224
t 1224 6 1420 1419 1473 1223 1231 1221
t 1225 6 67 13 66 1218 1228 1226
t 1226 6 14 13 67 1225 1233 -1024
t 1227 6 120 66 119 1220 -1024 1228
t 1228 6 67 66 120 1227 1235 1225
t 1229 6 1421 1367 1420 1222 1232 1230
t 1230 6 1368 1367 1421 1229 1237 -1024
t 1231 6 1474 1420 1473 1224 -1024 1232
t 1232 6 1421 1420 1474 1231 1239 1229
t 1233 6 68 14 67 1226 1236 1234
t 1234 6 15 14 68 1233 1241 -1024
t 1235 6 121 67 120 1228 -1024 1236
t 1236 6 68 67 121 1235 1243 1233
t 1237 6 1422 1368 1421 1230 1240 1238
t 1238 6 1369 1368 1422 1237 1245 -1024
t 1239 6 1475 1421 1474 1232 -1024 1240
t 1240 6 1422 1421 1475 1239 1247 1237
t 1241 6 69 15 68 1234 1244 1242
t 1242 6 16 15 69 1241 1249 -1024
t 1243 6 122 68 121 1236 -1024 1244
t 1244 6 69 68 122 1243 1251 1241
t 1245 6 1423 1369 1422 1238 1248 1246
t 1246 6 1370 1369 1423 1245 1253 -1024
t 1247 6 1476 1422 1475 1240 -1024 1248
t 1248 6 1423 1422 1476 1247 1255 1245
t 1249 6 70 16 69 1242 1252 1250
t 1250 6 17 16 70 1249 1257 -1024
t 1251 6 123 69 122 1244 -1024 1252
t 1252 6 70 69 123 1251 1259 1249
t 1253 6 1424 1370 1423 1246 1256 1254
t 1254 6 1371 1370 1424 1253 1261 -1024
t 1255 6 1477 1423 1476 1248 -1024 1256
t 1256 6 1424 1423 1477 1255 1263 1253
t 1257 6 71 17 70 1250 1260 1258
t 1258 6 18 17 71 1257 1265 -1024
t 1259 6 124 70 123 1252 -1024 1260
t 1260 6 71 70 124 1259 1267 1257
t 1261 6 1425 1371 1424 1254 1264 1262
t 1262 6 1372 1371 1425 1261 1269 -1024
t 1263 6 1478 1424 1477 1256 -1024 1264
t 1264 6 1425 1424 1478 1263 1271 1261
t 1265 6 72 18 71 1258 1268 1266
t 1266 6 19 18 72 1265 1273 -1024
t 1267 6 125 71 124 1260 -1024 1268
t 1268 6 72 71 125 1267 1275 1265
t 1269 6 1426 1372 1425 1262 1272 1270
t 1270 6 1373 1372 1426 1269 1277 -1024
t 1271 6 1479 1425 1478 1264 -1024 1272
t 1272 6 1426 1425 1479 1271 1279 1269
t 1273 6 73 19 72 1266 1276 1274
t 1274 6 20 19 73 1273 1281 -1024
t 1275 6 126 72 125 1268 -1024 1276
t 1276 6 73 72 126 1275 1283 1273
t 1277 6 1427 1373 1426 1270 1280 1278
t 1278 6 1374 1373 1427 1277 1285 -1024
t 1279 6 1480 1426 1479 1272 -1024 1280
t 1280 6 1427 1426 1480 1279 1287 1277
t 1281 6 74 20 73 1274 1284 1282
t 1282 6 21 20 74 1281 1289 -1024
t 1283 6 127 73 126 1276 -1024 1284
t 1284 6 74 73 127 1283 1291 1281
t 1285 6 1428 1374 1427 1278 1288 1286
t 1286 6 1375 1374 1428 1285 1293 -1024
t 1287 6 1481 1427 1480 1280 -1024 1288
t 1288 6 1428 1427 1481 1287 1295 1285
t 1289 6 75 21 74 1282 1292 1290
t 1290 6 22 21 75 1289 1297 -1024
t 1291 6 128 74 127 1284 -1024 1292
t 1292 6 75 74 128 1291 1299 1289
t 1293 6 1429 1375 1428 1286 1296 1294
t 1294 6 1376 1375 1429 1293 1301 -1024
t 1295 6 1482 1428 1481 1288 -1024 1296
t 1296 6 1429 1428 1482 1295 1303 1293
t 1297 6 76 22 75 1290 1300 1298
t 1298 6 23 22 76 1297 1305 -1024
t 1299 6 129 75 128 1292 -1024 1300
t 1300 6 76 75 129 1299 1307 1297
t 1301 6 1430 1376 1429 1294 1304 1302
t 1302 6 1377 1376 1430 1301 1309 -1024
t 1303 6 1483 1429 1482 1296 -1024 1304
t 1304 6 1430 1429 1483 1303 1311 1301
t 1305 6 77 23 76 1298 1308 1306
t 1306 6 24 23 77 1305 1313 -1024
t 1307 6 130 76 129 1300 -1024 1308
t 1308 6 77 76 130 1307 1315 1305
t 1309 6 1431 1377 1430 1302 1312 1310
t 1310 6 1378 1377 1431 1309 1317 -1024
t 1311 6 1484 1430 1483 1304 -1024 1312
t 1312 6 1431 1430 1484 1311 1319 1309
t 1313 6 78 24 77 1306 1316 1314
t 1314 6 25 24 78 1313 1321 -1024
t 1315 6 131 77 130 1308 -1024 1316
t 1316 6 78 77 131 1315 1323 1313
t 1317 6 1432 1378 1431 1310 1320 1318
t 1318 6 1379 1378 1432 1317 1325 -1024
t 1319 6 1485 1431 1484 1312 -1024 1320
t 1320 6 1432 1431 1485 1319 1327 1317
t 1321 6 79 25 78 1314 1324 1322
t 1322 6 26 25 79 1321 1329 -1024
t 1323 6 132 78 131 1316 -1024 1324
t 1324 6 79 78 132 1323 1331 1321
t 1325 6 1433 1379 1432 1318 1328 1326
t 1326 6 1380 1379 1433 1325 1333 -1024
t 1327 6 1486 1432 1485 1320 -1024 1328
t 1328 6 1433 1432 1486 1327 1335 1325
t 1329 6 80 26 79 1322 1332 1330
t 1330 6 27 26 80 1329 1337 -1024
t 1331 6 133 79 132 1324 -1024 1332
t 1332 6 80 79 133 1331 1339 1329
t 1333 6 1434 1380 1433 1326 1336 1334
t 1334 6 1381 1380 1434 1333 1341 -1024
t 1335 6 1487 1433 1486 1328 -1024 1336
t 1336 6 1434 1433 1487 1335 1343 1333
t 1337 6 81 27 80 1330 1340 1338
t 1338 6 28 27 81 1337 1345 -1024
t 1339 6 134 80 133 1332 -1024 1340
t 1340 6 81 80 134 1339 1347 1337
t 1341 6 1435 1381 1434 1334 1344 1342
t 1342 6 1382 1381 1435 1341 1349 -1024
t 1343 6 1488 1434 1487 1336 -1024 1344
t 1344 6 1435 1434 1488 1343 1351 1341
t 1345 6 82 28 81 1338 1348 1346
t 1346 6 29 28 82 1345 1353 -1024
t 1347 6 135 81 134 1340 -1024 1348
t 1348 6 82 81 135 1347 1355 1345
t 1349 6 1436 1382 1435 1342 1352 1350
t 1350 6 1383 1382 1436 1349 1357 -1024
t 1351 6 1489 1435 1488 1344 -1024 1352
t 1352 6 1436 1435 1489 1351 1359 1349
t 1353 6 83 29 82 1346 1356 1354
t 1354 6 30 29 83 1353 1361 -1024
t 1355 6 136 82 135 1348 -1024 1356
t 1356 6 83 82 136 1355 1363 1353
t 1357 6 1437 1383 1436 1350 1360 1358
t 1358 6 1384 1383 1437 1357 1365 -1024
t 1359 6 1490 1436 1489 1352 -1024 1360
t 1360 6 1437 1436 1490 1359 1367 1357
t 1361 6 84 30 83 1354 1364 1362
t 1362 6 31 30 84 1361 1369 -1024
t 1363 6 137 83 136 1356 -1024 1364
t 1364 6 84 83 137 1363 1371 1361
t 1365 6 1438 1384 1437 1358 1368 1366
t 1366 6 1385 1384 1438 1365 1373 -1024
t 1367 6 1491 1437 1490 1360 -1024 1368
t 1368 6 1438 1437 1491 1367 1375 1365
t 1369 6 85 31 84 1362 1372 1370
t 1370 6 32 31 85 1369 1377 -1024
t 1371 6 138 84 137 1364 -1024 1372
t 1372 6 85 84 138 1371 1379 1369
t 1373 6 1439 1385 1438 1366 1376 1374
t 1374 6 1386 1385 1439 1373 1381 -1024
t 1375 6 1492 1438 1491 1368 -1024 1376
t 1376 6 1439 1438 1492 1375 1383 1373
t 1377 6 86 32 85 1370 1380 1378
t 1378 6 33 32 86 1377 1385 -1024
t 1379 6 139 85 138 1372 -1024 1380
t 1380 6 86 85 139 1379 1387 1377
t 1381 6 1440 1386 1439 1374 1384 1382
t 1382 6 1387 1386 1440 1381 1389 -1024
t 1383 6 1493 1439 1492 1376 -1024 1384
t 1384 6 1440 1439 1493 1383 1391 1381
t 1385 6 87 33 86 1378 1388 1386
t 1386 6 34 33 87 1385 1393 -1024
t 1387 6 140 86 139 1380 -1024 1388
t 1388 6 87 86 140 1387 1395 1385
t 1389 6 1441 1387 1440 1382 1392 1390
t 1390 6 1388 1387 1441 1389 1397 -1024
t 1391 6 1494 1440 1493 1384 -1024 1392
t 1392 6 1441 1440 1494 1391 1399 1389
t 1393 6 88 34 87 1386 1396 1394
t 1394 6 35 34 88 1393 1401 -1024
t 1395 6 141 87 140 1388 -1024 1396
t 1396 6 88 87 141 1395 1403 1393
t 1397 6 1442 1388 1441 1390 1400 1398
t 1398 6 1389 1388 1442 1397 1405 -1024
t 1399 6 1495 1441 1494 1392 -1024 1400
t 1400 6 1442 1441 1495 1399 1407 1397
t 1401 6 89 35 88 1394 1404 1402
t 1402 6 36 35 89 1401 1409 -1024
t 1403 6 142 88 141 1396 -1024 1404
t 1404 6 89 88 142 1403 1411 1401
t 1405 6 1443 1389 1442 1398 1408 1406
t 1406 6 1390 1389 1443 1405 1413 -1024
t 1407 6 1496 1442 1495 1400 -1024 1408
t 1408 6 1443 1442 1496 1407 1415 1405
t 1409 6 90 36 89 1402 1412 1410
t 1410 6 37 36 90 1409 1417 -1024
t 1411 6 143 89 142 1404 -1024 1412
t 1412 6 90 89 143 1411 1419 1409
t 1413 6 1444 1390 1443 1406 1416 1414
t 1414 6 1391 1390 1444 1413 1421 -1024
t 1415 6 1497 1443 1496 1408 -1024 1416
t 1416 6 1444 1443 1497 1415 1423 1413
t 1417 6 91 37 90 1410 1420 1418
t 1418 6 38 37 91 1417 1425 -1024
t 1419 6 144 90 143 1412 -1024 1420
t 1420 6 91 90 144 1419 1427 1417
t 1421 6 1445 1391 1444 1414 1424 1422
t 1422 6 1392 1391 1445 1421 1429 -1024
t 1423 6 1498 1444 1497 1416 -1024 1424
t 1424 6 1445 1444 1498 1423 1431 1421
t 1425 6 92 38 91 1418 1428 1426
t 1426 6 39 38 92 1425 1433 -1024
t 1427 6 145 91 144 1420 -1024 1428
t 1428 6 92 91 145 1427 1435 1425
t 1429 6 1446 1392 1445 1422 1432 1430
t 1430 6 1393 1392 1446 1429 1437 -1024
t 1431 6 1499 1445 1498 1424 -1024 1432
t 1432 6 1446 1445 1499 1431 1439 1429
t 1433 6 93 39 92 1426 1436 1434
t 1434 6 40 39 93 1433 1441 -1024
t 1435 6 146 92 145 1428 -1024 1436
t 1436 6 93 92 146 1435 1443 1433
t 1437 6 1447 1393 1446 1430 1440 1438
t 1438 6 1394 1393 1447 1437 1445 -1024
t 1439 6 1500 1446 1499 1432 -1024 1440
t 1440 6 1447 1446 1500 1439 1447 1437
t 1441 6 94 40 93 1434 1444 1442
t 1442 6 41 40 94 1441 1449 -1024
t 1443 6 147 93 146 1436 -1024 1444
t 1444 6 94 93 147 1443 1451 1441
t 1445 6 1448 1394 1447 1438 1448 1446
t 1446 6 1395 1394 1448 1445 1453 -1024
t 1447 6 1501 1447 1500 1440 -1024 1448
t 1448 6 1448 1447 1501 1447 1455 1445
t 1449 6 95 41 94 1442 1452 1450
t 1450 6 42 41 95 1449 1457 -1024
t 1451 6 148 94 147 1444 -1024 1452
t 1452 6 95 94 148 1451 1459 1449
t 1453 6 1449 1395 1448 1446 1456 1454
t 1454 6 1396 1395 1449 1453 1461 -1024
t 1455 6 1502 1448 1501 1448 -1024 1456
t 1456 6 1449 1448 1502 1455 1463 1453
t 1457 6 96 42 95 1450 1460 1458
t 1458 6 43 42 96 1457 1465 -1024
t 1459 6 149 95 148 1452 -1024 1460
t 1460 6 96 95 149 1459 1467 1457
t 1461 6 1450 1396 1449 1454 1464 1462
t 1462 6 1397 1396 1450 1461 1469 -1024
t 1463 6 1503 1449 1502 1456 -1024 1464
t 1464 6 1450 1449 1503 1463 1471 1461
t 1465 6 97 43 96 1458 1468 1466
t 1466 6 44 43 97 1465 1473 -1024
t 1467 6 150 96 149 1460 -1024 1468
t 1468 6 97 96 150 1467 1475 1465
t 1469 6 1451 1397 1450 1462 1472 1470
t 1470 6 1398 1397 1451 1469 1477 -1024
t 1471 6 1504 1450 1503 1464 -1024 1472
t 1472 6 1451 1450 1504 1471 1479 1469
t 1473 6 98 44 97 1466 1476 1474
t 1474 6 45 44 98 1473 1481 -1024
t 1475 6 151 97 150 1468 -1024 1476
t 1476 6 98 97 151 1475 1483 1473
t 1477 6 1452 1398 1451 1470 1480 1478
t 1478 6 1399 1398 1452 1477 1485 -1024
t 1479 6 1505 1451 1504 1472 -1024 1480
t 1480 6 1452 1451 1505 1479 1487 1477
t 1481 6 99 45 98 1474 1484 1482
t 1482 6 46 45 99 1481 1489 -1024
t 1483 6 152 98 151 1476 -1024 1484
t 1484 6 99 98 152 1483 1491 1481
t 1485 6 1453 1399 1452 1478 1488 1486
t 1486 6 1400 1399 1453 1485 1493 -1024
t 1487 6 1506 1452 1505 1480 -1024 1488
t 1488 6 1453 1452 1506 1487 1495 1485
t 1489 6 100 46 99 1482 1492 1490
t 1490 6 47 46 100 1489 1497 -1024
t 1491 6 153 99 152 1484 -1024 1492
t 1492 6 100 99 153 1491 1499 1489
t 1493 6 1454 1400 1453 1486 1496 1494
t 1494 6 1401 1400 1454 1493 1501 -1024
t 1495 6 1507 1453 1506 1488 -1024 1496
t 1496 6 1454 1453 1507 1495 1503 1493
t 1497 6 101 47 100 1490 1500 1498
t 1498 6 48 47 101 1497 1505 -1024
t 1499 6 154 100 153 1492 -1024 1500
t 1500 6 101 100 154 1499 1507 1497
t 1501 6 1455 1401 1454 1494 1504 1502
t 1502 6 1402 1401 1455 1501 1509 -1024
t 1503 6 1508 1454 1507 1496 -1024 1504
t 1504 6 1455 1454 1508 1503 1511 1501
t 1505 6 102 48 101 1498 1508 1506
t 1506 6 49 48 102 1505 1513 -1024
t 1507 6 155 101 154 1500 -1024 1508
t 1508 6 102 101 155 1507 1515 1505
t 1509 6 1456 1402 1455 1502 1512 1510
t 1510 6 1403 1402 1456 1509 1517 -1024
t 1511 6 1509 1455 1508 1504 -1024 1512
t 1512 6 1456 1455 1509 1511 1519 1509
t 1513 6 103 49 102 1506 1516 1514
t 1514 6 50 49 103 1513 1521 -1024
t 1515 6 156 102 155 1508 -1024 1516
t 1516 6 103 102 156 1515 1523 1513
t 1517 6 1457 1403 1456 1510 1520 1518
t 1518 6 1404 1403 1457 1517 1525 -1024
t 1519 6 1510 1456 1509 1512 -1024 1520
t 1520 6 1457 1456 1510 1519 1527 1517
t 1521 6 104 50 103 1514 1524 1522
t 1522 6 51 50 104 1521 1529 -1024
t 1523 6 157 103 156 1516 -1024 1524
t 1524 6 104 103 157 1523 1531 1521
t 1525 6 1458 1404 1457 1518 1528 1526
t 1526 6 1405 1404 1458 1525 1573 -1024
t 1527 6 1511 1457 1510 1520 -1024 1528
t 1528 6 1458 1457 1511 1527 1575 1525
t 1529 6 105 51 104 1522 1532 1530
t 1530 6 52 51 105 1529 1577 -1024
t 1531 6 158 104 157 1524 1534 1532
t 1532 6 105 104 158 1531 1579 1529
t 1533 6 211 157 210 -1024 1536 1534
t 1534 6 158 157 211 1533 1581 1531
t 1535 6 264 210 263 -1024 1538 1536
t 1536 6 211 210 264 1535 1583 1533
t 1537 6 317 263 316 -1024 1540 1538
t 1538 6 264 263 317 1537 1585 1535
t 1539 6 370 316 369 -1024 1542 1540
t 1540 6 317 316 370 1539 1587 1537
t 1541 6 423 369 422 -1024 1544 1542
t 1542 6 370 369 423 1541 1589 1539
t 1543 6 476 422 475 -1024 1546 1544
t 1544 6 423 422 476 1543 1591 1541
t 1545 6 539 475 538 -1024 1548 1546
t 1546 6 476 475 539 1545 1593 1543
t 1547 6 625 538 624 -1024 1550 1548
t 1548 6 539 538 625 1547 1595 1545
t 1549 6 711 624 710 -1024 1552 1550
t 1550 6 625 624 711 1549 1597 1547
t 1551 6 778 710 777 -1024 1554 1552
t 1552 6 711 710 778 1551 1599 1549
t 1553 6 853 777 852 -1024 1556 1554
t 1554 6 778 777 853 1553 1601 1551
t 1555 6 944 852 943 -1024 1558 1556
t 1556 6 853 852 944 1555 1603 1553
t 1557 6 1035 943 1034 -1024 1560 1558
t 1558 6 944 943 1035 1557 1605 1555
t 1559 6 1088 1034 1087 -1024 1562 1560
t 1560 6 1035 1034 1088 1559 1607 1557
t 1561 6 1141 1087 1140 -1024 1564 1562
t 1562 6 1088 1087 1141 1561 1609 1559
t 1563 6 1194 1140 1193 -1024 1566 1564
t 1564 6 1141 1140 1194 1563 1611 1561
t 1565 6 1247 1193 1246 -1024 1568 1566
t 1566 6 1194 1193 1247 1565 1613 1563
t 1567 6 1300 1246 1299 -1024 1570 1568
t 1568 6 1247 1246 1300 1567 1615 1565
t 1569 6 1353 1299 1352 -1024 1572 1570
t 1570 6 1300 1299 1353 1569 1617 1567
t 1571 6 1406 1352 1405 -1024 1574 1572
t 1572 6 1353 1352 1406 1571 1619 1569
t 1573 6 1459 1405 1458 1526 1576 1574
t 1574 6 1406 1405 1459 1573 1621 1571
t 1575 6 1512 1458 1511 1528 -1024 1576
t 1576 6 1459 1458 1512 1575 1623 1573
t 1577 6 106 52 105 1530 1580 1578
t 1578 6 53 52 106 1577 -1024 -1024
t 1579 6 159 105 158 1532 1582 1580
t 1580 6 106 105 159 1579 -1024 1577
t 1581 6 212 158 211 1534 1584 1582
t 1582 6 159 158 212 1581 -1024 1579
t 1583 6 265 211 264 1536 1586 1584
t 1584 6 212 211 265 1583 -1024 1581
t 1585 6 318 264 317 1538 1588 1586
t 1586 6 265 264 318 1585 -1024 1583
t 1587 6 371 317 370 1540 1590 1588
t 1588 6 318 317 371 1587 -1024 1585
t 1589 6 424 370 423 1542 1592 1590
t 1590 6 371 370 424 1589 -1024 1587
t 1591 6 477 423 476 1544 1594 1592
t 1592 6 424 423 477 1591 -1024 1589
t 1593 6 540 476 539 1546 1596 1594
t 1594 6 477 476 540 1593 -1024 1591
t 1595 6 626 539 625 1548 1598 1596
t 1596 6 540 539 626 1595 -1024 1593
t 1597 6 712 625 711 1550 1600 1598
t 1598 6 626 625 712 1597 -1024 1595
t 1599 6 779 711 778 1552 1602 1600
t 1600 6 712 711 779 1599 -1024 1597
t 1601 6 854 778 853 1554 1604 1602
t 1602 6 779 778 854 1601 -1024 1599
t 1603 6 945 853 944 1556 1606 1604
t 1604 6 854 853 945 1603 -1024 1601
t 1605 6 1036 944 1035 1558 1608 1606
t 1606 6 945 944 1036 1605 -1024 1603
t 1607 6 1089 1035 1088 1560 1610 1608
t 1608 6 1036 1035 1089 1607 -1024 1605
t 1609 6 1142 1088 1141 1562 1612 1610
t 1610 6 1089 1088 1142 1609 -1024 1607
t 1611 6 1195 1141 1194 1564 1614 1612
t 1612 6 1142 1141 1195 1611 -1024 1609
t 1613 6 1248 1194 1247 1566 1616 1614
t 1614 6 1195 1194 1248 1613 -1024 1611
t 1615 6 1301 1247 1300 1568 1618 1616
t 1616 6 1248 1247 1301 1615 -1024 1613
t 1617 6 1354 1300 1353 1570 1620 1618
t 1618 6 1301 1300 1354 1617 -1024 1615
t 1619 6 1407 1353 1406 1572 1622 1620
t 1620 6 1354 1353 1407 1619 -1024 1617
t 1621 6 1460 1406 1459 1574 1624 1622
t 1622 6 1407 1406 1460 1621 -1024 1619
t 1623 6 1513 1459 1512 1576 -1024 1624
t 1624 6 1460 1459 1513 1623 -1024 1621
t 1625 7 163 109 162 -1024 1628 1626
t 1626 7 110 109 163 1625 1665 -1024
t 1627 7 216 162 215 -1024 1630 1628
t 1628 7 163 162 216 1627 1667 1625
t 1629 7 269 215 268 -1024 1632 1630
t 1630 7 216 215 269 1629 1669 1627
t 1631 7 322 268 321 -1024 1634 1632
t 1632 7 269 268 322 1631 1671 1629
t 1633 7 375 321 374 -1024 1636 1634
t 1634 7 322 321 375 1633 1673 1631
t 1635 7 428 374 427 -1024 1638 1636
t 1636 7 375 374 428 1635 1675 1633
t 1637 7 481 427 480 -1024 1640 1638
t 1638 7 428 427 481 1637 1677 1635
t 1639 7 566 480 565 -1024 1642 1640
t 1640 7 481 480 566 1639 1679 1637
t 1641 7 652 565 651 -1024 1644 1642
t 1642 7 566 565 652 1641 1681 1639
t 1643 7 726 651 725 -1024 1646 1644
t 1644 7 652 651 726 1643 1683 1641
t 1645 7 793 725 792 -1024 1648 1646
t 1646 7 726 725 793 1645 1685 1643
t 1647 7 884 792 883 -1024 1650 1648
t 1648 7 793 792 884 1647 1687 1645
t 1649 7 975 883 974 -1024 1652 1650
t 1650 7 884 883 975 1649 1689 1647
t 1651 7 1040 974 1039 -1024 1654 1652
t 1652 7 975 974 1040 1651 1691 1649
t 1653 7 1093 1039 1092 -1024 1656 1654
t 1654 7 1040 1039 1093 1653 1693 1651
t 1655 7 1146 1092 1145 -1024 1658 1656
t 1656 7 1093 1092 1146 1655 1695 1653
t 1657 7 1199 1145 1198 -1024 1660 1658
t 1658 7 1146 1145 1199 1657 1697 1655
t 1659 7 1252 1198 1251 -1024 1662 1660
t 1660 7 1199 1198 1252 1659 1699 1657
t 1661 7 1305 1251 1304 -1024 1664 1662
t 1662 7 1252 1251 1305 1661 1701 1659
t 1663 7 1358 1304 1357 -1024 -1024 1664
t 1664 7 1305 1304 1358 1663 1703 1661
t 1665 7 164 110 163 1626 1668 1666
t 1666 7 111 110 164 1665 1705 -1024
t 1667 7 217 163 216 1628 1670 1668
t 1668 7 164 163 217 1667 1707 1665
t 1669 7 270 216 269 1630 1672 1670
t 1670 7 217 216 270 1669 1709 1667
t 1671 7 323 269 322 1632 1674 1672
t 1672 7 270 269 323 1671 1711 1669
t 1673 7 376 322 375 1634 1676 1674
t 1674 7 323 322 376 1673 1713 1671
t 1675 7 429 375 428 1636 1678 1676
t 1676 7 376 375 429 1675 1715 1673
t 1677 7 482 428 481 1638 1680 1678
t 1678 7 429 428 482 1677 1717 1675
t 1679 7 567 481 566 1640 1682 1680
t 1680 7 482 481 567 1679 1719 1677
t 1681 7 653 566 652 1642 1684 1682
t 1682 7 567 566 653 1681 1721 1679
t 1683 7 727 652 726 1644 1686 1684
t 1684 7 653 652 727 1683 1723 1681
t 1685 7 794 726 793 1646 1688 1686
t 1686 7 727 726 794 1685 1725 1683
t 1687 7 885 793 884 1648 1690 1688
t 1688 7 794 793 885 1687 1727 1685
t 1689 7 976 884 975 1650 1692 1690
t 1690 7 885 884 976 1689 1729 1687
t 1691 7 1041 975 1040 1652 1694 1692
t 1692 7 976 975 1041 1691 1731 1689
t 1693 7 1094 1040 1093 1654 1696 1694
t 1694 7 1041 1040 1094 1693 1733 1691
t 1695 7 1147 1093 1146 1656 1698 1696
t 1696 7 1094 1093 1147 1695 1735 1693
t 1697 7 1200 1146 1199 1658 1700 1698
t 1698 7 1147 1146 1200 1697 1737 1695
t 1699 7 1253 1199 1252 1660 1702 1700
t 1700 7 1200 1199 1253 1699 1739 1697
t 1701 7 1306 1252 1305 1662 1704 1702
t 1702 7 1253 1252 1306 1701 1741 1699
t 1703 7 1359 1305 1358 1664 -1024 1704
t 1704 7 1306 1305 1359 1703 1743 1701
t 1705 7 165 111 164 1666 1708 1706
t 1706 7 112 111 165 1705 1745 -1024
t 1707 7 218 164 217 1668 1710 1708
t 1708 7 165 164 218 1707 1747 1705
t 1709 7 271 217 270 1670 1712 1710
t 1710 7 218 217 271 1709 1749 1707
t 1711 7 324 270 323 1672 1714 1712
t 1712 7 271 270 324 1711 1751 1709
t 1713 7 377 323 376 1674 1716 1714
t 1714 7 324 323 377 1713 1753 1711
t 1715 7 430 376 429 1676 1718 1716
t 1716 7 377 376 430 1715 1755 1713
t 1717 7 483 429 482 1678 1720 1718
t 1718 7 430 429 483 1717 1757 1715
t 1719 7 568 482 567 1680 1722 1720
t 1720 7 483 482 568 1719 1759 1717
t 1721 7 654 567 653 1682 1724 1722
t 1722 7 568 567 654 1721 1761 1719
t 1723 7 728 653 727 1684 1726 1724
t 1724 7 654 653 728 1723 1763 1721
t 1725 7 795 727 794 1686 1728 1726
t 1726 7 728 727 795 1725 1765 1723
t 1727 7 886 794 885 1688 1730 1728
t 1728 7 795 794 886 1727 1767 1725
t 1729 7 977 885 976 1690 1732 1730
t 1730 7 886 885 977 1729 1769 1727
t 1731 7 1042 976 1041 1692 1734 1732
t 1732 7 977 976 1042 1731 1771 1729
t 1733 7 1095 1041 1094 1694 1736 1734
t 1734 7 1042 1041 1095 1733 1773 1731
t 1735 7 1148 1094 1147 1696 1738 1736
t 1736 7 1095 1094 1148 1735 1775 1733
t 1737 7 1201 1147 1200 1698 1740 1738
t 1738 7 1148 1147 1201 1737 1777 1735
t 1739 7 1254 1200 1253 1700 1742 1740
t 1740 7 1201 1200 1254 1739 1779 1737
t 1741 7 1307 1253 1306 1702 1744 1742
t 1742 7 1254 1253 1307 1741 1781 1739
t 1743 7 1360 1306 1359 1704 -1024 1744
t 1744 7 1307 1306 1360 1743 1783 1741
t 1745 7 166 112 165 1706 1748 1746
t 1746 7 113 112 166 1745 1785 -1024
t 1747 7 219 165 218 1708 1750 1748
t 1748 7 166 165 219 1747 1787 1745
t 1749 7 272 218 271 1710 1752 1750
t 1750 7 219 218 272 1749 1789 1747
t 1751 7 325 271 324 1712 1754 1752
t 1752 7 272 271 325 1751 1791 1749
t 1753 7 378 324 377 1714 1756 1754
t 1754 7 325 324 378 1753 -1024 1751
t 1755 7 431 377 430 1716 1758 1756
t 1756 7 378 377 431 1755 -1024 1753
t 1757 7 484 430 483 1718 1760 1758
t 1758 7 431 430 484 1757 -1024 1755
t 1759 7 569 483 568 1720 1762 1760
t 1760 7 484 483 569 1759 -1024 1757
t 1761 7 655 568 654 1722 1764 1762
t 1762 7 569 568 655 1761 -1024 1759
t 1763 7 729 654 728 1724 1766 1764
t 1764 7 655 654 729 1763 -1024 1761
t 1765 7 796 728 795 1726 1768 1766
t 1766 7 729 728 796 1765 -1024 1763
t 1767 7 887 795 886 1728 1770 1768
t 1768 7 796 795 887 1767 -1024 1765
t 1769 7 978 886 977 1730 1772 1770
t 1770 7 887 886 978 1769 -1024 1767
t 1771 7 1043 977 1042 1732 1774 1772
t 1772 7 978 977 1043 1771 -1024 1769
t 1773 7 1096 1042 1095 1734 1776 1774
t 1774 7 1043 1042 1096 1773 -1024 1771
t 1775 7 1149 1095 1148 1736 1778 1776
t 1776 7 1096 1095 1149 1775 -1024 1773
t 1777 7 1202 1148 1201 1738 1780 1778
t 1778 7 1149 1148 1202 1777 1793 1775
t 1779 7 1255 1201 1254 1740 1782 1780
t 1780 7 1202 1201 1255 1779 1795 1777
t 1781 7 1308 1254 1307 1742 1784 1782
t 1782 7 1255 1254 1308 1781 1797 1779
t 1783 7 1361 1307 1360 1744 -1024 1784
t 1784 7 1308 1307 1361 1783 1799 1781
t 1785 7 167 113 166 1746 1788 1786
t 1786 7 114 113 167 1785 1801 -1024
t 1787 7 220 166 219 1748 1790 1788
t 1788 7 167 166 220 1787 1803 1785
t 1789 7 273 219 272 1750 1792 1790
t 1790 7 220 219 273 1789 1805 1787
t 1791 7 326 272 325 1752 -1024 1792
t 1792 7 273 272 326 1791 1807 1789
t 1793 7 1203 1149 1202 1778 1796 1794
t 1794 7 1150 1149 1203 1793 1809 -1024
t 1795 7 1256 1202 1255 1780 1798 1796
t 1796 7 1203 1202 1256 1795 1811 1793
t 1797 7 1309 1255 1308 1782 1800 1798
t 1798 7 1256 1255 1309 1797 1813 1795
t 1799 7 1362 1308 1361 1784 -1024 1800
t 1800 7 1309 1308 1362 1799 1815 1797
t 1801 7 168 114 167 1786 1804 1802
t 1802 7 115 114 168 1801 1817 -1024
t 1803 7 221 167 220 1788 1806 1804
t 1804 7 168 167 221 1803 1819 1801
t 1805 7 274 220 273 1790 1808 1806
t 1806 7 221 220 274 1805 1821 1803
t 1807 7 327 273 326 1792 -1024 1808
t 1808 7 274 273 327 1807 1823 1805
t 1809 7 1204 1150 1203 1794 1812 1810
t 1810 7 1151 1150 1204 1809 1825 -1024
t 1811 7 1257 1203 1256 1796 1814 1812
t 1812 7 1204 1203 1257 1811 1827 1809
t 1813 7 1310 1256 1309 1798 1816 1814
t 1814 7 1257 1256 1310 1813 1829 1811
t 1815 7 1363 1309 1362 1800 -1024 1816
t 1816 7 1310 1309 1363 1815 1831 1813
t 1817 7 169 115 168 1802 1820 1818
t 1818 7 116 115 169 1817 1833 -1024
t 1819 7 222 168 221 1804 1822 1820
t 1820 7 169 168 222 1819 1835 1817
t 1821 7 275 221 274 1806 1824 1822
t 1822 7 222 221 275 1821 1837 1819
t 1823 7 328 274 327 1808 -1024 1824
t 1824 7 275 274 328 1823 1839 1821
t 1825 7 1205 1151 1204 1810 1828 1826
t 1826 7 1152 1151 1205 1825 1841 -1024
t 1827 7 1258 1204 1257 1812 1830 1828
t 1828 7 1205 1204 1258 1827 1843 1825
t 1829 7 1311 1257 1310 1814 1832 1830
t 1830 7 1258 1257 1311 1829 1845 1827
t 1831 7 1364 1310 1363 1816 -1024 1832
t 1832 7 1311 1310 1364 1831 1847 1829
t 1833 7 170 116 169 1818 1836 1834
t 1834 7 117 116 170 1833 1849 -1024
t 1835 7 223 169 222 1820 1838 1836
t 1836 7 170 169 223 1835 1851 1833
t 1837 7 276 222 275 1822 1840 1838
t 1838 7 223 222 276 1837 1853 1835
t 1839 7 329 275 328 1824 -1024 1840
t 1840 7 276 275 329 1839 1855 1837
t 1841 7 1206 1152 1205 1826 1844 1842
t 1842 7 1153 1152 1206 1841 1857 -1024
t 1843 7 1259 1205 1258 1828 1846 1844
t 1844 7 1206 1205 1259 1843 1859 1841
t 1845 7 1312 1258 1311 1830 1848 1846
t 1846 7 1259 1258 1312 1845 1861 1843
t 1847 7 1365 1311 1364 1832 -1024 1848
t 1848 7 1312 1311 1365 1847 1863 1845
t 1849 7 171 117 170 1834 1852 1850
t 1850 7 118 117 171 1849 1865 -1024
t 1851 7 224 170 223 1836 1854 1852
t 1852 7 171 170 224 1851 1867 1849
t 1853 7 277 223 276 1838 1856 1854
t 1854 7 224 223 277 1853 1869 1851
t 1855 7 330 276 329 1840 -1024 1856
t 1856 7 277 276 330 1855 1871 1853
t 1857 7 1207 1153 1206 1842 1860 1858
t 1858 7 1154 1153 1207 1857 1873 -1024
t 1859 7 1260 1206 1259 1844 1862 1860
t 1860 7 1207 1206 1260 1859 1875 1857
t 1861 7 1313 1259 1312 1846 1864 1862
t 1862 7 1260 1259 1313 1861 1877 1859
t 1863 7 1366 1312 1365 1848 -1024 1864
t 1864 7 1313 1312 1366 1863 1879 1861
t 1865 7 172 118 171 1850 1868 1866
t 1866 7 119 118 172 1865 1881 -1024
t 1867 7 225 171 224 1852 1870 1868
t 1868 7 172 171 225 1867 1883 1865
t 1869 7 278 224 277 1854 1872 1870
t 1870 7 225 224 278 1869 1885 1867
t 1871 7 331 277 330 1856 -1024 1872
t 1872 7 278 277 331 1871 1887 1869
t 1873 7 1208 1154 1207 1858 1876 1874
t 1874 7 1155 1154 1208 1873 1889 -1024
t 1875 7 1261 1207 1260 1860 1878 1876
t 1876 7 1208 1207 1261 1875 1891 1873
t 1877 7 1314 1260 1313 1862 1880 1878
t 1878 7 1261 1260 1314 1877 1893 1875
t 1879 7 1367 1313 1366 1864 -1024 1880
t 1880 7 1314 1313 1367 1879 1895 1877
t 1881 7 173 119 172 1866 1884 1882
t 1882 7 120 119 173 1881 1897 -1024
t 1883 7 226 172 225 1868 1886 1884
t 1884 7 173 172 226 1883 1899 1881
t 1885 7 279 225 278 1870 1888 1886
t 1886 7 226 225 279 1885 1901 1883
t 1887 7 332 278 331 1872 -1024 1888
t 1888 7 279 278 332 1887 1903 1885
t 1889 7 1209 1155 1208 1874 1892 1890
t 1890 7 1156 1155 1209 1889 1905 -1024
t 1891 7 1262 1208 1261 1876 1894 1892
t 1892 7 1209 1208 1262 1891 1907 1889
t 1893 7 1315 1261 1314 1878 1896 1894
t 1894 7 1262 1261 1315 1893 1909 1891
t 1895 7 1368 1314 1367 1880 -1024 1896
t 1896 7 1315 1314 1368 1895 1911 1893
t 1897 7 174 120 173 1882 1900 1898
t 1898 7 121 120 174 1897 1913 -1024
t 1899 7 227 173 226 1884 1902 1900
t 1900 7 174 173 227 1899 1915 1897
t 1901 7 280 226 279 1886 1904 1902
t 1902 7 227 226 280 1901 1917 1899
t 1903 7 333 279 332 1888 -1024 1904
t 1904 7 280 279 333 1903 1919 1901
t 1905 7 1210 1156 1209 1890 1908 1906
t 1906 7 1157 1156 1210 1905 1929 -1024
t 1907 7 1263 1209 1262 1892 1910 1908
t 1908 7 1210 1209 1263 1907 1931 1905
t 1909 7 1316 1262 1315 1894 1912 1910
t 1910 7 1263 1262 1316 1909 1933 1907
t 1911 7 1369 1315 1368 1896 -1024 1912
t 1912 7 1316 1315 1369 1911 1935 1909
t 1913 7 175 121 174 1898 1916 1914
t 1914 7 122 121 175 1913 1937 -1024
t 1915 7 228 174 227 1900 1918 1916
t 1916 7 175 174 228 1915 1939 1913
t 1917 7 281 227 280 1902 1920 1918
t 1918 7 228 227 281 1917 1941 1915
t 1919 7 334 280 333 1904 1922 1920
t 1920 7 281 280 334 1919 1943 1917
t 1921 7 387 333 386 -1024 1924 1922
t 1922 7 334 333 387 1921 1945 1919
t 1923 7 440 386 439 -1024 -1024 1924
t 1924 7 387 386 440 1923 1947 1921
t 1925 7 1105 1051 1104 -1024 1928 1926
t 1926 7 1052 1051 1105 1925 1949 -1024
t 1927 7 1158 1104 1157 -1024 1930 1928
t 1928 7 1105 1104 1158 1927 1951 1925
t 1929 7 1211 1157 1210 1906 1932 1930
t 1930 7 1158 1157 1211 1929 1953 1927
t 1931 7 1264 1210 1263 1908 1934 1932
t 1932 7 1211 1210 1264 1931 1955 1929
t 1933 7 1317 1263 1316 1910 1936 1934
t 1934 7 1264 1263 1317 1933 1957 1931
t 1935 7 1370 1316 1369 1912 -1024 1936
t 1936 7 1317 1316 1370 1935 1959 1933
t 1937 7 176 122 175 1914 1940 1938
t 1938 7 123 122 176 1937 1961 -1024
t 1939 7 229 175 228 1916 1942 1940
t 1940 7 176 175 229 1939 1963 1937
t 1941 7 282 228 281 1918 1944 1942
t 1942 7 229 228 282 1941 1965 1939
t 1943 7 335 281 334 1920 1946 1944
t 1944 7 282 281 335 1943 1967 1941
t 1945 7 388 334 387 1922 1948 1946
t 1946 7 335 334 388 1945 1969 1943
t 1947 7 441 387 440 1924 -1024 1948
t 1948 7 388 387 441 1947 1971 1945
t 1949 7 1106 1052 1105 1926 1952 1950
t 1950 7 1053 1052 1106 1949 1973 -1024
t 1951 7 1159 1105 1158 1928 1954 1952
t 1952 7 1106 1105 1159 1951 1975 1949
t 1953 7 1212 1158 1211 1930 1956 1954
t 1954 7 1159 1158 1212 1953 1977 1951
t 1955 7 1265 1211 1264 1932 1958 1956
t 1956 7 1212 1211 1265 1955 1979 1953
t 1957 7 1318 1264 1317 1934 1960 1958
t 1958 7 1265 1264 1318 1957 1981 1955
t 1959 7 1371 1317 1370 1936 -1024 1960
t 1960 7 1318 1317 1371 1959 1983 1957
t 1961 7 177 123 176 1938 1964 1962
t 1962 7 124 123 177 1961 1985 -1024
t 1963 7 230 176 229 1940 1966 1964
t 1964 7 177 176 230 1963 1987 1961
t 1965 7 283 229 282 1942 1968 1966
t 1966 7 230 229 283 1965 1989 1963
t 1967 7 336 282 335 1944 1970 1968
t 1968 7 283 282 336 1967 1991 1965
t 1969 7 389 335 388 1946 1972 1970
t 1970 7 336 335 389 1969 1993 1967
t 1971 7 442 388 441 1948 -1024 1972
t 1972 7 389 388 442 1971 1995 1969
t 1973 7 1107 1053 1106 1950 1976 1974
t 1974 7 1054 1053 1107 1973 1997 -1024
t 1975 7 1160 1106 1159 1952 1978 1976
t 1976 7 1107 1106 1160 1975 1999 1973
t 1977 7 1213 1159 1212 1954 1980 1978
t 1978 7 1160 1159 1213 1977 2001 1975
t 1979 7 1266 1212 1265 1956 1982 1980
t 1980 7 1213 1212 1266 1979 2003 1977
t 1981 7 1319 1265 1318 1958 1984 1982
t 1982 7 1266 1265 1319 1981 2005 1979
t 1983 7 1372 1318 1371 1960 -1024 1984
t 1984 7 1319 1318 1372 1983 2007 1981
t 1985 7 178 124 177 1962 1988 1986
t 1986 7 125 124 178 1985 2009 -1024
t 1987 7 231 177 230 1964 1990 1988
t 1988 7 178 177 231 1987 2011 1985
t 1989 7 284 230 283 1966 1992 1990
t 1990 7 231 230 284 1989 2013 1987
t 1991 7 337 283 336 1968 1994 1992
t 1992 7 284 283 337 1991 2015 1989
t 1993 7 390 336 389 1970 1996 1994
t 1994 7 337 336 390 1993 2017 1991
t 1995 7 443 389 442 1972 -1024 1996
t 1996 7 390 389 443 1995 2019 1993
t 1997 7 1108 1054 1107 1974 2000 1998
t 1998 7 1055 1054 1108 1997 2021 -1024
t 1999 7 1161 1107 1160 1976 2002 2000
t 2000 7 1108 1107 1161 1999 2023 1997
t 2001 7 1214 1160 1213 1978 2004 2002
t 2002 7 1161 1160 1214 2001 2025 1999
t 2003 7 1267 1213 1266 1980 2006 2004
t 2004 7 1214 1213 1267 2003 2027 2001
t 2005 7 1320 1266 1319 1982 2008 2006
t 2006 7 1267 1266 1320 2005 2029 2003
t 2007 7 1373 1319 1372 1984 -1024 2008
t 2008 7 1320 1319 1373 2007 2031 2005
t 2009 7 179 125 178 1986 2012 2010
t 2010 7 126 125 179 2009 2033 -1024
t 2011 7 232 178 231 1988 2014 2012
t 2012 7 179 178 232 2011 2035 2009
t 2013 7 285 231 284 1990 2016 2014
t 2014 7 232 231 285 2013 2037 2011
t 2015 7 338 284 337 1992 2018 2016
t 2016 7 285 284 338 2015 2039 2013
t 2017 7 391 337 390 1994 2020 2018
t 2018 7 338 337 391 2017 2041 2015
t 2019 7 444 390 443 1996 -1024 2020
t 2020 7 391 390 444 2019 2043 2017
t 2021 7 1109 1055 1108 1998 2024 2022
t 2022 7 1056 1055 1109 2021 2045 -1024
t 2023 7 1162 1108 1161 2000 2026 2024
t 2024 7 1109 1108 1162 2023 2047 2021
t 2025 7 1215 1161 1214 2002 2028 2026
t 2026 7 1162 1161 1215 2025 2049 2023
t 2027 7 1268 1214 1267 2004 2030 2028
t 2028 7 1215 1214 1268 2027 2051 2025
t 2029 7 1321 1267 1320 2006 2032 2030
t 2030 7 1268 1267 1321 2029 2053 2027
t 2031 7 1374 1320 1373 2008 -1024 2032
t 2032 7 1321 1320 1374 2031 2055 2029
t 2033 7 180 126 179 2010 2036 2034
t 2034 7 127 126 180 2033 2057 -1024
t 2035 7 233 179 232 2012 2038 2036
t 2036 7 180 179 233 2035 2059 2033
t 2037 7 286 232 285 2014 2040 2038
t 2038 7 233 232 286 2037 2061 2035
t 2039 7 339 285 338 2016 2042 2040
t 2040 7 286 285 339 2039 2063 2037
t 2041 7 392 338 391 2018 2044 2042
t 2042 7 339 338 392 2041 2065 2039
t 2043 7 445 391 444 2020 -1024 2044
t 2044 7 392 391 445 2043 2067 2041
t 2045 7 1110 1056 1109 2022 2048 2046
t 2046 7 1057 1056 1110 2045 2069 -1024
t 2047 7 1163 1109 1162 2024 2050 2048
t 2048 7 1110 1109 1163 2047 2071 2045
t 2049 7 1216 1162 1215 2026 2052 2050
t 2050 7 1163 1162 1216 2049 2073 2047
t 2051 7 1269 1215 1268 2028 2054 2052
t 2052 7 1216 1215 1269 2051 2075 2049
t 2053 7 1322 1268 1321 2030 2056 2054
t 2054 7 1269 1268 1322 2053 2077 2051
t 2055 7 1375 1321 1374 2032 -1024 2056
t 2056 7 1322 1321 1375 2055 2079 2053
t 2057 7 181 127 180 2034 2060 2058
t 2058 7 128 127 181 2057 2081 -1024
t 2059 7 234 180 233 2036 2062 2060
t 2060 7 181 180 234 2059 2083 2057
t 2061 7 287 233 286 2038 2064 2062
t 2062 7 234 233 287 2061 2085 2059
t 2063 7 340 286 339 2040 2066 2064
t 2064 7 287 286 340 2063 2087 2061
t 2065 7 393 339 392 2042 2068 2066
t 2066 7 340 339 393 2065 2089 2063
t 2067 7 446 392 445 2044 -1024 2068
t 2068 7 393 392 446 2067 2091 2065
t 2069 7 1111 1057 1110 2046 2072 2070
t 2070 7 1058 1057 1111 2069 2093 -1024
t 2071 7 1164 1110 1163 2048 2074 2072
t 2072 7 1111 1110 1164 2071 2095 2069
t 2073 7 1217 1163 1216 2050 2076 2074
t 2074 7 1164 1163 1217 2073 2097 2071
t 2075 7 1270 1216 1269 2052 2078 2076
t 2076 7 1217 1216 1270 2075 2099 2073
t 2077 7 1323 1269 1322 2054 2080 2078
t 2078 7 1270 1269 1323 2077 2101 2075
t 2079 7 1376 1322 1375 2056 -1024 2080
t 2080 7 1323 1322 1376 2079 2103 2077
t 2081 7 182 128 181 2058 2084 2082
t 2082 7 129 128 182 2081 -1024 -1024
t 2083 7 235 181 234 2060 2086 2084
t 2084 7 182 181 235 2083 -1024 2081
t 2085 7 288 234 287 2062 2088 2086
t 2086 7 235 234 288 2085 -1024 2083
t 2087 7 341 287 340 2064 2090 2088
t 2088 7 288 287 341 2087 -1024 2085
t 2089 7 394 340 393 2066 2092 2090
t 2090 7 341 340 394 2089 -1024 2087
t 2091 7 447 393 446 2068 -1024 2092
t 2092 7 394 393 447 2091 -1024 2089
t 2093 7 1112 1058 1111 2070 2096 2094
t 2094 7 1059 1058 1112 2093 -1024 -1024
t 2095 7 1165 1111 1164 2072 2098 2096
t 2096 7 1112 1111 1165 2095 -1024 2093
t 2097 7 1218 1164 1217 2074 2100 2098
t 2098 7 1165 1164 1218 2097 -1024 2095
t 2099 7 1271 1217 1270 2076 2102 2100
t 2100 7 1218 1217 1271 2099 -1024 2097
t 2101 7 1324 1270 1323 2078 2104 2102
t 2102 7 1271 1270 1324 2101 -1024 2099
t 2103 7 1377 1323 1376 2080 -1024 2104
t 2104 7 1324 1323 1377 2103 -1024 2101
t 2105 7 191 137 190 -1024 2108 2106
t 2106 7 138 137 191 2105 2129 -1024
t 2107 7 244 190 243 -1024 2110 2108
t 2108 7 191 190 244 2107 2131 2105
t 2109 7 297 243 296 -1024 2112 2110
t 2110 7 244 243 297 2109 2133 2107
t 2111 7 350 296 349 -1024 2114 2112
t 2112 7 297 296 350 2111 2135 2109
t 2113 7 403 349 402 -1024 2116 2114
t 2114 7 350 349 403 2113 2137 2111
t 2115 7 456 402 455 -1024 -1024 2116
t 2116 7 403 402 456 2115 2139 2113
t 2117 7 1121 1067 1120 -1024 2120 2118
t 2118 7 1068 1067 1121 2117 2141 -1024
t 2119 7 1174 1120 1173 -1024 2122 2120
t 2120 7 1121 1120 1174 2119 2143 2117
t 2121 7 1227 1173 1226 -1024 2124 2122
t 2122 7 1174 1173 1227 2121 2145 2119
t 2123 7 1280 1226 1279 -1024 2126 2124
t 2124 7 1227 1226 1280 2123 2147 2121
t 2125 7 1333 1279 1332 -1024 2128 2126
t 2126 7 1280 1279 1333 2125 2149 2123
t 2127 7 1386 1332 1385 -1024 -1024 2128
t 2128 7 1333 1332 1386 2127 2151 2125
t 2129 7 192 138 191 2106 2132 2130
t 2130 7 139 138 192 2129 2153 -1024
t 2131 7 245 191 244 2108 2134 2132
t 2132 7 192 191 245 2131 2155 2129
t 2133 7 298 244 297 2110 2136 2134
t 2134 7 245 244 298 2133 2157 2131
t 2135 7 351 297 350 2112 2138 2136
t 2136 7 298 297 351 2135 2159 2133
t 2137 7 404 350 403 2114 2140 2138
t 2138 7 351 350 404 2137 2161 2135
t 2139 7 457 403 456 2116 -1024 2140
t 2140 7 404 403 457 2139 2163 2137
t 2141 7 1122 1068 1121 2118 2144 2142
t 2142 7 1069 1068 1122 2141 2165 -1024
t 2143 7 1175 1121 1174 2120 2146 2144
t 2144 7 1122 1121 1175 2143 2167 2141
t 2145 7 1228 1174 1227 2122 2148 2146
t 2146 7 1175 1174 1228 2145 2169 2143
t 2147 7 1281 1227 1280 2124 2150 2148
t 2148 7 1228 1227 1281 2147 2171 2145
t 2149 7 1334 1280 1333 2126 2152 2150
t 2150 7 1281 1280 1334 2149 2173 2147
t 2151 7 1387 1333 1386 2128 -1024 2152
t 2152 7 1334 1333 1387 2151 2175 2149
t 2153 7 193 139 192 2130 2156 2154
t 2154 7 140 139 193 2153 2177 -1024
t 2155 7 246 192 245 2132 2158 2156
t 2156 7 193 192 246 2155 2179 2153
t 2157 7 299 245 298 2134 2160 2158
t 2158 7 246 245 299 2157 2181 2155
t 2159 7 352 298 351 2136 2162 2160
t 2160 7 299 298 352 2159 2183 2157
t 2161 7 405 351 404 2138 2164 2162
t 2162 7 352 351 405 2161 2185 2159
t 2163 7 458 404 457 2140 -1024 2164
t 2164 7 405 404 458 2163 2187 2161
t 2165 7 1123 1069 1122 2142 2168 2166
t 2166 7 1070 1069 1123 2165 2189 -1024
t 2167 7 1176 1122 1175 2144 2170 2168
t 2168 7 1123 1122 1176 2167 2191 2165
t 2169 7 1229 1175 1228 2146 2172 2170
t 2170 7 1176 1175 1229 2169 2193 2167
t 2171 7 1282 1228 1281 2148 2174 2172
t 2172 7 1229 1228 1282 2171 2195 2169
t 2173 7 1335 1281 1334 2150 2176 2174
t 2174 7 1282 1281 1335 2173 2197 2171
t 2175 7 1388 1334 1387 2152 -1024 2176
t 2176 7 1335 1334 1388 2175 2199 2173
t 2177 7 194 140 193 2154 2180 2178
t 2178 7 141 140 194 2177 2201 -1024
t 2179 7 247 193 246 2156 2182 2180
t 2180 7 194 193 247 2179 2203 2177
t 2181 7 300 246 299 2158 2184 2182
t 2182 7 247 246 300 2181 2205 2179
t 2183 7 353 299 352 2160 2186 2184
t 2184 7 300 299 353 2183 2207 2181
t 2185 7 406 352 405 2162 2188 2186
t 2186 7 353 352 406 2185 2209 2183
t 2187 7 459 405 458 2164 -1024 2188
t 2188 7 406 405 459 2187 2211 2185
t 2189 7 1124 1070 1123 2166 2192 2190
t 2190 7 1071 1070 1124 2189 2213 -1024
t 2191 7 1177 1123 1176 2168 2194 2192
t 2192 7 1124 1123 1177 2191 2215 2189
t 2193 7 1230 1176 1229 2170 2196 2194
t 2194 7 1177 1176 1230 2193 2217 2191
t 2195 7 1283 1229 1282 2172 2198 2196
t 2196 7 1230 1229 1283 2195 2219 2193
t 2197 7 1336 1282 1335 2174 2200 2198
t 2198 7 1283 1282 1336 2197 2221 2195
t 2199 7 1389 1335 1388 2176 -1024 2200
t 2200 7 1336 1335 1389 2199 2223 2197
t 2201 7 195 141 194 2178 2204 2202
t 2202 7 142 141 195 2201 2225 -1024
t 2203 7 248 194 247 2180 2206 2204
t 2204 7 195 194 248 2203 2227 2201
t 2205 7 301 247 300 2182 2208 2206
t 2206 7 248 247 301 2205 2229 2203
t 2207 7 354 300 353 2184 2210 2208
t 2208 7 301 300 354 2207 2231 2205
t 2209 7 407 353 406 2186 2212 2210
t 2210 7 354 353 407 2209 2233 2207
t 2211 7 460 406 459 2188 -1024 2212
t 2212 7 407 406 460 2211 2235 2209
t 2213 7 1125 1071 1124 2190 2216 2214
t 2214 7 1072 1071 1125 2213 2237 -1024
t 2215 7 1178 1124 1177 2192 2218 2216
t 2216 7 1125 1124 1178 2215 2239 2213
t 2217 7 1231 1177 1230 2194 2220 2218
t 2218 7 1178 1177 1231 2217 2241 2215
t 2219 7 1284 1230 1283 2196 2222 2220
t 2220 7 1231 1230 1284 2219 2243 2217
t 2221 7 1337 1283 1336 2198 2224 2222
t 2222 7 1284 1283 1337 2221 2245 2219
t 2223 7 1390 1336 1389 2200 -1024 2224
t 2224 7 1337 1336 1390 2223 2247 2221
t 2225 7 196 142 195 2202 2228 2226
t 2226 7 143 142 196 2225 2249 -1024
t 2227 7 249 195 248 2204 2230 2228
t 2228 7 196 195 249 2227 2251 2225
t 2229 7 302 248 301 2206 2232 2230
t 2230 7 249 248 302 2229 2253 2227
t 2231 7 355 301 354 2208 2234 2232
t 2232 7 302 301 355 2231 2255 2229
t 2233 7 408 354 407 2210 2236 2234
t 2234 7 355 354 408 2233 2257 2231
t 2235 7 461 407 460 2212 -1024 2236
t 2236 7 408 407 461 2235 2259 2233
t 2237 7 1126 1072 1125 2214 2240 2238
t 2238 7 1073 1072 1126 2237 2261 -1024
t 2239 7 1179 1125 1178 2216 2242 2240
t 2240 7 1126 1125 1179 2239 2263 2237
t 2241 7 1232 1178 1231 2218 2244 2242
t 2242 7 1179 1178 1232 2241 2265 2239
t 2243 7 1285 1231 1284 2220 2246 2244
t 2244 7 1232 1231 1285 2243 2267 2241
t 2245 7 1338 1284 1337 2222 2248 2246
t 2246 7 1285 1284 1338 2245 2269 2243
t 2247 7 1391 1337 1390 2224 -1024 2248
t 2248 7 1338 1337 1391 2247 2271 2245
t 2249 7 197 143 196 2226 2252 2250
t 2250 7 144 143 197 2249 2273 -1024
t 2251 7 250 196 249 2228 2254 2252
t 2252 7 197 196 250 2251 2275 2249
t 2253 7 303 249 302 2230 2256 2254
t 2254 7 250 249 303 2253 2277 2251
t 2255 7 356 302 355 2232 2258 2256
t 2256 7 303 302 356 2255 2279 2253
t 2257 7 409 355 408 2234 2260 2258
t 2258 7 356 355 409 2257 2281 2255
t 2259 7 462 408 461 2236 -1024 2260
t 2260 7 409 408 462 2259 2283 2257
t 2261 7 1127 1073 1126 2238 2264 2262
t 2262 7 1074 1073 1127 2261 2285 -1024
t 2263 7 1180 1126 1179 2240 2266 2264
t 2264 7 1127 1126 1180 2263 2287 2261
t 2265 7 1233 1179 1232 2242 2268 2266
t 2266 7 1180 1179 1233 2265 2289 2263
t 2267 7 1286 1232 1285 2244 2270 2268
t 2268 7 1233 1232 1286 2267 2291 2265
t 2269 7 1339 1285 1338 2246 2272 2270
t 2270 7 1286 1285 1339 2269 2293 2267
t 2271 7 1392 1338 1391 2248 -1024 2272
t 2272 7 1339 1338 1392 2271 2295 2269
t 2273 7 198 144 197 2250 2276 2274
t 2274 7 145 144 198 2273 2297 -1024
t 2275 7 251 197 250 2252 2278 2276
t 2276 7 198 197 251 2275 2299 2273
t 2277 7 304 250 303 2254 2280 2278
t 2278 7 251 250 304 2277 2301 2275
t 2279 7 357 303 356 2256 2282 2280
t 2280 7 304 303 357 2279 2303 2277
t 2281 7 410 356 409 2258 2284 2282
t 2282 7 357 356 410 2281 -1024 2279
t 2283 7 463 409 462 2260 -1024 2284
t 2284 7 410 409 463 2283 -1024 2281
t 2285 7 1128 1074 1127 2262 2288 2286
t 2286 7 1075 1074 1128 2285 -1024 -1024
t 2287 7 1181 1127 1180 2264 2290 2288
t 2288 7 1128 1127 1181 2287 -1024 2285
t 2289 7 1234 1180 1233 2266 2292 2290
t 2290 7 1181 1180 1234 2289 2305 2287
t 2291 7 1287 1233 1286 2268 2294 2292
t 2292 7 1234 1233 1287 2291 2307 2289
t 2293 7 1340 1286 1339 2270 2296 2294
t 2294 7 1287 1286 1340 2293 2309 2291
t 2295 7 1393 1339 1392 2272 -1024 2296
t 2296 7 1340 1339 1393 2295 2311 2293
t 2297 7 199 145 198 2274 2300 2298
t 2298 7 146 145 199 2297 2313 -1024
t 2299 7 252 198 251 2276 2302 2300
t 2300 7 199 198 252 2299 2315 2297
t 2301 7 305 251 304 2278 2304 2302
t 2302 7 252 251 305 2301 2317 2299
t 2303 7 358 304 357 2280 -1024 2304
t 2304 7 305 304 358 2303 2319 2301
t 2305 7 1235 1181 1234 2290 2308 2306
t 2306 7 1182 1181 1235 2305 2321 -1024
t 2307 7 1288 1234 1287 2292 2310 2308
t 2308 7 1235 1234 1288 2307 2323 2305
t 2309 7 1341 1287 1340 2294 2312 2310
t 2310 7 1288 1287 1341 2309 2325 2307
t 2311 7 1394 1340 1393 2296 -1024 2312
t 2312 7 1341 1340 1394 2311 2327 2309
t 2313 7 200 146 199 2298 2316 2314
t 2314 7 147 146 200 2313 2329 -1024
t 2315 7 253 199 252 2300 2318 2316
t 2316 7 200 199 253 2315 2331 2313
t 2317 7 306 252 305 2302 2320 2318
t 2318 7 253 252 306 2317 2333 2315
t 2319 7 359 305 358 2304 -1024 2320
t 2320 7 306 305 359 2319 2335 2317
t 2321 7 1236 1182 1235 2306 2324 2322
t 2322 7 1183 1182 1236 2321 2337 -1024
t 2323 7 1289 1235 1288 2308 2326 2324
t 2324 7 1236 1235 1289 2323 2339 2321
t 2325 7 1342 1288 1341 2310 2328 2326
t 2326 7 1289 1288 1342 2325 2341 2323
t 2327 7 1395 1341 1394 2312 -1024 2328
t 2328 7 1342 1341 1395 2327 2343 2325
t 2329 7 201 147 200 2314 2332 2330
t 2330 7 148 147 201 2329 2345 -1024
t 2331 7 254 200 253 2316 2334 2332
t 2332 7 201 200 254 2331 2347 2329
t 2333 7 307 253 306 2318 2336 2334
t 2334 7 254 253 307 2333 2349 2331
t 2335 7 360 306 359 2320 -1024 2336
t 2336 7 307 306 360 2335 2351 2333
t 2337 7 1237 1183 1236 2322 2340 2338
t 2338 7 1184 1183 1237 2337 2353 -1024
t 2339 7 1290 1236 1289 2324 2342 2340
t 2340 7 1237 1236 1290 2339 2355 2337
t 2341 7 1343 1289 1342 2326 2344 2342
t 2342 7 1290 1289 1343 2341 2357 2339
t 2343 7 1396 1342 1395 2328 -1024 2344
t 2344 7 1343 1342 1396 2343 2359 2341
t 2345 7 202 148 201 2330 2348 2346
t 2346 7 149 148 202 2345 2361 -1024
t 2347 7 255 201 254 2332 2350 2348
t 2348 7 202 201 255 2347 2363 2345
t 2349 7 308 254 307 2334 2352 2350
t 2350 7 255 254 308 2349 2365 2347
t 2351 7 361 307 360 2336 -1024 2352
t 2352 7 308 307 361 2351 2367 2349
t 2353 7 1238 1184 1237 2338 2356 2354
t 2354 7 1185 1184 1238 2353 2369 -1024
t 2355 7 1291 1237 1290 2340 2358 2356
t 2356 7 1238 1237 1291 2355 2371 2353
t 2357 7 1344 1290 1343 2342 2360 2358
t 2358 7 1291 1290 1344 2357 2373 2355
t 2359 7 1397 1343 1396 2344 -1024 2360
t 2360 7 1344 1343 1397 2359 2375 2357
t 2361 7 203 149 202 2346 2364 2362
t 2362 7 150 149 203 2361 2377 -1024
t 2363 7 256 202 255 2348 2366 2364
t 2364 7 203 202 256 2363 2379 2361
t 2365 7 309 255 308 2350 2368 2366
t 2366 7 256 255 309 2365 2381 2363
t 2367 7 362 308 361 2352 -1024 2368
t 2368 7 309 308 362 2367 2383 2365
t 2369 7 1239 1185 1238 2354 2372 2370
t 2370 7 1186 1185 1239 2369 2385 -1024
t 2371 7 1292 1238 1291 2356 2374 2372
t 2372 7 1239 1238 1292 2371 2387 2369
t 2373 7 1345 1291 1344 2358 2376 2374
t 2374 7 1292 1291 1345 2373 2389 2371
t 2375 7 1398 1344 1397 2360 -1024 2376
t 2376 7 1345 1344 1398 2375 2391 2373
t 2377 7 204 150 203 2362 2380 2378
t 2378 7 151 150 204 2377 2393 -1024
t 2379 7 257 203 256 2364 2382 2380
t 2380 7 204 203 257 2379 2395 2377
t 2381 7 310 256 309 2366 2384 2382
t 2382 7 257 256 310 2381 2397 2379
t 2383 7 363 309 362 2368 -1024 2384
t 2384 7 310 309 363 2383 2399 2381
t 2385 7 1240 1186 1239 2370 2388 2386
t 2386 7 1187 1186 1240 2385 2401 -1024
t 2387 7 1293 1239 1292 2372 2390 2388
t 2388 7 1240 1239 1293 2387 2403 2385
t 2389 7 1346 1292 1345 2374 2392 2390
t 2390 7 1293 1292 1346 2389 2405 2387
t 2391 7 1399 1345 1398 2376 -1024 2392
t 2392 7 1346 1345 1399 2391 2407 2389
t 2393 7 205 151 204 2378 2396 2394
t 2394 7 152 151 205 2393 2409 -1024
t 2395 7 258 204 257 2380 2398 2396
t 2396 7 205 204 258 2395 2411 2393
t 2397 7 311 257 310 2382 2400 2398
t 2398 7 258 257 311 2397 2413 2395
t 2399 7 364 310 363 2384 -1024 2400
t 2400 7 311 310 364 2399 2415 2397
t 2401 7 1241 1187 1240 2386 2404 2402
t 2402 7 1188 1187 1241 2401 2417 -1024
t 2403 7 1294 1240 1293 2388 2406 2404
t 2404 7 1241 1240 1294 2403 2419 2401
t 2405 7 1347 1293 1346 2390 2408 2406
t 2406 7 1294 1293 1347 2405 2421 2403
t 2407 7 1400 1346 1399 2392 -1024 2408
t 2408 7 1347 1346 1400 2407 2423 2405
t 2409 7 206 152 205 2394 2412 2410
t 2410 7 153 152 206 2409 2425 -1024
t 2411 7 259 205 258 2396 2414 2412
t 2412 7 206 205 259 2411 2427 2409
t 2413 7 312 258 311 2398 2416 2414
t 2414 7 259 258 312 2413 2429 2411
t 2415 7 365 311 364 2400 -1024 2416
t 2416 7 312 311 365 2415 2431 2413
t 2417 7 1242 1188 1241 2402 2420 2418
t 2418 7 1189 1188 1242 2417 2457 -1024
t 2419 7 1295 1241 1294 2404 2422 2420
t 2420 7 1242 1241 1295 2419 2459 2417
t 2421 7 1348 1294 1347 2406 2424 2422
t 2422 7 1295 1294 1348 2421 2461 2419
t 2423 7 1401 1347 1400 2408 -1024 2424
t 2424 7 1348 1347 1401 2423 2463 2421
t 2425 7 207 153 206 2410 2428 2426
t 2426 7 154 153 207 2425 2465 -1024
t 2427 7 260 206 259 2412 2430 2428
t 2428 7 207 206 260 2427 2467 2425
t 2429 7 313 259 312 2414 2432 2430
t 2430 7 260 259 313 2429 2469 2427
t 2431 7 366 312 365 2416 2434 2432
t 2432 7 313 312 366 2431 2471 2429
t 2433 7 419 365 418 -1024 2436 2434
t 2434 7 366 365 419 2433 2473 2431
t 2435 7 472 418 471 -1024 2438 2436
t 2436 7 419 418 472 2435 2475 2433
t 2437 7 535 471 534 -1024 2440 2438
t 2438 7 472 471 535 2437 2477 2435
t 2439 7 621 534 620 -1024 2442 2440
t 2440 7 535 534 621 2439 2479 2437
t 2441 7 707 620 706 -1024 2444 2442
t 2442 7 621 620 707 2441 2481 2439
t 2443 7 774 706 773 -1024 2446 2444
t 2444 7 707 706 774 2443 2483 2441
t 2445 7 849 773 848 -1024 2448 2446
t 2446 7 774 773 849 2445 2485 2443
t 2447 7 940 848 939 -1024 2450 2448
t 2448 7 849 848 940 2447 2487 2445
t 2449 7 1031 939 1030 -1024 2452 2450
t 2450 7 940 939 1031 2449 2489 2447
t 2451 7 1084 1030 1083 -1024 2454 2452
t 2452 7 1031 1030 1084 2451 2491 2449
t 2453 7 1137 1083 1136 -1024 2456 2454
t 2454 7 1084 1083 1137 2453 2493 2451
t 2455 7 1190 1136 1189 -1024 2458 2456
t 2456 7 1137 1136 1190 2455 2495 2453
t 2457 7 1243 1189 1242 2418 2460 2458
t 2458 7 1190 1189 1243 2457 2497 2455
t 2459 7 1296 1242 1295 2420 2462 2460
t 2460 7 1243 1242 1296 2459 2499 2457
t 2461 7 1349 1295 1348 2422 2464 2462
t 2462 7 1296 1295 1349 2461 2501 2459
t 2463 7 1402 1348 1401 2424 -1024 2464
t 2464 7 1349 1348 1402 2463 2503 2461
t 2465 7 208 154 207 2426 2468 2466
t 2466 7 155 154 208 2465 2505 -1024
t 2467 7 261 207 260 2428 2470 2468
t 2468 7 208 207 261 2467 2507 2465
t 2469 7 314 260 313 2430 2472 2470
t 2470 7 261 260 314 2469 2509 2467
t 2471 7 367 313 366 2432 2474 2472
t 2472 7 314 313 367 2471 2511 2469
t 2473 7 420 366 419 2434 2476 2474
t 2474 7 367 366 420 2473 2513 2471
t 2475 7 473 419 472 2436 2478 2476
t 2476 7 420 419 473 2475 2515 2473
t 2477 7 536 472 535 2438 2480 2478
t 2478 7 473 472 536 2477 2517 2475
t 2479 7 622 535 621 2440 2482 2480
t 2480 7 536 535 622 2479 2519 2477
t 2481 7 708 621 707 2442 2484 2482
t 2482 7 622 621 708 2481 2521 2479
t 2483 7 775 707 774 2444 2486 2484
t 2484 7 708 707 775 2483 2523 2481
t 2485 7 850 774 849 2446 2488 2486
t 2486 7 775 774 850 2485 2525 2483
t 2487 7 941 849 940 2448 2490 2488
t 2488 7 850 849 941 2487 2527 2485
t 2489 7 1032 940 1031 2450 2492 2490
t 2490 7 941 940 1032 2489 2529 2487
t 2491 7 1085 1031 1084 2452 2494 2492
t 2492 7 1032 1031 1085 2491 2531 2489
t 2493 7 1138 1084 1137 2454 2496 2494
t 2494 7 1085 1084 1138 2493 2533 2491
t 2495 7 1191 1137 1190 2456 2498 2496
t 2496 7 1138 1137 1191 2495 2535 2493
t 2497 7 1244 1190 1243 2458 2500 2498
t 2498 7 1191 1190 1244 2497 2537 2495
t 2499 7 1297 1243 1296 2460 2502 2500
t 2500 7 1244 1243 1297 2499 2539 2497
t 2501 7 1350 1296 1349 2462 2504 2502
t 2502 7 1297 1296 1350 2501 2541 2499
t 2503 7 1403 1349 1402 2464 -1024 2504
t 2504 7 1350 1349 1403 2503 2543 2501
t 2505 7 209 155 208 2466 2508 2506
t 2506 7 156 155 209 2505 2545 -1024
t 2507 7 262 208 261 2468 2510 2508
t 2508 7 209 208 262 2507 2547 2505
t 2509 7 315 261 314 2470 2512 2510
t 2510 7 262 261 315 2509 2549 2507
t 2511 7 368 314 367 2472 2514 2512
t 2512 7 315 314 368 2511 2551 2509
t 2513 7 421 367 420 2474 2516 2514
t 2514 7 368 367 421 2513 2553 2511
t 2515 7 474 420 473 2476 2518 2516
t 2516 7 421 420 474 2515 2555 2513
t 2517 7 537 473 536 2478 2520 2518
t 2518 7 474 473 537 2517 2557 2515
t 2519 7 623 536 622 2480 2522 2520
t 2520 7 537 536 623 2519 2559 2517
t 2521 7 709 622 708 2482 2524 2522
t 2522 7 623 622 709 2521 2561 2519
t 2523 7 776 708 775 2484 2526 2524
t 2524 7 709 708 776 2523 2563 2521
t 2525 7 851 775 850 2486 2528 2526
t 2526 7 776 775 851 2525 2565 2523
t 2527 7 942 850 941 2488 2530 2528
t 2528 7 851 850 942 2527 2567 2525
t 2529 7 1033 941 1032 2490 2532 2530
t 2530 7 942 941 1033 2529 2569 2527
t 2531 7 1086 1032 1085 2492 2534 2532
t 2532 7 1033 1032 1086 2531 2571 2529
t 2533 7 1139 1085 1138 2494 2536 2534
t 2534 7 1086 1085 1139 2533 2573 2531
t 2535 7 1192 1138 1191 2496 2538 2536
t 2536 7 1139 1138 1192 2535 2575 2533
t 2537 7 1245 1191 1244 2498 2540 2538
t 2538 7 1192 1191 1245 2537 2577 2535
t 2539 7 1298 1244 1297 2500 2542 2540
t 2540 7 1245 1244 1298 2539 2579 2537
t 2541 7 1351 1297 1350 2502 2544 2542
t 2542 7 1298 1297 1351 2541 2581 2539
t 2543 7 1404 1350 1403 2504 -1024 2544
t 2544 7 1351 1350 1404 2543 2583 2541
t 2545 7 210 156 209 2506 2548 2546
t 2546 7 157 156 210 2545 -1024 -1024
t 2547 7 263 209 262 2508 2550 2548
t 2548 7 210 209 263 2547 -1024 2545
t 2549 7 316 262 315 2510 2552 2550
t 2550 7 263 262 316 2549 -1024 2547
t 2551 7 369 315 368 2512 2554 2552
t 2552 7 316 315 369 2551 -1024 2549
t 2553 7 422 368 421 2514 2556 2554
t 2554 7 369 368 422 2553 -1024 2551
t 2555 7 475 421 474 2516 2558 2556
t 2556 7 422 421 475 2555 -1024 2553
t 2557 7 538 474 537 2518 2560 2558
t 2558 7 475 474 538 2557 -1024 2555
t 2559 7 624 537 623 2520 2562 2560
t 2560 7 538 537 624 2559 -1024 2557
t 2561 7 710 623 709 2522 2564 2562
t 2562 7 624 623 710 2561 -1024 2559
t 2563 7 777 709 776 2524 2566 2564
t 2564 7 710 709 777 2563 -1024 2561
t 2565 7 852 776 851 2526 2568 2566
t 2566 7 777 776 852 2565 -1024 2563
t 2567 7 943 851 942 2528 2570 2568
t 2568 7 852 851 943 2567 -1024 2565
t 2569 7 1034 942 1033 2530 2572 2570
t 2570 7 943 942 1034 2569 -1024 2567
t 2571 7 1087 1033 1086 2532 2574 2572
t 2572 7 1034 1033 1087 2571 -1024 2569
t 2573 7 1140 1086 1139 2534 2576 2574
t 2574 7 1087 1086 1140 2573 -1024 2571
t 2575 7 1193 1139 1192 2536 2578 2576
t 2576 7 1140 1139 1193 2575 -1024 2573
t 2577 7 1246 1192 1245 2538 2580 2578
t 2578 7 1193 1192 1246 2577 -1024 2575
t 2579 7 1299 1245 1298 2540 2582 2580
t 2580 7 1246 1245 1299 2579 -1024 2577
t 2581 7 1352 1298 1351 2542 2584 2582
t 2582 7 1299 1298 1352 2581 -1024 2579
t 2583 7 1405 1351 1404 2544 -1024 2584
t 2584 7 1352 1351 1405 2583 -1024 2581
t 2585 8 183 129 182 -1024 2588 2586
t 2586 8 130 129 183 2585 2609 -1024
t 2587 8 236 182 235 -1024 2590 2588
t 2588 8 183 182 236 2587 2611 2585
t 2589 8 289 235 288 -1024 2592 2590
t 2590 8 236 235 289 2589 2613 2587
t 2591 8 342 288 341 -1024 2594 2592
t 2592 8 289 288 342 2591 2615 2589
t 2593 8 395 341 394 -1024 2596 2594
t 2594 8 342 341 395 2593 2617 2591
t 2595 8 448 394 447 -1024 -1024 2596
t 2596 8 395 394 448 2595 2619 2593
t 2597 8 1113 1059 1112 -1024 2600 2598
t 2598 8 1060 1059 1113 2597 2621 -1024
t 2599 8 1166 1112 1165 -1024 2602 2600
t 2600 8 1113 1112 1166 2599 2623 2597
t 2601 8 1219 1165 1218 -1024 2604 2602
t 2602 8 1166 1165 1219 2601 2625 2599
t 2603 8 1272 1218 1271 -1024 2606 2604
t 2604 8 1219 1218 1272 2603 2627 2601
t 2605 8 1325 1271 1324 -1024 2608 2606
t 2606 8 1272 1271 1325 2605 2629 2603
t 2607 8 1378 1324 1377 -1024 -1024 2608
t 2608 8 1325 1324 1378 2607 2631 2605
t 2609 8 184 130 183 2586 2612 2610
t 2610 8 131 130 184 2609 2633 -1024
t 2611 8 237 183 236 2588 2614 2612
t 2612 8 184 183 237 2611 2635 2609
t 2613 8 290 236 289 2590 2616 2614
t 2614 8 237 236 290 2613 2637 2611
t 2615 8 343 289 342 2592 2618 2616
t 2616 8 290 289 343 2615 2639 2613
t 2617 8 396 342 395 2594 2620 2618
t 2618 8 343 342 396 2617 2641 2615
t 2619 8 449 395 448 2596 -1024 2620
t 2620 8 396 395 449 2619 2643 2617
t 2621 8 1114 1060 1113 2598 2624 2622
t 2622 8 1061 1060 1114 2621 2645 -1024
t 2623 8 1167 1113 1166 2600 2626 2624
t 2624 8 1114 1113 1167 2623 2647 2621
t 2625 8 1220 1166 1219 2602 2628 2626
t 2626 8 1167 1166 1220 2625 2649 2623
t 2627 8 1273 1219 1272 2604 2630 2628
t 2628 8 1220 1219 1273 2627 2651 2625
t 2629 8 1326 1272 1325 2606 2632 2630
t 2630 8 1273 1272 1326 2629 2653 2627
t 2631 8 1379 1325 1378 2608 -1024 2632
t 2632 8 1326 1325 1379 2631 2655 2629
t 2633 8 185 131 184 2610 2636 2634
t 2634 8 132 131 185 2633 2657 -1024
t 2635 8 238 184 237 2612 2638 2636
t 2636 8 185 184 238 2635 2659 2633
t 2637 8 291 237 290 2614 2640 2638
t 2638 8 238 237 291 2637 2661 2635
t 2639 8 344 290 343 2616 2642 2640
t 2640 8 291 290 344 2639 2663 2637
t 2641 8 397 343 396 2618 2644 2642
t 2642 8 344 343 397 2641 2665 2639
t 2643 8 450 396 449 2620 -1024 2644
t 2644 8 397 396 450 2643 2667 2641
t 2645 8 1115 1061 1114 2622 2648 2646
t 2646 8 1062 1061 1115 2645 2669 -1024
t 2647 8 1168 1114 1167 2624 2650 2648
t 2648 8 1115 1114 1168 2647 2671 2645
t 2649 8 1221 1167 1220 2626 2652 2650
t 2650 8 1168 1167 1221 2649 2673 2647
t 2651 8 1274 1220 1273 2628 2654 2652
t 2652 8 1221 1220 1274 2651 2675 2649
t 2653 8 1327 1273 1326 2630 2656 2654
t 2654 8 1274 1273 1327 2653 2677 2651
t 2655 8 1380 1326 1379 2632 -1024 2656
t 2656 8 1327 1326 1380 2655 2679 2653
t 2657 8 186 132 185 2634 2660 2658
t 2658 8 133 132 186 2657 2681 -1024
t 2659 8 239 185 238 2636 2662 2660
t 2660 8 186 185 239 2659 2683 2657
t 2661 8 292 238 291 2638 2664 2662
t 2662 8 239 238 292 2661 2685 2659
t 2663 8 345 291 344 2640 2666 2664
t 2664 8 292 291 345 2663 2687 2661
t 2665 8 398 344 397 2642 2668 2666
t 2666 8 345 344 398 2665 2689 2663
t 2667 8 451 397 450 2644 -1024 2668
t 2668 8 398 397 451 2667 2691 2665
t 2669 8 1116 1062 1115 2646 2672 2670
t 2670 8 1063 1062 1116 2669 2693 -1024
t 2671 8 1169 1115 1168 2648 2674 2672
t 2672 8 1116 1115 1169 2671 2695 2669
t 2673 8 1222 1168 1221 2650 2676 2674
t 2674 8 1169 1168 1222 2673 2697 2671
t 2675 8 1275 1221 1274 2652 2678 2676
t 2676 8 1222 1221 1275 2675 2699 2673
t 2677 8 1328 1274 1327 2654 2680 2678
t 2678 8 1275 1274 1328 2677 2701 2675
t 2679 8 1381 1327 1380 2656 -1024 2680
t 2680 8 1328 1327 1381 2679 2703 2677
t 2681 8 187 133 186 2658 2684 2682
t 2682 8 134 133 187 2681 2705 -1024
t 2683 8 240 186 239 2660 2686 2684
t 2684 8 187 186 240 2683 2707 2681
t 2685 8 293 239 292 2662 2688 2686
t 2686 8 240 239 293 2685 2709 2683
t 2687 8 346 292 345 2664 2690 2688
t 2688 8 293 292 346 2687 2711 2685
t 2689 8 399 345 398 2666 2692 2690
t 2690 8 346 345 399 2689 2713 2687
t 2691 8 452 398 451 2668 -1024 2692
t 2692 8 399 398 452 2691 2715 2689
t 2693 8 1117 1063 1116 2670 2696 2694
t 2694 8 1064 1063 1117 2693 2717 -1024
t 2695 8 1170 1116 1169 2672 2698 2696
t 2696 8 1117 1116 1170 2695 2719 2693
t 2697 8 1223 1169 1222 2674 2700 2698
t 2698 8 1170 1169 1223 2697 2721 2695
t 2699 8 1276 1222 1275 2676 2702 2700
t 2700 8 1223 1222 1276 2699 2723 2697
t 2701 8 1329 1275 1328 2678 2704 2702
t 2702 8 1276 1275 1329 2701 2725 2699
t 2703 8 1382 1328 1381 2680 -1024 2704
t 2704 8 1329 1328 1382 2703 2727 2701
t 2705 8 188 134 187 2682 2708 2706
t 2706 8 135 134 188 2705 2729 -1024
t 2707 8 241 187 240 2684 2710 2708
t 2708 8 188 187 241 2707 2731 2705
t 2709 8 294 240 293 2686 2712 2710
t 2710 8 241 240 294 2709 2733 2707
t 2711 8 347 293 346 2688 2714 2712
t 2712 8 294 293 347 2711 2735 2709
t 2713 8 400 346 399 2690 2716 2714
t 2714 8 347 346 400 2713 2737 2711
t 2715 8 453 399 452 2692 -1024 2716
t 2716 8 400 399 453 2715 2739 2713
t 2717 8 1118 1064 1117 2694 2720 2718
t 2718 8 1065 1064 1118 2717 2741 -1024
t 2719 8 1171 1117 1170 2696 2722 2720
t 2720 8 1118 1117 1171 2719 2743 2717
t 2721 8 1224 1170 1223 2698 2724 2722
t 2722 8 1171 1170 1224 2721 2745 2719
t 2723 8 1277 1223 1276 2700 2726 2724
t 2724 8 1224 1223 1277 2723 2747 2721
t 2725 8 1330 1276 1329 2702 2728 2726
t 2726 8 1277 1276 1330 2725 2749 2723
t 2727 8 1383 1329 1382 2704 -1024 2728
t 2728 8 1330 1329 1383 2727 2751 2725
t 2729 8 189 135 188 2706 2732 2730
t 2730 8 136 135 189 2729 2753 -1024
t 2731 8 242 188 241 2708 2734 2732
t 2732 8 189 188 242 2731 2755 2729
t 2733 8 295 241 294 2710 2736 2734
t 2734 8 242 241 295 2733 2757 2731
t 2735 8 348 294 347 2712 2738 2736
t 2736 8 295 294 348 2735 2759 2733
t 2737 8 401 347 400 2714 2740 2738
t 2738 8 348 347 401 2737 2761 2735
t 2739 8 454 400 453 2716 -1024 2740
t 2740 8 401 400 454 2739 2763 2737
t 2741 8 1119 1065 1118 2718 2744 2742
t 2742 8 1066 1065 1119 2741 2765 -1024
t 2743 8 1172 1118 1171 2720 2746 2744
t 2744 8 1119 1118 1172 2743 2767 2741
t 2745 8 1225 1171 1224 2722 2748 2746
t 2746 8 1172 1171 1225 2745 2769 2743
t 2747 8 1278 1224 1277 2724 2750 2748
t 2748 8 1225 1224 1278 2747 2771 2745
t 2749 8 1331 1277 1330 2726 2752 2750
t 2750 8 1278 1277 1331 2749 2773 2747
t 2751 8 1384 1330 1383 2728 -1024 2752
t 2752 8 1331 1330 1384 2751 2775 2749
t 2753 8 190 136 189 2730 2756 2754
t 2754 8 137 136 190 2753 -1024 -1024
t 2755 8 243 189 242 2732 2758 2756
t 2756 8 190 189 243 2755 -1024 2753
t 2757 8 296 242 295 2734 2760 2758
t 2758 8 243 242 296 2757 -1024 2755
t 2759 8 349 295 348 2736 2762 2760
t 2760 8 296 295 349 2759 -1024 2757
t 2761 8 402 348 401 2738 2764 2762
t 2762 8 349 348 402 2761 -1024 2759
t 2763 8 455 401 454 2740 -1024 2764
t 2764 8 402 401 455 2763 -1024 2761
t 2765 8 1120 1066 1119 2742 2768 2766
t 2766 8 1067 1066 1120 2765 -1024 -1024
t 2767 8 1173 1119 1172 2744 2770 2768
t 2768 8 1120 1119 1173 2767 -1024 2765
t 2769 8 1226 1172 1225 2746 2772 2770
t 2770 8 1173 1172 1226 2769 -1024 2767
t 2771 8 1279 1225 1278 2748 2774 2772
t 2772 8 1226 1225 1279 2771 -1024 2769
t 2773 8 1332 1278 1331 2750 2776 2774
t 2774 8 1279 1278 1332 2773 -1024 2771
t 2775 8 1385 1331 1384 2752 -1024 2776
t 2776 8 1332 1331 1385 2775 -1024 2773
t 2777 9 411 357 410 -1024 2780 2778
t 2778 9 358 357 411 2777 2785 -1024
t 2779 9 464 410 463 -1024 -1024 2780
t 2780 9 411 410 464 2779 2787 2777
t 2781 9 1129 1075 1128 -1024 2784 2782
t 2782 9 1076 1075 1129 2781 2789 -1024
t 2783 9 1182 1128 1181 -1024 -1024 2784
t 2784 9 1129 1128 1182 2783 2791 2781
t 2785 9 412 358 411 2778 2788 2786
t 2786 9 359 358 412 2785 2793 -1024
t 2787 9 465 411 464 2780 -1024 2788
t 2788 9 412 411 465 2787 2795 2785
t 2789 9 1130 1076 1129 2782 2792 2790
t 2790 9 1077 1076 1130 2789 2797 -1024
t 2791 9 1183 1129 1182 2784 -1024 2792
t 2792 9 1130 1129 1183 2791 2799 2789
t 2793 9 413 359 412 2786 2796 2794
t 2794 9 360 359 413 2793 2801 -1024
t 2795 9 466 412 465 2788 -1024 2796
t 2796 9 413 412 466 2795 2803 2793
t 2797 9 1131 1077 1130 2790 2800 2798
t 2798 9 1078 1077 1131 2797 2805 -1024
t 2799 9 1184 1130 1183 2792 -1024 2800
t 2800 9 1131 1130 1184 2799 2807 2797
t 2801 9 414 360 413 2794 2804 2802
t 2802 9 361 360 414 2801 2809 -1024
t 2803 9 467 413 466 2796 -1024 2804
t 2804 9 414 413 467 2803 2811 2801
t 2805 9 1132 1078 1131 2798 2808 2806
t 2806 9 1079 1078 1132 2805 2813 -1024
t 2807 9 1185 1131 1184 2800 -1024 2808
t 2808 9 1132 1131 1185 2807 2815 2805
t 2809 9 415 361 414 2802 2812 2810
t 2810 9 362 361 415 2809 2817 -1024
t 2811 9 468 414 467 2804 -1024 2812
t 2812 9 415 414 468 2811 2819 2809
t 2813 9 1133 1079 1132 2806 2816 2814
t 2814 9 1080 1079 1133 2813 2821 -1024
t 2815 9 1186 1132 1185 2808 -1024 2816
t 2816 9 1133 1132 1186 2815 2823 2813
t 2817 9 416 362 415 2810 2820 2818
t 2818 9 363 362 416 2817 2825 -1024
t 2819 9 469 415 468 2812 -1024 2820
t 2820 9 416 415 469 2819 2827 2817
t 2821 9 1134 1080 1133 2814 2824 2822
t 2822 9 1081 1080 1134 2821 2845 -1024
t 2823 9 1187 1133 1186 2816 -1024 2824
t 2824 9 1134 1133 1187 2823 2847 2821
t 2825 9 417 363 416 2818 2828 2826
t 2826 9 364 363 417 2825 2849 -1024
t 2827 9 470 416 469 2820 2830 2828
t 2828 9 417 416 470 2827 2851 2825
t 2829 9 533 469 532 -1024 2832 2830
t 2830 9 470 469 533 2829 2853 2827
t 2831 9 619 532 618 -1024 2834 2832
t 2832 9 533 532 619 2831 2855 2829
t 2833 9 705 618 704 -1024 2836 2834
t 2834 9 619 618 705 2833 2857 2831
t 2835 9 772 704 771 -1024 2838 2836
t 2836 9 705 704 772 2835 2859 2833
t 2837 9 847 771 846 -1024 2840 2838
t 2838 9 772 771 847 2837 2861 2835
t 2839 9 938 846 937 -1024 2842 2840
t 2840 9 847 846 938 2839 2863 2837
t 2841 9 1029 937 1028 -1024 2844 2842
t 2842 9 938 937 1029 2841 2865 2839
t 2843 9 1082 1028 1081 -1024 2846 2844
t 2844 9 1029 1028 1082 2843 2867 2841
t 2845 9 1135 1081 1134 2822 2848 2846
t 2846 9 1082 1081 1135 2845 2869 2843
t 2847 9 1188 1134 1187 2824 -1024 2848
t 2848 9 1135 1134 1188 2847 2871 2845
t 2849 9 418 364 417 2826 2852 2850
t 2850 9 365 364 418 2849 -1024 -1024
t 2851 9 471 417 470 2828 2854 2852
t 2852 9 418 417 471 2851 -1024 2849
t 2853 9 534 470 533 2830 2856 2854
t 2854 9 471 470 534 2853 -1024 2851
t 2855 9 620 533 619 2832 2858 2856
t 2856 9 534 533 620 2855 -1024 2853
t 2857 9 706 619 705 2834 2860 2858
t 2858 9 620 619 706 2857 -1024 2855
t 2859 9 773 705 772 2836 2862 2860
t 2860 9 706 705 773 2859 -1024 2857
t 2861 9 848 772 847 2838 2864 2862
t 2862 9 773 772 848 2861 -1024 2859
t 2863 9 939 847 938 2840 2866 2864
t 2864 9 848 847 939 2863 -1024 2861
t 2865 9 1030 938 1029 2842 2868 2866
t 2866 9 939 938 1030 2865 -1024 2863
t 2867 9 1083 1029 1082 2844 2870 2868
t 2868 9 1030 1029 1083 2867 -1024 2865
t 2869 9 1136 1082 1135 2846 2872 2870
t 2870 9 1083 1082 1136 2869 -1024 2867
t 2871 9 1189 1135 1188 2848 -1024 2872
t 2872 9 1136 1135 1189 2871 -1024 2869
r 1 6
x 4 42 46 43 20
w 1 1 source Aluminum
b 1
b 3
b 5
b 7
b 9
b 11
b 13
b 15
b 17
b 19
b 21
b 23
b 25
b 27
r 2 6
x 4 42 46 43 20
w 1 2 drain Aluminum
b 29
b 31
b 33
b 35
b 37
b 39
b 41
b 43
b 45
b 47
b 49
b 51
b 53
b 55
r 3 3
x 2 43 20
w silicon Silicon
b 2
b 4
b 6
b 8
b 10
b 12
b 14
b 16
b 18
b 20
b 22
b 24
b 26
b 28
b 30
b 32
b 34
b 36
b 38
b 40
b 42
b 44
b 46
b 48
b 50
b 52
b 54
b 56
b 57
b 59
b 61
b 63
b 65
b 67
b 69
b 71
b 73
b 75
b 77
b 79
b 81
b 83
b 85
b 87
b 89
b 91
b 93
b 95
b 97
b 99
b 101
b 103
b 105
b 107
b 109
b 111
b 113
b 115
b 117
b 119
b 121
b 123
b 125
b 127
b 129
b 131
b 133
b 135
b 137
b 139
b 141
b 143
b 145
b 147
b 149
b 151
b 153
b 155
b 157
b 159
b 161
b 163
b 165
b 167
b 169
b 171
b 173
b 175
b 177
b 179
b 181
b 183
b 185
b 187
b 189
b 191
b 193
b 195
b 197
b 199
b 201
b 203
b 205
b 207
b 209
b 211
b 213
b 215
b 217
b 219
b 221
b 223
b 225
b 227
b 229
b 231
b 233
b 235
b 237
b 239
b 241
b 243
b 245
b 247
b 249
b 251
b 253
r 4 224
x 2 43 20
w oxide HfO2
b 58
b 60
b 62
b 64
b 66
b 68
b 70
b 72
b 74
b 76
b 78
b 80
b 82
b 84
b 86
b 88
b 90
b 92
b 94
b 96
b 98
b 100
b 102
b 104
b 106
b 108
b 110
b 112
b 114
b 116
b 118
b 120
b 122
b 124
b 126
b 128
b 130
b 132
b 134
b 136
b 138
b 140
b 142
b 144
b 146
b 148
b 150
b 152
b 154
b 156
b 158
b 160
b 162
b 164
b 166
b 168
b 170
b 172
b 174
b 176
b 178
b 180
b 182
b 184
b 186
b 188
b 190
b 192
b 194
b 196
b 198
b 200
b 202
b 204
b 206
b 208
b 210
b 212
b 214
b 216
b 218
b 220
b 222
b 224
b 226
b 228
b 230
b 232
b 234
b 236
b 238
b 240
b 242
b 244
b 246
b 248
b 250
b 252
b 254
b 255
b 257
b 259
b 261
b 263
b 265
b 267
b 269
b 271
b 273
b 275
b 277
b 279
b 281
b 283
b 285
b 287
b 289
b 291
b 293
b 295
b 299
b 303
b 305
b 307
b 309
b 311
b 313
b 315
b 317
b 319
b 321
b 323
b 325
b 327
b 329
b 331
b 335
b 339
b 341
b 343
b 345
b 347
b 349
b 351
b 353
b 355
b 357
b 359
b 361
b 363
b 365
b 367
b 371
b 375
b 377
b 379
b 381
b 383
b 385
b 387
b 389
b 391
b 393
b 395
b 397
b 399
b 401
b 403
b 407
b 411
b 413
b 415
b 417
b 419
b 421
b 423
b 425
b 427
b 429
b 431
b 433
b 435
b 437
b 439
b 441
b 443
b 445
r 5 6
x 4 42 46 43 20
w 1 3 fgate1 Aluminum
b 256
b 258
b 260
b 262
b 264
b 266
b 268
b 270
b 272
b 274
b 276
b 278
b 280
b 282
b 284
b 286
b 288
b 290
b 292
b 294
b 297
b 301
b 447
b 449
b 451
b 453
b 455
b 457
b 459
b 461
b 463
b 465
b 467
b 469
b 471
b 473
b 475
b 477
b 479
b 481
b 483
b 485
b 487
b 489
b 491
b 493
b 495
b 497
b 499
b 501
b 503
b 505
r 6 6
x 4 42 46 43 20
w 1 4 gate Aluminum
b 507
b 508
b 509
b 510
b 511
b 512
b 513
b 514
b 515
b 516
b 517
b 518
b 519
b 520
b 521
b 522
b 523
b 524
b 525
b 526
b 527
b 528
b 529
b 530
b 531
b 532
b 533
b 534
b 535
b 536
b 538
b 540
b 542
b 544
b 546
b 548
b 550
b 552
b 554
b 556
b 558
b 560
b 562
b 564
b 566
b 568
b 570
b 572
b 574
b 576
b 578
b 580
b 581
b 582
b 584
b 586
b 587
b 588
b 590
b 592
b 593
b 594
b 596
b 598
b 599
b 600
b 602
b 604
b 605
b 606
b 608
b 610
b 611
b 612
b 614
b 616
b 617
b 618
b 620
b 622
b 623
b 624
b 626
b 628
b 629
b 630
b 632
b 634
b 635
b 636
b 638
b 640
b 641
b 642
b 644
b 646
b 647
b 648
b 650
b 652
b 653
b 654
b 656
b 658
b 659
b 660
b 662
b 664
b 665
b 666
b 668
b 670
b 671
b 672
b 674
b 676
b 677
b 678
b 680
b 682
b 683
b 684
b 686
b 688
b 689
b 690
b 692
b 694
b 695
b 696
b 700
b 704
b 705
b 706
b 708
b 710
b 711
b 712
b 714
b 716
b 717
b 718
b 720
b 722
b 723
b 724
b 726
b 728
b 729
b 730
b 732
b 734
b 735
b 736
b 738
b 740
b 741
b 742
b 744
b 746
b 747
b 748
b 752
b 756
b 757
b 758
b 760
b 762
b 763
b 764
b 766
b 768
b 769
b 770
b 772
b 774
b 775
b 776
b 778
b 780
b 781
b 782
b 784
b 786
b 787
b 788
b 790
b 792
b 793
b 794
b 796
b 798
b 799
b 800
b 802
b 804
b 805
b 806
b 808
b 810
b 811
b 812
b 814
b 816
b 817
b 818
b 820
b 822
b 823
b 824
b 826
b 828
b 829
b 830
b 832
b 834
b 835
b 836
b 838
b 840
b 841
b 842
b 844
b 846
b 847
b 848
b 850
b 852
b 853
b 854
b 856
b 858
b 859
b 860
b 862
b 864
b 865
b 866
b 868
b 870
b 871
b 872
b 874
b 876
b 877
b 878
b 880
b 882
b 884
b 886
b 888
b 890
b 892
b 894
b 896
b 898
b 900
b 902
b 904
b 906
b 908
b 910
b 912
b 914
b 915
b 916
b 917
b 918
b 919
b 920
b 921
b 922
b 923
b 924
b 925
b 926
b 927
b 928
b 929
b 930
b 931
b 932
b 933
b 934
b 935
b 936
b 937
b 938
r 7 224
x 2 43 20
w oxide1 HfO2
b 296
b 298
b 300
b 302
b 304
b 306
b 308
b 310
b 312
b 314
b 316
b 318
b 320
b 322
b 324
b 326
b 328
b 330
b 333
b 337
b 368
b 369
b 372
b 373
b 376
b 378
b 380
b 382
b 384
b 386
b 388
b 390
b 392
b 394
b 396
b 398
b 400
b 402
b 405
b 409
b 448
b 450
b 452
b 454
b 456
b 458
b 460
b 462
b 464
b 466
b 468
b 470
b 472
b 474
b 476
b 478
b 480
b 482
b 484
b 486
b 488
b 490
b 492
b 494
b 496
b 498
b 500
b 502
b 504
b 506
b 537
b 539
b 541
b 543
b 545
b 547
b 549
b 551
b 553
b 555
b 557
b 559
b 561
b 563
b 565
b 567
b 569
b 571
b 573
b 575
b 577
b 579
b 583
b 585
b 589
b 591
b 595
b 597
b 601
b 603
b 607
b 609
b 613
b 615
b 619
b 621
b 625
b 627
b 631
b 633
b 637
b 639
b 643
b 645
b 649
b 651
b 655
b 657
b 661
b 663
b 667
b 669
b 673
b 675
b 679
b 681
b 685
b 687
b 691
b 693
b 698
b 702
b 749
b 750
b 753
b 754
b 759
b 761
b 765
b 767
b 771
b 773
b 777
b 779
b 783
b 785
b 789
b 791
b 795
b 797
b 801
b 803
b 807
b 809
b 813
b 815
b 819
b 821
b 825
b 827
b 831
b 833
b 837
b 839
b 843
b 845
b 849
b 851
b 855
b 857
b 861
b 863
b 867
b 869
b 873
b 875
b 879
b 881
b 883
b 885
b 887
b 889
b 891
b 893
b 895
b 897
b 899
b 901
b 903
b 905
b 907
b 909
b 911
b 913
b 939
b 941
b 943
b 945
b 947
b 949
b 951
b 953
b 955
b 957
b 959
b 961
b 963
b 965
b 967
b 969
b 971
b 973
b 975
b 977
b 979
b 981
b 983
b 985
b 987
b 989
b 991
b 993
b 995
b 997
b 999
b 1001
b 1003
b 1005
b 1007
b 1009
b 1011
b 1013
b 1015
b 1017
b 1019
b 1021
b 1023
b 1025
b 1027
b 1029
r 8 6
x 4 42 46 43 20
w 1 5 gate Aluminum
b 332
b 334
b 336
b 338
b 340
b 342
b 344
b 346
b 348
b 350
b 352
b 354
b 356
b 358
b 360
b 362
b 364
b 366
b 370
b 374
b 697
b 699
b 701
b 703
b 707
b 709
b 713
b 715
b 719
b 721
b 725
b 727
b 731
b 733
b 737
b 739
b 743
b 745
b 751
b 755
b 940
b 942
b 944
b 946
b 948
b 950
b 952
b 954
b 956
b 958
b 960
b 962
b 964
b 966
b 968
b 970
r 9 6
x 4 42 46 43 20
w 1 7 fgate2 Aluminum
b 404
b 406
b 408
b 410
b 412
b 414
b 416
b 418
b 420
b 422
b 424
b 426
b 428
b 430
b 432
b 434
b 436
b 438
b 440
b 442
b 444
b 446
b 972
b 974
b 976
b 978
b 980
b 982
b 984
b 986
b 988
b 990
b 992
b 994
b 996
b 998
b 1000
b 1002
b 1004
b 1006
b 1008
b 1010
b 1012
b 1014
b 1016
b 1018
b 1020
b 1022
b 1024
b 1026
b 1028
b 1030
s 34 513 -2 69 71 72 100 103 106 107 108 111 112 113 114 115 118 120 121 149 210 211 215 220 221 222 224 225 226 524 525 610 611 612 613
n 0 6 6 1 0 1 1 -0.80000000000000004 6430931.1672617365 1 1 0 0 0 0 0 1 0 0 0 1 0 0 0 0 0 0 0 0 0 0 0 0 0 0 0
n 1 6 6 1 0 1 1 -0.80000000000000004 6430931.1672617365 1 1 0 0 0 0 0 1 0 0 0 1 0 0 0 0 0 0 0 0 0 0 0 0 0 0 0
n 2 6 6 1 0 1 1 -0.80000000000000004 6430931.1672617365 1 1 0 0 0 0 0 1 0 0 0 1 0 0 0 0 0 0 0 0 0 0 0 0 0 0 0
n 3 6 6 1 0 1 1 -0.80000000000000004 6430931.1672617365 1 1 0 0 0 0 0 1 0 0 0 1 0 0 0 0 0 0 0 0 0 0 0 0 0 0 0
n 4 6 6 1 0 1 1 -0.80000000000000004 6430931.1672617365 1 1 0 0 0 0 0 1 0 0 0 1 0 0 0 0 0 0 0 0 0 0 0 0 0 0 0
n 5 6 6 1 0 1 1 -0.80000000000000004 6430931.1672617365 1 1 0 0 0 0 0 1 0 0 0 1 0 0 0 0 0 0 0 0 0 0 0 0 0 0 0
n 6 6 6 1 0 1 1 -0.80000000000000004 6430931.1672617365 1 1 0 0 0 0 0 1 0 0 0 1 0 0 0 0 0 0 0 0 0 0 0 0 0 0 0
n 7 6 6 1 0 1 1 -0.80000000000000004 6430931.1672617365 1 1 0 0 0 0 0 1 0 0 0 1 0 0 0 0 0 0 0 0 0 0 0 0 0 0 0
n 8 6 6 1 0 1 1 -0.80000000000000004 6430931.1672617365 1 1 0 0 0 0 0 1 0 0 0 1 0 0 0 0 0 0 0 0 0 0 0 0 0 0 0
n 9 6 6 1 0 1 1 -0.80000000000000004 6430931.1672617365 1 1 0 0 0 0 0 1 0 0 0 1 0 0 0 0 0 0 0 0 0 0 0 0 0 0 0
n 10 6 6 1 0 1 1 -0.80000000000000004 6430931.1672617365 1 1 0 0 0 0 0 1 0 0 0 1 0 0 0 0 0 0 0 0 0 0 0 0 0 0 0
n 11 6 6 1 0 1 1 -0.80000000000000004 6430931.1672617365 1 1 0 0 0 0 0 1 0 0 0 1 0 0 0 0 0 0 0 0 0 0 0 0 0 0 0
n 12 6 6 1 0 1 1 -0.80000000000000004 6430931.1672617365 1 1 0 0 0 0 0 1 0 0 0 1 0 0 0 0 0 0 0 0 0 0 0 0 0 0 0
n 13 6 6 1 0 1 1 -0.80000000000000004 6430931.1672617365 1 1 0 0 0 0 0 1 0 0 0 1 0 0 0 0 0 0 0 0 0 0 0 0 0 0 0
n 14 6 6 1 0 1 1 -0.80000000000000004 6430931.1672617365 1 1 0 0 0 0 0 1 0 0 0 1 0 0 0 0 0 0 0 0 0 0 0 0 0 0 0
n 15 6 6 1 0 1 1 -0.80000000000000004 6430931.1672617365 1 1 0 0 0 0 0 1 0 0 0 1 0 0 0 0 0 0 0 0 0 0 0 0 0 0 0
n 16 6 6 1 0 1 1 -0.80000000000000004 6430931.1672617365 1 1 0 0 0 0 0 1 0 0 0 1 0 0 0 0 0 0 0 0 0 0 0 0 0 0 0
n 17 6 6 1 0 1 1 -0.80000000000000004 6430931.1672617365 1 1 0 0 0 0 0 1 0 0 0 1 0 0 0 0 0 0 0 0 0 0 0 0 0 0 0
n 18 6 6 1 0 1 1 -0.80000000000000004 6430931.1672617365 1 1 0 0 0 0 0 1 0 0 0 1 0 0 0 0 0 0 0 0 0 0 0 0 0 0 0
n 19 6 6 1 0 1 1 -0.80000000000000004 6430931.1672617365 1 1 0 0 0 0 0 1 0 0 0 1 0 0 0 0 0 0 0 0 0 0 0 0 0 0 0
n 20 6 6 1 0 1 1 -0.80000000000000004 6430931.1672617365 1 1 0 0 0 0 0 1 0 0 0 1 0 0 0 0 0 0 0 0 0 0 0 0 0 0 0
n 21 6 6 1 0 1 1 -0.80000000000000004 6430931.1672617365 1 1 0 0 0 0 0 1 0 0 0 1 0 0 0 0 0 0 0 0 0 0 0 0 0 0 0
n 22 6 6 1 0 1 1 -0.80000000000000004 6430931.1672617365 1 1 0 0 0 0 0 1 0 0 0 1 0 0 0 0 0 0 0 0 0 0 0 0 0 0 0
n 23 6 6 1 0 1 1 -0.80000000000000004 6430931.1672617365 1 1 0 0 0 0 0 1 0 0 0 1 0 0 0 0 0 0 0 0 0 0 0 0 0 0 0
n 24 6 6 1 0 1 1 -0.80000000000000004 6430931.1672617365 1 1 0 0 0 0 0 1 0 0 0 1 0 0 0 0 0 0 0 0 0 0 0 0 0 0 0
n 25 6 6 1 0 1 1 -0.80000000000000004 6430931.1672617365 1 1 0 0 0 0 0 1 0 0 0 1 0 0 0 0 0 0 0 0 0 0 0 0 0 0 0
n 26 6 6 1 0 1 1 -0.80000000000000004 6430931.1672617365 1 1 0 0 0 0 0 1 0 0 0 1 0 0 0 0 0 0 0 0 0 0 0 0 0 0 0
n 27 6 6 1 0 1 1 -0.80000000000000004 6430931.1672617365 1 1 0 0 0 0 0 1 0 0 0 1 0 0 0 0 0 0 0 0 0 0 0 0 0 0 0
n 28 6 6 1 0 1 1 -0.80000000000000004 6430931.1672617365 1 1 0 0 0 0 0 1 0 0 0 1 0 0 0 0 0 0 0 0 0 0 0 0 0 0 0
n 29 6 6 1 0 1 1 -0.80000000000000004 6430931.1672617365 1 1 0 0 0 0 0 1 0 0 0 1 0 0 0 0 0 0 0 0 0 0 0 0 0 0 0
n 30 6 6 1 0 1 1 -0.80000000000000004 6430931.1672617365 1 1 0 0 0 0 0 1 0 0 0 1 0 0 0 0 0 0 0 0 0 0 0 0 0 0 0
n 31 6 6 1 0 1 1 -0.80000000000000004 6430931.1672617365 1 1 0 0 0 0 0 1 0 0 0 1 0 0 0 0 0 0 0 0 0 0 0 0 0 0 0
n 32 6 6 1 0 1 1 -0.80000000000000004 6430931.1672617365 1 1 0 0 0 0 0 1 0 0 0 1 0 0 0 0 0 0 0 0 0 0 0 0 0 0 0
n 33 6 6 1 0 1 1 -0.80000000000000004 6430931.1672617365 1 1 0 0 0 0 0 1 0 0 0 1 0 0 0 0 0 0 0 0 0 0 0 0 0 0 0
n 34 6 6 1 0 1 1 -0.80000000000000004 6430931.1672617365 1 1 0 0 0 0 0 1 0 0 0 1 0 0 0 0 0 0 0 0 0 0 0 0 0 0 0
n 35 6 6 1 0 1 1 -0.80000000000000004 6430931.1672617365 1 1 0 0 0 0 0 1 0 0 0 1 0 0 0 0 0 0 0 0 0 0 0 0 0 0 0
n 36 6 6 1 0 1 1 -0.80000000000000004 6430931.1672617365 1 1 0 0 0 0 0 1 0 0 0 1 0 0 0 0 0 0 0 0 0 0 0 0 0 0 0
n 37 6 6 1 0 1 1 -0.80000000000000004 6430931.1672617365 1 1 0 0 0 0 0 1 0 0 0 1 0 0 0 0 0 0 0 0 0 0 0 0 0 0 0
n 38 6 6 1 0 1 1 -0.80000000000000004 6430931.1672617365 1 1 0 0 0 0 0 1 0 0 0 1 0 0 0 0 0 0 0 0 0 0 0 0 0 0 0
n 39 6 6 1 0 1 1 -0.80000000000000004 6430931.1672617365 1 1 0 0 0 0 0 1 0 0 0 1 0 0 0 0 0 0 0 0 0 0 0 0 0 0 0
n 40 6 6 1 0 1 1 -0.80000000000000004 6430931.1672617365 1 1 0 0 0 0 0 1 0 0 0 1 0 0 0 0 0 0 0 0 0 0 0 0 0 0 0
n 41 6 6 1 0 1 1 -0.80000000000000004 6430931.1672617365 1 1 0 0 0 0 0 1 0 0 0 1 0 0 0 0 0 0 0 0 0 0 0 0 0 0 0
n 42 6 6 1 0 1 1 -0.80000000000000004 6430931.1672617365 1 1 0 0 0 0 0 1 0 0 0 1 0 0 0 0 0 0 0 0 0 0 0 0 0 0 0
n 43 6 6 1 0 1 1 -0.80000000000000004 6430931.1672617365 1 1 0 0 0 0 0 1 0 0 0 1 0 0 0 0 0 0 0 0 0 0 0 0 0 0 0
n 44 6 6 1 0 1 1 -0.80000000000000004 6430931.1672617365 1 1 0 0 0 0 0 1 0 0 0 1 0 0 0 0 0 0 0 0 0 0 0 0 0 0 0
n 45 6 6 1 0 1 1 -0.80000000000000004 6430931.1672617365 1 1 0 0 0 0 0 1 0 0 0 1 0 0 0 0 0 0 0 0 0 0 0 0 0 0 0
n 46 6 6 1 0 1 1 -0.80000000000000004 6430931.1672617365 1 1 0 0 0 0 0 1 0 0 0 1 0 0 0 0 0 0 0 0 0 0 0 0 0 0 0
n 47 6 6 1 0 1 1 -0.80000000000000004 6430931.1672617365 1 1 0 0 0 0 0 1 0 0 0 1 0 0 0 0 0 0 0 0 0 0 0 0 0 0 0
n 48 6 6 1 0 1 1 -0.80000000000000004 6430931.1672617365 1 1 0 0 0 0 0 1 0 0 0 1 0 0 0 0 0 0 0 0 0 0 0 0 0 0 0
n 49 6 6 1 0 1 1 -0.80000000000000004 6430931.1672617365 1 1 0 0 0 0 0 1 0 0 0 1 0 0 0 0 0 0 0 0 0 0 0 0 0 0 0
n 50 6 6 1 0 1 1 -0.80000000000000004 6430931.1672617365 1 1 0 0 0 0 0 1 0 0 0 1 0 0 0 0 0 0 0 0 0 0 0 0 0 0 0
n 51 6 6 1 0 1 1 -0.80000000000000004 6430931.1672617365 1 1 0 0 0 0 0 1 0 0 0 1 0 0 0 0 0 0 0 0 0 0 0 0 0 0 0
n 52 6 6 1 0 1 1 -0.80000000000000004 6430931.1672617365 1 1 0 0 0 0 0 1 0 0 0 1 0 0 0 0 0 0 0 0 0 0 0 0 0 0 0
n 53 6 6 1 0 1 1 -0.80000000000000004 6430931.1672617365 1 1 0 0 0 0 0 1 0 0 0 1 0 0 0 0 0 0 0 0 0 0 0 0 0 0 0
n 54 6 6 1 0 1 1 -0.80000000000000004 6436409.2727376763 1 1 0 0 0 0 0 1 0 3873.6055144766815 3873.6055144766815 1 0 0 0 0 0 0 0 0 0 0 0 0 0 0 0
n 55 6 6 1 0 1 1 -0.80000000000000004 6442551.9838051666 1 1 0 0 0 0 0 1 0 -6.7559461314337364e-13 11620.816543430044 1 0 0 0 0 0 0 0 0 0 0 0 0 0 0 0
n 56 6 6 1 0 1 1 -0.80000000000000004 6442551.9838051666 1 1 0 0 0 0 0 1 0 -6.7559461314337364e-13 11620.816543430044 1 0 0 0 0 0 0 0 0 0 0 0 0 0 0 0
n 57 6 6 1 0 1 1 -0.80000000000000004 6442551.9838051666 1 1 0 0 0 0 0 1 0 -6.7559461314337364e-13 11620.816543430044 1 0 0 0 0 0 0 0 0 0 0 0 0 0 0 0
n 58 6 6 1 0 1 1 -0.80000000000000004 6442551.9838051666 1 1 0 0 0 0 0 1 0 -6.7559461314337364e-13 11620.816543430044 1 0 0 0 0 0 0 0 0 0 0 0 0 0 0 0
n 59 6 6 1 0 1 1 -0.80000000000000004 6442551.9838051666 1 1 0 0 0 0 0 1 0 -6.7559461314337364e-13 11620.816543430044 1 0 0 0 0 0 0 0 0 0 0 0 0 0 0 0
n 60 6 6 1 0 1 1 -0.80000000000000004 6442551.9838051666 1 1 0 0 0 0 0 1 0 -6.7559461314337364e-13 11620.816543430044 1 0 0 0 0 0 0 0 0 0 0 0 0 0 0 0
n 61 6 6 1 0 1 1 -0.80000000000000004 6442551.9838051666 1 1 0 0 0 0 0 1 0 -6.7559461314337364e-13 11620.816543430044 1 0 0 0 0 0 0 0 0 0 0 0 0 0 0 0
n 62 6 6 1 0 1 1 -0.80000000000000004 6442551.9838051666 1 1 0 0 0 0 0 1 0 -6.7559461314337364e-13 11620.816543430044 1 0 0 0 0 0 0 0 0 0 0 0 0 0 0 0
n 63 6 6 1 0 1 1 -0.80000000000000004 6442551.9838051666 1 1 0 0 0 0 0 1 0 1.0682088783472028e-12 11620.816543430044 1 0 0 0 0 0 0 0 0 0 0 0 0 0 0 0
n 64 6 6 1 0 1 1 -0.80000000000000004 6442551.9838051666 1 1 0 0 0 0 0 1 0 -6.7559461314337364e-13 11620.816543430044 1 0 0 0 0 0 0 0 0 0 0 0 0 0 0 0
n 65 6 6 1 0 1 1 -0.80000000000000004 6442551.9838051666 1 1 0 0 0 0 0 1 0 0 11620.816543430044 1 0 0 0 0 0 0 0 0 0 0 0 0 0 0 0
n 66 6 6 1 0 1 1 -0.80000000000000004 6442551.9838051666 1 1 0 0 0 0 0 1 0 -6.7559461314337364e-13 11620.816543430044 1 0 0 0 0 0 0 0 0 0 0 0 0 0 0 0
n 67 6 6 1 0 1 1 -0.80000000000000004 6442551.9838051666 1 1 0 0 0 0 0 1 0 -9.0135564080073127e-13 11620.816543430044 1 0 0 0 0 0 0 0 0 0 0 0 0 0 0 0
n 68 6 6 1 0 1 1 -0.80000000000000004 6442551.9838051666 1 1 0 0 0 0 0 1 0 -9.0135564080073127e-13 11620.816543430044 1 0 0 0 0 0 0 0 0 0 0 0 0 0 0 0
n 69 6 6 1 0 1 1 -0.80000000000000004 6442551.9838051666 1 1 0 0 0 0 0 1 0 0 11620.816543430044 1 0 0 0 0 0 0 0 0 0 0 0 0 0 0 0
n 70 6 6 1 0 1 1 -0.80000000000000004 6442551.9838051666 1 1 0 0 0 0 0 1 0 -9.0135564080073127e-13 11620.816543430044 1 0 0 0 0 0 0 0 0 0 0 0 0 0 0 0
n 71 6 6 1 0 1 1 -0.80000000000000004 6442551.9838051666 1 1 0 0 0 0 0 1 0 -9.0135564080073127e-13 11620.816543430044 1 0 0 0 0 0 0 0 0 0 0 0 0 0 0 0
n 72 6 6 1 0 1 1 -0.80000000000000004 6442551.9838051666 1 1 0 0 0 0 0 1 0 0 11620.816543430044 1 0 0 0 0 0 0 0 0 0 0 0 0 0 0 0
n 73 6 6 1 0 1 1 -0.80000000000000004 6442551.9838051666 1 1 0 0 0 0 0 1 0 -9.0135564080073127e-13 11620.816543430044 1 0 0 0 0 0 0 0 0 0 0 0 0 0 0 0
n 74 6 6 1 0 1 1 -0.80000000000000004 6442551.9838051666 1 1 0 0 0 0 0 1 0 0 11620.816543430044 1 0 0 0 0 0 0 0 0 0 0 0 0 0 0 0
n 75 6 6 1 0 1 1 -0.80000000000000004 6440242.1561241969 1 1 0 0 0 0 0 1 0 -5164.8073526355747 7747.211028953363 1 0 0 0 0 0 0 0 0 0 0 0 0 0 0 0
n 76 6 6 1 0 1 1 -0.80000000000000004 6430931.1672617365 1 1 0 0 0 0 0 1 0 0 0 1 0 0 0 0 0 0 0 0 0 0 0 0 0 0 0
n 77 6 6 1 0 1 1 -0.80000000000000004 6430931.1672617365 1 1 0 0 0 0 0 1 0 0 0 1 0 0 0 0 0 0 0 0 0 0 0 0 0 0 0
n 78 6 6 1 0 1 1 -0.80000000000000004 6430931.1672617365 1 1 0 0 0 0 0 1 0 0 0 1 0 0 0 0 0 0 0 0 0 0 0 0 0 0 0
n 79 6 6 1 0 1 1 -0.80000000000000004 6430931.1672617365 1 1 0 0 0 0 0 1 0 0 0 1 0 0 0 0 0 0 0 0 0 0 0 0 0 0 0
n 80 6 6 1 0 1 1 -0.80000000000000004 6430931.1672617365 1 1 0 0 0 0 0 1 0 0 0 1 0 0 0 0 0 0 0 0 0 0 0 0 0 0 0
n 81 6 6 1 0 1 1 -0.80000000000000004 6430931.1672617365 1 1 0 0 0 0 0 1 0 0 0 1 0 0 0 0 0 0 0 0 0 0 0 0 0 0 0
n 82 6 6 1 0 1 1 -0.80000000000000004 6437387.1764525305 1 1 0 0 0 0 0 1 0 5164.8073526355747 3873.6055144766815 1 0 0 0 0 0 0 0 0 0 0 0 0 0 0 0
n 83 6 6 1 0 1 1 -0.80000000000000004 6442551.9838051666 1 1 0 0 0 0 0 1 0 0 11620.816543430044 1 0 0 0 0 0 0 0 0 0 0 0 0 0 0 0
n 84 6 6 1 0 1 1 -0.80000000000000004 6442551.9838051666 1 1 0 0 0 0 0 1 0 -9.0135564080073127e-13 11620.816543430044 1 0 0 0 0 0 0 0 0 0 0 0 0 0 0 0
n 85 6 6 1 0 1 1 -0.80000000000000004 6442551.9838051666 1 1 0 0 0 0 0 1 0 0 11620.816543430044 1 0 0 0 0 0 0 0 0 0 0 0 0 0 0 0
n 86 6 6 1 0 1 1 -0.80000000000000004 6442551.9838051666 1 1 0 0 0 0 0 1 0 -9.0135564080073127e-13 11620.816543430044 1 0 0 0 0 0 0 0 0 0 0 0 0 0 0 0
n 87 6 6 1 0 1 1 -0.80000000000000004 6442551.9838051666 1 1 0 0 0 0 0 1 0 -9.0135564080073127e-13 11620.816543430044 1 0 0 0 0 0 0 0 0 0 0 0 0 0 0 0
n 88 6 6 1 0 1 1 -0.80000000000000004 6442551.9838051666 1 1 0 0 0 0 0 1 0 0 11620.816543430044 1 0 0 0 0 0 0 0 0 0 0 0 0 0 0 0
n 89 6 6 1 0 1 1 -0.80000000000000004 6442551.9838051666 1 1 0 0 0 0 0 1 0 -9.0135564080073127e-13 11620.816543430044 1 0 0 0 0 0 0 0 0 0 0 0 0 0 0 0
n 90 6 6 1 0 1 1 -0.80000000000000004 6442551.9838051666 1 1 0 0 0 0 0 1 0 -9.0135564080073127e-13 11620.816543430044 1 0 0 0 0 0 0 0 0 0 0 0 0 0 0 0
n 91 6 6 1 0 1 1 -0.80000000000000004 6442551.9838051666 1 1 0 0 0 0 0 1 0 -6.7559461314337364e-13 11620.816543430044 1 0 0 0 0 0 0 0 0 0 0 0 0 0 0 0
n 92 6 6 1 0 1 1 -0.80000000000000004 6442551.9838051666 1 1 0 0 0 0 0 1 0 0 11620.816543430044 1 0 0 0 0 0 0 0 0 0 0 0 0 0 0 0
n 93 6 6 1 0 1 1 -0.80000000000000004 6442551.9838051666 1 1 0 0 0 0 0 1 0 -6.7559461314337364e-13 11620.816543430044 1 0 0 0 0 0 0 0 0 0 0 0 0 0 0 0
n 94 6 6 1 0 1 1 -0.80000000000000004 6442551.9838051666 1 1 0 0 0 0 0 1 0 1.0682088783472028e-12 11620.816543430044 1 0 0 0 0 0 0 0 0 0 0 0 0 0 0 0
n 95 6 6 1 0 1 1 -0.80000000000000004 6442551.9838051666 1 1 0 0 0 0 0 1 0 -6.7559461314337364e-13 11620.816543430044 1 0 0 0 0 0 0 0 0 0 0 0 0 0 0 0
n 96 6 6 1 0 1 1 -0.80000000000000004 6442551.9838051666 1 1 0 0 0 0 0 1 0 -6.7559461314337364e-13 11620.816543430044 1 0 0 0 0 0 0 0 0 0 0 0 0 0 0 0
n 97 6 6 1 0 1 1 -0.80000000000000004 6442551.9838051666 1 1 0 0 0 0 0 1 0 -6.7559461314337364e-13 11620.816543430044 1 0 0 0 0 0 0 0 0 0 0 0 0 0 0 0
n 98 6 6 1 0 1 1 -0.80000000000000004 6442551.9838051666 1 1 0 0 0 0 0 1 0 -6.7559461314337364e-13 11620.816543430044 1 0 0 0 0 0 0 0 0 0 0 0 0 0 0 0
n 99 6 6 1 0 1 1 -0.80000000000000004 6442551.9838051666 1 1 0 0 0 0 0 1 0 -6.7559461314337364e-13 11620.816543430044 1 0 0 0 0 0 0 0 0 0 0 0 0 0 0 0
n 100 6 6 1 0 1 1 -0.80000000000000004 6442551.9838051666 1 1 0 0 0 0 0 1 0 -6.7559461314337364e-13 11620.816543430044 1 0 0 0 0 0 0 0 0 0 0 0 0 0 0 0
n 101 6 6 1 0 1 1 -0.80000000000000004 6442551.9838051666 1 1 0 0 0 0 0 1 0 -6.7559461314337364e-13 11620.816543430044 1 0 0 0 0 0 0 0 0 0 0 0 0 0 0 0
n 102 6 6 1 0 1 1 -0.80000000000000004 6442551.9838051666 1 1 0 0 0 0 0 1 0 -6.7559461314337364e-13 11620.816543430044 1 0 0 0 0 0 0 0 0 0 0 0 0 0 0 0
n 103 6 6 1 0 1 1 -0.80000000000000004 6439592.8125346433 1 1 0 0 0 0 0 1 0 -3873.6055144766815 7747.211028953363 1 0 0 0 0 0 0 0 0 0 0 0 0 0 0 0
n 104 6 6 1 0 1 1 -0.80000000000000004 6430931.1672617365 1 1 0 0 0 0 0 1 0 0 0 1 0 0 0 0 0 0 0 0 0 0 0 0 0 0 0
n 105 6 6 1 0 1 1 -0.80000000000000004 6430931.1672617365 1 1 0 0 0 0 0 1 0 0 0 1 0 0 0 0 0 0 0 0 0 0 0 0 0 0 0
n 106 6 6 1 0 1 1 -0.80000000000000004 6430931.1672617365 1 1 0 0 0 0 0 1 0 0 0 1 0 0 0 0 0 0 0 0 0 0 0 0 0 0 0
n 107 6 6 1 0 1 1 -0.80000000000000004 6442551.9838051666 1 1 0 0 0 0 0 1 0 11620.816543430044 0 1 0 0 0 0 0 0 0 0 0 0 0 0 0 0 0
n 108 6 6 1 0 1 1 -0.8471980830000001 6671735.0772446105 1 1 0 0 0 0 0 1 0 11620.816543430044 11620.816543430044 1 0 0 0 0 0 0 0 0 0 0 0 0 0 0 0
n 108 224 7 1 0 1 1 -0.8471980830000001 6674643.2735052807 1 1 0 0 0 -0.13 5.5700000000000003 1 0 -13677.221836215751 -13677.221836215751 1 0 0 0 0 0 0 0 0 0 0 0 0 0 0 0
n 109 6 6 1 0 1 1 -0.8471980830000001 6678542.393952895 1 1 0 0 0 0 0 1 0 -1.3511892312110221e-12 23241.633086860089 1 0 0 0 0 0 0 0 0 0 0 0 0 0 0 0
n 109 224 7 1 0 1 1 -0.8471980830000001 6692893.5656846073 1 1 0 0 0 -0.13 5.5700000000000003 1 0 -9116.2660463500724 -36470.709718781574 1 0 0 0 0 0 0 0 0 0 0 0 0 0 0 0
n 110 6 6 1 0 1 1 -0.8471980830000001 6678542.393952895 1 1 0 0 0 0 0 1 0 -1.3511892312110221e-12 23241.633086860089 1 0 0 0 0 0 0 0 0 0 0 0 0 0 0 0
n 110 224 7 1 0 1 1 -0.8471980830000001 6719403.1532454174 1 1 0 0 0 -0.13 5.5700000000000003 1 0 -8793.1876730487966 -63496.42933680227 1 0 0 0 0 0 0 0 0 0 0 0 0 0 0 0
n 111 6 6 1 0 1 1 -0.8471980830000001 6678542.393952895 1 1 0 0 0 0 0 1 0 -1.3511892312110221e-12 23241.633086860089 1 0 0 0 0 0 0 0 0 0 0 0 0 0 0 0
n 111 224 7 1 0 1 1 -0.8471980830000001 6744210.783241001 1 1 0 0 0 -0.13 5.5700000000000003 1 0 -7509.5155435550423 -88592.320472668653 1 0 0 0 0 0 0 0 0 0 0 0 0 0 0 0
n 112 6 6 1 0 1 1 -0.8471980830000001 6678542.393952895 1 1 0 0 0 0 0 1 0 -1.3511892312110221e-12 23241.633086860089 1 0 0 0 0 0 0 0 0 0 0 0 0 0 0 0
n 112 224 7 1 0 1 1 -0.8471980830000001 6763850.9161465429 1 1 0 0 0 -0.13 5.5700000000000003 1 0 -4831.2384420846956 -108442.58991322649 1 0 0 0 0 0 0 0 0 0 0 0 0 0 0 0
n 113 6 6 1 0 1 1 -0.8471980830000001 6678542.393952895 1 1 0 0 0 0 0 1 0 -1.3511892312110221e-12 23241.633086860089 1 0 0 0 0 0 0 0 0 0 0 0 0 0 0 0
n 113 224 7 1 0 1 1 -0.8471980830000001 6776070.1742474278 1 1 0 0 0 -0.13 5.5700000000000003 1 0 -2635.5846825124499 -120740.65167687931 1 0 0 0 0 0 0 0 0 0 0 0 0 0 0 0
n 114 6 6 1 0 1 1 -0.8471980830000001 6678542.393952895 1 1 0 0 0 0 0 1 0 -1.3511892312110221e-12 23241.633086860089 1 0 0 0 0 0 0 0 0 0 0 0 0 0 0 0
n 114 224 7 1 0 1 1 -0.8471980830000001 6782523.3758629188 1 1 0 0 0 -0.13 5.5700000000000003 1 0 -1205.0866170252989 -127216.9072699118 1 0 0 0 0 0 0 0 0 0 0 0 0 0 0 0
n 115 6 6 1 0 1 1 -0.8471980830000001 6678542.393952895 1 1 0 0 0 0 0 1 0 -1.3511892312110221e-12 23241.633086860089 1 0 0 0 0 0 0 0 0 0 0 0 0 0 0 0
n 115 224 7 1 0 1 1 -0.8471980830000001 6785180.2732796902 1 1 0 0 0 -0.13 5.5700000000000003 1 0 -252.18705111117885 -129879.26767719559 1 0 0 0 0 0 0 0 0 0 0 0 0 0 0 0
n 116 6 6 1 0 1 1 -0.8471980830000001 6678542.393952895 1 1 0 0 0 0 0 1 0 -1.3511892312110221e-12 23241.633086860089 1 0 0 0 0 0 0 0 0 0 0 0 0 0 0 0
n 116 224 7 1 0 1 1 -0.8471980830000001 6785496.7524845432 1 1 0 0 0 -0.13 5.5700000000000003 1 0 376.38828322340447 -130195.44797856607 1 0 0 0 0 0 0 0 0 0 0 0 0 0 0 0
n 117 6 6 1 0 1 1 -0.8471980830000001 6678542.393952895 1 1 0 0 0 0 0 1 0 2.1364177616186805e-12 23241.633086860089 1 0 0 0 0 0 0 0 0 0 0 0 0 0 0 0
n 117 224 7 1 0 1 1 -0.8471980830000001 6784063.7535423636 1 1 0 0 0 -0.13 5.5700000000000003 1 0 1060.4334976100579 -128758.62582939684 1 0 0 0 0 0 0 0 0 0 0 0 0 0 0 0
n 118 6 6 1 0 1 1 -0.8471980830000001 6678542.393952895 1 1 0 0 0 0 0 1 0 -1.3511892312110221e-12 23241.633086860089 1 0 0 0 0 0 0 0 0 0 0 0 0 0 0 0
n 118 224 7 1 0 1 1 -0.8471980830000001 6779589.3333639 1 1 0 0 0 -0.13 5.5700000000000003 1 0 2371.8192489591893 -124265.93954582335 1 0 0 0 0 0 0 0 0 0 0 0 0 0 0 0
n 119 6 6 1 0 1 1 -0.8471980830000001 6678542.393952895 1 1 0 0 0 0 0 1 0 0 23241.633086860089 1 0 0 0 0 0 0 0 0 0 0 0 0 0 0 0
n 119 224 7 1 0 1 1 -0.8471980830000001 6770591.809656146 1 1 0 0 0 -0.13 5.5700000000000003 1 0 4311.9139725682062 -115210.38719844363 1 0 0 0 0 0 0 0 0 0 0 0 0 0 0 0
n 120 6 6 1 0 1 1 -0.8471980830000001 6678542.393952895 1 1 0 0 0 0 0 1 0 -1.3511892312110221e-12 23241.633086860089 1 0 0 0 0 0 0 0 0 0 0 0 0 0 0 0
n 120 224 7 1 0 1 1 -0.8471980830000001 6758253.730280539 1 1 0 0 0 -0.13 5.5700000000000003 1 0 6103.4691765534199 -102771.89102534774 1 0 0 0 0 0 0 0 0 0 0 0 0 0 0 0
n 121 6 6 1 0 1 1 -0.8471980830000001 6678542.393952895 1 1 0 0 0 0 0 1 0 -1.8027112816014625e-12 23241.633086860089 1 0 0 0 0 0 0 0 0 0 0 0 0 0 0 0
n 121 224 7 1 0 1 1 -0.8471980830000001 6746330.9282981344 1 1 0 0 0 -0.13 5.5700000000000003 1 0 7012.6463139252164 -90759.650423792395 1 0 0 0 0 0 0 0 0 0 0 0 0 0 0 0
n 122 6 6 1 0 1 1 -0.8471980830000001 6678542.393952895 1 1 0 0 0 0 0 1 0 -1.8027112816014625e-12 23241.633086860089 1 0 0 0 0 0 0 0 0 0 0 0 0 0 0 0
n 122 224 7 1 0 1 1 -0.8471980830000001 6733008.5947151054 1 1 0 0 0 -0.13 5.5700000000000003 1 0 7426.7528130542414 -77352.122454101031 1 0 0 0 0 0 0 0 0 0 0 0 0 0 0 0
n 123 6 6 1 0 1 1 -0.8471980830000001 6678542.393952895 1 1 0 0 0 0 0 1 0 0 23241.633086860089 1 0 0 0 0 0 0 0 0 0 0 0 0 0 0 0
n 123 224 7 1 0 1 1 -0.8471980830000001 6719124.4136829749 1 1 0 0 0 -0.13 5.5700000000000003 1 0 7499.4623410029526 -63381.51744387966 1 0 0 0 0 0 0 0 0 0 0 0 0 0 0 0
n 124 6 6 1 0 1 1 -0.8471980830000001 6678542.393952895 1 1 0 0 0 0 0 1 0 -1.8027112816014625e-12 23241.633086860089 1 0 0 0 0 0 0 0 0 0 0 0 0 0 0 0
n 124 224 7 1 0 1 1 -0.8471980830000001 6705235.1567083336 1 1 0 0 0 -0.13 5.5700000000000003 1 0 7398.225553266263 -49383.298577611276 1 0 0 0 0 0 0 0 0 0 0 0 0 0 0 0
n 125 6 6 1 0 1 1 -0.8471980830000001 6678542.393952895 1 1 0 0 0 0 0 1 0 -1.8027112816014625e-12 23241.633086860089 1 0 0 0 0 0 0 0 0 0 0 0 0 0 0 0
n 125 224 7 1 0 1 1 -0.8471980830000001 6691637.373618613 1 1 0 0 0 -0.13 5.5700000000000003 1 0 7245.8970011204019 -35606.830837978581 1 0 0 0 0 0 0 0 0 0 0 0 0 0 0 0
n 126 6 6 1 0 1 1 -0.8471980830000001 6678542.393952895 1 1 0 0 0 0 0 1 0 0 23241.633086860089 1 0 0 0 0 0 0 0 0 0 0 0 0 0 0 0
n 126 224 7 1 0 1 1 -0.8471980830000001 6678520.0947189592 1 1 0 0 0 -0.13 5.5700000000000003 1 0 7115.7469889333997 -22102.117724650045 1 0 0 0 0 0 0 0 0 0 0 0 0 0 0 0
n 127 6 6 1 0 1 1 -0.8471980830000001 6678542.393952895 1 1 0 0 0 0 0 1 0 -1.8027112816014625e-12 23241.633086860089 1 0 0 0 0 0 0 0 0 0 0 0 0 0 0 0
n 127 224 7 1 0 1 1 -0.8471980830000001 6666576.6063011168 1 1 0 0 0 -0.13 5.5700000000000003 1 0 7043.9648004234568 -8804.9560005293224 1 0 0 0 0 0 0 0 0 0 0 0 0 0 0 0
n 128 6 6 1 0 1 1 -0.8471980830000001 249803.32308183517 1 1 0 0 0 0 0 1 0 -10329.614705271149 23241.633086860089 1 0 0 0 0 0 0 0 0 0 0 0 0 0 0 0
n 128 224 7 1 0 1 1 -0.8471980830000001 224369.59645656997 1 1 0 0 0 -0.13 5.5700000000000003 1 0 0 0 1 0 0 0 0 0 0 0 0 0 0 0 0 0 0 0
n 128 6 8 1 0 1 1 -0.8471980830000001 669993.7350845444 1 1 0 0 0 0 0 1 0 -629307.76800000004 -4.3655745699999998e-11 1 0 0 0 0 0 0 0 0 0 0 0 0 0 0 0
n 129 6 6 1 0 1 1 -0.80000000000000004 12912.018381588938 1 1 0 0 0 0 0 1 0 -10329.614705271149 7747.211028953363 1 0 0 0 0 0 0 0 0 0 0 0 0 0 0 0
n 129 6 8 1 0 1 1 -0.80000000000000004 209769.25599999999 1 1 0 0 0 0 0 1 0 -209769.25599999999 0 1 0 0 0 0 0 0 0 0 0 0 0 0 0 0 0
n 130 6 6 1 0 1 1 -0.80000000000000004 0 1 1 0 0 0 0 0 1 0 0 0 1 0 0 0 0 0 0 0 0 0 0 0 0 0 0 0
n 130 6 8 1 0 1 1 -0.80000000000000004 0 1 1 0 0 0 0 0 1 0 0 0 1 0 0 0 0 0 0 0 0 0 0 0 0 0 0 0
n 131 6 6 1 0 1 1 -0.80000000000000004 0 1 1 0 0 0 0 0 1 0 0 0 1 0 0 0 0 0 0 0 0 0 0 0 0 0 0 0
n 131 6 8 1 0 1 1 -0.80000000000000004 0 1 1 0 0 0 0 0 1 0 0 0 1 0 0 0 0 0 0 0 0 0 0 0 0 0 0 0
n 132 6 6 1 0 1 1 -0.80000000000000004 0 1 1 0 0 0 0 0 1 0 0 0 1 0 0 0 0 0 0 0 0 0 0 0 0 0 0 0
n 132 6 8 1 0 1 1 -0.80000000000000004 0 1 1 0 0 0 0 0 1 0 0 0 1 0 0 0 0 0 0 0 0 0 0 0 0 0 0 0
n 133 6 6 1 0 1 1 -0.80000000000000004 0 1 1 0 0 0 0 0 1 0 0 0 1 0 0 0 0 0 0 0 0 0 0 0 0 0 0 0
n 133 6 8 1 0 1 1 -0.80000000000000004 0 1 1 0 0 0 0 0 1 0 0 0 1 0 0 0 0 0 0 0 0 0 0 0 0 0 0 0
n 134 6 6 1 0 1 1 -0.80000000000000004 0 1 1 0 0 0 0 0 1 0 0 0 1 0 0 0 0 0 0 0 0 0 0 0 0 0 0 0
n 134 6 8 1 0 1 1 -0.80000000000000004 0 1 1 0 0 0 0 0 1 0 0 0 1 0 0 0 0 0 0 0 0 0 0 0 0 0 0 0
n 135 6 6 1 0 1 1 -0.80000000000000004 10329.614705271149 1 1 0 0 0 0 0 1 0 10329.614705271149 0 1 0 0 0 0 0 0 0 0 0 0 0 0 0 0 0
n 135 6 8 1 0 1 1 -0.80000000000000004 419538.51199999999 1 1 0 0 0 0 0 1 0 419538.51199999999 2.9103830499999999e-11 1 0 0 0 0 0 0 0 0 0 0 0 0 0 0 0
n 136 6 6 1 0 1 1 -0.8471980830000001 242991.57418149101 1 1 0 0 0 0 0 1 0 10329.614705271149 15494.422057906726 1 0 0 0 0 0 0 0 0 0 0 0 0 0 0 0
n 136 224 7 1 0 1 1 -0.8471980830000001 237807.07918408408 1 1 0 0 0 -0.13 5.5700000000000003 1 0 -11394.962560236441 -7121.851612458463 1 0 0 0 0 0 0 0 0 0 0 0 0 0 0 0
n 136 6 8 1 0 1 1 -0.8471980830000001 669993.7350845444 1 1 0 0 0 0 0 1 0 629307.76800000004 0 1 0 0 0 0 0 0 0 0 0 0 0 0 0 0 0
n 137 6 6 1 0 1 1 -0.8471980830000001 6678542.393952895 1 1 0 0 0 0 0 1 0 0 23241.633086860089 1 0 0 0 0 0 0 0 0 0 0 0 0 0 0 0
n 137 224 7 1 0 1 1 -0.8471980830000001 6675823.0944017945 1 1 0 0 0 -0.13 5.5700000000000003 1 0 -7667.7678998536667 -19036.058125393407 1 0 0 0 0 0 0 0 0 0 0 0 0 0 0 0
n 138 6 6 1 0 1 1 -0.8471980830000001 6678542.393952895 1 1 0 0 0 0 0 1 0 -1.8027112816014625e-12 23241.633086860089 1 0 0 0 0 0 0 0 0 0 0 0 0 0 0 0
n 138 224 7 1 0 1 1 -0.8471980830000001 6689689.4974229392 1 1 0 0 0 -0.13 5.5700000000000003 1 0 -7796.1494079729164 -33493.36142328097 1 0 0 0 0 0 0 0 0 0 0 0 0 0 0 0
n 139 6 6 1 0 1 1 -0.8471980830000001 6678542.393952895 1 1 0 0 0 0 0 1 0 0 23241.633086860089 1 0 0 0 0 0 0 0 0 0 0 0 0 0 0 0
n 139 224 7 1 0 1 1 -0.8471980830000001 6704154.6561210295 1 1 0 0 0 -0.13 5.5700000000000003 1 0 -7944.1824659289359 -48203.662193675977 1 0 0 0 0 0 0 0 0 0 0 0 0 0 0 0
n 140 6 6 1 0 1 1 -0.8471980830000001 6678542.393952895 1 1 0 0 0 0 0 1 0 -1.8027112816014625e-12 23241.633086860089 1 0 0 0 0 0 0 0 0 0 0 0 0 0 0 0
n 140 224 7 1 0 1 1 -0.8471980830000001 6718965.9234349579 1 1 0 0 0 -0.13 5.5700000000000003 1 0 -8035.4318394254606 -63156.035391165082 1 0 0 0 0 0 0 0 0 0 0 0 0 0 0 0
n 141 6 6 1 0 1 1 -0.8471980830000001 6678542.393952895 1 1 0 0 0 0 0 1 0 -1.8027112816014625e-12 23241.633086860089 1 0 0 0 0 0 0 0 0 0 0 0 0 0 0 0
n 141 224 7 1 0 1 1 -0.8471980830000001 6733866.7909334945 1 1 0 0 0 -0.13 5.5700000000000003 1 0 -7941.3229887693269 -78163.651812213997 1 0 0 0 0 0 0 0 0 0 0 0 0 0 0 0
n 142 6 6 1 0 1 1 -0.8471980830000001 6678542.393952895 1 1 0 0 0 0 0 1 0 0 23241.633086860089 1 0 0 0 0 0 0 0 0 0 0 0 0 0 0 0
n 142 224 7 1 0 1 1 -0.8471980830000001 6748371.4458613181 1 1 0 0 0 -0.13 5.5700000000000003 1 0 -7486.1107114315892 -92769.124865927268 1 0 0 0 0 0 0 0 0 0 0 0 0 0 0 0
n 143 6 6 1 0 1 1 -0.8471980830000001 6678542.393952895 1 1 0 0 0 0 0 1 0 -1.8027112816014625e-12 23241.633086860089 1 0 0 0 0 0 0 0 0 0 0 0 0 0 0 0
n 143 224 7 1 0 1 1 -0.8471980830000001 6761694.370357329 1 1 0 0 0 -0.13 5.5700000000000003 1 0 -6508.1684887472393 -106194.36840680019 1 0 0 0 0 0 0 0 0 0 0 0 0 0 0 0
n 144 6 6 1 0 1 1 -0.8471980830000001 6678542.393952895 1 1 0 0 0 0 0 1 0 -1.8027112816014625e-12 23241.633086860089 1 0 0 0 0 0 0 0 0 0 0 0 0 0 0 0
n 144 224 7 1 0 1 1 -0.8471980830000001 6774312.82760162 1 1 0 0 0 -0.13 5.5700000000000003 1 0 -4593.7956163043864 -118923.37463650075 1 0 0 0 0 0 0 0 0 0 0 0 0 0 0 0
n 145 6 6 1 0 1 1 -0.8471980830000001 6678542.393952895 1 1 0 0 0 0 0 1 0 -1.3511892312110221e-12 23241.633086860089 1 0 0 0 0 0 0 0 0 0 0 0 0 0 0 0
n 145 224 7 1 0 1 1 -0.8471980830000001 6785961.4041043315 1 1 0 0 0 -0.13 5.5700000000000003 1 0 -2525.2719096423407 -130636.23803973844 1 0 0 0 0 0 0 0 0 0 0 0 0 0 0 0
n 146 6 6 1 0 1 1 -0.8471980830000001 6678542.393952895 1 1 0 0 0 0 0 1 0 0 23241.633086860089 1 0 0 0 0 0 0 0 0 0 0 0 0 0 0 0
n 146 224 7 1 0 1 1 -0.8471980830000001 6792119.7844605921 1 1 0 0 0 -0.13 5.5700000000000003 1 0 -1127.595037137884 -136814.37655638607 1 0 0 0 0 0 0 0 0 0 0 0 0 0 0 0
n 147 6 6 1 0 1 1 -0.8471980830000001 6678542.393952895 1 1 0 0 0 0 0 1 0 -1.3511892312110221e-12 23241.633086860089 1 0 0 0 0 0 0 0 0 0 0 0 0 0 0 0
n 147 224 7 1 0 1 1 -0.8471980830000001 6794569.8785839891 1 1 0 0 0 -0.13 5.5700000000000003 1 0 -397.96476656691897 -139268.54896421012 1 0 0 0 0 0 0 0 0 0 0 0 0 0 0 0
n 148 6 6 1 0 1 1 -0.8471980830000001 6678542.393952895 1 1 0 0 0 0 0 1 0 2.1364177616186805e-12 23241.633086860089 1 0 0 0 0 0 0 0 0 0 0 0 0 0 0 0
n 148 224 7 1 0 1 1 -0.8471980830000001 6794694.4730785396 1 1 0 0 0 -0.13 5.5700000000000003 1 0 273.06905264750316 -139393.44482438048 1 0 0 0 0 0 0 0 0 0 0 0 0 0 0 0
n 149 6 6 1 0 1 1 -0.8471980830000001 6678542.393952895 1 1 0 0 0 0 0 1 0 -1.3511892312110221e-12 23241.633086860089 1 0 0 0 0 0 0 0 0 0 0 0 0 0 0 0
n 149 224 7 1 0 1 1 -0.8471980830000001 6792861.9642712111 1 1 0 0 0 -0.13 5.5700000000000003 1 0 1292.1725161405698 -137555.13423642996 1 0 0 0 0 0 0 0 0 0 0 0 0 0 0 0
n 150 6 6 1 0 1 1 -0.8471980830000001 6678542.393952895 1 1 0 0 0 0 0 1 0 -1.3511892312110221e-12 23241.633086860089 1 0 0 0 0 0 0 0 0 0 0 0 0 0 0 0
n 150 224 7 1 0 1 1 -0.8471980830000001 6787478.1339386888 1 1 0 0 0 -0.13 5.5700000000000003 1 0 2823.5781766667624 -132147.21090437518 1 0 0 0 0 0 0 0 0 0 0 0 0 0 0 0
n 151 6 6 1 0 1 1 -0.8471980830000001 6678542.393952895 1 1 0 0 0 0 0 1 0 -1.3511892312110221e-12 23241.633086860089 1 0 0 0 0 0 0 0 0 0 0 0 0 0 0 0
n 151 224 7 1 0 1 1 -0.8471980830000001 6776736.2282159384 1 1 0 0 0 -0.13 5.5700000000000003 1 0 5174.9003433284115 -121325.15423725892 1 0 0 0 0 0 0 0 0 0 0 0 0 0 0 0
n 152 6 6 1 0 1 1 -0.8471980830000001 6678542.393952895 1 1 0 0 0 0 0 1 0 -1.3511892312110221e-12 23241.633086860089 1 0 0 0 0 0 0 0 0 0 0 0 0 0 0 0
n 152 224 7 1 0 1 1 -0.8471980830000001 6758546.5650872979 1 1 0 0 0 -0.13 5.5700000000000003 1 0 8043.3331831131345 -102932.02056445995 1 0 0 0 0 0 0 0 0 0 0 0 0 0 0 0
n 153 6 6 1 0 1 1 -0.8471980830000001 6678542.393952895 1 1 0 0 0 0 0 1 0 -1.3511892312110221e-12 23241.633086860089 1 0 0 0 0 0 0 0 0 0 0 0 0 0 0 0
n 153 224 7 1 0 1 1 -0.8471980830000001 6733298.6694658138 1 1 0 0 0 -0.13 5.5700000000000003 1 0 9418.1482725240185 -77427.205827224156 1 0 0 0 0 0 0 0 0 0 0 0 0 0 0 0
n 154 6 6 1 0 1 1 -0.8471980830000001 6678542.393952895 1 1 0 0 0 0 0 1 0 -1.3511892312110221e-12 23241.633086860089 1 0 0 0 0 0 0 0 0 0 0 0 0 0 0 0
n 154 224 7 1 0 1 1 -0.8471980830000001 6705094.2446442302 1 1 0 0 0 -0.13 5.5700000000000003 1 0 9764.1504747819108 -48826.758955122452 1 0 0 0 0 0 0 0 0 0 0 0 0 0 0 0
n 155 6 6 1 0 1 1 -0.8471980830000001 6678542.393952895 1 1 0 0 0 0 0 1 0 -1.3511892312110221e-12 23241.633086860089 1 0 0 0 0 0 0 0 0 0 0 0 0 0 0 0
n 155 224 7 1 0 1 1 -0.8471980830000001 6677138.542088978 1 1 0 0 0 -0.13 5.5700000000000003 1 0 9766.1526356910454 -19532.305320624841 1 0 0 0 0 0 0 0 0 0 0 0 0 0 0 0
n 156 6 6 1 0 1 1 -0.8471980830000001 6675021.9404907795 1 1 0 0 0 0 0 1 0 -13944.979871813151 13944.979871813151 1 0 0 0 0 0 0 0 0 0 0 0 0 0 0 0
n 156 224 7 1 0 1 1 -0.8471980830000001 6655300.7608660348 1 1 0 0 0 -0.13 5.5700000000000003 1 0 0 0 1 0 0 0 0 0 0 0 0 0 0 0 0 0 0 0
n 157 6 6 1 0 1 1 -0.80000000000000004 6439592.8125346433 1 1 0 0 0 0 0 1 0 -7747.211028953363 3873.6055144766815 1 0 0 0 0 0 0 0 0 0 0 0 0 0 0 0
n 158 6 6 1 0 1 1 -0.80000000000000004 6430931.1672617365 1 1 0 0 0 0 0 1 0 0 0 1 0 0 0 0 0 0 0 0 0 0 0 0 0 0 0
n 159 6 6 1 0 1 1 -0.80000000000000004 6430931.1672617365 1 1 0 0 0 0 0 1 0 0 0 1 0 0 0 0 0 0 0 0 0 0 0 0 0 0 0
n 160 6 6 1 0 1 1 -0.80000000000000004 6442551.9838051666 1 1 0 0 0 0 0 1 0 11620.816543430044 0 1 0 0 0 0 0 0 0 0 0 0 0 0 0 0 0
n 161 6 6 1 0 1 1 -0.8471980830000001 6678542.393952895 1 1 0 0 0 0 0 1 0 23241.633086860089 0 1 0 0 0 0 0 0 0 0 0 0 0 0 0 0 0
n 161 224 7 1 0 1 1 -0.8471980830000001 6692898.1297979895 1 1 0 0 0 -0.13 5.5700000000000003 1 0 -36474.473391288186 -9120.0296696139321 1 0 0 0 0 0 0 0 0 0 0 0 0 0 0 0
n 162 224 7 1 0 1 1 -0.79164789265530089 6430137.8459294103 1 1 0 0 0 -0.18555019034469925 5.5144498095075729 1 0 -27511.278231516819 -27516.923666412607 1 0 0 0 0 0 0 0 0 0 0 0 0 0 0 0
n 163 224 7 1 0 1 1 -0.7361091711136305 6189013.1393362824 1 1 0 0 0 -0.24108891188636947 5.4589110890151451 1 0 -27182.93822130116 -55506.616619694505 1 0 0 0 0 0 0 0 0 0 0 0 0 0 0 0
n 164 224 7 1 0 1 1 -0.68253874188256181 5959149.7719853856 1 1 0 0 0 -0.29465934106819541 5.4053406580302905 1 0 -24509.521191980155 -83063.778998001158 1 0 0 0 0 0 0 0 0 0 0 0 0 0 0 0
n 165 224 7 1 0 1 1 -0.63678881427269607 5762451.4025883134 1 1 0 0 0 -0.34040926772730384 5.3595907350757255 1 0 -16930.680623819961 -106048.31589218674 1 0 0 0 0 0 0 0 0 0 0 0 0 0 0 0
n 166 224 7 1 0 1 1 -0.60735573706810986 5635452.9809697578 1 1 0 0 0 -0.36984234593189019 5.3301576586741684 1 0 -9719.8297852552914 -119918.14118586252 1 0 0 0 0 0 0 0 0 0 0 0 0 0 0 0
n 167 224 7 1 0 1 1 -0.59129932768922733 5566107.2067596223 1 1 0 0 0 -0.38589875531077272 5.3141012448861984 1 0 -4806.9586648068225 -127203.51816660886 1 0 0 0 0 0 0 0 0 0 0 0 0 0 0 0
n 168 224 7 1 0 1 1 -0.58395825849961491 5534448.2133540083 1 1 0 0 0 -0.39323982450038514 5.3067601718935569 1 0 -1652.0620450573633 -130522.57986719131 1 0 0 0 0 0 0 0 0 0 0 0 0 0 0 0
n 169 224 7 1 0 1 1 -0.58242332786275319 5528077.0876912493 1 1 0 0 0 -0.39477475418648955 5.3052252460597247 1 0 426.62657083919873 -131457.58443218196 1 0 0 0 0 0 0 0 0 0 0 0 0 0 0 0
n 170 224 7 1 0 1 1 -0.58357126208197108 5533047.0462954808 1 1 0 0 0 -0.39362682091802892 5.3063731826880289 1 0 2297.5855643847999 -130950.7056783179 1 0 0 0 0 0 0 0 0 0 0 0 0 0 0 0
n 171 224 7 1 0 1 1 -0.590036495046247 5561192.6773997741 1 1 0 0 0 -0.38716158695375291 5.3128384149970049 1 0 5489.6978098369773 -128263.5456380609 1 0 0 0 0 0 0 0 0 0 0 0 0 0 0 0
n 172 224 7 1 0 1 1 -0.6044961884595258 5623631.7052352345 1 1 0 0 0 -0.37270189454047425 5.3272981104102834 1 0 10863.153680115776 -121594.97495310329 1 0 0 0 0 0 0 0 0 0 0 0 0 0 0 0
n 173 224 7 1 0 1 1 -0.63078392246461512 5737617.9136712793 1 1 0 0 0 -0.34641416053538487 5.3535858375631005 1 0 17119.025666879719 -109767.78219865714 1 0 0 0 0 0 0 0 0 0 0 0 0 0 0 0
n 174 224 7 1 0 1 1 -0.65403974963724121 5835930.2391419318 1 1 0 0 0 -0.32315833331351601 5.3768416666864844 1 0 20762.370267633214 -96644.814776703002 1 0 0 0 0 0 0 0 0 0 0 0 0 0 0 0
n 175 224 7 1 0 1 1 -0.68075775457490539 5949640.3594407625 1 1 0 0 0 -0.2964403284250946 5.4035596685749061 1 0 22303.066941602476 -82585.729903643311 1 0 0 0 0 0 0 0 0 0 0 0 0 0 0 0
n 176 224 7 1 0 1 1 -0.7090489284872854 6070339.5984433061 1 1 0 0 0 -0.26814915351271457 5.4318508475857712 1 0 22648.285593247067 -68081.981042390864 1 0 0 0 0 0 0 0 0 0 0 0 0 0 0 0
n 177 224 7 1 0 1 1 -0.73760944826965003 6192582.3554209052 1 1 0 0 0 -0.2395886346811073 5.4604113651219217 1 0 22361.318059965713 -53755.709448101254 1 0 0 0 0 0 0 0 0 0 0 0 0 0 0 0
n 178 224 7 1 0 1 1 -0.76577387779805806 6313687.9678172637 1 1 0 0 0 -0.21142420515269914 5.4885757926995726 1 0 21861.702611497705 -39835.944867300983 1 0 0 0 0 0 0 0 0 0 0 0 0 0 0 0
n 179 224 7 1 0 1 1 -0.79334623192148768 6433243.8685747776 1 1 0 0 0 -0.18385185107851237 5.5161481451677012 1 0 21402.815052386824 -26324.963250580557 1 0 0 0 0 0 0 0 0 0 0 0 0 0 0 0
n 180 224 7 1 0 1 1 -0.82041212426832888 6552828.7522821259 1 1 0 0 0 -0.15678595778091389 5.5432140414653004 1 0 21111.970785248428 -13115.233700582183 1 0 0 0 0 0 0 0 0 0 0 0 0 0 0 0
n 181 224 7 1 0 1 1 -0.8471980830000001 239129.39229525573 1 1 0 0 0 -0.13 5.5700000000000003 1 0 14087.929600846914 -4402.4780051889356 1 0 0 0 0 0 0 0 0 0 0 0 0 0 0 0
n 181 6 8 1 0 1 1 -0.8471980830000001 669993.7350845444 1 1 0 0 0 0 0 1 0 -629307.76800000004 -2.9103830499999999e-11 1 0 0 0 0 0 0 0 0 0 0 0 0 0 0 0
n 182 6 8 1 0 1 1 -0.80000000000000004 314653.88400000002 1 1 0 0 0 0 0 1 0 -314653.88400000002 -1.45519152e-11 1 0 0 0 0 0 0 0 0 0 0 0 0 0 0 0
n 183 6 8 1 0 1 1 -0.80000000000000004 0 1 1 0 0 0 0 0 1 0 0 0 1 0 0 0 0 0 0 0 0 0 0 0 0 0 0 0
n 184 6 8 1 0 1 1 -0.80000000000000004 0 1 1 0 0 0 0 0 1 0 0 0 1 0 0 0 0 0 0 0 0 0 0 0 0 0 0 0
n 185 6 8 1 0 1 1 -0.80000000000000004 0 1 1 0 0 0 0 0 1 0 0 0 1 0 0 0 0 0 0 0 0 0 0 0 0 0 0 0
n 186 6 8 1 0 1 1 -0.80000000000000004 0 1 1 0 0 0 0 0 1 0 0 0 1 0 0 0 0 0 0 0 0 0 0 0 0 0 0 0
n 187 6 8 1 0 1 1 -0.80000000000000004 0 1 1 0 0 0 0 0 1 0 0 0 1 0 0 0 0 0 0 0 0 0 0 0 0 0 0 0
n 188 6 8 1 0 1 1 -0.80000000000000004 314653.88400000002 1 1 0 0 0 0 0 1 0 314653.88400000002 1.45519152e-11 1 0 0 0 0 0 0 0 0 0 0 0 0 0 0 0
n 189 224 7 1 0 1 1 -0.8471980830000001 254927.91831366086 1 1 0 0 0 -0.13 5.5700000000000003 1 0 -30204.866223185218 -4634.338205199103 1 0 0 0 0 0 0 0 0 0 0 0 0 0 0 0
n 189 6 8 1 0 1 1 -0.8471980830000001 669993.7350845444 1 1 0 0 0 0 0 1 0 629307.76800000004 2.9103830499999999e-11 1 0 0 0 0 0 0 0 0 0 0 0 0 0 0 0
n 190 224 7 1 0 1 1 -0.81831177400179289 6544822.6645584712 1 1 0 0 0 -0.15888630804744977 5.5411136911987633 1 0 -22859.037810346726 -14049.873524535065 1 0 0 0 0 0 0 0 0 0 0 0 0 0 0 0
n 191 224 7 1 0 1 1 -0.78914729255154592 6416002.6892708456 1 1 0 0 0 -0.1880507903992113 5.5119492125515457 1 0 -23234.99063403648 -28337.733411383531 1 0 0 0 0 0 0 0 0 0 0 0 0 0 0 0
n 192 224 7 1 0 1 1 -0.75948185404482704 6287444.0814695572 1 1 0 0 0 -0.21771622895517292 5.4822837717493709 1 0 -23757.204958564096 -42975.741198238953 1 0 0 0 0 0 0 0 0 0 0 0 0 0 0 0
n 193 224 7 1 0 1 1 -0.72923931078132864 6157525.4614962758 1 1 0 0 0 -0.24795877216942869 5.452041227732086 1 0 -24252.257180018951 -58092.458720165392 1 0 0 0 0 0 0 0 0 0 0 0 0 0 0 0
n 194 224 7 1 0 1 1 -0.698637460821117 6026712.6819236437 1 1 0 0 0 -0.278560622178883 5.4214393777718746 1 0 -24380.210177741206 -73686.315478186618 1 0 0 0 0 0 0 0 0 0 0 0 0 0 0 0
n 195 224 7 1 0 1 1 -0.66838553351150076 5897798.5387631273 1 1 0 0 0 -0.30881254943925646 5.3911874536099864 1 0 -23582.549202601811 -89459.244475792904 1 0 0 0 0 0 0 0 0 0 0 0 0 0 0 0
n 196 224 7 1 0 1 1 -0.63986284161614881 5776366.8908647681 1 1 0 0 0 -0.33733524043309393 5.3626647597146349 1 0 -21135.523345617225 -104564.27733366843 1 0 0 0 0 0 0 0 0 0 0 0 0 0 0 0
n 197 224 7 1 0 1 1 -0.61506418235325166 5670799.8923997935 1 1 0 0 0 -0.36213390064674833 5.3378660975994654 1 0 -15551.896765855186 -117983.27689403819 1 0 0 0 0 0 0 0 0 0 0 0 0 0 0 0
n 198 224 7 1 0 1 1 -0.58705695790194012 5548828.0221620696 1 1 0 0 0 -0.39014112414730251 5.3098588741973964 1 0 -9308.8948145827908 -129844.13593074305 1 0 0 0 0 0 0 0 0 0 0 0 0 0 0 0
n 199 224 7 1 0 1 1 -0.57166120009133981 5482408.0092359744 1 1 0 0 0 -0.40553688190866016 5.2944631198451262 1 0 -4568.0363406494016 -136872.06049677267 1 0 0 0 0 0 0 0 0 0 0 0 0 0 0 0
n 200 224 7 1 0 1 1 -0.56478622496816921 5452813.8743949234 1 1 0 0 0 -0.41241185803183067 5.2875881380666545 1 0 -1845.3927341992801 -140025.46023545481 1 0 0 0 0 0 0 0 0 0 0 0 0 0 0 0
n 201 224 7 1 0 1 1 -0.5635723965141608 5447840.3630883154 1 1 0 0 0 -0.41362568648583925 5.2863743098096174 1 0 85.978349437001967 -140834.75101822335 1 0 0 0 0 0 0 0 0 0 0 0 0 0 0 0
n 202 224 7 1 0 1 1 -0.56523436835941621 5455052.538591465 1 1 0 0 0 -0.41196371464058368 5.288036284507144 1 0 2601.262920180583 -140122.55905655393 1 0 0 0 0 0 0 0 0 0 0 0 0 0 0 0
n 203 224 7 1 0 1 1 -0.57310590958693408 5489393.0499542672 1 1 0 0 0 -0.40409217241306583 5.2959078314392061 1 0 6529.3703972761359 -136912.15148042137 1 0 0 0 0 0 0 0 0 0 0 0 0 0 0 0
n 204 224 7 1 0 1 1 -0.59030759173855563 5563852.5928964298 1 1 0 0 0 -0.38689049031068712 5.3131095076893136 1 0 12914.823396268765 -129109.93098323508 1 0 0 0 0 0 0 0 0 0 0 0 0 0 0 0
n 205 224 7 1 0 1 1 -0.62183433568178326 5699188.1666200636 1 1 0 0 0 -0.35536374731821679 5.3446362545832979 1 0 22008.375437013357 -113096.97707201516 1 0 0 0 0 0 0 0 0 0 0 0 0 0 0 0
n 206 224 7 1 0 1 1 -0.67083641568559094 5908799.4574982375 1 1 0 0 0 -0.30636166731440917 5.3936383375378627 1 0 27394.03602400942 -87705.762400883323 1 0 0 0 0 0 0 0 0 0 0 0 0 0 0 0
n 207 224 7 1 0 1 1 -0.72821426996590222 6155260.6765925325 1 1 0 0 0 -0.24898381303409772 5.451016189015145 1 0 29118.449218140842 -58764.911291410011 1 0 0 0 0 0 0 0 0 0 0 0 0 0 0 0
n 208 224 7 1 0 1 1 -0.78770007460605806 6413894.224655061 1 1 0 0 0 -0.18949800739394199 5.5105019895075724 1 0 29297.456851239946 -29299.45896290633 1 0 0 0 0 0 0 0 0 0 0 0 0 0 0 0
n 209 6 6 1 0 1 1 -0.8471980830000001 6678542.393952895 1 1 0 0 0 0 0 1 0 -23241.633086860089 0 1 0 0 0 0 0 0 0 0 0 0 0 0 0 0 0
n 209 224 7 1 0 1 1 -0.8471980830000001 6677138.542088978 1 1 0 0 0 -0.13 5.5700000000000003 1 0 19532.305320624841 -9766.1526356910454 1 0 0 0 0 0 0 0 0 0 0 0 0 0 0 0
n 210 6 6 1 0 1 1 -0.80000000000000004 6442551.9838051666 1 1 0 0 0 0 0 1 0 -11620.816543430044 0 1 0 0 0 0 0 0 0 0 0 0 0 0 0 0 0
n 211 6 6 1 0 1 1 -0.80000000000000004 6430931.1672617365 1 1 0 0 0 0 0 1 0 0 0 1 0 0 0 0 0 0 0 0 0 0 0 0 0 0 0
n 212 6 6 1 0 1 1 -0.80000000000000004 6430931.1672617365 1 1 0 0 0 0 0 1 0 0 0 1 0 0 0 0 0 0 0 0 0 0 0 0 0 0 0
n 213 6 6 1 0 1 1 -0.80000000000000004 6442551.9838051666 1 1 0 0 0 0 0 1 0 11620.816543430044 0 1 0 0 0 0 0 0 0 0 0 0 0 0 0 0 0
n 214 6 6 1 0 1 1 -0.8471980830000001 6678542.393952895 1 1 0 0 0 0 0 1 0 23241.633086860089 0 1 0 0 0 0 0 0 0 0 0 0 0 0 0 0 0
n 214 224 7 1 0 1 1 -0.8471980830000001 6719427.0709407665 1 1 0 0 0 -0.13 5.5700000000000003 1 0 -63519.011568812908 -8804.478641325868 1 0 0 0 0 0 0 0 0 0 0 0 0 0 0 0
n 215 224 7 1 0 1 1 -0.7360862345075726 6188915.522782024 1 1 0 0 0 -0.2411118475416702 5.4588881495075725 1 0 -55507.730983091868 -27206.634078067938 1 0 0 0 0 0 0 0 0 0 0 0 0 0 0 0
n 216 224 7 1 0 1 1 -0.62305197167044579 5670210.2394634541 1 1 0 0 0 -0.35414611132955426 5.3458538885227176 1 0 -56872.49227903768 -56904.061805067511 1 0 0 0 0 0 0 0 0 0 0 0 0 0 0 0
n 217 224 7 1 0 1 1 -0.5100589059961923 5158084.5443953741 1 1 0 0 0 -0.46713917700380764 5.2328608270454344 1 0 -54566.30171671127 -90259.213606280289 1 0 0 0 0 0 0 0 0 0 0 0 0 0 0 0
n 218 224 7 1 0 1 1 -0.41006271720450066 4701187.4453998879 1 1 0 0 0 -0.56713536579549939 5.1328646331060153 1 0 -34832.509300592697 -118939.13034629409 1 0 0 0 0 0 0 0 0 0 0 0 0 0 0 0
n 219 224 7 1 0 1 1 -0.35413676729156324 4442085.233958289 1 1 0 0 0 -0.62306131570843681 5.0769386842423208 1 0 -18239.50585073531 -129413.48987575091 1 0 0 0 0 0 0 0 0 0 0 0 0 0 0 0
n 220 224 7 1 0 1 1 -0.32668533331415239 4314247.1008571526 1 1 0 0 0 -0.65051274873509035 5.0494872530679391 1 0 -8571.1916129823312 -133076.77710022728 1 0 0 0 0 0 0 0 0 0 0 0 0 0 0 0
n 221 224 7 1 0 1 1 -0.31491252777594747 4259361.3736388357 1 1 0 0 0 -0.66228555427329527 5.0377144438251902 1 0 -3079.6323533899072 -134396.67628262728 1 0 0 0 0 0 0 0 0 0 0 0 0 0 0 0
n 222 224 7 1 0 1 1 -0.31254137982441987 4248500.96984722 1 1 0 0 0 -0.66465670222482287 5.035343296627449 1 0 342.8317807783539 -134842.49550569861 1 0 0 0 0 0 0 0 0 0 0 0 0 0 0 0
n 223 224 7 1 0 1 1 -0.31438611288803736 4257434.7024042029 1 1 0 0 0 -0.66281197011196258 5.0371880289372806 1 0 3253.6395429609379 -134967.42928278531 1 0 0 0 0 0 0 0 0 0 0 0 0 0 0 0
n 224 224 7 1 0 1 1 -0.32488226117313962 4307133.0455108453 1 1 0 0 0 -0.6523158217776176 5.0476841774193533 1 0 8370.2786879355044 -134546.41412453455 1 0 0 0 0 0 0 0 0 0 0 0 0 0 0 0
n 225 224 7 1 0 1 1 -0.34997011052656468 4424482.9035075782 1 1 0 0 0 -0.62722797147343523 5.0727720314280784 1 0 18877.652033234128 -131541.80725941696 1 0 0 0 0 0 0 0 0 0 0 0 0 0 0 0
n 226 224 7 1 0 1 1 -0.40093544596332792 4660044.1951205777 1 1 0 0 0 -0.57626263698742941 5.1237373656186298 1 0 36835.101428476271 -120665.30288534205 1 0 0 0 0 0 0 0 0 0 0 0 0 0 0 0
n 227 224 7 1 0 1 1 -0.45202913502813924 4888944.8090306269 1 1 0 0 0 -0.52516894792261803 5.174831048028139 1 0 45393.969108047335 -102567.61880924457 1 0 0 0 0 0 0 0 0 0 0 0 0 0 0 0
n 228 224 7 1 0 1 1 -0.51030432283428673 5150689.2642798582 1 1 0 0 0 -0.46689376016571327 5.2331062444895871 1 0 47458.956919459997 -84446.830035575404 1 0 0 0 0 0 0 0 0 0 0 0 0 0 0 0
n 229 224 7 1 0 1 1 -0.57022703945381747 5421007.0276999297 1 1 0 0 0 -0.40697104354618252 5.2930289534538177 1 0 46878.223989959573 -67665.544967318274 1 0 0 0 0 0 0 0 0 0 0 0 0 0 0 0
n 230 224 7 1 0 1 1 -0.6290526228827964 5687642.1932125567 1 1 0 0 0 -0.34814545916644635 5.3518545369320396 1 0 45317.552241296245 -52434.069534543611 1 0 0 0 0 0 0 0 0 0 0 0 0 0 0 0
n 231 224 7 1 0 1 1 -0.68588205852966988 5946691.6419278067 1 1 0 0 0 -0.29131602442108739 5.4086839725789124 1 0 43695.657722129108 -38444.383353240752 1 0 0 0 0 0 0 0 0 0 0 0 0 0 0 0
n 232 224 7 1 0 1 1 -0.74080397313123991 6198973.0138588138 1 1 0 0 0 -0.2363941089180028 5.4636058873282103 1 0 42441.335895720884 -25290.268957281212 1 0 0 0 0 0 0 0 0 0 0 0 0 0 0 0
n 233 224 7 1 0 1 1 -0.79435000252039778 6447661.7901480533 1 1 0 0 0 -0.18284808047960224 5.5171519232249411 1 0 41700.20884582086 -12612.849775553699 1 0 0 0 0 0 0 0 0 0 0 0 0 0 0 0
n 234 224 7 1 0 1 1 -0.8471980830000001 259485.36624709814 1 1 0 0 0 -0.13 5.5700000000000003 1 0 34853.000833232487 -4287.845751986215 1 0 0 0 0 0 0 0 0 0 0 0 0 0 0 0
n 234 6 8 1 0 1 1 -0.8471980830000001 669993.7350845444 1 1 0 0 0 0 0 1 0 -629307.76800000004 -2.9103830499999999e-11 1 0 0 0 0 0 0 0 0 0 0 0 0 0 0 0
n 235 6 8 1 0 1 1 -0.80000000000000004 314653.88400000002 1 1 0 0 0 0 0 1 0 -314653.88400000002 -1.45519152e-11 1 0 0 0 0 0 0 0 0 0 0 0 0 0 0 0
n 236 6 8 1 0 1 1 -0.80000000000000004 0 1 1 0 0 0 0 0 1 0 0 0 1 0 0 0 0 0 0 0 0 0 0 0 0 0 0 0
n 237 6 8 1 0 1 1 -0.80000000000000004 0 1 1 0 0 0 0 0 1 0 0 0 1 0 0 0 0 0 0 0 0 0 0 0 0 0 0 0
n 238 6 8 1 0 1 1 -0.80000000000000004 0 1 1 0 0 0 0 0 1 0 0 0 1 0 0 0 0 0 0 0 0 0 0 0 0 0 0 0
n 239 6 8 1 0 1 1 -0.80000000000000004 0 1 1 0 0 0 0 0 1 0 0 0 1 0 0 0 0 0 0 0 0 0 0 0 0 0 0 0
n 240 6 8 1 0 1 1 -0.80000000000000004 0 1 1 0 0 0 0 0 1 0 0 0 1 0 0 0 0 0 0 0 0 0 0 0 0 0 0 0
n 241 6 8 1 0 1 1 -0.80000000000000004 314653.88400000002 1 1 0 0 0 0 0 1 0 314653.88400000002 1.45519152e-11 1 0 0 0 0 0 0 0 0 0 0 0 0 0 0 0
n 242 224 7 1 0 1 1 -0.8471980830000001 276547.36733399297 1 1 0 0 0 -0.13 5.5700000000000003 1 0 -51996.058734093633 -4350.8189052263479 1 0 0 0 0 0 0 0 0 0 0 0 0 0 0 0
n 242 6 8 1 0 1 1 -0.8471980830000001 669993.7350845444 1 1 0 0 0 0 0 1 0 629307.76800000004 2.9103830499999999e-11 1 0 0 0 0 0 0 0 0 0 0 0 0 0 0 0
n 243 224 7 1 0 1 1 -0.79014562784999365 6431181.6681374572 1 1 0 0 0 -0.1870524551007636 5.5129475459484789 1 0 -45130.701764894628 -13371.13748010302 1 0 0 0 0 0 0 0 0 0 0 0 0 0 0 0
n 244 224 7 1 0 1 1 -0.73239352077605702 6163018.3047659872 1 1 0 0 0 -0.24480456222394298 5.4551954394806002 1 0 -46032.022812664574 -27120.167849699134 1 0 0 0 0 0 0 0 0 0 0 0 0 0 0 0
n 245 224 7 1 0 1 1 -0.67326163580912313 5891548.374815545 1 1 0 0 0 -0.30393644719087681 5.3960635527598804 1 0 -47510.088865951904 -41443.489655628473 1 0 0 0 0 0 0 0 0 0 0 0 0 0 0 0
n 246 224 7 1 0 1 1 -0.61222027762395914 5613605.7056265846 1 1 0 0 0 -0.36497780442528349 5.3350221945747176 1 0 -49398.411669537367 -56803.305232613675 1 0 0 0 0 0 0 0 0 0 0 0 0 0 0 0
n 247 224 7 1 0 1 1 -0.5491998076275123 5328499.2945146905 1 1 0 0 0 -0.42799827537248764 5.2720017294305421 1 0 -51176.530876350298 -73745.236888841726 1 0 0 0 0 0 0 0 0 0 0 0 0 0 0 0
n 248 224 7 1 0 1 1 -0.48516204311553746 5040388.5935112061 1 1 0 0 0 -0.49203603983521982 5.2079639584602369 1 0 -51614.458456555403 -92681.724896562402 1 0 0 0 0 0 0 0 0 0 0 0 0 0 0 0
n 249 224 7 1 0 1 1 -0.42300627392866835 4761661.92000404 1 1 0 0 0 -0.55419180902208898 5.1458081926824546 1 0 -48068.240006626424 -113051.2344981271 1 0 0 0 0 0 0 0 0 0 0 0 0 0 0 0
n 250 224 7 1 0 1 1 -0.3685749830360574 4513933.9125855509 1 1 0 0 0 -0.60862309996394259 5.0913768961837853 1 0 -31987.003589028733 -130007.38155097704 1 0 0 0 0 0 0 0 0 0 0 0 0 0 0 0
n 251 224 7 1 0 1 1 -0.31430869095323494 4262077.8691440029 1 1 0 0 0 -0.66288939199752228 5.0371106051009633 1 0 -17707.943135114136 -138885.89095243521 1 0 0 0 0 0 0 0 0 0 0 0 0 0 0 0
n 252 224 7 1 0 1 1 -0.28760556850209473 4138007.5480327448 1 1 0 0 0 -0.68959251349790518 5.0104074873051241 1 0 -8258.2800944965638 -142647.18601914702 1 0 0 0 0 0 0 0 0 0 0 0 0 0 0 0
n 253 224 7 1 0 1 1 -0.27644553298626612 4086097.0357026006 1 1 0 0 0 -0.70075254906297668 4.9992474500355089 1 0 -3302.1342004985049 -143992.33343595863 1 0 0 0 0 0 0 0 0 0 0 0 0 0 0 0
n 254 224 7 1 0 1 1 -0.27449447410456018 4077247.7702705315 1 1 0 0 0 -0.70270360794468256 4.9972963920060751 1 0 -249.22278981471948 -144456.25183122192 1 0 0 0 0 0 0 0 0 0 0 0 0 0 0 0
n 255 224 7 1 0 1 1 -0.2770613452379993 4089652.3837333824 1 1 0 0 0 -0.70013673681124333 4.9998632629917852 1 0 3503.8307992655004 -144616.90728288755 1 0 0 0 0 0 0 0 0 0 0 0 0 0 0 0
n 256 224 7 1 0 1 1 -0.2896837107838196 4149542.8513142411 1 1 0 0 0 -0.68751437121618042 5.0124856286360915 1 0 9835.691521552706 -144211.02589851723 1 0 0 0 0 0 0 0 0 0 0 0 0 0 0 0
n 257 224 7 1 0 1 1 -0.31909208937109607 4287600.4261412108 1 1 0 0 0 -0.65810599262890401 5.0418940027650381 1 0 21945.885601349237 -141106.20019175889 1 0 0 0 0 0 0 0 0 0 0 0 0 0 0 0
n 258 224 7 1 0 1 1 -0.37899527336737399 4563828.0216033319 1 1 0 0 0 -0.59820280963262595 5.1017971921211602 1 0 46290.425070756151 -126031.07590200804 1 0 0 0 0 0 0 0 0 0 0 0 0 0 0 0
n 259 224 7 1 0 1 1 -0.48609898460225037 5048023.7595745651 1 1 0 0 0 -0.49109909839774962 5.2089009065530067 1 0 57761.911354507814 -92803.214143395162 1 0 0 0 0 0 0 0 0 0 0 0 0 0 0 0
n 260 224 7 1 0 1 1 -0.60712250947347479 5598352.3345353575 1 1 0 0 0 -0.3700755735265252 5.3299244285227179 1 0 59609.302797699558 -59636.515817774227 1 0 0 0 0 0 0 0 0 0 0 0 0 0 0 0
n 261 224 7 1 0 1 1 -0.72818986640908701 6155158.0488792984 1 1 0 0 0 -0.24900821659091299 5.4509917795075724 1 0 58770.917921865672 -29136.468518594818 1 0 0 0 0 0 0 0 0 0 0 0 0 0 0 0
n 262 6 6 1 0 1 1 -0.8471980830000001 6678542.393952895 1 1 0 0 0 0 0 1 0 -23241.633086860089 0 1 0 0 0 0 0 0 0 0 0 0 0 0 0 0 0
n 262 224 7 1 0 1 1 -0.8471980830000001 6705102.8828071635 1 1 0 0 0 -0.13 5.5700000000000003 1 0 48834.767500273505 -9768.1547473574337 1 0 0 0 0 0 0 0 0 0 0 0 0 0 0 0
n 263 6 6 1 0 1 1 -0.80000000000000004 6442551.9838051666 1 1 0 0 0 0 0 1 0 -11620.816543430044 0 1 0 0 0 0 0 0 0 0 0 0 0 0 0 0 0
n 264 6 6 1 0 1 1 -0.80000000000000004 6430931.1672617365 1 1 0 0 0 0 0 1 0 0 0 1 0 0 0 0 0 0 0 0 0 0 0 0 0 0 0
n 265 6 6 1 0 1 1 -0.80000000000000004 6430931.1672617365 1 1 0 0 0 0 0 1 0 0 0 1 0 0 0 0 0 0 0 0 0 0 0 0 0 0 0
n 266 6 6 1 0 1 1 -0.80000000000000004 6442551.9838051666 1 1 0 0 0 0 0 1 0 11620.816543430044 0 1 0 0 0 0 0 0 0 0 0 0 0 0 0 0 0
n 267 6 6 1 0 1 1 -0.8471980830000001 6678542.393952895 1 1 0 0 0 0 0 1 0 23241.633086860089 0 1 0 0 0 0 0 0 0 0 0 0 0 0 0 0 0
n 267 224 7 1 0 1 1 -0.8471980830000001 6744281.8557922626 1 1 0 0 0 -0.13 5.5700000000000003 1 0 -88661.60206516966 -7533.6333121905227 1 0 0 0 0 0 0 0 0 0 0 0 0 0 0 0
n 268 224 7 1 0 1 1 -0.68244699355681526 5958754.3877055375 1 1 0 0 0 -0.29475108849242748 5.4052489095075726 1 0 -83090.395195964622 -24563.326527285288 1 0 0 0 0 0 0 0 0 0 0 0 0 0 0 0
n 269 224 7 1 0 1 1 -0.50995357986741674 5157601.5186976744 1 1 0 0 0 -0.46724450218182595 5.2327554990151448 1 0 -90232.998736716661 -54643.782226828829 1 0 0 0 0 0 0 0 0 0 0 0 0 0 0 0
n 270 224 7 1 0 1 1 -0.32458220563634804 4315274.074731526 1 1 0 0 0 -0.65261587636365181 5.047384127537863 1 0 -102050.68271643756 -102129.8837681859 1 0 0 0 0 0 0 0 0 0 0 0 0 0 0 0
n 271 224 7 1 0 1 1 -0.13926640712496793 3447964.4452910423 1 1 0 0 0 -0.83793167492427489 4.8620683250757244 1 0 -49593.548370948527 -150035.50053367598 1 0 0 0 0 0 0 0 0 0 0 0 0 0 0 0
n 272 224 7 1 0 1 1 -0.072443343003713509 3119345.9731098767 1 1 0 0 0 -0.90475473932583217 4.7952452586741678 1 0 -19834.491620770452 -145719.91234790228 1 0 0 0 0 0 0 0 0 0 0 0 0 0 0 0
n 273 224 7 1 0 1 1 -0.046392859580884689 2989972.8042769674 1 1 0 0 0 -0.93080522273881239 4.7691947734089162 1 0 -8158.6693023136177 -141293.4235834945 1 0 0 0 0 0 0 0 0 0 0 0 0 0 0 0
n 274 224 7 1 0 1 1 -0.036465485400714343 2940372.8562612943 1 1 0 0 0 -0.94073259711405854 4.7592674059844269 1 0 -2905.7849122191155 -139090.92446142939 1 0 0 0 0 0 0 0 0 0 0 0 0 0 0 0
n 275 224 7 1 0 1 1 -0.034579426731166811 2930962.8001793614 1 1 0 0 0 -0.94261865549345458 4.7573813434080598 1 0 2.6392717628481215 -138676.69741605216 1 0 0 0 0 0 0 0 0 0 0 0 0 0 0 0
n 276 224 7 1 0 1 1 -0.036126665350585625 2939338.8915102752 1 1 0 0 0 -0.94107141725926291 4.758928583937708 1 0 2287.8624162784554 -139678.3392379522 1 0 0 0 0 0 0 0 0 0 0 0 0 0 0 0
n 277 224 7 1 0 1 1 -0.045139284838203612 2986055.9482581308 1 1 0 0 0 -0.93205879804209935 4.7679411988594147 1 0 6346.1864866811857 -143427.89778799898 1 0 0 0 0 0 0 0 0 0 0 0 0 0 0 0
n 278 224 7 1 0 1 1 -0.069573380148216957 3112417.6474460498 1 1 0 0 0 -0.907624702166556 4.7923753007842009 1 0 16500.756024335325 -152882.49564140951 1 0 0 0 0 0 0 0 0 0 0 0 0 0 0 0
n 279 224 7 1 0 1 1 -0.1332135299035159 3427149.0294244494 1 1 0 0 0 -0.84398455309648412 4.8560154459527585 1 0 72849.189739430527 -149110.95562088312 1 0 0 0 0 0 0 0 0 0 0 0 0 0 0 0
n 280 224 7 1 0 1 1 -0.23165800504109396 3867001.6177054979 1 1 0 0 0 -0.74554007790966326 4.9544599265979095 1 0 83136.502166191174 -109892.59089916277 1 0 0 0 0 0 0 0 0 0 0 0 0 0 0 0
n 281 224 7 1 0 1 1 -0.33566684900873867 4338436.4241370196 1 1 0 0 0 -0.64153123394201872 5.0584687623534386 1 0 79386.145391192054 -82881.717231157832 1 0 0 0 0 0 0 0 0 0 0 0 0 0 0 0
n 282 224 7 1 0 1 1 -0.4342552686296321 4789441.0603563618 1 1 0 0 0 -0.54294281341961059 5.1570571857281173 1 0 73615.439405490863 -63285.593062331005 1 0 0 0 0 0 0 0 0 0 0 0 0 0 0 0
n 283 224 7 1 0 1 1 -0.52565136425981329 5210405.9516902361 1 1 0 0 0 -0.45154671778942945 5.2484532850628423 1 0 68429.991363930443 -47938.215858904456 1 0 0 0 0 0 0 0 0 0 0 0 0 0 0 0
n 284 224 7 1 0 1 1 -0.61091712973286016 5605614.8400576124 1 1 0 0 0 -0.36628095321789716 5.3337190485851318 1 0 64589.408578233029 -34918.663477664588 1 0 0 0 0 0 0 0 0 0 0 0 0 0 0 0
n 285 224 7 1 0 1 1 -0.69181892712398652 5983060.9451240394 1 1 0 0 0 -0.28537915582677076 5.4146208443701997 1 0 62168.42922985513 -23039.316792725251 1 0 0 0 0 0 0 0 0 0 0 0 0 0 0 0
n 286 224 7 1 0 1 1 -0.77009422996583621 6350856.1498168781 1 1 0 0 0 -0.20710385303416379 5.4928961469658368 1 0 60941.926798725952 -11584.051956681733 1 0 0 0 0 0 0 0 0 0 0 0 0 0 0 0
n 287 224 7 1 0 1 1 -0.8471980830000001 279042.83027881791 1 1 0 0 0 -0.13 5.5700000000000003 1 0 54526.41853746101 -4004.0201227239163 1 0 0 0 0 0 0 0 0 0 0 0 0 0 0 0
n 287 6 8 1 0 1 1 -0.8471980830000001 669993.7350845444 1 1 0 0 0 0 0 1 0 -629307.76800000004 -2.9103830499999999e-11 1 0 0 0 0 0 0 0 0 0 0 0 0 0 0 0
n 288 6 8 1 0 1 1 -0.80000000000000004 314653.88400000002 1 1 0 0 0 0 0 1 0 -314653.88400000002 -1.45519152e-11 1 0 0 0 0 0 0 0 0 0 0 0 0 0 0 0
n 289 6 8 1 0 1 1 -0.80000000000000004 0 1 1 0 0 0 0 0 1 0 0 0 1 0 0 0 0 0 0 0 0 0 0 0 0 0 0 0
n 290 6 8 1 0 1 1 -0.80000000000000004 0 1 1 0 0 0 0 0 1 0 0 0 1 0 0 0 0 0 0 0 0 0 0 0 0 0 0 0
n 291 6 8 1 0 1 1 -0.80000000000000004 0 1 1 0 0 0 0 0 1 0 0 0 1 0 0 0 0 0 0 0 0 0 0 0 0 0 0 0
n 292 6 8 1 0 1 1 -0.80000000000000004 0 1 1 0 0 0 0 0 1 0 0 0 1 0 0 0 0 0 0 0 0 0 0 0 0 0 0 0
n 293 6 8 1 0 1 1 -0.80000000000000004 0 1 1 0 0 0 0 0 1 0 0 0 1 0 0 0 0 0 0 0 0 0 0 0 0 0 0 0
n 294 6 8 1 0 1 1 -0.80000000000000004 314653.88400000002 1 1 0 0 0 0 0 1 0 314653.88400000002 1.45519152e-11 1 0 0 0 0 0 0 0 0 0 0 0 0 0 0 0
n 295 224 7 1 0 1 1 -0.8471980830000001 296614.92877334356 1 1 0 0 0 -0.13 5.5700000000000003 1 0 -72140.599392382588 -3888.7000418866028 1 0 0 0 0 0 0 0 0 0 0 0 0 0 0 0
n 295 6 8 1 0 1 1 -0.8471980830000001 669993.7350845444 1 1 0 0 0 0 0 1 0 629307.76800000004 2.9103830499999999e-11 1 0 0 0 0 0 0 0 0 0 0 0 0 0 0 0
n 296 224 7 1 0 1 1 -0.76379244189246143 6325896.5208459925 1 1 0 0 0 -0.21340564110753854 5.4865943624492761 1 0 -65924.750286546245 -12091.019347492982 1 0 0 0 0 0 0 0 0 0 0 0 0 0 0 0
n 297 224 7 1 0 1 1 -0.67921095571818912 5928486.9829806564 1 1 0 0 0 -0.29798712723256804 5.4020128774227327 1 0 -67354.496745191005 -24437.232541802427 1 0 0 0 0 0 0 0 0 0 0 0 0 0 0 0
n 298 224 7 1 0 1 1 -0.59197837986158741 5521662.1068537487 1 1 0 0 0 -0.38521970213841267 5.314780292960072 1 0 -70213.030413740795 -37263.179523379615 1 0 0 0 0 0 0 0 0 0 0 0 0 0 0 0
n 299 224 7 1 0 1 1 -0.50031852450199987 5097260.3112798613 1 1 0 0 0 -0.4768795584487574 5.2231204423542721 1 0 -74825.774949877174 -51468.926437793045 1 0 0 0 0 0 0 0 0 0 0 0 0 0 0 0
n 300 224 7 1 0 1 1 -0.40241278482488685 4647520.984879246 1 1 0 0 0 -0.57478529812587043 5.1252147036279156 1 0 -81402.087375908042 -68702.137322356517 1 0 0 0 0 0 0 0 0 0 0 0 0 0 0 0
n 301 224 7 1 0 1 1 -0.29715827412839774 4169379.6854053871 1 1 0 0 0 -0.68003980792084495 5.019960190029912 1 0 -89843.839697291725 -92238.496826914386 1 0 0 0 0 0 0 0 0 0 0 0 0 0 0 0
n 302 224 7 1 0 1 1 -0.18640204527909102 3676972.8562210118 1 1 0 0 0 -0.79079603767166629 4.9092039592790915 1 0 -99075.295513393896 -129307.29542658602 1 0 0 0 0 0 0 0 0 0 0 0 0 0 0 0
n 303 224 7 1 0 1 1 -0.081704382847401141 3184479.6134087718 1 1 0 0 0 -0.89549369967229586 4.8045063024261889 1 0 -45707.306724035428 -161814.81013195906 1 0 0 0 0 0 0 0 0 0 0 0 0 0 0 0
n 304 224 7 1 0 1 1 -0.014004908101031652 2850652.6324941255 1 1 0 0 0 -0.96319317450881681 4.7368068254419402 1 0 -19814.115316162028 -154902.93250420378 1 0 0 0 0 0 0 0 0 0 0 0 0 0 0 0
n 305 224 7 1 0 1 1 0.011989832797532829 2721960.0175967151 1 1 0 0 0 -0.98918791540245721 4.7108120815483003 1 0 -8024.1797236769135 -150838.2602507179 1 0 0 0 0 0 0 0 0 0 0 0 0 0 0 0
n 306 224 7 1 0 1 1 0.021570945401891542 2674206.0211466816 1 1 0 0 0 -0.99876902828219438 4.7012309724223487 1 0 -3023.1349613456127 -148815.4538268683 1 0 0 0 0 0 0 0 0 0 0 0 0 0 0 0
n 307 224 7 1 0 1 1 0.023207854886382644 2666112.5046285046 1 1 0 0 0 -1.000405935796612 4.6995940642033878 1 0 -521.14236406093289 -148533.77939661758 1 0 0 0 0 0 0 0 0 0 0 0 0 0 0 0
n 308 224 7 1 0 1 1 0.021166784123958383 2677100.9710756373 1 1 0 0 0 -0.99836486689441273 4.7016351376131595 1 0 2293.2395816049743 -149803.28256540123 1 0 0 0 0 0 0 0 0 0 0 0 0 0 0 0
n 309 224 7 1 0 1 1 0.010524335898682353 2732256.4178480119 1 1 0 0 0 -0.98772241898883373 4.7122775799619232 1 0 7363.6785644515458 -154208.84513142868 1 0 0 0 0 0 0 0 0 0 0 0 0 0 0 0
n 310 224 7 1 0 1 1 -0.017381853210143725 2876665.2285620356 1 1 0 0 0 -0.95981622965538638 4.740183767689313 1 0 18742.600841051379 -165072.7679832752 1 0 0 0 0 0 0 0 0 0 0 0 0 0 0 0
n 311 224 7 1 0 1 1 -0.088955713599584998 3228680.8341514291 1 1 0 0 0 -0.88824236946594504 4.8117576340908697 1 0 83445.527003784722 -157117.91121600798 1 0 0 0 0 0 0 0 0 0 0 0 0 0 0 0
n 312 224 7 1 0 1 1 -0.28744175334089156 4132644.252005348 1 1 0 0 0 -0.68975632960986566 5.0102436675378632 1 0 97753.881624051617 -97839.502452915069 1 0 0 0 0 0 0 0 0 0 0 0 0 0 0 0
n 313 224 7 1 0 1 1 -0.48598692271968857 5047518.4245199095 1 1 0 0 0 -0.49121116028031148 5.2087888385227181 1 0 92785.931415972474 -57841.467938899936 1 0 0 0 0 0 0 0 0 0 0 0 0 0 0 0
n 314 224 7 1 0 1 1 -0.6707388004583299 5908384.9120354718 1 1 0 0 0 -0.30645928254167021 5.3935407195075724 1 0 87742.986471717406 -27440.902514388043 1 0 0 0 0 0 0 0 0 0 0 0 0 0 0 0
n 315 6 6 1 0 1 1 -0.8471980830000001 6678542.393952895 1 1 0 0 0 0 0 1 0 -23241.633086860089 0 1 0 0 0 0 0 0 0 0 0 0 0 0 0 0 0
n 315 224 7 1 0 1 1 -0.8471980830000001 6733335.8950139303 1 1 0 0 0 -0.13 5.5700000000000003 1 0 77463.244625103092 -9430.1611394933334 1 0 0 0 0 0 0 0 0 0 0 0 0 0 0 0
n 316 6 6 1 0 1 1 -0.80000000000000004 6442551.9838051666 1 1 0 0 0 0 0 1 0 -11620.816543430044 0 1 0 0 0 0 0 0 0 0 0 0 0 0 0 0 0
n 317 6 6 1 0 1 1 -0.80000000000000004 6430931.1672617365 1 1 0 0 0 0 0 1 0 0 0 1 0 0 0 0 0 0 0 0 0 0 0 0 0 0 0
n 318 6 6 1 0 1 1 -0.80000000000000004 6430931.1672617365 1 1 0 0 0 0 0 1 0 0 0 1 0 0 0 0 0 0 0 0 0 0 0 0 0 0 0
n 319 6 6 1 0 1 1 -0.80000000000000004 6442551.9838051666 1 1 0 0 0 0 0 1 0 11620.816543430044 0 1 0 0 0 0 0 0 0 0 0 0 0 0 0 0 0
n 320 6 6 1 0 1 1 -0.8471980830000001 6678542.393952895 1 1 0 0 0 0 0 1 0 23241.633086860089 0 1 0 0 0 0 0 0 0 0 0 0 0 0 0 0 0
n 320 224 7 1 0 1 1 -0.8471980830000001 6764018.8171762154 1 1 0 0 0 -0.13 5.5700000000000003 1 0 -108608.49414944914 -4879.6255091411786 1 0 0 0 0 0 0 0 0 0 0 0 0 0 0 0
n 321 224 7 1 0 1 1 -0.63655008070454355 5761412.4909179527 1 1 0 0 0 -0.3406480022954565 5.3593519995075729 1 0 -106128.30482791024 -17038.312764268547 1 0 0 0 0 0 0 0 0 0 0 0 0 0 0 0
n 322 224 7 1 0 1 1 -0.409733153409087 4699641.8046334209 1 1 0 0 0 -0.56746492959091299 5.1325350695075729 1 0 -118918.42426299932 -34977.856068135392 1 0 0 0 0 0 0 0 0 0 0 0 0 0 0 0
n 323 224 7 1 0 1 1 -0.13904994021211603 3446867.5079602194 1 1 0 0 0 -0.83814814278788397 4.8618518590151449 1 0 -149928.78460380502 -49699.943238099615 1 0 0 0 0 0 0 0 0 0 0 0 0 0 0 0
n 324 6 5 1 0 1 1 0.250022617 1455782.391853208 1 1 0 0 0 0 0 1 0 -11620.816543430044 -11620.816543430044 1 0 0 0 0 0 0 0 0 0 0 0 0 0 0 0
n 324 224 7 1 0 1 1 0.250022617 1607142.57092272 1 1 0 0 0 -1.2272206999999999 4.4727793 1 0 -118608.66078417907 -118688.57733306235 1 0 0 0 0 0 0 0 0 0 0 0 0 0 0 0
n 325 6 5 1 0 1 1 0.250022617 1462589.7085614926 1 1 0 0 0 0 0 1 0 1.3511892312110221e-12 -23241.633086860089 1 0 0 0 0 0 0 0 0 0 0 0 0 0 0 0
n 325 224 7 1 0 1 1 0.250022617 1609461.57494062 1 1 0 0 0 -1.2272206999999999 4.4727793 1 0 -10968.524790526639 -169759.51846119866 1 0 0 0 0 0 0 0 0 0 0 0 0 0 0 0
n 326 6 5 1 0 1 1 0.250022617 1462589.7085614926 1 1 0 0 0 0 0 1 0 0 -23241.633086860089 1 0 0 0 0 0 0 0 0 0 0 0 0 0 0 0
n 326 224 7 1 0 1 1 0.250022617 1589647.8278617309 1 1 0 0 0 -1.2272206999999999 4.4727793 1 0 -4276.0402117606882 -150238.91346381875 1 0 0 0 0 0 0 0 0 0 0 0 0 0 0 0
n 327 6 5 1 0 1 1 0.250022617 1462589.7085614926 1 1 0 0 0 0 0 1 0 1.3511892312110221e-12 -23241.633086860089 1 0 0 0 0 0 0 0 0 0 0 0 0 0 0 0
n 327 224 7 1 0 1 1 0.250022617 1582061.008441797 1 1 0 0 0 -1.2272206999999999 4.4727793 1 0 -1629.6224298947825 -142703.62854984528 1 0 0 0 0 0 0 0 0 0 0 0 0 0 0 0
n 328 6 5 1 0 1 1 0.250022617 1462589.7085614926 1 1 0 0 0 0 0 1 0 -2.1364177616186805e-12 -23241.633086860089 1 0 0 0 0 0 0 0 0 0 0 0 0 0 0 0
n 328 224 7 1 0 1 1 0.250022617 1579802.672967267 1 1 0 0 0 -1.2272206999999999 4.4727793 1 0 -309.87511853254199 -140454.25574796027 1 0 0 0 0 0 0 0 0 0 0 0 0 0 0 0
n 329 6 5 1 0 1 1 0.250022617 1462589.7085614926 1 1 0 0 0 0 0 1 0 0 -23241.633086860089 1 0 0 0 0 0 0 0 0 0 0 0 0 0 0 0
n 329 224 7 1 0 1 1 0.250022617 1580000.6736269279 1 1 0 0 0 -1.2272206999999999 4.4727793 1 0 507.3027683981017 -140651.68322202921 1 0 0 0 0 0 0 0 0 0 0 0 0 0 0 0
n 330 6 5 1 0 1 1 0.250022617 1462589.7085614926 1 1 0 0 0 0 0 1 0 0 -23241.633086860089 1 0 0 0 0 0 0 0 0 0 0 0 0 0 0 0
n 330 224 7 1 0 1 1 0.250022617 1583217.2724938227 1 1 0 0 0 -1.2272206999999999 4.4727793 1 0 1478.1343135852278 -143861.60329495216 1 0 0 0 0 0 0 0 0 0 0 0 0 0 0 0
n 331 6 5 1 0 1 1 0.250022617 1456671.365971203 1 1 0 0 0 0 0 1 0 7747.211028953363 -15494.422057906726 1 0 0 0 0 0 0 0 0 0 0 0 0 0 0 0
n 331 224 7 1 0 1 1 0.250022617 1592754.738014031 1 1 0 0 0 -1.2272206999999999 4.4727793 1 0 4007.2883836354904 -153354.31454323372 1 0 0 0 0 0 0 0 0 0 0 0 0 0 0 0
n 332 6 5 1 0 1 1 0.250022617 1439348.0754746324 1 1 0 0 0 0 0 1 0 0 0 1 0 0 0 0 0 0 0 0 0 0 0 0 0 0 0
n 332 224 7 1 0 1 1 0.250022617 1599487.3966588108 1 1 0 0 0 -1.2272206999999999 4.4727793 1 0 113857.91049095307 -112609.85106183593 1 0 0 0 0 0 0 0 0 0 0 0 0 0 0 0
n 333 224 7 1 0 1 1 0.0029165553377010342 2783280.2762950445 1 1 0 0 0 -0.98011463828770096 4.7198853578107842 1 0 146227.58243273388 -85057.304206341287 1 0 0 0 0 0 0 0 0 0 0 0 0 0 0 0
n 334 224 7 1 0 1 1 -0.17497098482786924 3591937.052866884 1 1 0 0 0 -0.80222709817213078 4.89777290282787 1 0 116480.61275834702 -62340.859115102074 1 0 0 0 0 0 0 0 0 0 0 0 0 0 0 0
n 335 224 7 1 0 1 1 -0.31678181106592979 4243926.5058727134 1 1 0 0 0 -0.66041627188482754 5.0395837283121434 1 0 98850.256645415328 -48037.729051959977 1 0 0 0 0 0 0 0 0 0 0 0 0 0 0 0
n 336 224 7 1 0 1 1 -0.43804247564056731 4806258.1762521267 1 1 0 0 0 -0.53915560735943269 5.1608443924928382 1 0 88097.265887561865 -37494.436470175649 1 0 0 0 0 0 0 0 0 0 0 0 0 0 0 0
n 337 224 7 1 0 1 1 -0.54722289046677786 5316215.8892623577 1 1 0 0 0 -0.42997519248397931 5.2700248095160207 1 0 81850.023544735144 -28486.48536422414 1 0 0 0 0 0 0 0 0 0 0 0 0 0 0 0
n 338 224 7 1 0 1 1 -0.64964010061785527 5797660.8414452123 1 1 0 0 0 -0.32755798233290195 5.3724420212239137 1 0 78843.469621343946 -19713.837777165103 1 0 0 0 0 0 0 0 0 0 0 0 0 0 0 0
n 339 224 7 1 0 1 1 -0.74888510570610978 6266791.5199416019 1 1 0 0 0 -0.22831297729389011 5.4716870196076242 1 0 78026.355643129515 -10298.14553596266 1 0 0 0 0 0 0 0 0 0 0 0 0 0 0 0
n 340 224 7 1 0 1 1 -0.8471980830000001 296719.37953678588 1 1 0 0 0 -0.13 5.5700000000000003 1 0 72263.092698856199 -3540.7005882215958 1 0 0 0 0 0 0 0 0 0 0 0 0 0 0 0
n 340 6 8 1 0 1 1 -0.8471980830000001 669993.7350845444 1 1 0 0 0 0 0 1 0 -629307.76800000004 0 1 0 0 0 0 0 0 0 0 0 0 0 0 0 0 0
n 341 6 8 1 0 1 1 -0.80000000000000004 314653.88400000002 1 1 0 0 0 0 0 1 0 -314653.88400000002 -1.45519152e-11 1 0 0 0 0 0 0 0 0 0 0 0 0 0 0 0
n 342 6 8 1 0 1 1 -0.80000000000000004 0 1 1 0 0 0 0 0 1 0 0 0 1 0 0 0 0 0 0 0 0 0 0 0 0 0 0 0
n 343 6 8 1 0 1 1 -0.80000000000000004 0 1 1 0 0 0 0 0 1 0 0 0 1 0 0 0 0 0 0 0 0 0 0 0 0 0 0 0
n 344 6 8 1 0 1 1 -0.80000000000000004 0 1 1 0 0 0 0 0 1 0 0 0 1 0 0 0 0 0 0 0 0 0 0 0 0 0 0 0
n 345 6 8 1 0 1 1 -0.80000000000000004 0 1 1 0 0 0 0 0 1 0 0 0 1 0 0 0 0 0 0 0 0 0 0 0 0 0 0 0
n 346 6 8 1 0 1 1 -0.80000000000000004 0 1 1 0 0 0 0 0 1 0 0 0 1 0 0 0 0 0 0 0 0 0 0 0 0 0 0 0
n 347 6 8 1 0 1 1 -0.80000000000000004 314653.88400000002 1 1 0 0 0 0 0 1 0 314653.88400000002 0 1 0 0 0 0 0 0 0 0 0 0 0 0 0 0 0
n 348 224 7 1 0 1 1 -0.8471980830000001 314820.65045468032 1 1 0 0 0 -0.13 5.5700000000000003 1 0 -90378.533710043936 -3621.3087810524648 1 0 0 0 0 0 0 0 0 0 0 0 0 0 0 0
n 348 6 8 1 0 1 1 -0.8471980830000001 669993.7350845444 1 1 0 0 0 0 0 1 0 629307.76800000004 2.9103830499999999e-11 1 0 0 0 0 0 0 0 0 0 0 0 0 0 0 0
n 349 224 7 1 0 1 1 -0.74050254631250356 6232971.6416346608 1 1 0 0 0 -0.23669553568749638 5.4633044679185616 1 0 -84029.995094240396 -10758.03109785633 1 0 0 0 0 0 0 0 0 0 0 0 0 0 0 0
n 350 224 7 1 0 1 1 -0.63290697627408643 5724340.343878448 1 1 0 0 0 -0.34429110672591356 5.3557088895203009 1 0 -85023.590158616571 -20539.007130384347 1 0 0 0 0 0 0 0 0 0 0 0 0 0 0 0
n 351 224 7 1 0 1 1 -0.5221393166668169 5203575.4178335806 1 1 0 0 0 -0.45505876628394037 5.2449412320115165 1 0 -88425.04433347423 -29563.904438815654 1 0 0 0 0 0 0 0 0 0 0 0 0 0 0 0
n 352 224 7 1 0 1 1 -0.4045164902250083 4653840.7082129996 1 1 0 0 0 -0.57268159277499164 5.1273184027174352 1 0 -95223.26526596483 -38395.866639876156 1 0 0 0 0 0 0 0 0 0 0 0 0 0 0 0
n 353 224 7 1 0 1 1 -0.27453472544493074 4050155.7618239857 1 1 0 0 0 -0.70266335750582654 4.9973366424449308 1 0 -106847.37550911029 -47531.845937226797 1 0 0 0 0 0 0 0 0 0 0 0 0 0 0 0
n 354 224 7 1 0 1 1 -0.12331201121273425 3352665.2513992502 1 1 0 0 0 -0.85388607178726572 4.8461139329172775 1 0 -126046.23774425508 -57157.929347697282 1 0 0 0 0 0 0 0 0 0 0 0 0 0 0 0
n 355 224 7 1 0 1 1 0.065665815125836885 2487911.1272609397 1 1 0 0 0 -1.0428638998913669 4.6571361001086338 1 0 -158809.9137194806 -66275.95793974254 1 0 0 0 0 0 0 0 0 0 0 0 0 0 0 0
n 356 224 7 1 0 1 1 0.327996003 1249576.0603252212 1 1 0 0 0 -1.3051940900000001 4.3948059099999996 1 0 -123804.51332605899 -131894.25041317183 1 0 0 0 0 0 0 0 0 0 0 0 0 0 0 0
n 356 6 9 1 0 1 1 0.327996003 1085113.5810152786 1 1 0 0 0 0 0 1 0 -11620.816543430044 -11620.816543430044 1 0 0 0 0 0 0 0 0 0 0 0 0 0 0 0
n 357 224 7 1 0 1 1 0.327996003 1248515.8004279966 1 1 0 0 0 -1.3051940900000001 4.3948059099999996 1 0 -11101.131769647438 -179493.57777574466 1 0 0 0 0 0 0 0 0 0 0 0 0 0 0 0
n 357 6 9 1 0 1 1 0.327996003 1091920.8977235632 1 1 0 0 0 0 0 1 0 0 -23241.633086860089 1 0 0 0 0 0 0 0 0 0 0 0 0 0 0 0
n 358 224 7 1 0 1 1 0.327996003 1228602.4387159902 1 1 0 0 0 -1.3051940900000001 4.3948059099999996 1 0 -4263.0509497266021 -159866.34450058601 1 0 0 0 0 0 0 0 0 0 0 0 0 0 0 0
n 358 6 9 1 0 1 1 0.327996003 1091920.8977235632 1 1 0 0 0 0 0 1 0 0 -23241.633086860089 1 0 0 0 0 0 0 0 0 0 0 0 0 0 0 0
n 359 224 7 1 0 1 1 0.327996003 1221148.0517588765 1 1 0 0 0 -1.3051940900000001 4.3948059099999996 1 0 -1571.3014853142472 -152460.69062947365 1 0 0 0 0 0 0 0 0 0 0 0 0 0 0 0
n 359 6 9 1 0 1 1 0.327996003 1091920.8977235632 1 1 0 0 0 0 0 1 0 -2.1364177616186805e-12 -23241.633086860089 1 0 0 0 0 0 0 0 0 0 0 0 0 0 0 0
n 360 224 7 1 0 1 1 0.327996003 1219032.947189474 1 1 0 0 0 -1.3051940900000001 4.3948059099999996 1 0 -536.66408708646304 -150352.72478131353 1 0 0 0 0 0 0 0 0 0 0 0 0 0 0 0
n 360 6 9 1 0 1 1 0.327996003 1091920.8977235632 1 1 0 0 0 0 0 1 0 1.3511892312110221e-12 -23241.633086860089 1 0 0 0 0 0 0 0 0 0 0 0 0 0 0 0
n 361 224 7 1 0 1 1 0.327996003 1219434.7399484406 1 1 0 0 0 -1.3051940900000001 4.3948059099999996 1 0 335.35465155029721 -150755.10205170431 1 0 0 0 0 0 0 0 0 0 0 0 0 0 0 0
n 361 6 9 1 0 1 1 0.327996003 1091920.8977235632 1 1 0 0 0 0 0 1 0 0 -23241.633086860089 1 0 0 0 0 0 0 0 0 0 0 0 0 0 0 0
n 362 224 7 1 0 1 1 0.327996003 1223273.6145031943 1 1 0 0 0 -1.3051940900000001 4.3948059099999996 1 0 1747.0108686679696 -154584.47866513746 1 0 0 0 0 0 0 0 0 0 0 0 0 0 0 0
n 362 6 9 1 0 1 1 0.327996003 1091920.8977235632 1 1 0 0 0 0 0 1 0 1.3511892312110221e-12 -23241.633086860089 1 0 0 0 0 0 0 0 0 0 0 0 0 0 0 0
n 363 224 7 1 0 1 1 0.327996003 1234235.4279995351 1 1 0 0 0 -1.3051940900000001 4.3948059099999996 1 0 4580.6463547320436 -165492.78203644999 1 0 0 0 0 0 0 0 0 0 0 0 0 0 0 0
n 363 6 9 1 0 1 1 0.327996003 1086002.5551332736 1 1 0 0 0 0 0 1 0 7747.211028953363 -15494.422057906726 1 0 0 0 0 0 0 0 0 0 0 0 0 0 0 0
n 364 224 7 1 0 1 1 0.327996003 1242849.6609261965 1 1 0 0 0 -1.3051940900000001 4.3948059099999996 1 0 123089.53914910227 -123224.56030320849 1 0 0 0 0 0 0 0 0 0 0 0 0 0 0 0
n 364 6 9 1 0 1 1 0.327996003 1068679.2646367031 1 1 0 0 0 0 0 1 0 0 0 1 0 0 0 0 0 0 0 0 0 0 0 0 0 0 0
n 365 224 7 1 0 1 1 -0.08872540401855479 3227571.7970829732 1 1 0 0 0 -0.88847267888636949 4.8115273190151449 1 0 157022.15573708652 -83595.417498212191 1 0 0 0 0 0 0 0 0 0 0 0 0 0 0 0
n 366 224 7 1 0 1 1 -0.37864463231060153 4562221.9332160903 1 1 0 0 0 -0.59855345064015575 5.1014465495075729 1 0 126037.55427799383 -46448.952053862864 1 0 0 0 0 0 0 0 0 0 0 0 0 0 0 0
n 367 224 7 1 0 1 1 -0.62158033165530069 5698102.5234780386 1 1 0 0 0 -0.35561775129545647 5.3443822495075723 1 0 113202.27431830333 -22105.089426033366 1 0 0 0 0 0 0 0 0 0 0 0 0 0 0 0
n 368 6 6 1 0 1 1 -0.8471980830000001 6678542.393952895 1 1 0 0 0 0 0 1 0 -23241.633086860089 0 1 0 0 0 0 0 0 0 0 0 0 0 0 0 0 0
n 368 224 7 1 0 1 1 -0.8471980830000001 6758647.6348436326 1 1 0 0 0 -0.13 5.5700000000000003 1 0 103031.39193839993 -8068.9930376590037 1 0 0 0 0 0 0 0 0 0 0 0 0 0 0 0
n 369 6 6 1 0 1 1 -0.80000000000000004 6442551.9838051666 1 1 0 0 0 0 0 1 0 -11620.816543430044 0 1 0 0 0 0 0 0 0 0 0 0 0 0 0 0 0
n 370 6 6 1 0 1 1 -0.80000000000000004 6430931.1672617365 1 1 0 0 0 0 0 1 0 0 0 1 0 0 0 0 0 0 0 0 0 0 0 0 0 0 0
n 371 6 6 1 0 1 1 -0.80000000000000004 6430931.1672617365 1 1 0 0 0 0 0 1 0 0 0 1 0 0 0 0 0 0 0 0 0 0 0 0 0 0 0
n 372 6 6 1 0 1 1 -0.80000000000000004 6442551.9838051666 1 1 0 0 0 0 0 1 0 11620.816543430044 -4.7771753406885391e-13 1 0 0 0 0 0 0 0 0 0 0 0 0 0 0 0
n 373 6 6 1 0 1 1 -0.8471980830000001 6678542.393952895 1 1 0 0 0 0 0 1 0 23241.633086860089 0 1 0 0 0 0 0 0 0 0 0 0 0 0 0 0 0
n 373 224 7 1 0 1 1 -0.8471980830000001 6776434.1411891738 1 1 0 0 0 -0.13 5.5700000000000003 1 0 -121102.50610471751 -2734.7608335762225 1 0 0 0 0 0 0 0 0 0 0 0 0 0 0 0
n 374 224 7 1 0 1 1 -0.60682209380302898 5633117.7790717073 1 1 0 0 0 -0.37037598914772824 5.3296240099999999 1 0 -120102.53508927232 -9939.0724862850529 1 0 0 0 0 0 0 0 0 0 0 0 0 0 0 0
n 375 224 7 1 0 1 1 -0.35337901470454353 4438494.158252758 1 1 0 0 0 -0.62381906829545652 5.0761809299999996 1 0 -129383.60839113788 -18529.386388043837 1 0 0 0 0 0 0 0 0 0 0 0 0 0 0 0
n 376 224 7 1 0 1 1 -0.071907020914392064 3116594.8009098629 1 1 0 0 0 -0.90529106129545656 4.7947089395075722 1 0 -145490.23038117259 -20026.245591576997 1 0 0 0 0 0 0 0 0 0 0 0 0 0 0 0
n 377 6 5 1 0 1 1 0.250022617 1462589.7085614926 1 1 0 0 0 0 0 1 0 -23241.633086860089 0 1 0 0 0 0 0 0 0 0 0 0 0 0 0 0 0
n 377 224 7 1 0 1 1 0.250022617 1609253.8966036066 1 1 0 0 0 -1.2272206999999999 4.4727793 1 0 -169548.0036216538 -11021.004708014552 1 0 0 0 0 0 0 0 0 0 0 0 0 0 0 0
n 378 6 5 1 0 1 1 0.297220699 1220456.5873462735 1 1 0 0 0 0 0 1 0 -3873.6055144766815 -3873.6055144766815 1 0 0 0 0 0 0 0 0 0 0 0 0 0 0 0
n 379 6 5 1 0 1 1 0.297220699 1214978.4818703341 1 1 0 0 0 0 0 1 0 6.7559461314337364e-13 1.3376090955897619e-11 1 0 0 0 0 0 0 0 0 0 0 0 0 0 0 0
n 380 6 5 1 0 1 1 0.297220699 1214978.4818703341 1 1 0 0 0 0 0 1 0 0 1.3376090955897619e-11 1 0 0 0 0 0 0 0 0 0 0 0 0 0 0 0
n 381 6 5 1 0 1 1 0.297220699 1214978.4818703341 1 1 0 0 0 0 0 1 0 6.7559461314337364e-13 1.3376090955897619e-11 1 0 0 0 0 0 0 0 0 0 0 0 0 0 0 0
n 382 6 5 1 0 1 1 0.297220699 1214978.4818703341 1 1 0 0 0 0 0 1 0 -1.0682088783472028e-12 1.3376090955897619e-11 1 0 0 0 0 0 0 0 0 0 0 0 0 0 0 0
n 383 6 5 1 0 1 1 0.297220699 1214978.4818703341 1 1 0 0 0 0 0 1 0 -1.3511892312110221e-12 1.3376090955897619e-11 1 0 0 0 0 0 0 0 0 0 0 0 0 0 0 0
n 384 6 5 1 0 1 1 0.297220699 1223640.1271432408 1 1 0 0 0 0 0 1 0 7747.211028953363 -3873.6055144766815 1 0 0 0 0 0 0 0 0 0 0 0 0 0 0 0
n 385 6 5 1 0 1 1 0.250022617 1456671.365971203 1 1 0 0 0 0 0 1 0 15494.422057906726 -7747.211028953363 1 0 0 0 0 0 0 0 0 0 0 0 0 0 0 0
n 385 224 7 1 0 1 1 0.250022617 1588634.0388386438 1 1 0 0 0 -1.2272206999999999 4.4727793 1 0 149285.91264398041 123.0932412189306 1 0 0 0 0 0 0 0 0 0 0 0 0 0 0 0
n 386 224 7 1 0 1 1 0.060228134514324592 2487910.0661337664 1 1 0 0 0 -1.0374262190571286 4.6625737809428713 1 0 145807.36303729803 -10428.822741014543 1 0 0 0 0 0 0 0 0 0 0 0 0 0 0 0
n 387 224 7 1 0 1 1 -0.10675299719228218 3259867.4995131576 1 1 0 0 0 -0.87044508480771787 4.8295549103400104 1 0 122544.3726810377 -20273.914112332935 1 0 0 0 0 0 0 0 0 0 0 0 0 0 0 0
n 388 224 7 1 0 1 1 -0.25208851847857344 3935643.5601930772 1 1 0 0 0 -0.7251095645214265 4.974890438380088 1 0 106467.37709817907 -23183.529352042955 1 0 0 0 0 0 0 0 0 0 0 0 0 0 0 0
n 389 224 7 1 0 1 1 -0.38156767460734414 4541281.2013445524 1 1 0 0 0 -0.59563040744189855 5.1043695963611295 1 0 96220.993766645697 -23146.204136603566 1 0 0 0 0 0 0 0 0 0 0 0 0 0 0 0
n 390 224 7 1 0 1 1 -0.50106431425255815 5103777.8847560864 1 1 0 0 0 -0.47613376874744184 5.2238662303018017 1 0 90812.975396086433 -21483.709266797778 1 0 0 0 0 0 0 0 0 0 0 0 0 0 0 0
n 391 224 7 1 0 1 1 -0.61577915240657832 5647503.5957895704 1 1 0 0 0 -0.36141893059342162 5.3385810712588508 1 0 89925.92194225172 -18066.420839963008 1 0 0 0 0 0 0 0 0 0 0 0 0 0 0 0
n 392 224 7 1 0 1 1 -0.73018343558997412 6193984.7656564629 1 1 0 0 0 -0.24701464736078307 5.4529853574914888 1 0 93897.132936466311 -10918.461559404293 1 0 0 0 0 0 0 0 0 0 0 0 0 0 0 0
n 393 224 7 1 0 1 1 -0.8471980830000001 312756.37966692785 1 1 0 0 0 -0.13 5.5700000000000003 1 0 88327.025165406609 -3249.6286226143752 1 0 0 0 0 0 0 0 0 0 0 0 0 0 0 0
n 393 6 8 1 0 1 1 -0.8471980830000001 503541.47410621453 1 1 0 0 0 0 0 1 0 -419538.51199999999 157326.94200000001 1 0 0 0 0 0 0 0 0 0 0 0 0 0 0 0
n 394 6 8 1 0 1 1 -0.80000000000000004 393317.35499999998 1 1 0 0 0 0 0 1 0 -314653.88400000002 235990.413 1 0 0 0 0 0 0 0 0 0 0 0 0 0 0 0
n 395 6 8 1 0 1 1 -0.80000000000000004 235990.413 1 1 0 0 0 0 0 1 0 0 235990.413 1 0 0 0 0 0 0 0 0 0 0 0 0 0 0 0
n 396 6 8 1 0 1 1 -0.80000000000000004 235990.413 1 1 0 0 0 0 0 1 0 0 235990.413 1 0 0 0 0 0 0 0 0 0 0 0 0 0 0 0
n 397 6 8 1 0 1 1 -0.80000000000000004 235990.413 1 1 0 0 0 0 0 1 0 0 235990.413 1 0 0 0 0 0 0 0 0 0 0 0 0 0 0 0
n 398 6 8 1 0 1 1 -0.80000000000000004 235990.413 1 1 0 0 0 0 0 1 0 0 235990.413 1 0 0 0 0 0 0 0 0 0 0 0 0 0 0 0
n 399 6 8 1 0 1 1 -0.80000000000000004 235990.413 1 1 0 0 0 0 0 1 0 0 235990.413 1 0 0 0 0 0 0 0 0 0 0 0 0 0 0 0
n 400 6 8 1 0 1 1 -0.80000000000000004 262211.57000000001 1 1 0 0 0 0 0 1 0 209769.25599999999 157326.94200000001 1 0 0 0 0 0 0 0 0 0 0 0 0 0 0 0
n 401 224 7 1 0 1 1 -0.8471980830000001 334909.37347274885 1 1 0 0 0 -0.13 5.5700000000000003 1 0 -110413.63629932773 -5279.3217088499623 1 0 0 0 0 0 0 0 0 0 0 0 0 0 0 0
n 401 6 8 1 0 1 1 -0.8471980830000001 669993.7350845444 1 1 0 0 0 0 0 1 0 629307.76800000004 0 1 0 0 0 0 0 0 0 0 0 0 0 0 0 0 0
n 402 224 7 1 0 1 1 -0.71965162178590036 6148940.1407454787 1 1 0 0 0 -0.25754646116485691 5.4424535434904442 1 0 -98743.947953074035 -12296.117266002131 1 0 0 0 0 0 0 0 0 0 0 0 0 0 0 0
n 403 224 7 1 0 1 1 -0.59494273661096686 5555108.5407787682 1 1 0 0 0 -0.38225534538903311 5.3177446499556664 1 0 -96536.006522450494 -18611.354537555686 1 0 0 0 0 0 0 0 0 0 0 0 0 0 0 0
n 404 224 7 1 0 1 1 -0.47009676941882617 4963778.279699388 1 1 0 0 0 -0.50710131263041658 5.1928986864188262 1 0 -97937.258172278511 -22391.193930905429 1 0 0 0 0 0 0 0 0 0 0 0 0 0 0 0
n 405 224 7 1 0 1 1 -0.34058633790538567 4353699.5272214692 1 1 0 0 0 -0.63661174414385713 5.0633882568069 1 0 -103256.3475861336 -24570.672511255965 1 0 0 0 0 0 0 0 0 0 0 0 0 0 0 0
n 406 224 7 1 0 1 1 -0.20122560613894577 3700589.3362863758 1 1 0 0 0 -0.77597247686105431 4.9240275271389455 1 0 -112888.79596654019 -25125.655127281621 1 0 0 0 0 0 0 0 0 0 0 0 0 0 0 0
n 407 224 7 1 0 1 1 -0.046254882668485854 2977732.7484908593 1 1 0 0 0 -0.93094319962658989 4.7690568011271957 1 0 -127509.62931077676 -23389.755323433546 1 0 0 0 0 0 0 0 0 0 0 0 0 0 0 0
n 408 224 7 1 0 1 1 0.12988038906569202 2159341.5453656353 1 1 0 0 0 -1.1070784711641777 4.5929215288358227 1 0 -147572.42799149748 -18327.285333962463 1 0 0 0 0 0 0 0 0 0 0 0 0 0 0 0
n 409 224 7 1 0 1 1 0.327996003 1241534.5451843808 1 1 0 0 0 -1.3051940900000001 4.3948059099999996 1 0 -172530.71223653667 -10587.78680275648 1 0 0 0 0 0 0 0 0 0 0 0 0 0 0 0
n 409 6 9 1 0 1 1 0.327996003 1086002.5551332736 1 1 0 0 0 0 0 1 0 -15494.422057906726 7747.211028953363 1 0 0 0 0 0 0 0 0 0 0 0 0 0 0 0
n 410 6 9 1 0 1 1 0.375194086 852971.31345303974 1 1 0 0 0 0 0 1 0 -7747.211028953363 3873.6055144766815 1 0 0 0 0 0 0 0 0 0 0 0 0 0 0 0
n 411 6 9 1 0 1 1 0.375194086 844309.6681801331 1 1 0 0 0 0 0 1 0 0 1.3376090955897619e-11 1 0 0 0 0 0 0 0 0 0 0 0 0 0 0 0
n 412 6 9 1 0 1 1 0.375194086 844309.6681801331 1 1 0 0 0 0 0 1 0 0 1.3376090955897619e-11 1 0 0 0 0 0 0 0 0 0 0 0 0 0 0 0
n 413 6 9 1 0 1 1 0.375194086 844309.6681801331 1 1 0 0 0 0 0 1 0 -1.0682088783472028e-12 1.3376090955897619e-11 1 0 0 0 0 0 0 0 0 0 0 0 0 0 0 0
n 414 6 9 1 0 1 1 0.375194086 844309.6681801331 1 1 0 0 0 0 0 1 0 6.7559461314337364e-13 1.3376090955897619e-11 1 0 0 0 0 0 0 0 0 0 0 0 0 0 0 0
n 415 6 9 1 0 1 1 0.375194086 849787.77365607256 1 1 0 0 0 0 0 1 0 -3873.6055144766815 -3873.6055144766815 1 0 0 0 0 0 0 0 0 0 0 0 0 0 0 0
n 416 6 9 1 0 1 1 0.375194086 860743.98455870862 1 1 0 0 0 0 0 1 0 11620.816543430044 -11620.816543430044 1 0 0 0 0 0 0 0 0 0 0 0 0 0 0 0
n 417 224 7 1 0 1 1 0.327996003 1233847.016957459 1 1 0 0 0 -1.3051940900000001 4.3948059099999996 1 0 165101.11063199924 -4691.4484035507294 1 0 0 0 0 0 0 0 0 0 0 0 0 0 0 0
n 417 6 9 1 0 1 1 0.327996003 1086002.5551332736 1 1 0 0 0 0 0 1 0 15494.422057906726 -7747.211028953363 1 0 0 0 0 0 0 0 0 0 0 0 0 0 0 0
n 418 224 7 1 0 1 1 -0.016811236979922137 2873790.0453866702 1 1 0 0 0 -0.9603868453446992 4.7396131500000003 1 0 164881.40475367758 -18985.499364493433 1 0 0 0 0 0 0 0 0 0 0 0 0 0 0 0
n 419 224 7 1 0 1 1 -0.31828587465530078 4283848.6660489105 1 1 0 0 0 -0.6589122082954566 5.0410877899999997 1 0 141139.85564061298 -22253.833352305981 1 0 0 0 0 0 0 0 0 0 0 0 0 0 0 0
n 420 224 7 1 0 1 1 -0.58973981280302901 5561411.2449460542 1 1 0 0 0 -0.38745827014772827 5.3125417300000004 1 0 129349.4772573338 -13109.197573720212 1 0 0 0 0 0 0 0 0 0 0 0 0 0 0 0
n 421 6 6 1 0 1 1 -0.8471980830000001 6678542.393952895 1 1 0 0 0 0 0 1 0 -23241.633086860089 9.5543506616799792e-13 1 0 0 0 0 0 0 0 0 0 0 0 0 0 0 0
n 421 224 7 1 0 1 1 -0.8471980830000001 6776966.2154877093 1 1 0 0 0 -0.13 5.5700000000000003 1 0 121553.14816257182 -5226.3817163633021 1 0 0 0 0 0 0 0 0 0 0 0 0 0 0 0
n 422 6 6 1 0 1 1 -0.80000000000000004 6442551.9838051666 1 1 0 0 0 0 0 1 0 -11620.816543430044 0 1 0 0 0 0 0 0 0 0 0 0 0 0 0 0 0
n 423 6 6 1 0 1 1 -0.80000000000000004 6430931.1672617365 1 1 0 0 0 0 0 1 0 0 0 1 0 0 0 0 0 0 0 0 0 0 0 0 0 0 0
n 424 6 6 1 0 1 1 -0.80000000000000004 6430931.1672617365 1 1 0 0 0 0 0 1 0 0 0 1 0 0 0 0 0 0 0 0 0 0 0 0 0 0 0
n 425 6 6 1 0 1 1 -0.80000000000000004 6442551.9838051666 1 1 0 0 0 0 0 1 0 11620.816543430044 0 1 0 0 0 0 0 0 0 0 0 0 0 0 0 0 0
n 426 6 6 1 0 1 1 -0.8471980830000001 6678542.393952895 1 1 0 0 0 0 0 1 0 23241.633086860089 -9.5543506616799792e-13 1 0 0 0 0 0 0 0 0 0 0 0 0 0 0 0
n 426 224 7 1 0 1 1 -0.8471980830000001 6783290.6015202533 1 1 0 0 0 -0.13 5.5700000000000003 1 0 -127982.07310307882 -1410.0455872711545 1 0 0 0 0 0 0 0 0 0 0 0 0 0 0 0
n 427 224 7 1 0 1 1 -0.59016119695075731 5561113.6676380085 1 1 0 0 0 -0.38703688509848549 5.3129631100000001 1 0 -127602.91378858112 -5261.0231035267934 1 0 0 0 0 0 0 0 0 0 0 0 0 0 0 0
n 428 224 7 1 0 1 1 -0.32505379185227179 4306477.6494751666 1 1 0 0 0 -0.6521442910984856 5.0478557100000003 1 0 -133023.24481596227 -9174.3715046634006 1 0 0 0 0 0 0 0 0 0 0 0 0 0 0 0
n 429 224 7 1 0 1 1 -0.045221746591665959 2983937.4706700505 1 1 0 0 0 -0.9319763360984854 4.7680236599999999 1 0 -140801.12117559847 -8555.2439549555511 1 0 0 0 0 0 0 0 0 0 0 0 0 0 0 0
n 430 6 5 1 0 1 1 0.250022617 1462589.7085614926 1 1 0 0 0 0 0 1 0 -23241.633086860089 0 1 0 0 0 0 0 0 0 0 0 0 0 0 0 0 0
n 430 224 7 1 0 1 1 0.250022617 1589178.7399627354 1 1 0 0 0 -1.2272206999999999 4.4727793 1 0 -149766.6247861743 -4380.1869504741471 1 0 0 0 0 0 0 0 0 0 0 0 0 0 0 0
n 431 6 5 1 0 1 1 0.297220699 1214978.4818703341 1 1 0 0 0 0 0 1 0 -2.5796746825930141e-11 0 1 0 0 0 0 0 0 0 0 0 0 0 0 0 0 0
n 432 224 4 1 0 1 1 0.250022617 1450185.5460083822 1 1 0 0 0 -1.2272206999999999 4.4727793 1 0 7663.2488928286202 7663.2488928286202 1 0 0 0 0 0 0 0 0 0 0 0 0 0 0 0
n 432 6 5 1 0 1 1 0.250022617 1455782.391853208 1 1 0 0 0 0 0 1 0 11620.816543430044 11620.816543430044 1 0 0 0 0 0 0 0 0 0 0 0 0 0 0 0
n 433 224 4 1 0 1 1 0.250022617 1460136.525785184 1 1 0 0 0 -1.2272206999999999 4.4727793 1 0 4880.8512793326381 20207.34904529278 1 0 0 0 0 0 0 0 0 0 0 0 0 0 0 0
n 433 6 5 1 0 1 1 0.250022617 1462589.7085614926 1 1 0 0 0 0 0 1 0 0 23241.633086860089 1 0 0 0 0 0 0 0 0 0 0 0 0 0 0 0
n 434 224 4 1 0 1 1 0.250022617 1470918.4065249106 1 1 0 0 0 -1.2272206999999999 4.4727793 1 0 4884.5135610201914 31190.179986826693 1 0 0 0 0 0 0 0 0 0 0 0 0 0 0 0
n 434 6 5 1 0 1 1 0.250022617 1462589.7085614926 1 1 0 0 0 0 0 1 0 0 23241.633086860089 1 0 0 0 0 0 0 0 0 0 0 0 0 0 0 0
n 435 224 4 1 0 1 1 0.250022617 1477809.9666931417 1 1 0 0 0 -1.2272206999999999 4.4727793 1 0 6713.0877545650219 37871.513407326966 1 0 0 0 0 0 0 0 0 0 0 0 0 0 0 0
n 435 6 5 1 0 1 1 0.250022617 1462589.7085614926 1 1 0 0 0 0 0 1 0 0 23241.633086860089 1 0 0 0 0 0 0 0 0 0 0 0 0 0 0 0
n 436 224 4 1 0 1 1 0.250022617 1488836.267015567 1 1 0 0 0 -1.2272206999999999 4.4727793 1 0 5678.2961083519995 49161.347032989404 1 0 0 0 0 0 0 0 0 0 0 0 0 0 0 0
n 436 6 5 1 0 1 1 0.250022617 1462589.7085614926 1 1 0 0 0 0 0 1 0 0 23241.633086860089 1 0 0 0 0 0 0 0 0 0 0 0 0 0 0 0
n 437 224 4 1 0 1 1 0.250022617 1503375.4130416862 1 1 0 0 0 -1.2272206999999999 4.4727793 1 0 9433.4269185703852 63328.590845420586 1 0 0 0 0 0 0 0 0 0 0 0 0 0 0 0
n 437 6 5 1 0 1 1 0.250022617 1462589.7085614926 1 1 0 0 0 0 0 1 0 -2.7023784624220442e-12 23241.633086860089 1 0 0 0 0 0 0 0 0 0 0 0 0 0 0 0
n 438 224 4 1 0 1 1 0.250022617 1542050.2934276289 1 1 0 0 0 -1.2272206999999999 4.4727793 1 0 62689.712964922583 81349.526651069929 1 0 0 0 0 0 0 0 0 0 0 0 0 0 0 0
n 438 6 5 1 0 1 1 0.250022617 1455782.391853208 1 1 0 0 0 0 0 1 0 11620.816543430044 11620.816543430044 1 0 0 0 0 0 0 0 0 0 0 0 0 0 0 0
n 438 224 7 1 0 1 1 0.250022617 1589027.8862801483 1 1 0 0 0 -1.2272206999999999 4.4727793 1 0 149679.81080551597 0 1 0 0 0 0 0 0 0 0 0 0 0 0 0 0 0
n 439 224 4 1 0 1 1 0.059021503779532303 2461480.74022649 1 1 0 0 0 -1.0362195837962003 4.6637804162038003 1 0 105965.15424618077 41773.56020375283 1 0 0 0 0 0 0 0 0 0 0 0 0 0 0 0
n 439 224 7 1 0 1 1 0.059021503779532303 2487154.2517562127 1 1 0 0 0 -1.0362195837962003 4.6637804162038003 1 0 139575.22443027518 246.1864824378612 1 0 0 0 0 0 0 0 0 0 0 0 0 0 0 0
n 440 224 4 1 0 1 1 -0.094175373016065239 3178532.4947095132 1 1 0 0 0 -0.88302270956916196 4.8169772877755364 1 0 101712.01965340832 12319.734088157653 1 0 0 0 0 0 0 0 0 0 0 0 0 0 0 0
n 440 224 7 1 0 1 1 -0.094175373016065239 3194812.7244713376 1 1 0 0 0 -0.88302270956916196 4.8169772877755364 1 0 118658.29993675178 -4286.8233937400428 1 0 0 0 0 0 0 0 0 0 0 0 0 0 0 0
n 441 224 4 1 0 1 1 -0.22832258444943201 3807375.1675636317 1 1 0 0 0 -0.74887549855056801 4.9511245045479182 1 0 93328.209796840616 -1368.1574993664026 1 0 0 0 0 0 0 0 0 0 0 0 0 0 0 0
n 441 224 7 1 0 1 1 -0.22832258444943201 3819484.3484246358 1 1 0 0 0 -0.74887549855056801 4.9511245045479182 1 0 104928.4161326071 -10450.733400421846 1 0 0 0 0 0 0 0 0 0 0 0 0 0 0 0
n 442 224 4 1 0 1 1 -0.35108045352790807 4386354.4218598343 1 1 0 0 0 -0.62611762847209196 5.0738823676756368 1 0 87750.776182094341 -11228.369664176738 1 0 0 0 0 0 0 0 0 0 0 0 0 0 0 0
n 442 224 7 1 0 1 1 -0.35108045352790807 4395126.4999545077 1 1 0 0 0 -0.62611762847209196 5.0738823676756368 1 0 96105.869145049801 -14798.620101873401 1 0 0 0 0 0 0 0 0 0 0 0 0 0 0 0
n 443 224 4 1 0 1 1 -0.46764635041988795 4939516.3843275402 1 1 0 0 0 -0.50955173253086938 5.1904482634691309 1 0 84669.438773918067 -20832.619529383981 1 0 0 0 0 0 0 0 0 0 0 0 0 0 0 0
n 443 224 7 1 0 1 1 -0.46764635041988795 4945627.210961625 1 1 0 0 0 -0.50955173253086938 5.1904482634691309 1 0 91693.51698886641 -17270.565005496206 1 0 0 0 0 0 0 0 0 0 0 0 0 0 0 0
n 444 224 4 1 0 1 1 -0.58320601781224013 5493284.8330619214 1 1 0 0 0 -0.39399206423700267 5.3060079395167836 1 0 84748.398536199005 -34196.469131959486 1 0 0 0 0 0 0 0 0 0 0 0 0 0 0 0
n 444 224 7 1 0 1 1 -0.58320601781224013 5496041.3377253981 1 1 0 0 0 -0.39399206423700267 5.3060079395167836 1 0 92419.995749142952 -17935.610334791079 1 0 0 0 0 0 0 0 0 0 0 0 0 0 0 0
n 445 224 4 1 0 1 1 -0.70514368554734641 6088862.2719209809 1 1 0 0 0 -0.27205439650189633 5.4279456014981031 1 0 89976.172197332664 -58728.276163847368 1 0 0 0 0 0 0 0 0 0 0 0 0 0 0 0
n 445 224 7 1 0 1 1 -0.70514368554734641 6083823.9754921794 1 1 0 0 0 -0.27205439650189633 5.4279456014981031 1 0 101224.10428197148 -15525.825192689546 1 0 0 0 0 0 0 0 0 0 0 0 0 0 0 0
n 446 224 4 1 0 1 1 -0.8471980830000001 90414.48978010549 1 1 0 0 0 -0.13 5.5700000000000003 1 0 47905.781137784405 -76679.958937789794 1 0 0 0 0 0 0 0 0 0 0 0 0 0 0 0
n 446 224 7 1 0 1 1 -0.8471980830000001 105219.48017013181 1 1 0 0 0 -0.13 5.5700000000000003 1 0 104975.86447530138 -7155.8960297825224 1 0 0 0 0 0 0 0 0 0 0 0 0 0 0 0
n 446 6 8 1 0 1 1 -0.8471980830000001 0 1 1 0 0 0 0 0 1 0 0 0 1 0 0 0 0 0 0 0 0 0 0 0 0 0 0 0
n 447 224 4 1 0 1 1 -0.8471980830000001 60020.594975269305 1 1 0 0 0 -0.13 5.5700000000000003 1 0 4215.4052174751741 -59872.382673708933 1 0 0 0 0 0 0 0 0 0 0 0 0 0 0 0
n 447 6 8 1 0 1 1 -0.8471980830000001 378166.90399999998 1 1 0 0 0 0 0 1 0 -209769.25599999999 314653.88400000002 1 0 0 0 0 0 0 0 0 0 0 0 0 0 0 0
n 448 224 4 1 0 1 1 -0.8471980830000001 52216.534769001017 1 1 0 0 0 -0.13 5.5700000000000003 1 0 1819.2556484811057 -52184.832779977864 1 0 0 0 0 0 0 0 0 0 0 0 0 0 0 0
n 448 6 8 1 0 1 1 -0.8471980830000001 471980.826 1 1 0 0 0 0 0 1 0 0 471980.826 1 0 0 0 0 0 0 0 0 0 0 0 0 0 0 0
n 449 224 4 1 0 1 1 -0.8471980830000001 49128.519010037504 1 1 0 0 0 -0.13 5.5700000000000003 1 0 439.19144901861318 -49126.555849385142 1 0 0 0 0 0 0 0 0 0 0 0 0 0 0 0
n 449 6 8 1 0 1 1 -0.8471980830000001 471980.826 1 1 0 0 0 0 0 1 0 0 471980.826 1 0 0 0 0 0 0 0 0 0 0 0 0 0 0 0
n 450 224 4 1 0 1 1 -0.8471980830000001 48995.387989587725 1 1 0 0 0 -0.13 5.5700000000000003 1 0 -696.88396694496441 -48990.431657713714 1 0 0 0 0 0 0 0 0 0 0 0 0 0 0 0
n 450 6 8 1 0 1 1 -0.8471980830000001 471980.826 1 1 0 0 0 0 0 1 0 0 471980.826 1 0 0 0 0 0 0 0 0 0 0 0 0 0 0 0
n 451 224 4 1 0 1 1 -0.8471980830000001 51731.399643141536 1 1 0 0 0 -0.13 5.5700000000000003 1 0 -2198.537040676455 -51684.660396024912 1 0 0 0 0 0 0 0 0 0 0 0 0 0 0 0
n 451 6 8 1 0 1 1 -0.8471980830000001 471980.826 1 1 0 0 0 0 0 1 0 0 471980.826 1 0 0 0 0 0 0 0 0 0 0 0 0 0 0 0
n 452 224 4 1 0 1 1 -0.8471980830000001 58855.055066718392 1 1 0 0 0 -0.13 5.5700000000000003 1 0 -4891.9118358654496 -58651.39986225326 1 0 0 0 0 0 0 0 0 0 0 0 0 0 0 0
n 452 6 8 1 0 1 1 -0.8471980830000001 471980.826 1 1 0 0 0 0 0 1 0 0 471980.826 1 0 0 0 0 0 0 0 0 0 0 0 0 0 0 0
n 453 224 4 1 0 1 1 -0.8471980830000001 74503.353130140953 1 1 0 0 0 -0.13 5.5700000000000003 1 0 -10382.759695319597 -73776.337131478838 1 0 0 0 0 0 0 0 0 0 0 0 0 0 0 0
n 453 6 8 1 0 1 1 -0.8471980830000001 471980.826 1 1 0 0 0 0 0 1 0 0 471980.826 1 0 0 0 0 0 0 0 0 0 0 0 0 0 0 0
n 454 224 4 1 0 1 1 -0.8471980830000001 99411.328028801057 1 1 0 0 0 -0.13 5.5700000000000003 1 0 -63838.914129538542 -76205.021000278866 1 0 0 0 0 0 0 0 0 0 0 0 0 0 0 0
n 454 224 7 1 0 1 1 -0.8471980830000001 127307.46566916211 1 1 0 0 0 -0.13 5.5700000000000003 1 0 -127307.46566916211 0 1 0 0 0 0 0 0 0 0 0 0 0 0 0 0 0
n 454 6 8 1 0 1 1 -0.8471980830000001 393317.35499999998 1 1 0 0 0 0 0 1 0 314653.88400000002 235990.413 1 0 0 0 0 0 0 0 0 0 0 0 0 0 0 0
n 455 224 4 1 0 1 1 -0.69191782610508723 6030776.0926262625 1 1 0 0 0 -0.28528025689491276 5.4147197392528152 1 0 -103227.50807807772 -43678.681580058248 1 0 0 0 0 0 0 0 0 0 0 0 0 0 0 0
n 455 224 7 1 0 1 1 -0.69191782610508723 6030994.3261464052 1 1 0 0 0 -0.28528025689491276 5.4147197392528152 1 0 -111808.91381891406 -10558.643466942673 1 0 0 0 0 0 0 0 0 0 0 0 0 0 0 0
n 456 224 4 1 0 1 1 -0.55787672560082568 5381657.9395652227 1 1 0 0 0 -0.41932135739917431 5.2806786464038549 1 0 -96093.750504656826 -27679.883186278093 1 0 0 0 0 0 0 0 0 0 0 0 0 0 0 0
n 456 224 7 1 0 1 1 -0.55787672560082568 5384920.7916533072 1 1 0 0 0 -0.41932135739917431 5.2806786464038549 1 0 -101526.864949535 -18861.268724611833 1 0 0 0 0 0 0 0 0 0 0 0 0 0 0 0
n 457 224 4 1 0 1 1 -0.43055141807743758 4773306.5438642073 1 1 0 0 0 -0.54664666492256242 5.1533533361759227 1 0 -95504.357154501413 -17936.908225911913 1 0 0 0 0 0 0 0 0 0 0 0 0 0 0 0
n 457 224 7 1 0 1 1 -0.43055141807743758 4777586.1809041947 1 1 0 0 0 -0.54664666492256242 5.1533533361759227 1 0 -99289.330104376815 -20845.701850364083 1 0 0 0 0 0 0 0 0 0 0 0 0 0 0 0
n 458 224 4 1 0 1 1 -0.30235597243536289 4165171.4158764514 1 1 0 0 0 -0.67484210956463708 5.0251578942876352 1 0 -98320.518422866895 -9590.4510622372272 1 0 0 0 0 0 0 0 0 0 0 0 0 0 0 0
n 458 224 7 1 0 1 1 -0.30235597243536289 4170500.502060669 1 1 0 0 0 -0.67484210956463708 5.0251578942876352 1 0 -102113.11858204937 -20325.700297980715 1 0 0 0 0 0 0 0 0 0 0 0 0 0 0 0
n 459 224 4 1 0 1 1 -0.16825327076774066 3531809.5284257559 1 1 0 0 0 -0.80894481123225936 4.8910551877184982 1 0 -103236.32794675219 733.31412649146807 1 0 0 0 0 0 0 0 0 0 0 0 0 0 0 0
n 459 224 7 1 0 1 1 -0.16825327076774066 3539065.2785068988 1 1 0 0 0 -0.80894481123225936 4.8910551877184982 1 0 -109023.23331941024 -17973.077911016229 1 0 0 0 0 0 0 0 0 0 0 0 0 0 0 0
n 460 224 4 1 0 1 1 -0.023634301500694583 2851833.6928607868 1 1 0 0 0 -0.95356378072885106 4.7464362193203913 1 0 -109710.55129155624 17086.352561614429 1 0 0 0 0 0 0 0 0 0 0 0 0 0 0 0
n 460 224 7 1 0 1 1 -0.023634301500694583 2861861.7382775503 1 1 0 0 0 -0.95356378072885106 4.7464362193203913 1 0 -120316.71937821053 -13405.201299069968 1 0 0 0 0 0 0 0 0 0 0 0 0 0 0 0
n 461 224 4 1 0 1 1 0.13769500754084402 2101224.1428139396 1 1 0 0 0 -1.1148930897870577 4.585106910212942 1 0 -118886.74344835799 46372.556016794362 1 0 0 0 0 0 0 0 0 0 0 0 0 0 0 0
n 461 224 7 1 0 1 1 0.13769500754084402 2111635.2741619623 1 1 0 0 0 -1.1148930897870577 4.585106910212942 1 0 -137863.56963832458 -6606.3970369812587 1 0 0 0 0 0 0 0 0 0 0 0 0 0 0 0
n 462 224 4 1 0 1 1 0.327996003 1162128.3348504787 1 1 0 0 0 -1.3051940900000001 4.3948059099999996 1 0 -65495.345148814988 66656.495558769268 1 0 0 0 0 0 0 0 0 0 0 0 0 0 0 0
n 462 224 7 1 0 1 1 0.327996003 1221001.5993931456 1 1 0 0 0 -1.3051940900000001 4.3948059099999996 1 0 -152308.52512006788 -2051.080398636665 1 0 0 0 0 0 0 0 0 0 0 0 0 0 0 0
n 462 6 9 1 0 1 1 0.327996003 1068679.2646367031 1 1 0 0 0 0 0 1 0 0 0 1 0 0 0 0 0 0 0 0 0 0 0 0 0 0 0
n 463 224 4 1 0 1 1 0.327996003 1107711.7984531284 1 1 0 0 0 -1.3051940900000001 4.3948059099999996 1 0 -12481.104446045238 36983.249271278917 1 0 0 0 0 0 0 0 0 0 0 0 0 0 0 0
n 463 6 9 1 0 1 1 0.327996003 1086002.5551332736 1 1 0 0 0 0 0 1 0 -7747.211028953363 15494.422057906726 1 0 0 0 0 0 0 0 0 0 0 0 0 0 0 0
n 464 224 4 1 0 1 1 0.327996003 1089444.9045735905 1 1 0 0 0 -1.3051940900000001 4.3948059099999996 1 0 -5303.3097720860314 20077.019346316691 1 0 0 0 0 0 0 0 0 0 0 0 0 0 0 0
n 464 6 9 1 0 1 1 0.327996003 1091920.8977235632 1 1 0 0 0 0 0 1 0 -2.7023784624220442e-12 23241.633086860089 1 0 0 0 0 0 0 0 0 0 0 0 0 0 0 0
n 465 224 4 1 0 1 1 0.327996003 1081475.7615493864 1 1 0 0 0 -1.3051940900000001 4.3948059099999996 1 0 -3150.3814536587915 12402.637997618254 1 0 0 0 0 0 0 0 0 0 0 0 0 0 0 0
n 465 6 9 1 0 1 1 0.327996003 1091920.8977235632 1 1 0 0 0 0 0 1 0 0 23241.633086860089 1 0 0 0 0 0 0 0 0 0 0 0 0 0 0 0
n 466 224 4 1 0 1 1 0.327996003 1077848.049945497 1 1 0 0 0 -1.3051940900000001 4.3948059099999996 1 0 -2670.015739124497 8771.4103630042882 1 0 0 0 0 0 0 0 0 0 0 0 0 0 0 0
n 466 6 9 1 0 1 1 0.327996003 1091920.8977235632 1 1 0 0 0 0 0 1 0 0 23241.633086860089 1 0 0 0 0 0 0 0 0 0 0 0 0 0 0 0
n 467 224 4 1 0 1 1 0.327996003 1073007.8819366673 1 1 0 0 0 -1.3051940900000001 4.3948059099999996 1 0 -2207.9485018822252 3723.1560754601342 1 0 0 0 0 0 0 0 0 0 0 0 0 0 0 0
n 467 6 9 1 0 1 1 0.327996003 1091920.8977235632 1 1 0 0 0 0 0 1 0 0 23241.633086860089 1 0 0 0 0 0 0 0 0 0 0 0 0 0 0 0
n 468 224 4 1 0 1 1 0.327996003 1068679.2646367031 1 1 0 0 0 -1.3051940900000001 4.3948059099999996 1 0 0 0 1 0 0 0 0 0 0 0 0 0 0 0 0 0 0 0
n 468 6 9 1 0 1 1 0.327996003 1088400.444261448 1 1 0 0 0 0 0 1 0 -13944.979871813151 13944.979871813151 1 0 0 0 0 0 0 0 0 0 0 0 0 0 0 0
n 469 6 9 1 0 1 1 0.375194086 849787.77365607256 1 1 0 0 0 0 0 1 0 3873.6055144766815 3873.6055144766815 1 0 0 0 0 0 0 0 0 0 0 0 0 0 0 0
n 470 224 7 1 0 1 1 0.327996003 1222428.391779311 1 1 0 0 0 -1.3051940900000001 4.3948059099999996 1 0 153736.35308123313 -1981.8607042704434 1 0 0 0 0 0 0 0 0 0 0 0 0 0 0 0
n 470 6 9 1 0 1 1 0.327996003 1091920.8977235632 1 1 0 0 0 0 0 1 0 23241.633086860089 0 1 0 0 0 0 0 0 0 0 0 0 0 0 0 0 0
n 471 224 7 1 0 1 1 0.011770325823106872 2725944.6684468105 1 1 0 0 0 -0.98896840814772824 4.7110315900000002 1 0 153794.94998217598 -7868.8458865932889 1 0 0 0 0 0 0 0 0 0 0 0 0 0 0 0
n 472 224 7 1 0 1 1 -0.28794781685227178 4141415.002295881 1 1 0 0 0 -0.68925026614772822 5.0107497299999997 1 0 144290.98676587411 -10471.6845156329 1 0 0 0 0 0 0 0 0 0 0 0 0 0 0 0
n 473 224 7 1 0 1 1 -0.57189496290151443 5484168.0451907422 1 1 0 0 0 -0.40530311909848549 5.29469688 1 0 137424.89159863314 -6929.2256018196576 1 0 0 0 0 0 0 0 0 0 0 0 0 0 0 0
n 474 6 6 1 0 1 1 -0.8471980830000001 6678542.393952895 1 1 0 0 0 0 0 1 0 -23241.633086860089 0 1 0 0 0 0 0 0 0 0 0 0 0 0 0 0 0
n 474 224 7 1 0 1 1 -0.8471980830000001 6787970.8248718707 1 1 0 0 0 -0.13 5.5700000000000003 1 0 132637.72580050258 -2929.0978475254165 1 0 0 0 0 0 0 0 0 0 0 0 0 0 0 0
n 475 6 6 1 0 1 1 -0.80000000000000004 6442551.9838051666 1 1 0 0 0 0 0 1 0 -11620.816543430044 4.7771753406885391e-13 1 0 0 0 0 0 0 0 0 0 0 0 0 0 0 0
n 476 6 6 1 0 1 1 -0.80000000000000004 6430931.1672617365 1 1 0 0 0 0 0 1 0 0 0 1 0 0 0 0 0 0 0 0 0 0 0 0 0 0 0
n 477 6 6 1 0 1 1 -0.80000000000000004 6430931.1672617365 1 1 0 0 0 0 0 1 0 0 0 1 0 0 0 0 0 0 0 0 0 0 0 0 0 0 0
n 478 6 6 1 0 1 1 -0.80000000000000004 6442551.9838051666 1 1 0 0 0 0 0 1 0 11620.816543430044 0 1 0 0 0 0 0 0 0 0 0 0 0 0 0 0 0
n 479 6 6 1 0 1 1 -0.8471980830000001 6678542.393952895 1 1 0 0 0 0 0 1 0 23241.633086860089 0 1 0 0 0 0 0 0 0 0 0 0 0 0 0 0 0
n 479 224 7 1 0 1 1 -0.8471980830000001 6786777.6356524937 1 1 0 0 0 -0.13 5.5700000000000003 1 0 -131475.15227511816 -672.98812552818856 1 0 0 0 0 0 0 0 0 0 0 0 0 0 0 0
n 480 224 7 1 0 1 1 -0.58157082100000002 5523967.3259742521 1 1 0 0 0 -0.39562726104924273 5.3043727399999998 1 0 -131376.20635852474 -2593.0061374103389 1 0 0 0 0 0 0 0 0 0 0 0 0 0 0 0
n 481 224 7 1 0 1 1 -0.31145320895075723 4242859.9626649255 1 1 0 0 0 -0.66574487404924276 5.0342551295075726 1 0 -134305.33492367665 -4351.8326410672662 1 0 0 0 0 0 0 0 0 0 0 0 0 0 0 0
n 482 224 7 1 0 1 1 -0.033948790755681531 2927378.191169804 1 1 0 0 0 -0.94324929204924279 4.7567507100000004 1 0 -138039.66367648353 -3755.4507797492506 1 0 0 0 0 0 0 0 0 0 0 0 0 0 0 0
n 483 6 5 1 0 1 1 0.250022617 1462589.7085614926 1 1 0 0 0 0 0 1 0 -23241.633086860089 0 1 0 0 0 0 0 0 0 0 0 0 0 0 0 0 0
n 483 224 7 1 0 1 1 0.250022617 1581045.8539172953 1 1 0 0 0 -1.2272206999999999 4.4727793 1 0 -141685.69624190382 -1850.3708855351276 1 0 0 0 0 0 0 0 0 0 0 0 0 0 0 0
n 484 6 5 1 0 1 1 0.297220699 1214978.4818703341 1 1 0 0 0 0 0 1 0 -2.5796746825930141e-11 -4.7771753406885391e-13 1 0 0 0 0 0 0 0 0 0 0 0 0 0 0 0
n 485 224 4 1 0 1 1 0.250022617 1459586.0875854415 1 1 0 0 0 -1.2272206999999999 4.4727793 1 0 19748.909152008036 4422.411341729422 1 0 0 0 0 0 0 0 0 0 0 0 0 0 0 0
n 485 6 5 1 0 1 1 0.250022617 1462589.7085614926 1 1 0 0 0 0 0 1 0 23241.633086860089 0 1 0 0 0 0 0 0 0 0 0 0 0 0 0 0 0
n 486 224 4 1 0 1 1 0.21889174447570015 1609249.888868416 1 1 0 0 0 -1.196089826327972 4.5039101736720282 1 0 15881.165691277565 15095.268661014081 1 0 0 0 0 0 0 0 0 0 0 0 0 0 0 0
n 487 224 4 1 0 1 1 0.18914169930264607 1760417.4351716442 1 1 0 0 0 -1.1663397822041603 4.5336602177958394 1 0 13966.119340537018 28401.153344080329 1 0 0 0 0 0 0 0 0 0 0 0 0 0 0 0
n 488 224 4 1 0 1 1 0.18169416355540638 1801873.8834902383 1 1 0 0 0 -1.1588922417523775 4.5411077582476223 1 0 13514.217013021691 35194.281000613482 1 0 0 0 0 0 0 0 0 0 0 0 0 0 0 0
n 489 224 4 1 0 1 1 0.17451475428249733 1840856.1596295284 1 1 0 0 0 -1.15171283933174 4.5482871606682593 1 0 14471.981477859359 40013.358463390083 1 0 0 0 0 0 0 0 0 0 0 0 0 0 0 0
n 490 224 4 1 0 1 1 0.16155587263028004 1906093.8376953532 1 1 0 0 0 -1.1387539584333091 4.5612460415666911 1 0 10282.378549579937 45016.89739062736 1 0 0 0 0 0 0 0 0 0 0 0 0 0 0 0
n 491 224 4 1 0 1 1 0.15015379588779393 1964537.2841685656 1 1 0 0 0 -1.1273518758385512 4.5726481241614492 1 0 11644.736060760273 49039.451828938443 1 0 0 0 0 0 0 0 0 0 0 0 0 0 0 0
n 492 224 4 1 0 1 1 0.13834209836748174 2024268.3675620435 1 1 0 0 0 -1.115540184924297 4.5844598150757037 1 0 11403.936066286067 52741.406330720361 1 0 0 0 0 0 0 0 0 0 0 0 0 0 0 0
n 493 224 4 1 0 1 1 0.12304241155950624 2101670.9812669638 1 1 0 0 0 -1.1002404899042053 4.5997595100957938 1 0 19649.467804122498 55198.049739661517 1 0 0 0 0 0 0 0 0 0 0 0 0 0 0 0
n 494 224 4 1 0 1 1 0.099599387610649348 2222878.9133143947 1 1 0 0 0 -1.0767974709417094 4.6232025290582897 1 0 26403.802121914043 62979.689230134085 1 0 0 0 0 0 0 0 0 0 0 0 0 0 0 0
n 495 224 4 1 0 1 1 0.060207996938949099 2423676.577052223 1 1 0 0 0 -1.0374060817665993 4.6625939182334006 1 0 50361.991801452205 64365.376232032751 1 0 0 0 0 0 0 0 0 0 0 0 0 0 0 0
n 496 224 4 1 0 1 1 0.020028619274886954 2628354.5198401781 1 1 0 0 0 -0.99722670149458403 4.7027732935546585 1 0 80013.177436123471 51775.870769264671 1 0 0 0 0 0 0 0 0 0 0 0 0 0 0 0
n 497 224 4 1 0 1 1 -0.02707199750029873 2842217.1153394617 1 1 0 0 0 -0.95012608502432272 4.7498739101726493 1 0 77111.953751661931 36097.726971464443 1 0 0 0 0 0 0 0 0 0 0 0 0 0 0 0
n 498 224 4 1 0 1 1 -0.13076705487335008 3334653.3227662533 1 1 0 0 0 -0.84643102812664994 4.853568975824107 1 0 82091.606991337161 19337.608553928312 1 0 0 0 0 0 0 0 0 0 0 0 0 0 0 0
n 499 224 4 1 0 1 1 -0.23432399922438793 3824961.3869723743 1 1 0 0 0 -0.74287408282485479 4.9571259191259029 1 0 81849.097288636855 4085.6552730736626 1 0 0 0 0 0 0 0 0 0 0 0 0 0 0 0
n 500 224 4 1 0 1 1 -0.33729098701011445 4311985.9850566098 1 1 0 0 0 -0.63990709498988552 5.0600929077639005 1 0 78707.880698348148 -5704.963371045611 1 0 0 0 0 0 0 0 0 0 0 0 0 0 0 0
n 501 224 4 1 0 1 1 -0.43789994372616753 4788368.8284214549 1 1 0 0 0 -0.53929813832307527 5.1607018579231392 1 0 74817.962587835937 -14288.498909995071 1 0 0 0 0 0 0 0 0 0 0 0 0 0 0 0
n 502 224 4 1 0 1 1 -0.53558842345675373 5252104.0780623527 1 1 0 0 0 -0.44160965859248913 5.2583903387029682 1 0 70198.235429969674 -24013.815962438137 1 0 0 0 0 0 0 0 0 0 0 0 0 0 0 0
n 503 224 4 1 0 1 1 -0.62976737555792772 5701913.7715850724 1 1 0 0 0 -0.34743070744207227 5.3525692935579281 1 0 64013.920887811764 -37325.867561106235 1 0 0 0 0 0 0 0 0 0 0 0 0 0 0 0
n 504 224 4 1 0 1 1 -0.71740262776513442 684267.31674481835 1 1 0 0 0 -0.2597954542348655 5.4402045446174059 1 0 51388.431779042992 -57014.843708677807 1 0 0 0 0 0 0 0 0 0 0 0 0 0 0 0
n 505 224 4 1 0 1 1 -0.75337696332772719 497293.93469446752 1 1 0 0 0 -0.22382111872151558 5.4761788782292413 1 0 15344.985729348191 -57417.835036141718 1 0 0 0 0 0 0 0 0 0 0 0 0 0 0 0
n 506 224 4 1 0 1 1 -0.76980035002262814 411896.51776579639 1 1 0 0 0 -0.20739773197737185 5.4926022691211136 1 0 6962.5727418256974 -50944.26809717447 1 0 0 0 0 0 0 0 0 0 0 0 0 0 0 0
n 507 224 4 1 0 1 1 -0.77682938789590583 375408.01280903094 1 1 0 0 0 -0.20036869505485141 5.4996313058466626 1 0 2483.2119448484063 -47967.746488934805 1 0 0 0 0 0 0 0 0 0 0 0 0 0 0 0
n 508 224 4 1 0 1 1 -0.7785812543350944 366086.85122093034 1 1 0 0 0 -0.19861682861566279 5.5013831673350939 1 0 -635.51694965812612 -46970.415180262913 1 0 0 0 0 0 0 0 0 0 0 0 0 0 0 0
n 509 224 4 1 0 1 1 -0.77606937842401513 378483.72987313033 1 1 0 0 0 -0.20112870362522761 5.4988712953255288 1 0 -4051.4541997939655 -47415.02854691026 1 0 0 0 0 0 0 0 0 0 0 0 0 0 0 0
n 510 224 4 1 0 1 1 -0.76789292556317146 419639.26941591688 1 1 0 0 0 -0.20930515743682843 5.4906948390063564 1 0 -9530.4745272111322 -49405.962060156853 1 0 0 0 0 0 0 0 0 0 0 0 0 0 0 0
n 511 224 4 1 0 1 1 -0.74933141448270446 513724.51339699444 1 1 0 0 0 -0.22786666851729556 5.4721333306304327 1 0 -19918.745914121733 -53479.972708458365 1 0 0 0 0 0 0 0 0 0 0 0 0 0 0 0
n 512 224 4 1 0 1 1 -0.70903632453084942 718653.8069374148 1 1 0 0 0 -0.26816175846915064 5.4318382455800922 1 0 -39481.418203616558 -60401.814113934539 1 0 0 0 0 0 0 0 0 0 0 0 0 0 0 0
n 513 224 4 1 0 1 1 -0.61109335226047834 5630075.5602122387 1 1 0 0 0 -0.36610472973952163 5.333895273915779 1 0 -78045.120084853013 -45712.958560488507 1 0 0 0 0 0 0 0 0 0 0 0 0 0 0 0
n 514 224 4 1 0 1 1 -0.50504142325665791 5120177.38010165 1 1 0 0 0 -0.47215665974334203 5.2278433373551429 1 0 -82336.794514698049 -28257.48432621999 1 0 0 0 0 0 0 0 0 0 0 0 0 0 0 0
n 515 224 4 1 0 1 1 -0.39445477749091018 4593761.4871081877 1 1 0 0 0 -0.58274330455833256 5.1172566982939394 1 0 -85926.050683585592 -17962.615796681031 1 0 0 0 0 0 0 0 0 0 0 0 0 0 0 0
n 516 224 4 1 0 1 1 -0.28019526697823904 4051641.0036110356 1 1 0 0 0 -0.69700281597251834 5.0029971878797532 1 0 -89177.405082334881 -10315.572495395556 1 0 0 0 0 0 0 0 0 0 0 0 0 0 0 0
n 517 224 4 1 0 1 1 -0.16288806082255572 3495310.949676753 1 1 0 0 0 -0.81431002212820158 4.8856899779702836 1 0 -91700.122903570678 -2723.9667984951102 1 0 0 0 0 0 0 0 0 0 0 0 0 0 0 0
n 518 224 4 1 0 1 1 -0.044244695759079425 2931696.6692003324 1 1 0 0 0 -0.93295338674092054 4.7670466121605939 1 0 -92339.322831643512 6790.7054057370115 1 0 0 0 0 0 0 0 0 0 0 0 0 0 0 0
n 519 224 4 1 0 1 1 0.07110648182658183 2382608.1272999845 1 1 0 0 0 -1.0483045608250674 4.651695439174933 1 0 -89577.024758812579 21790.141522928294 1 0 0 0 0 0 0 0 0 0 0 0 0 0 0 0
n 520 224 4 1 0 1 1 0.17536247596097437 1882810.0394737069 1 1 0 0 0 -1.1525605573056736 4.5474394426943263 1 0 -76359.494024876883 44233.482736555867 1 0 0 0 0 0 0 0 0 0 0 0 0 0 0 0
n 521 224 4 1 0 1 1 0.22402337611447398 1613205.4104941378 1 1 0 0 0 -1.2012214591144741 4.4987785408855263 1 0 -32075.087096984811 38461.915839883572 1 0 0 0 0 0 0 0 0 0 0 0 0 0 0 0
n 522 224 4 1 0 1 1 0.255242819902542 1449706.1509943204 1 1 0 0 0 -1.2324409040502702 4.4675590959497304 1 0 -24583.953428240562 25005.516806009771 1 0 0 0 0 0 0 0 0 0 0 0 0 0 0 0
n 523 224 4 1 0 1 1 0.27519929812375232 1344445.3954674758 1 1 0 0 0 -1.2523973829267816 4.447602617073219 1 0 -13096.993989586159 20965.192186309116 1 0 0 0 0 0 0 0 0 0 0 0 0 0 0 0
n 524 224 4 1 0 1 1 0.28808475532918348 1277365.2280651415 1 1 0 0 0 -1.2652828343291835 4.4347171656708166 1 0 -10482.288941511113 15752.148213062113 1 0 0 0 0 0 0 0 0 0 0 0 0 0 0 0
n 525 224 4 1 0 1 1 0.29690978484573405 1231596.7249621104 1 1 0 0 0 -1.2741078651411906 4.4258921348588096 1 0 -6491.432109618574 13655.974673601029 1 0 0 0 0 0 0 0 0 0 0 0 0 0 0 0
n 526 224 4 1 0 1 1 0.30369578009511022 1196982.3127279014 1 1 0 0 0 -1.2808938641443532 4.4191061358556478 1 0 -6713.1499973990594 10867.473155524112 1 0 0 0 0 0 0 0 0 0 0 0 0 0 0 0
n 527 224 4 1 0 1 1 0.30672976930701118 1180792.5270410797 1 1 0 0 0 -1.2839278550115547 4.416072144988445 1 0 -5196.6150658396427 9706.2093395201537 1 0 0 0 0 0 0 0 0 0 0 0 0 0 0 0
n 528 224 4 1 0 1 1 0.30957332375853763 1166129.7926039302 1 1 0 0 0 -1.2867714065615667 4.4132285934384337 1 0 -5742.7756465098955 8023.4600409083514 1 0 0 0 0 0 0 0 0 0 0 0 0 0 0 0
n 529 224 4 1 0 1 1 0.31475952440998684 1138914.1507790096 1 1 0 0 0 -1.2919576110652875 4.4080423889347129 1 0 -4367.3491739071096 5859.5895405912943 1 0 0 0 0 0 0 0 0 0 0 0 0 0 0 0
n 530 224 4 1 0 1 1 0.31947873067284233 1115105.3363517183 1 1 0 0 0 -1.296676812919056 4.4033231870809431 1 0 -4415.8970086887248 3965.4498240871267 1 0 0 0 0 0 0 0 0 0 0 0 0 0 0 0
n 531 224 4 1 0 1 1 0.327996003 1072798.3941650137 1 1 0 0 0 -1.3051940900000001 4.3948059099999996 1 0 -3610.5442768475968 1982.7249145057008 1 0 0 0 0 0 0 0 0 0 0 0 0 0 0 0
n 531 6 9 1 0 1 1 0.327996003 1091920.8977235632 1 1 0 0 0 0 0 1 0 -23241.633086860089 9.5543506616799792e-13 1 0 0 0 0 0 0 0 0 0 0 0 0 0 0 0
n 532 6 9 1 0 1 1 0.375194086 844309.6681801331 1 1 0 0 0 0 0 1 0 2.3885876703442696e-11 0 1 0 0 0 0 0 0 0 0 0 0 0 0 0 0 0
n 533 224 7 1 0 1 1 0.327996003 1217609.3723244921 1 1 0 0 0 -1.3051940900000001 4.3948059099999996 1 0 148927.71055079458 -844.92092000238608 1 0 0 0 0 0 0 0 0 0 0 0 0 0 0 0
n 533 6 9 1 0 1 1 0.327996003 1091920.8977235632 1 1 0 0 0 0 0 1 0 23241.633086860089 0 1 0 0 0 0 0 0 0 0 0 0 0 0 0 0 0
n 534 224 7 1 0 1 1 0.02384435294924275 2663523.7895663315 1 1 0 0 0 -1.00104244 4.6989575600000002 1 0 148934.4011630262 -3372.9934617199419 1 0 0 0 0 0 0 0 0 0 0 0 0 0 0 0
n 535 224 7 1 0 1 1 -0.27338075590151451 4072380.7745184838 1 1 0 0 0 -0.70381732704924271 4.9961826699999996 1 0 144804.24984207441 -4834.8333990865704 1 0 0 0 0 0 0 0 0 0 0 0 0 0 0 0
n 536 224 7 1 0 1 1 -0.56269414095075732 5444073.1058759484 1 1 0 0 0 -0.41450394204924274 5.2854960599999998 1 0 141201.70354780831 -3426.5942524965717 1 0 0 0 0 0 0 0 0 0 0 0 0 0 0 0
n 537 6 6 1 0 1 1 -0.8471980830000001 6678542.393952895 1 1 0 0 0 0 0 1 0 -23241.633086860089 0 1 0 0 0 0 0 0 0 0 0 0 0 0 0 0 0
n 537 224 7 1 0 1 1 -0.8471980830000001 6793896.3042629352 1 1 0 0 0 -0.13 5.5700000000000003 1 0 138587.3149336348 -1510.245770834546 1 0 0 0 0 0 0 0 0 0 0 0 0 0 0 0
n 538 6 6 1 0 1 1 -0.80000000000000004 6442551.9838051666 1 1 0 0 0 0 0 1 0 -11620.816543430044 0 1 0 0 0 0 0 0 0 0 0 0 0 0 0 0 0
n 539 6 6 1 0 1 1 -0.80000000000000004 6430931.1672617365 1 1 0 0 0 0 0 1 0 0 0 1 0 0 0 0 0 0 0 0 0 0 0 0 0 0 0
n 540 224 4 1 0 1 1 0.15872367259870168 1913242.3922262797 1 1 0 0 0 -1.1359217537956725 4.5640782462043266 1 0 26410.870475268981 29871.790439365843 1 0 0 0 0 0 0 0 0 0 0 0 0 0 0 0
n 541 224 4 1 0 1 1 0.14591888940091871 1979307.1022044083 1 1 0 0 0 -1.1231169753516761 4.5768830246483247 1 0 25239.948235827233 37332.869535236256 1 0 0 0 0 0 0 0 0 0 0 0 0 0 0 0
n 542 224 4 1 0 1 1 0.13395789069269701 2038721.4098589506 1 1 0 0 0 -1.1111559772495123 4.5888440227504876 1 0 20224.756947782025 43107.165317299288 1 0 0 0 0 0 0 0 0 0 0 0 0 0 0 0
n 543 224 4 1 0 1 1 0.11498137596958931 2130788.9093875238 1 1 0 0 0 -1.0921794608218611 4.6078205391781388 1 0 15116.567331543676 47098.120831659719 1 0 0 0 0 0 0 0 0 0 0 0 0 0 0 0
n 544 224 4 1 0 1 1 0.1008241027902938 2198456.2343511102 1 1 0 0 0 -1.0780221906918084 4.6219778093081922 1 0 12461.233224307642 48232.005827255001 1 0 0 0 0 0 0 0 0 0 0 0 0 0 0 0
n 545 224 4 1 0 1 1 0.087715322546821017 2260410.8114332133 1 1 0 0 0 -1.0649134098596986 4.6350865901403013 1 0 13306.886428297919 47600.73742867462 1 0 0 0 0 0 0 0 0 0 0 0 0 0 0 0
n 546 224 4 1 0 1 1 0.07173771560349429 2336140.6300494284 1 1 0 0 0 -1.0489357991345543 4.651064200865445 1 0 18046.945332951942 45717.514253361151 1 0 0 0 0 0 0 0 0 0 0 0 0 0 0 0
n 547 224 4 1 0 1 1 0.048256205430097308 2450077.0728283557 1 1 0 0 0 -1.0254542833452509 4.6745457166547491 1 0 28409.488220925334 42804.512343626644 1 0 0 0 0 0 0 0 0 0 0 0 0 0 0 0
n 548 224 4 1 0 1 1 0.01117972218791383 2632501.5255040126 1 1 0 0 0 -0.98837780496821681 4.7116221952287543 1 0 41937.950077732479 39217.526068471547 1 0 0 0 0 0 0 0 0 0 0 0 0 0 0 0
n 549 224 4 1 0 1 1 -0.020756215197779936 2791191.9220138318 1 1 0 0 0 -0.95644186738252301 4.743558135272778 1 0 54664.837441210097 33639.978850704611 1 0 0 0 0 0 0 0 0 0 0 0 0 0 0 0
n 550 224 4 1 0 1 1 -0.058115107132939117 2975644.5378471781 1 1 0 0 0 -0.91908297547690943 4.7809170275230901 1 0 66025.765383429432 25880.602351504498 1 0 0 0 0 0 0 0 0 0 0 0 0 0 0 0
n 551 224 4 1 0 1 1 0.1452783043069007 2003095.339431779 1 1 0 0 0 -1.1224763919129588 4.5775236080870414 1 0 -62795.645935093227 18433.974820477517 1 0 0 0 0 0 0 0 0 0 0 0 0 0 0 0
n 552 224 4 1 0 1 1 0.19813809454865003 1733847.0423722237 1 1 0 0 0 -1.17533617254865 4.5246638274513495 1 0 -44198.441350546738 17735.922963267618 1 0 0 0 0 0 0 0 0 0 0 0 0 0 0 0
n 553 224 4 1 0 1 1 0.23572718032982029 1539101.34964922 1 1 0 0 0 -1.2129252625267914 4.4870747374732085 1 0 -28593.433621382283 13609.247884899758 1 0 0 0 0 0 0 0 0 0 0 0 0 0 0 0
n 554 224 4 1 0 1 1 0.25938651915545796 1416487.2749219744 1 1 0 0 0 -1.2365846021062152 4.4634153978937849 1 0 -17798.719335040827 12205.923213847589 1 0 0 0 0 0 0 0 0 0 0 0 0 0 0 0
n 555 224 4 1 0 1 1 0.27420875234599862 1341125.0977593237 1 1 0 0 0 -1.2514068325922123 4.4485931674077879 1 0 -11656.773746074807 11977.48659622615 1 0 0 0 0 0 0 0 0 0 0 0 0 0 0 0
n 556 224 4 1 0 1 1 0.28441849617777043 1290610.4886662234 1 1 0 0 0 -1.2616165828330712 4.4383834171669285 1 0 -8993.9695138992538 11692.367931178012 1 0 0 0 0 0 0 0 0 0 0 0 0 0 0 0
n 557 224 4 1 0 1 1 0.29297818858120628 1248793.3662766721 1 1 0 0 0 -1.2701762732365069 4.4298237267634928 1 0 -8645.9881470957516 10542.932863506923 1 0 0 0 0 0 0 0 0 0 0 0 0 0 0 0
n 558 224 4 1 0 1 1 0.29723659394049307 1227234.3805559624 1 1 0 0 0 -1.2744346728912503 4.4255653271087496 1 0 -8417.6527233223733 8999.2297720166844 1 0 0 0 0 0 0 0 0 0 0 0 0 0 0 0
n 559 224 4 1 0 1 1 0.30136187441071544 1205978.8040018762 1 1 0 0 0 -1.2785599575092008 4.4214400424907989 1 0 -7622.7229479828802 7480.3231127210329 1 0 0 0 0 0 0 0 0 0 0 0 0 0 0 0
n 560 224 4 1 0 1 1 0.30884062825134911 1168678.2477040382 1 1 0 0 0 -1.286038710497563 4.4139612895024376 1 0 -6983.1133202429428 5573.6163661293431 1 0 0 0 0 0 0 0 0 0 0 0 0 0 0 0
n 561 224 4 1 0 1 1 0.31568012527162737 1134092.2938215875 1 1 0 0 0 -1.2928782082223849 4.4071217917776151 1 0 -6009.743139023717 3316.3238825571502 1 0 0 0 0 0 0 0 0 0 0 0 0 0 0 0
n 562 6 6 1 0 1 1 -0.80000000000000004 6430931.1672617365 1 1 0 0 0 0 0 1 0 0 0 1 0 0 0 0 0 0 0 0 0 0 0 0 0 0 0
n 563 6 6 1 0 1 1 -0.80000000000000004 6442551.9838051666 1 1 0 0 0 0 0 1 0 11620.816543430044 -9.5543506616799792e-13 1 0 0 0 0 0 0 0 0 0 0 0 0 0 0 0
n 564 6 6 1 0 1 1 -0.8471980830000001 6678542.393952895 1 1 0 0 0 0 0 1 0 23241.633086860089 0 1 0 0 0 0 0 0 0 0 0 0 0 0 0 0 0
n 564 224 7 1 0 1 1 -0.8471980830000001 6788304.7488127891 1 1 0 0 0 -0.13 5.5700000000000003 1 0 -133003.48813285757 -364.71857567247889 1 0 0 0 0 0 0 0 0 0 0 0 0 0 0 0
n 565 224 7 1 0 1 1 -0.57747079700000004 5506227.3580481056 1 1 0 0 0 -0.39972728504924276 5.3002727099999998 1 0 -133146.02077581198 -1309.7603220869953 1 0 0 0 0 0 0 0 0 0 0 0 0 0 0 0
n 566 224 7 1 0 1 1 -0.30523943100000001 4213760.7643830171 1 1 0 0 0 -0.67195865104924268 5.0280413499999996 1 0 -134799.1441596752 -2106.0804615046354 1 0 0 0 0 0 0 0 0 0 0 0 0 0 0 0
n 567 224 7 1 0 1 1 -0.029142824580302901 2903177.5292117442 1 1 0 0 0 -0.94805525800000001 4.7519447399999999 1 0 -136725.92033006699 -1709.9042368646653 1 0 0 0 0 0 0 0 0 0 0 0 0 0 0 0
n 568 6 5 1 0 1 1 0.250022617 1462589.7085614926 1 1 0 0 0 0 0 1 0 -23241.633086860089 0 1 0 0 0 0 0 0 0 0 0 0 0 0 0 0 0
n 568 224 7 1 0 1 1 0.250022617 1577607.9251462349 1 1 0 0 0 -1.2272206999999999 4.4727793 1 0 -138257.59878557103 -788.86320168615657 1 0 0 0 0 0 0 0 0 0 0 0 0 0 0 0
n 569 6 5 1 0 1 1 0.297220699 1214978.4818703341 1 1 0 0 0 0 0 1 0 -2.6274464368862691e-11 -9.5543506616799792e-13 1 0 0 0 0 0 0 0 0 0 0 0 0 0 0 0
n 570 224 4 1 0 1 1 0.250022617 1469993.076387251 1 1 0 0 0 -1.2272206999999999 4.4727793 1 0 30425.281886483001 3663.1001660478155 1 0 0 0 0 0 0 0 0 0 0 0 0 0 0 0
n 570 6 5 1 0 1 1 0.250022617 1462589.7085614926 1 1 0 0 0 0 0 1 0 23241.633086860089 -9.5543506616799792e-13 1 0 0 0 0 0 0 0 0 0 0 0 0 0 0 0
n 571 224 4 1 0 1 1 0.19194928281659174 1746543.2728353536 1 1 0 0 0 -1.1691473638658343 4.5308526361341652 1 0 28974.366511950793 11369.966645667893 1 0 0 0 0 0 0 0 0 0 0 0 0 0 0 0
n 572 224 4 1 0 1 1 0.16059778761380283 1903450.5423847537 1 1 0 0 0 -1.1377958707615312 4.5622041292384692 1 0 31488.744778280467 22998.255529961134 1 0 0 0 0 0 0 0 0 0 0 0 0 0 0 0
n 573 3 3 1 0 1 1 0.12713466123350914 2104139.4490703568 5459811876245517 833637594690.70459 9.8685383059917697 0.20482674410203638 -0.23192907827595302 -0.65433274328275182 0.42566725671724809 1 6958476902529.0703 59170.066345240724 54734.580438264071 1 0.0056984526425741004 9.8742367260848862 9.8685383059917697 -7.4718022460151374 0.004314440529354111 -7.4674877933671429 6.4554405847781426 -0.0037225511036740795 6.4517180299664902 -7.4674877933671429 6.4517180299664902 0 0 0 0
n 573 224 4 1 0 1 1 0.12713466123350914 2071634.4818893319 1 1 0 0 0 -0.65433274328275182 0.42566725671724809 1 0 35334.965366247656 32633.37281809084 1 0 0 0 0 0 0 0 0 0 0 0 0 0 0 0
n 574 3 3 1 0 1 1 0.10676685642898341 2221721.8743394008 2461725700006947.5 1792598097068.1394 9.6326214194246322 0.20460107590497978 -0.23135418574292516 -0.63396493942898346 0.44603506057101661 1 3042511093296.0562 52484.81270953652 86713.724392213073 1 0.19478839267856515 9.8077215911916582 9.6326214194246322 -7.9816471860746772 0.093654163798922982 -7.8879930429577083 5.6995358845544528 -0.17079641119700245 5.5287394797590075 -7.8879930429577083 5.5287394797590075 0 0 0 0
n 574 224 4 1 0 1 1 0.10676685642898341 2170540.1252089976 1 1 0 0 0 -0.63396493942898346 0.44603506057101661 1 0 34870.900916992468 36082.055565256458 1 0 0 0 0 0 0 0 0 0 0 0 0 0 0 0
n 575 3 3 1 0 1 1 0.086804842555346887 2328992.9560984401 1098401089284061.5 1426809585739.7097 7.3658907949255585 0.20369986051450312 -0.20549208396034777 -0.61400292565534687 0.46599707434465315 1 482220303946.79785 27267.046411417799 110417.31030078941 1 0.25813641520495068 7.4594805285275578 7.3658907949255585 -7.3610255128934279 0.13488964592976477 -7.2261358861683362 1.2079535692341232 0.22008905141258409 1.42804262015428 -7.2261358861683362 1.42804262015428 0 0 0 0
n 575 224 4 1 0 1 1 0.086804842555346887 2267565.4283374543 1 1 0 0 0 -0.61400292565534687 0.46599707434465315 1 0 28561.061290824513 43820.731151650383 1 0 0 0 0 0 0 0 0 0 0 0 0 0 0 0
n 576 3 3 1 0 1 1 0.063583667574276553 2429349.8065310023 392021058560024.75 486826050455.96588 11.992631400482237 0.20028556228223612 -0.15447247814144954 -0.59078174999397359 0.48921825000602637 1 20957583260.211773 14468.938472976282 102681.61478704604 1 0.2289511275240303 12.218665858348901 11.992631400482237 -5.6322730970115442 0.072189751041745659 -5.5600833755154468 -10.843121927018244 0.21727231351163426 -10.625849576082119 -5.5600833755154468 -10.625849576082119 0 0 0 0
n 576 224 4 1 0 1 1 0.063583667574276553 2378126.23208735 1 1 0 0 0 -0.59078174999397359 0.48921825000602637 1 0 18131.293975409248 49240.364753985261 1 0 0 0 0 0 0 0 0 0 0 0 0 0 0 0
n 577 3 3 1 0 1 1 0.050438725737197723 2481161.0399156627 197225793389180.03 142399789261.57187 14.488638822376764 0.19567095337113777 -0.10954843157693783 -0.5776368079470463 0.50236319205295366 1 1551327030.0878427 9525.2901029263103 92517.344723404196 1 0.082328374497140977 14.570964277271349 14.488638822376764 -3.7310823556756221 0.02174938000077398 -3.7093329761180329 -14.085170283437646 0.079403561566463041 -14.005766745507703 -3.7093329761180329 -14.005766745507703 0 0 0 0
n 577 224 4 1 0 1 1 0.050438725737197723 2439634.2972687301 1 1 0 0 0 -0.5776368079470463 0.50236319205295366 1 0 12337.48171636844 49979.409623509935 1 0 0 0 0 0 0 0 0 0 0 0 0 0 0 0
n 578 3 3 1 0 1 1 0.039944312845071224 2520837.0493604643 107332472757868.86 42750169919.343201 11.559933843347013 0.19043648574390171 -0.067947144797411221 -0.56714239517461684 0.51285760482538312 1 137911983.96944645 9236.3315868397185 82252.416080377938 1 0.022426714990527192 11.582285176110176 11.559933843347013 -2.474014359671969 0.0065669703380091139 -2.4674473910574561 -11.314971556317516 0.021443703571589388 -11.293527816650991 -2.4674473910574561 -11.293527816650991 0 0 0 0
n 578 224 4 1 0 1 1 0.039944312845071224 2487384.8765416951 1 1 0 0 0 -0.56714239517461684 0.51285760482538312 1 0 11558.909544936552 47943.48493147386 1 0 0 0 0 0 0 0 0 0 0 0 0 0 0 0
n 579 3 3 1 0 1 1 0.027913318935928005 2563812.6327926633 54328276128285.68 18000176836.415016 7.6049633537842194 0.1848651542465978 -0.033554346914481635 -0.55511140146547366 0.52488859853452641 1 14874822.832441604 11556.45873334631 67518.92369896025 1 0.005931338244032293 7.6108417561229125 7.6049633537842194 -1.6195957199413569 0.002023119248257666 -1.6175726013184821 -7.4365194228103659 0.0055756392089928268 -7.4309438141318775 -1.6175726013184821 -7.4309438141318775 0 0 0 0
n 579 224 4 1 0 1 1 0.027913318935928005 2542155.8204430044 1 1 0 0 0 -0.55511140146547366 0.52488859853452641 1 0 14641.771016177294 44496.901402674564 1 0 0 0 0 0 0 0 0 0 0 0 0 0 0 0
n 580 3 3 1 0 1 1 0.010466438398404497 2633016.4769692346 22116500622896.941 23303199834.592995 1.965220643957742 0.17907824936537262 -0.022782700415215892 -0.5376645210131773 0.54233547898682266 1 3191670.9976262646 23514.223658061899 49340.827199502615 1 0.0013433002228318341 1.9663423051304334 1.965220643957742 -0.90911800175518642 -0.00013656609018686532 -0.90925456666945659 -1.7435588091978145 0.0013363352300058934 -1.7422224742632653 -0.90925456666945659 -1.7422224742632653 0 0 0 0
n 580 224 4 1 0 1 1 0.010466438398404497 2623890.6112952884 1 1 0 0 0 -0.5376645210131773 0.54233547898682266 1 0 23195.569844194149 39180.180171077809 1 0 0 0 0 0 0 0 0 0 0 0 0 0 0 0
n 581 3 3 1 0 1 1 -0.020659834928025953 2779429.855926964 5271021949452.8564 97074479596.677246 0.45220981351703221 0.17313010356521863 -0.028544399701488962 -0.50653824794735269 0.57346175205264727 1 759881.51844698959 36177.077918139046 38668.868880454989 1 0.0022583953980305511 0.45066736714972511 0.45220981351703221 -0.39280407482471319 -0.002151783385131631 -0.39495585834772445 -0.2209145209003551 0.00068565744265278573 -0.22022886339368677 -0.39495585834772445 -0.22022886339368677 0 0 0 0
n 581 224 4 1 0 1 1 -0.020659834928025953 2775449.1955940216 1 1 0 0 0 -0.50653824794735269 0.57346175205264727 1 0 35997.668267241621 33203.801554750331 1 0 0 0 0 0 0 0 0 0 0 0 0 0 0 0
n 582 3 3 1 0 1 1 -0.047747961370208813 2910968.4934724737 1616438474350.2561 308433136170.96356 0.11701468286547641 0.16966113320627638 -0.031341927740562971 -0.47945012141009408 0.60054987858990594 1 240823.14644995955 45470.177284030513 32001.468695627998 1 0.0053809724803728512 0.11209675935040024 0.11701468286547641 -0.10613099446683046 -0.005354102829983119 -0.11148509744454181 -0.036073674597198908 0.00053655399507375847 -0.035537120636595067 -0.11148509744454181 -0.035537120636595067 0 0 0 0
n 582 224 4 1 0 1 1 -0.047747961370208813 2910201.4248995068 1 1 0 0 0 -0.47945012141009408 0.60054987858990594 1 0 47146.122662846545 28002.845001993795 1 0 0 0 0 0 0 0 0 0 0 0 0 0 0 0
n 583 3 3 1 0 1 1 -0.079960232497442746 3069836.4175254642 419555009858.99176 1129423235128.9038 0.025346066358732048 0.1670045272422154 -0.032684511372105755 -0.44723784992717863 0.63276215007282133 1 108631.99731397009 54601.269977238953 27640.312993936976 1 0.009522620407319219 0.016019445238048546 0.025346066358732048 -0.015621514637085358 -0.0095172199058542115 -0.025138734542939568 -0.0035417934768563696 0.00031719996209888672 -0.0032245935157423377 -0.025138734542939568 -0.0032245935157423377 0 0 0 0
n 583 224 4 1 0 1 1 -0.079960232497442746 3068941.3271626551 1 1 0 0 0 -0.44723784992717863 0.63276215007282133 1 0 55755.911973130897 22974.022287080545 1 0 0 0 0 0 0 0 0 0 0 0 0 0 0 0
n 584 3 3 1 0 1 1 -0.15678550251859424 3435613.8922630558 20434660014.400536 22610316716080.457 0.0343433587240538 0.16570588596630628 -0.03333007188455913 -0.37041258043216302 0.709587419567837 1 1036968.1457317416 59470.87010598091 15241.876633830025 1 0.03406227141509284 0.00028561982721133467 0.0343433587240538 -0.0002823658329088411 -0.034003731094067964 -0.034286096941749632 -2.1192649464149425e-05 0.0019641196499665739 0.0019429270039986596 -0.034286096941749632 0.0019429270039986596 0 0 0 0
n 584 224 4 1 0 1 1 -0.15678550251859424 3440012.2161450614 1 1 0 0 0 -0.37041258043216302 0.709587419567837 1 0 63978.463646791985 15339.011993048503 1 0 0 0 0 0 0 0 0 0 0 0 0 0 0 0
n 585 3 3 1 0 1 1 -0.24281166517090605 3848240.7974032843 780579962.95329928 631454993379153.38 0.072011351950531877 0.1673263894387815 -0.033381950574792443 -0.28438641782909396 0.79561358217090605 1 30853075.8529898 64524.601181855978 1878.3185384767773 1 0.072086971577185605 7.5803459189802399e-05 0.072011351950531877 7.5544434946555179e-05 -0.072076083513076331 -0.072000539227827731 -3.7007851046888889e-07 0.00081710750771727975 0.00081673742876559594 -0.072000539227827731 0.00081673742876559594 0 0 0 0
n 585 224 4 1 0 1 1 -0.24281166517090605 3855137.8864488257 1 1 0 0 0 -0.28438641782909396 0.79561358217090605 1 0 71155.575520801227 6477.4788813894247 1 0 0 0 0 0 0 0 0 0 0 0 0 0 0 0
n 586 3 3 1 0 1 1 -0.33098736243974319 4267282.9565908853 58100893.694644019 19116070804901632 0.078712468645221023 0.18834218596640201 -0.033384699449225633 -0.19621071960949957 0.88378928039050053 1 2134895043.6663437 63338.277386467729 -6340.5170705669043 1 0.078747660960254137 3.5285319762874896e-05 0.078712468645221023 3.5147995032996313e-05 -0.078732677869183962 -0.078697529872624433 -4.3249581895095607e-07 0.0010033586900217403 0.0010029261909621241 -0.078697529872624433 0.0010029261909621241 0 0 0 0
n 586 224 4 1 0 1 1 -0.33098736243974319 4273991.4473871542 1 1 0 0 0 -0.19621071960949957 0.88378928039050053 1 0 70347.41239697214 -1577.4285635326021 1 0 0 0 0 0 0 0 0 0 0 0 0 0 0 0
n 587 3 3 1 0 1 1 -0.41777401525065061 4677862.1574736806 18959150.305205043 5.3905257100705293e+17 0.064206008478239041 0.24617727504139483 -0.033384837693180458 -0.10942406770010664 0.97057593229989336 1 580184423213.125 58684.998681946621 -14697.756180227958 1 0.064211469991469372 5.5849491907425959e-06 0.064206008478239041 5.4224296548344877e-06 -0.064170757564335268 -0.064165334952876213 -3.4174102977129043e-07 0.0014976683012843533 0.0014973265615344012 -0.064165334952876213 0.0014973265615344012 0 0 0 0
n 587 224 4 1 0 1 1 -0.41777401525065061 4684818.8785027368 1 1 0 0 0 -0.10942406770010664 0.97057593229989336 1 0 66845.955063711881 -9072.4148864299023 1 0 0 0 0 0 0 0 0 0 0 0 0 0 0 0
n 588 3 3 1 0 1 1 -0.50016799928060862 5066934.8449215032 8861672.0006390419 9.6052946498327327e+18 0.056227728905245203 0.30890945327403757 -0.033384845275378626 -0.027030083014467011 1.0529699182806089 1 89497962011978.266 50552.365251806019 -24212.251878752544 1 0.056228676828152822 1.0848004887197066e-06 0.056227728905245203 9.2119412595915802e-07 -0.056156223510224292 -0.056155302178400833 -1.847934610404227e-07 0.0015669679067827559 0.001566783113520656 -0.056155302178400833 0.001566783113520656 0 0 0 0
n 588 224 4 1 0 1 1 -0.50016799928060862 5074096.3699883465 1 1 0 0 0 -0.027030083014467011 1.0529699182806089 1 0 60842.277695684716 -17195.259596820328 1 0 0 0 0 0 0 0 0 0 0 0 0 0 0 0
n 589 3 3 1 0 1 1 -0.57610904493052961 5427953.8867923878 4777683.6943005631 5.0061973803906884e+19 0.043871834044920704 0.36887963020906633 -0.033384845995075726 0.048910962050226686 1.1289109655858305 1 1331079788084543.8 39796.681457282692 -34940.46240527567 1 0.043872030572729759 3.4952224035742402e-07 0.043871834044920704 1.8066639182309627e-07 -0.04380225581410304 -0.043802075142458985 -1.1117961759240901e-07 0.00023049405056114238 0.00023038287077612458 -0.043802075142458985 0.00023038287077612458 0 0 0 0
n 589 224 4 1 0 1 1 -0.57610904493052961 5433795.5629044343 1 1 0 0 0 0.048910962050226686 1.1289109655858305 1 0 52226.478849622545 -27077.294010607406 1 0 0 0 0 0 0 0 0 0 0 0 0 0 0 0
n 590 3 3 1 0 1 1 -0.64687387679263819 991936.4789042701 1730238.1817208442 1.1620100521959188e+20 0.029087153531035137 0.41338662014591943 -0.033384846195075729 0.11967579382710807 1.1996757976941528 1 2579138516301538.5 26759.740132011731 -44883.493319137437 1 0.02908720060710265 1.4721531170091495e-07 0.029087153531035137 3.944145830416422e-08 -0.02893465159517199 -0.028934612151730484 -9.5017317319131979e-08 -0.00077679022901808571 -0.00077688524782549033 -0.028934612151730484 -0.00077688524782549033 0 0 0 0
n 590 224 4 1 0 1 1 -0.64687387679263819 994729.4650579337 1 1 0 0 0 0.11967579382710807 1.1996757976941528 1 0 39729.493321746428 -38160.686917253282 1 0 0 0 0 0 0 0 0 0 0 0 0 0 0 0
n 591 3 3 1 0 1 1 -0.68135067679720185 829737.38833856164 167216.88746197725 1.5598668308878619e+20 0.018981217412059413 0.38745435422510111 -0.033384846199999998 0.15415259379720189 1.234152594600231 1 412313040705183.12 15015.482457685948 -51580.600127577731 1 0.018981226177268634 8.1657125418668419e-08 0.018981217412059413 1.3186027685616277e-08 -0.018851413182452013 -0.018851399985395426 -8.0178967921597223e-08 -0.0012102633003500632 -0.0012103434823173605 -0.018851399985395426 -0.0012103434823173605 0 0 0 0
n 591 224 4 1 0 1 1 -0.68135067679720185 824727.6541811421 1 1 0 0 0 0.15415259379720189 1.234152594600231 1 0 20958.192575831014 -43889.790314656668 1 0 0 0 0 0 0 0 0 0 0 0 0 0 0 0
n 592 3 3 1 0 1 1 -0.69882509932276693 748582.20249412255 57661.394585206683 1.7771318870430823e+20 0.013114829910044912 0.3774040022473481 -0.0333848463 0.17162701632276695 1.2516270184212523 1 180295688856666.72 7366.1744331566179 -54924.984419121931 1 0.013114826660023515 1.3965873471494018e-07 0.013114829910044912 9.3602492890549322e-09 -0.013013148558775238 -0.013013139202653033 -1.3933099024652426e-07 -0.0011949199690293344 -0.0011950593013860672 -0.013013139202653033 -0.0011950593013860672 0 0 0 0
n 592 224 4 1 0 1 1 -0.69882509932276693 739515.27497336594 1 1 0 0 0 0.17162701632276695 1.2516270184212523 1 0 10135.69326564893 -45091.928074009644 1 0 0 0 0 0 0 0 0 0 0 0 0 0 0 0
n 593 3 3 1 0 1 1 -0.70670327653164866 712209.18030364776 45861.344301926569 1.8783096507632855e+20 0.0099956756960714876 0.37936295924436275 -0.0333848463 0.17950519453164873 1.2595051898763479 1 161285885331134.34 2650.7490164425717 -56310.997900442795 1 0.0099956644687248415 2.1759056200843955e-07 0.0099956756960714876 4.761852883368878e-09 -0.0099543368026916226 -0.0099543320261450234 -2.1753538156938399e-07 -0.00073770020271707966 -0.00073791773748262232 -0.0099543320261450234 -0.00073791773748262232 0 0 0 0
n 593 224 4 1 0 1 1 -0.70670327653164866 701330.10427627794 1 1 0 0 0 0.17950519453164873 1.2595051898763479 1 0 4124.6091333266604 -45150.281568046907 1 0 0 0 0 0 0 0 0 0 0 0 0 0 0 0
n 594 3 3 1 0 1 1 -0.70869795839278238 702777.11324010184 54460.480001254487 1.9042169947298002e+20 0.0091572719110221846 0.3858003854333526 -0.0333848463 0.18149987634353962 1.261499871638996 1 196160078023848.69 -915.14488575327471 -56403.465441050423 1 0.0091572844679230388 2.3462909562643487e-07 0.0091572719110221846 -1.215449827300242e-09 -0.0091413816207973481 -0.0091413828518660586 -2.346207297759011e-07 0.00053797433813715964 0.00053773971613790567 -0.0091413828518660586 0.00053773971613790567 0 0 0 0
n 594 224 4 1 0 1 1 -0.70869795839278238 691633.88162888272 1 1 0 0 0 0.18149987634353962 1.261499871638996 1 0 133.07227926758404 -45107.34809598681 1 0 0 0 0 0 0 0 0 0 0 0 0 0 0 0
n 595 3 3 1 0 1 1 -0.70578558455701357 715597.02015851042 85769.070224907584 1.8663430715977505e+20 0.010948979506541019 0.39462957608920868 -0.033384846304924276 0.1785875016062563 1.2585875055077709 1 296225252470965.25 -4921.3544691043217 -55275.955214698188 1 0.010948998218785429 1.677832227981129e-07 0.010948979506541019 -5.9211065365170799e-09 -0.010817268843927466 -0.010817274753057278 -1.6764323354311579e-07 0.0016161226535147141 0.0016159550115018989 -0.010817274753057278 0.0016159550115018989 0 0 0 0
n 595 224 4 1 0 1 1 -0.70578558455701357 705595.06625822559 1 1 0 0 0 0.1785875016062563 1.2585875055077709 1 0 -3764.5992255870115 -45187.741757859796 1 0 0 0 0 0 0 0 0 0 0 0 0 0 0 0
n 596 3 3 1 0 1 1 -0.69654872542254376 757376.84430611879 196536.653475689 1.7480491600702167e+20 0.015252934585421441 0.40682898916868626 -0.033384846400000001 0.16935064337330111 1.2493506432748158 1 610761281250002.62 -11116.775501430797 -52467.583164282158 1 0.015252938032413831 8.4658362602509721e-08 0.015252934585421441 -7.7177562819983712e-09 -0.015048300878301907 -0.015048308609413414 -8.3665644551483401e-08 0.0021648607079727666 0.002164777044543154 -0.015048308609413414 0.002164777044543154 0 0 0 0
n 596 224 4 1 0 1 1 -0.69654872542254376 750220.50917874835 1 1 0 0 0 0.16935064337330111 1.2493506432748158 1 0 -9390.6547657542033 -45402.109476035977 1 0 0 0 0 0 0 0 0 0 0 0 0 0 0 0
n 597 3 3 1 0 1 1 -0.6766445500343099 849592.96031694568 849463.0320612638 1.5025747076372057e+20 0.02441562994502941 0.42476589027666634 -0.033384846404924277 0.14944646799983993 1.2294464633297664 1 2048658483779439.5 -21691.19900408453 -46953.677914764776 1 0.024415620096479723 7.8883024843889542e-08 0.02441562994502941 -9.5299127659368416e-09 -0.02419508378844824 -0.02419509329229869 -5.4751873014236455e-08 0.002259632513751253 0.0022595777607392537 -0.02419509329229869 0.0022595777607392537 0 0 0 0
n 597 224 4 1 0 1 1 -0.6766445500343099 847213.74571323616 1 1 0 0 0 0.14944646799983993 1.2294464633297664 1 0 -19060.111878455904 -45469.465775558194 1 0 0 0 0 0 0 0 0 0 0 0 0 0 0 0
n 598 3 3 1 0 1 1 -0.63761246167545205 1036087.7719635882 10544915.569703195 1.061372708460546e+20 0.042036441926942447 0.45084980244538364 -0.033384846504924279 0.11041437871977047 1.1904143766754522 1 13642327510643926 -37327.90212374385 -38230.088711303259 1 0.042036221664128647 8.8301453406137712e-07 0.042036441926942447 -1.394944485954315e-07 -0.04178933871293869 -0.041789478217645046 -1.7143806439880296e-07 0.0014648839320289477 0.0014647124934002269 -0.041789478217645046 0.0014647124934002269 0 0 0 0
n 598 224 4 1 0 1 1 -0.63761246167545205 1038733.5410116374 1 1 0 0 0 0.11041437871977047 1.1904143766754522 1 0 -35062.041027696861 -43818.653895549869 1 0 0 0 0 0 0 0 0 0 0 0 0 0 0 0
n 599 3 3 1 0 1 1 -0.55648064499741334 5342637.3155822428 39302732.056212269 3.5981323489752658e+19 0.068376710217682546 0.40373023815967796 -0.033384846809848552 0.029282562016125578 1.1092825581451415 1 5839221403757380 -52950.542253087726 -28239.993695913356 1 0.06837499853974649 3.7944853143970303e-06 0.068376710217682546 -1.4759330543955686e-06 -0.068215231427262865 -0.068216707232433851 -4.0917813221185746e-07 -0.0004533204482534914 -0.00045372962643987035 -0.068216707232433851 -0.00045372962643987035 0 0 0 0
n 599 224 4 1 0 1 1 -0.55648064499741334 5349590.0715851942 1 1 0 0 0 0.029282562016125578 1.1092825581451415 1 0 -56827.455846162367 -35482.74625208888 1 0 0 0 0 0 0 0 0 0 0 0 0 0 0 0
n 600 3 3 1 0 1 1 -0.46738008408134818 4923349.6874235878 148458133.35945314 3.3360015122119926e+18 0.09064549046763859 0.348987280808635 -0.033384848898485496 -0.05981799842357613 1.0201820020321053 1 185660001035247.5 -64795.676602930798 -19401.552183254851 1 0.09062455934498341 2.5240949488631422e-05 0.09064549046763859 -2.0177313972547333e-05 -0.090499176966458372 -0.09051935418263482 -2.2108979012247756e-06 -0.0016455589344390373 -0.0016477698304345678 -0.09051935418263482 -0.0016477698304345678 0 0 0 0
n 600 224 4 1 0 1 1 -0.46738008408134818 4928953.9307602989 1 1 0 0 0 -0.05981799842357613 1.0201820020321053 1 0 -68850.279699214108 -25007.433235293858 1 0 0 0 0 0 0 0 0 0 0 0 0 0 0 0
n 601 3 3 1 0 1 1 -0.37015849559995229 4465287.1149463383 532360691.88776398 86783772121092016 0.11228359914112544 0.28477922976476255 -0.033384898592436041 -0.157039587350805 0.92296041264919493 1 429898454367.59369 -72814.689285013097 -12060.790947717129 1 0.11204297395840823 0.00024773548252255919 0.11228359914112544 -0.00023858247138958919 -0.11198094582275357 -0.11221952792383769 -8.2264651918512219e-06 -0.0013064932873198579 -0.0013147197513298831 -0.11221952792383769 -0.0013147197513298831 0 0 0 0
n 601 224 4 1 0 1 1 -0.37015849559995229 4469759.4354140088 1 1 0 0 0 -0.157039587350805 0.92296041264919493 1 0 -76524.201662312262 -16494.913864659487 1 0 0 0 0 0 0 0 0 0 0 0 0 0 0 0
n 602 3 3 1 0 1 1 -0.26746591631464889 3979655.2940083076 1410594010.4623845 1639014070324978.5 0.17167293852092899 0.20727804724705814 -0.033386879723397885 -0.25973216573459385 0.82026783426540617 1 392896142.49409539 -77477.551120809614 -5626.4990400568104 1 0.16920921105019615 0.0024707277312152245 0.17167293852092899 -0.0024589217231835879 -0.16916713706106745 -0.17162605843955178 -1.7353153909094987e-05 -0.00084896280418917281 -0.0008663159585906952 -0.17162605843955178 -0.0008663159585906952 0 0 0 0
n 602 224 4 1 0 1 1 -0.26746591631464889 3983898.6992188417 1 1 0 0 0 -0.25973216573459385 0.82026783426540617 1 0 -81358.234738705418 -9628.4719792266842 1 0 0 0 0 0 0 0 0 0 0 0 0 0 0 0
n 603 3 3 1 0 1 1 -0.16204434651513702 3478993.0541996122 2714936002.416151 27868882638225.539 0.17294611519874684 0.11878329964793016 -0.033477010964711069 -0.36515373648486299 0.71484626351513703 1 213872.5536330147 -79047.916156776628 385.82789355389747 1 0.16727278674810098 0.0056833120731943796 0.17294611519874684 -0.0056696670060850159 -0.16726513934926707 -0.17293480610913833 -2.1040333271933425e-05 -0.00057157620595664515 -0.00059261653917933586 -0.17293480610913833 -0.00059261653917933586 0 0 0 0
n 603 224 4 1 0 1 1 -0.16204434651513702 3483814.7362098396 1 1 0 0 0 -0.36515373648486299 0.71484626351513703 1 0 -83806.904761817917 -3278.9946292123886 1 0 0 0 0 0 0 0 0 0 0 0 0 0 0 0
n 604 3 3 1 0 1 1 -0.057152005892701016 2978142.8335069967 3913652519.8482594 560840963648.18604 0.10176260032733135 0.023345122487406108 -0.037395657779778123 -0.47004607679745047 0.6099539232025496 1 114.24832270506352 -77208.452303657468 5833.0867979202458 1 0.095246846140913985 0.0065214324169836167 0.10176260032733135 -0.0065134724251825421 -0.095244702604074055 -0.10175817537395583 -1.1985606380745939e-05 -0.00023373798309284563 -0.00024572358927662055 -0.10175817537395583 -0.00024572358927662055 0 0 0 0
n 604 224 4 1 0 1 1 -0.057152005892701016 2984152.7381129926 1 1 0 0 0 -0.47004607679745047 0.6099539232025496 1 0 -83364.494121794138 3517.1311031201571 1 0 0 0 0 0 0 0 0 0 0 0 0 0 0 0
n 605 3 3 1 0 1 1 0.042632833523647877 2497824.6611777805 4393505080.2157536 84357858317.280319 0.063979025506551782 -0.073449766057397184 -0.088207168059588462 -0.56983091610395076 0.5101690838960492 1 1.5693817913847907 -71203.54583662904 9808.5777748589189 1 0.058974443125474896 0.0050096072588567339 0.063979025506551782 -0.0049998858539436839 -0.05889474915381461 -0.063894634761544541 -0.00018718685164655527 -0.0030481974077915881 -0.0032353842564835787 -0.063894634761544541 -0.0032353842564835787 0 0 0 0
n 605 224 4 1 0 1 1 0.042632833523647877 2503008.747164919 1 1 0 0 0 -0.56983091610395076 0.5101690838960492 1 0 -76154.317711912212 11780.782842831139 1 0 0 0 0 0 0 0 0 0 0 0 0 0 0 0
n 606 3 3 1 0 1 1 0.13098571173089371 2067118.9178018926 4383805434.1120386 78207796707.544998 0.092747786013314945 -0.16185978161698616 -0.17460308219797541 -0.65818379473089372 0.42181620526910635 1 1.2123580504647093 -60841.806935009554 8844.7078001267164 1 0.084458920607601781 0.0083018658852453478 0.092747786013314945 -0.0082855471831090165 -0.084455248575850031 -0.092740795512745305 3.6882714832863339e-06 0.00068710338702110494 0.0006907916590312887 -0.092740795512745305 0.0006907916590312887 0 0 0 0
n 606 224 4 1 0 1 1 0.13098571173089371 2068983.486100598 1 1 0 0 0 -0.65818379473089372 0.42181620526910635 1 0 -61801.660375721869 13901.810773201731 1 0 0 0 0 0 0 0 0 0 0 0 0 0 0 0
n 607 3 3 1 0 1 1 0.18747644456174756 1785702.6967696268 3222060274.7400527 99546132454.286255 0.096734313964434201 -0.22631026108317479 -0.23733066858380322 -0.71467452656174757 0.36532547343825245 1 1.2095280839866778 -48741.827032309782 -1972.0203485742431 1 0.089470569815508397 0.0072647190568595693 0.096734313964434201 -0.0072637819673566093 -0.089468176617933826 -0.096731958683775932 -1.1902926328819781e-05 0.00064229254010071267 0.00063038961741585626 -0.096731958683775932 0.00063038961741585626 0 0 0 0
n 607 224 4 1 0 1 1 0.18747644456174756 1787577.6140720742 1 1 0 0 0 -0.71467452656174757 0.36532547343825245 1 0 -49311.94140326319 11594.251262468468 1 0 0 0 0 0 0 0 0 0 0 0 0 0 0 0
n 608 3 3 1 0 1 1 0.23011452488290901 1561194.2145908533 1643998620.612108 137949127759.98386 0.048618330207865552 -0.28634391301246903 -0.28840333565651893 -0.75731260688290902 0.32268739311709094 1 0.25420406142326107 -25849.880884088434 -8100.4412295566544 1 0.04635927455813954 0.0022621258267576808 0.048618330207865552 -0.0022575386136017592 -0.046225086049666853 -0.04848262467804143 -9.9885204292655448e-05 -0.0035219485655192699 -0.0036218337678422161 -0.04848262467804143 -0.0036218337678422161 0 0 0 0
n 608 224 4 1 0 1 1 0.23011452488290901 1568152.3228866193 1 1 0 0 0 -0.75731260688290902 0.32268739311709094 1 0 -33278.725676824979 7194.3192107840505 1 0 0 0 0 0 0 0 0 0 0 0 0 0 0 0
n 609 3 3 1 0 1 1 0.25239603334733302 1442722.8235911862 2364421356.1432877 86392882898.644943 0.0175200749095876 -0.2992307400218015 -0.29858661148374788 -0.77959411534733303 0.30040588465266699 1 0 -13582.459485044967 5349.8035441016464 1 0.01656341318685867 0.00095746914130240225 0.0175200749095876 -0.00095729554584129961 -0.016532579298247904 -0.017489874873634851 -1.8043058307360472e-05 -0.0010101583650925926 -0.001028201425172692 -0.017489874873634851 -0.001028201425172692 0 0 0 0
n 609 224 4 1 0 1 1 0.25239603334733302 1448204.9450102325 1 1 0 0 0 -0.77959411534733303 0.30040588465266699 1 0 -19006.406456687371 6478.5141116900404 1 0 0 0 0 0 0 0 0 0 0 0 0 0 0 0
n 610 3 3 1 0 1 1 0.26493707300523206 1385790.9268726627 3757008619.9824982 55419390399.076408 0.00045215108021367617 -0.29979996215406629 -0.2996499689751021 -0.7921351560052321 0.28786484399476792 1 0 -8460.3697735030419 15103.714137072102 1 0.00043329638687326455 1.8875670603522089e-05 0.00045215108021367617 -1.7264535329434281e-05 -0.00039024759075843927 -0.00040751212643257286 -7.6005787302196859e-06 -0.00018828524463575038 -0.00019588582346445556 -0.00040751212643257286 -0.00019588582346445556 0 0 0 0
n 610 224 4 1 0 1 1 0.26493707300523206 1382908.8620643397 1 1 0 0 0 -0.7921351560052321 0.28786484399476792 1 0 -11718.5759559996 8419.8284156770387 1 0 0 0 0 0 0 0 0 0 0 0 0 0 0 0
n 611 3 3 1 0 1 1 0.27357274196270043 1350363.8527621818 5224738082.3048229 40058694577.502693 6.933980678580763e-05 -0.29991010055835815 -0.29989448239184618 -0.80077082496270047 0.2792291750372996 1 0 -7796.5217816366785 21586.382662477685 1 6.3982278482514228e-05 5.3669456834775216e-06 6.933980678580763e-05 -3.9583987992553725e-06 -4.8165415252471145e-05 -5.2123814120666371e-05 -3.6091660067884693e-06 -4.2116201243729927e-05 -4.5725367240669847e-05 -5.2123814120666371e-05 -4.5725367240669847e-05 0 0 0 0
n 611 224 4 1 0 1 1 0.27357274196270043 1341009.8750788118 1 1 0 0 0 -0.80077082496270047 0.2792291750372996 1 0 -9004.3572224415493 10188.52320059281 1 0 0 0 0 0 0 0 0 0 0 0 0 0 0 0
n 612 3 3 1 0 1 1 0.28231524246000206 1311434.0897643918 7315365631.0765371 28637457178.609009 1.6839433220033376e-05 -0.29995151613711951 -0.29996025451578695 -0.80951332450924485 0.27048667549075517 1 0.00035104584954823783 -13445.741031885274 21771.562135453474 1 1.3942322240679429e-05 2.9271379861371976e-06 1.6839433220033376e-05 -2.5543565382514487e-06 -1.1425052981831143e-05 -1.3979409515158317e-05 -1.388508030320288e-06 -7.9906531430955296e-06 -9.3791611635672679e-06 -1.3979409515158317e-05 -9.3791611635672679e-06 0 0 0 0
n 612 224 4 1 0 1 1 0.28231524246000206 1300103.4429609319 1 1 0 0 0 -0.80951332450924485 0.27048667549075517 1 0 -9563.503756033193 10575.231822369506 1 0 0 0 0 0 0 0 0 0 0 0 0 0 0 0
n 613 3 3 1 0 1 1 0.28827404633931147 1277241.4520142034 9207262693.9909382 22755146491.903702 7.9252932923236343e-06 -0.29996394652969205 -0.29997504648524015 -0.8154721283393116 0.26452787166068853 1 0.00043447478928401338 -14496.892202473091 13376.59308420354 1 5.0465066230075469e-06 2.9399130274427119e-06 7.9252932923236343e-06 -2.6631291604511842e-06 -4.2422295054450366e-06 -6.9053586757447708e-06 -1.1045397448157365e-06 -2.7326188774285187e-06 -3.837158622244255e-06 -6.9053586757447708e-06 -3.837158622244255e-06 0 0 0 0
n 613 224 4 1 0 1 1 0.28827404633931147 1271653.3306548486 1 1 0 0 0 -0.8154721283393116 0.26452787166068853 1 0 -10565.005186857381 9393.8564800155236 1 0 0 0 0 0 0 0 0 0 0 0 0 0 0 0
n 614 3 3 1 0 1 1 0.29417811384803833 1243371.3371922763 11567499083.362946 18112234924.261101 5.6316510626131514e-06 -0.29996840130572511 -0.29997958211016523 -0.82137619589728117 0.2586238041027189 1 0.00045583885385526717 -11614.071222504928 7680.4008807541841 1 2.8366878273722543e-06 2.8379002970973581e-06 5.6316510626131514e-06 -2.4835495038890154e-06 -2.3440283061401999e-06 -4.8275778100292149e-06 -1.2288210407126631e-06 -1.5971450744031237e-06 -2.825966115115787e-06 -4.8275778100292149e-06 -2.825966115115787e-06 0 0 0 0
n 614 224 4 1 0 1 1 0.29417811384803833 1241521.5329036533 1 1 0 0 0 -0.82137619589728117 0.2586238041027189 1 0 -9775.5948834631454 7086.7282865159132 1 0 0 0 0 0 0 0 0 0 0 0 0 0 0 0
n 615 224 4 1 0 1 1 0.30356021380730852 1194936.476094624 1 1 0 0 0 -1.280758299511852 4.4192417004881479 1 0 -8781.9012843473301 4971.7775022167498 1 0 0 0 0 0 0 0 0 0 0 0 0 0 0 0
n 616 224 4 1 0 1 1 0.3123354535478744 1151749.953549921 1 1 0 0 0 -1.2895335373509034 4.4104664626490964 1 0 -7883.8327201123548 3490.6472351945895 1 0 0 0 0 0 0 0 0 0 0 0 0 0 0 0
n 617 224 4 1 0 1 1 0.327996003 1076307.7741000562 1 1 0 0 0 -1.3051940900000001 4.3948059099999996 1 0 -7473.239543356829 1531.2892161989384 1 0 0 0 0 0 0 0 0 0 0 0 0 0 0 0
n 617 6 9 1 0 1 1 0.327996003 1091920.8977235632 1 1 0 0 0 0 0 1 0 -23241.633086860089 1.9108701372602707e-12 1 0 0 0 0 0 0 0 0 0 0 0 0 0 0 0
n 618 6 9 1 0 1 1 0.375194086 844309.6681801331 1 1 0 0 0 0 0 1 0 2.3885876703442696e-11 4.7771753406885391e-13 1 0 0 0 0 0 0 0 0 0 0 0 0 0 0 0
n 619 224 7 1 0 1 1 0.327996003 1215697.6531092932 1 1 0 0 0 -1.3051940900000001 4.3948059099999996 1 0 147017.72911218839 -440.2797167138724 1 0 0 0 0 0 0 0 0 0 0 0 0 0 0 0
n 619 6 9 1 0 1 1 0.327996003 1091920.8977235632 1 1 0 0 0 0 0 1 0 23241.633086860089 0 1 0 0 0 0 0 0 0 0 0 0 0 0 0 0 0
n 620 224 7 1 0 1 1 0.028991837819697101 2636905.0484608435 1 1 0 0 0 -1.00618992 4.6938100800000004 1 0 146815.4236514582 -1576.5867932178123 1 0 0 0 0 0 0 0 0 0 0 0 0 0 0 0
n 621 224 7 1 0 1 1 -0.26672541795075727 4040647.7225603033 1 1 0 0 0 -0.71047266504924267 4.9895273299999996 1 0 144771.78705258772 -2292.9744586473321 1 0 0 0 0 0 0 0 0 0 0 0 0 0 0 0
n 622 224 7 1 0 1 1 -0.55830276295075731 5424795.9776856788 1 1 0 0 0 -0.41889532000000002 5.2811046800000003 1 0 142832.20038118729 -1657.6596061531102 1 0 0 0 0 0 0 0 0 0 0 0 0 0 0 0
n 623 6 6 1 0 1 1 -0.8471980830000001 6678542.393952895 1 1 0 0 0 0 0 1 0 -23241.633086860089 1.9108701372602707e-12 1 0 0 0 0 0 0 0 0 0 0 0 0 0 0 0
n 623 224 7 1 0 1 1 -0.8471980830000001 6796841.7804357167 1 1 0 0 0 -0.13 5.5700000000000003 1 0 141539.18429244732 -720.81172751128406 1 0 0 0 0 0 0 0 0 0 0 0 0 0 0 0
n 624 6 6 1 0 1 1 -0.80000000000000004 6442551.9838051666 1 1 0 0 0 0 0 1 0 -11620.816543430044 0 1 0 0 0 0 0 0 0 0 0 0 0 0 0 0 0
n 625 6 6 1 0 1 1 -0.80000000000000004 6430931.1672617365 1 1 0 0 0 0 0 1 0 0 0 1 0 0 0 0 0 0 0 0 0 0 0 0 0 0 0
n 626 3 3 1 0 1 1 0.10903043106892406 2212807.5835174769 2731145552590281 1713923507707.6323 5.732980278988677 0.20502254574608533 -0.23245749769941476 -0.63622851306892403 0.44377148693107593 1 3580433060040.6748 91278.24648964958 48171.433110273443 1 0.1572337872819452 5.6536064836787965 5.732980278988677 -0.41086993922161869 -0.1419570257555606 -0.55282696546960686 5.6386569269203042 0.067606689049518595 5.706263625818373 -0.55282696546960686 5.706263625818373 0 0 0 0
n 626 224 4 1 0 1 1 0.10903043106892406 2160283.1333500049 1 1 0 0 0 -0.63622851306892403 0.44377148693107593 1 0 40795.827804419619 30077.846671002531 1 0 0 0 0 0 0 0 0 0 0 0 0 0 0 0
n 627 3 3 1 0 1 1 0.069309106090585118 2415243.7808855935 587012831505312.38 9508209151144.582 4.1229901499402963 0.20499746328022589 -0.23703031282540973 -0.59650718878566089 0.48349281121433912 1 922639682090.56323 84699.365069432199 80452.23562983294 1 1.0308768624842535 3.6362432449085578 4.1229901499402963 -1.1501632398894863 0.7935706459366878 -0.35659259001337873 3.4495491684002828 0.65799138436813431 4.1075405478441427 -0.35659259001337873 4.1075405478441427 0 0 0 0
n 628 3 3 1 0 1 1 0.029683535993657147 2612059.4389090776 121192308347014.19 10689691765214.838 35.068796049443428 0.20383693061756658 -0.20043264835274913 -0.55688161821827853 0.52311838178172154 1 45332600157.943008 39117.588353681655 118997.43179074624 1 39.78807283999906 74.853525208337388 35.068796049443428 -1.387142745573926 1.0902859486986121 -0.29685679244346669 -74.84067137371008 39.773131851478801 -35.067539620716779 -0.29685679244346669 -35.067539620716779 0 0 0 0
n 629 3 3 1 0 1 1 0.0097126688725354474 2690179.5756405494 45560624744468.531 2525448512311.458 38.074393383203279 0.19851581579109248 -0.14316085653718674 -0.53691075157893697 0.54308924842106299 1 1496595978.7621126 12914.965904782774 107669.79687075241 1 6.1484214043288796 44.212130588401457 38.074393383203279 -0.8979916372133504 0.46084149068733138 -0.43715014701844657 -44.203010092747718 6.1311263662190756 -38.071883726528647 -0.43715014701844657 -38.071883726528647 0 0 0 0
n 630 3 3 1 0 1 1 0.0018992126269914186 2715304.3063743575 26995230599239.195 587669203465.48071 36.308586488512972 0.19279872689650857 -0.097654860659522433 -0.52909729555797624 0.55090270444202372 1 120834175.70496568 6520.0490896942247 96195.375226765784 1 1.378348758888041 37.684964444274087 36.308586488512972 -0.57226701277751868 0.093217818880652989 -0.47904919635900312 -37.680619067180068 1.3751929831867462 -36.305426088917599 -0.47904919635900312 -36.305426088917599 0 0 0 0
n 631 3 3 1 0 1 1 -0.0036861239862299544 2731313.5175869376 17227654066603.713 151559007897.67249 28.83870815667969 0.18677276024197814 -0.057035108312209905 -0.52351195900933822 0.55648804099066185 1 12633025.387859315 5463.9851670647731 85685.654479648656 1 0.31211114014804037 29.150307355919324 28.83870815667969 -0.42785549207413165 0.02234454868819559 -0.40551094348442157 -29.147167244336313 0.31131026396612654 -28.835857001544564 -0.40551094348442157 -28.835857001544564 0 0 0 0
n 632 3 3 1 0 1 1 -0.0097513181332728096 2745885.2647136208 10633539651274.893 58216184407.171959 8.9735599211928818 0.18036426768033037 -0.026234373639074007 -0.51744676429775005 0.56255323570224991 1 1846098.8353631033 4567.424450257191 71416.948150721917 1 0.029295926386618189 9.0025601083369509 8.9735599211928818 -0.32889546644844159 0.005201984445887633 -0.3236934817070975 -8.9965502771026493 0.028830375692729351 -8.9677198789552275 -0.3236934817070975 -8.9677198789552275 0 0 0 0
n 633 3 3 1 0 1 1 -0.016701413982405384 2760610.7931392994 6539949561860.4629 60402414192.598625 3.176348321968407 0.17474810374511993 -0.020237331027031728 -0.51049666842251895 0.56950333157748112 1 725407.82329543633 15768.372713820665 50711.929484166038 1 0.0065177180857109553 3.1826513937697141 3.176348321968407 -0.21685019186882587 -0.0012238859669331575 -0.21807407754030256 -3.1752538132472097 0.0064017579131593946 -3.168852054053739 -0.21807407754030256 -3.168852054053739 0 0 0 0
n 634 3 3 1 0 1 1 -0.041498778741880703 2874420.6816494707 2091989637623.353 213608013117.50055 0.31196302239255702 0.17007894465314372 -0.028094038445481084 -0.48569930385319504 0.59430069614680492 1 271117.40342466655 30485.300327088029 38187.452616201037 1 0.0060087309050866258 0.31148891124079253 0.31196302239255702 -0.11045899576463286 -0.0057523664104113135 -0.11621136227352967 -0.29124366325279816 0.0017362906386182309 -0.28950737231379914 -0.11621136227352967 -0.28950737231379914 0 0 0 0
n 635 3 3 1 0 1 1 -0.06521459788326335 2989800.0549585684 763236591989.42786 602867423126.89832 0.063062290986090216 0.16772807106116194 -0.031201133131094523 -0.46198348507734244 0.61801651492265752 1 125766.25007779596 40802.07843269383 31215.602688296036 1 0.011494306801422039 0.056549344128761857 0.063062290986090216 -0.033018239761075589 -0.011433725516202259 -0.04445196527727785 -0.045908081178473614 0.0011779816700106594 -0.044730099498614409 -0.04445196527727785 -0.044730099498614409 0 0 0 0
n 636 3 3 1 0 1 1 -0.094145370034092207 3132414.7994674705 234576571702.6264 1952887288730.7812 0.029458566370289003 0.16615895861566629 -0.032656003742196231 -0.43305271305113502 0.64694728694886494 1 118634.81858495902 50532.554401678019 24836.33428305195 1 0.02358051675740238 0.0068466436906911565 0.029458566370289003 -0.0050397017183568087 -0.023364693965252311 -0.02840439568360912 -0.0045468715513042844 -0.0031651493982367334 -0.007712020929843918 -0.02840439568360912 -0.007712020929843918 0 0 0 0
n 637 3 3 1 0 1 1 0.12506802539929421 2098509.064977393 3505852189.15135 93934734001.011169 0.094027274134201339 -0.16171960235853747 -0.17342228871701704 -0.65226610839929422 0.42773389160070574 1 1.2487577288502099 -64261.288387646433 7688.8866866231838 1 0.087806906513767435 0.006256956410570255 0.094027274134201339 -0.0062118245944912075 -0.087740845889442379 -0.093952670385448092 0.00010014413743681803 0.0033080883726542346 0.0034082325081213425 -0.093952670385448092 0.0034082325081213425 0 0 0 0
n 638 3 3 1 0 1 1 0.18569628857723272 1801591.2946646307 2957186164.1924896 103417850123.3277 0.12249675986756361 -0.22674776618798953 -0.23653693314947596 -0.71289437062647543 0.36710562937352453 1 1.0782787863446714 -56163.237647313181 -2367.0400678727196 1 0.11442740139946837 0.0080696362956819753 0.12249675986756361 -0.0080695650414249719 -0.11442539081804926 -0.12249495610568796 -1.6874432405007086e-05 0.00067584137348011993 0.00065896694230618163 -0.12249495610568796 0.00065896694230618163 0 0 0 0
n 639 3 3 1 0 1 1 0.23690071315490271 1533513.1436856787 1931712453.3638539 114806942501.14175 0.062117698857976807 -0.28896080241721667 -0.29044223467902031 -0.76409879615490273 0.31590120384509729 1 0.15417691990341942 -28289.609113481314 -14331.644421329984 1 0.058828775689154303 0.0032912160096757312 0.062117698857976807 -0.0027094645825606169 -0.047514496239666221 -0.050223960930560876 -0.0018660567543383334 -0.034687002444874791 -0.0365530592041374 -0.050223960930560876 -0.0365530592041374 0 0 0 0
n 640 3 3 1 0 1 1 0.25162979039733502 1442411.6332842126 2279699041.072484 90822637549.917343 0.0097859724479992614 -0.29940783523712167 -0.29911305634491875 -0.77882787339733506 0.30117212660266501 1 0 -10665.343491405893 -352.05248197819509 1 0.0092815430284430081 0.00050881291546184704 0.0097859724479992614 -0.00049497429480543508 -0.00865861413552599 -0.0091535884549528001 -0.00011780877191937164 -0.0033429460044232594 -0.0034607547743729212 -0.0091535884549528001 -0.0034607547743729212 0 0 0 0
n 641 3 3 1 0 1 1 0.25859862606828765 1411800.9354610045 2935781614.6288519 71120388889.273743 0.0010381438709349739 -0.29983790441927449 -0.29976017346658806 -0.78579670806828761 0.29420329193171235 1 0 -5871.1282983785559 11827.876342280098 1 0.00098850047856161916 4.9653035088355805e-05 0.0010381438709349739 -2.6330137530859196e-05 -0.00053989298826920252 -0.00056622312525839158 -4.2094787443654465e-05 -0.00082803829975938085 -0.00087013308410074203 -0.00056622312525839158 -0.00087013308410074203 0 0 0 0
n 642 3 3 1 0 1 1 0.26339707412586993 1397768.8072638083 3522768355.4065385 59455236201.238014 0.00026240139908028211 -0.29992421110627421 -0.29992721722473731 -0.79059515617511267 0.28940484382488735 1 0.00021168570274007184 -5093.4881936892853 21393.209515660874 1 0.00023936797792485751 2.3160381961008383e-05 0.00026240139908028211 -2.5225970977136843e-06 -5.1311683016167371e-05 -5.3834280192669447e-05 -2.3014011830667448e-05 -0.0002338029805662317 -0.00025681699269235561 -5.3834280192669447e-05 -0.00025681699269235561 0 0 0 0
n 643 3 3 1 0 1 1 0.26987163309035883 1375325.5568497658 4519615569.1098661 46361365097.757347 3.1212545649229656e-05 -0.29995696331090221 -0.29997089268229671 -0.79706971609035893 0.28293028390964114 1 0.00066092546786365117 -16456.259932138735 25477.905741890045 1 2.7002497427251235e-05 4.2430124946910041e-06 3.1212545649229656e-05 -1.259245175489321e-06 -1.1244232427705193e-05 -1.2503477642588713e-05 -4.0475120321727856e-06 -2.4549812544372293e-05 -2.8597324537150877e-05 -1.2503477642588713e-05 -2.8597324537150877e-05 0 0 0 0
n 644 3 3 1 0 1 1 0.28004767678262343 1322498.3566115689 6696693464.4659939 31287954321.637886 7.2773911365023549e-06 -0.29996831863155721 -0.2999810515495423 -0.80724575973338075 0.27275424026661926 1 0.00051300669455666922 -20171.34043321864 16211.671496055453 1 5.5719497453081306e-06 1.7152791370247562e-06 7.2773911365023549e-06 -1.1788998404496658e-06 -3.470783454036285e-06 -4.6496832944859507e-06 -1.2362778356401757e-06 -4.3587911043047629e-06 -5.5950689202478392e-06 -4.6496832944859507e-06 -5.5950689202478392e-06 0 0 0 0
n 645 3 3 1 0 1 1 0.29028471556195068 1268198.8448547381 9949142832.8595352 21059443372.972881 4.116371545379761e-06 -0.29997124187742863 -0.29998367455707203 -0.81748279756195064 0.26251720243804932 1 0.00049065374985462812 -17310.263425954287 10497.300741103643 1 2.5329093811381824e-06 1.5996141304316663e-06 4.116371545379761e-06 -9.4621519864788789e-07 -1.4005568001774968e-06 -2.3467719988253845e-06 -1.2569385220451593e-06 -2.1103160420424409e-06 -3.3672545591633248e-06 -2.3467719988253845e-06 -3.3672545591633248e-06 0 0 0 0
n 645 224 4 1 0 1 1 0.29028471556195068 1260948.9057133687 1 1 0 0 0 -0.81748279756195064 0.26251720243804932 1 0 -11256.397356281714 6492.4058849691273 1 0 0 0 0 0 0 0 0 0 0 0 0 0 0 0
n 646 224 4 1 0 1 1 0.30114733731038867 1207399.7730238182 1 1 0 0 0 -1.2783454221626602 4.4216545778373391 1 0 -10051.114856527365 4674.9120927847325 1 0 0 0 0 0 0 0 0 0 0 0 0 0 0 0
n 647 224 4 1 0 1 1 0.31089922161581307 1159146.538045245 1 1 0 0 0 -1.2880973009112695 4.4119026990887305 1 0 -8830.9910355756128 2548.0987894758136 1 0 0 0 0 0 0 0 0 0 0 0 0 0 0 0
n 648 6 6 1 0 1 1 -0.80000000000000004 6430931.1672617365 1 1 0 0 0 0 0 1 0 0 0 1 0 0 0 0 0 0 0 0 0 0 0 0 0 0 0
n 649 6 6 1 0 1 1 -0.80000000000000004 6442551.9838051666 1 1 0 0 0 0 0 1 0 11620.816543430044 0 1 0 0 0 0 0 0 0 0 0 0 0 0 0 0 0
n 650 6 6 1 0 1 1 -0.8471980830000001 6678542.393952895 1 1 0 0 0 0 0 1 0 23241.633086860089 -1.9108701372602707e-12 1 0 0 0 0 0 0 0 0 0 0 0 0 0 0 0
n 650 224 7 1 0 1 1 -0.8471980830000001 6788794.9746539835 1 1 0 0 0 -0.13 5.5700000000000003 1 0 -133494.15420422269 -125.94774486094741 1 0 0 0 0 0 0 0 0 0 0 0 0 0 0 0
n 651 224 7 1 0 1 1 -0.57635981595075714 5501579.115532524 1 1 0 0 0 -0.40083826700000003 5.2991617299999998 1 0 -133784.30971303856 -583.38125867896167 1 0 0 0 0 0 0 0 0 0 0 0 0 0 0 0
n 652 224 7 1 0 1 1 -0.30358200795075729 4206041.5417961925 1 1 0 0 0 -0.67361607499999998 5.0263839199999998 1 0 -134971.85029674091 -980.66403189212429 1 0 0 0 0 0 0 0 0 0 0 0 0 0 0 0
n 653 224 7 1 0 1 1 -0.027890654485227175 2896760.397993423 1 1 0 0 0 -0.94930742800000001 4.75069257 1 0 -136269.55823455297 -820.65748146844817 1 0 0 0 0 0 0 0 0 0 0 0 0 0 0 0
n 654 6 5 1 0 1 1 0.250022617 1462589.7085614926 1 1 0 0 0 0 0 1 0 -23241.633086860089 0 1 0 0 0 0 0 0 0 0 0 0 0 0 0 0 0
n 654 224 7 1 0 1 1 0.250022617 1576406.3592429198 1 1 0 0 0 -1.2272206999999999 4.4727793 1 0 -137057.66724907674 -411.06860712052105 1 0 0 0 0 0 0 0 0 0 0 0 0 0 0 0
n 655 6 5 1 0 1 1 0.297220699 1214978.4818703341 1 1 0 0 0 0 0 1 0 -2.5796746825930141e-11 -4.7771753406885391e-13 1 0 0 0 0 0 0 0 0 0 0 0 0 0 0 0
n 656 224 4 1 0 1 1 0.250022617 1474741.076325248 1 1 0 0 0 -1.2272206999999999 4.4727793 1 0 35308.743651942001 2440.7232234437383 1 0 0 0 0 0 0 0 0 0 0 0 0 0 0 0
n 656 6 5 1 0 1 1 0.250022617 1462589.7085614926 1 1 0 0 0 0 0 1 0 23241.633086860089 -1.9108701372602707e-12 1 0 0 0 0 0 0 0 0 0 0 0 0 0 0 0
n 657 224 4 1 0 1 1 0.18079238172520801 1806177.4441718948 1 1 0 0 0 -1.1579904619714216 4.5420095380285783 1 0 36816.416070606792 8217.6686642395161 1 0 0 0 0 0 0 0 0 0 0 0 0 0 0 0
n 658 224 4 1 0 1 1 0.1405919105215632 2006386.4379629127 1 1 0 0 0 -1.1177899888662624 4.5822100111337374 1 0 43084.213961646288 18342.587124100603 1 0 0 0 0 0 0 0 0 0 0 0 0 0 0 0
n 659 3 3 1 0 1 1 0.091338363002657685 2312649.1573205227 1401755470812480 1551167661132.7625 4.9533000472312194 0.20547097260614361 -0.21218598536566663 -0.61853644520758189 0.46146355479241802 1 853750907097.9187 116678.54841757994 23123.790314792623 1 0.3431927128895137 4.6651375106276332 4.9533000472312194 2.8529373532955664 0.32588357411869118 3.1788209283991122 3.6911048667135415 0.1076156436354295 3.7987205108413984 3.1788209283991122 3.7987205108413984 0 0 0 0
n 659 224 4 1 0 1 1 0.091338363002657685 2248885.8061884772 1 1 0 0 0 -0.61853644520758189 0.46146355479241802 1 0 48506.408777813427 26314.602182365168 1 0 0 0 0 0 0 0 0 0 0 0 0 0 0 0
n 660 3 3 1 0 1 1 0.031755454263280386 2606410.8942253347 141160620076105 12213704136458.131 35.077137968001466 0.20570796789060508 -0.20595009527851851 -0.55895353668790171 0.52104646331209825 1 70229469992.316788 124344.58415451422 36052.69708787468 1 46.56929955833013 81.611630535805062 35.077137968001466 -81.610975607250708 46.558698874900792 -35.052276683107166 0.32684265198611545 0.99357595326549886 1.3204186096834618 -35.052276683107166 1.3204186096834618 0 0 0 0
n 661 6 1 1 0 1 1 -0.047198082600000003 2852271.7546568718 1 1 0 0 0 0 0 1 0 0 0 1 0 0 0 0 0 0 0 0 0 0 0 0 0 0 0
n 661 3 3 1 0 1 1 -0.047198082600000003 2987705.3798120362 2331419559.9999962 89826248399.999985 61.457497882545987 0 0 -0.47999999999999998 0.6 1 0 97275.97878065666 94231.899420810892 1 73.24647826419671 134.63076055106816 61.457497882545987 -99.644933165299562 55.67490863678939 -43.97002452851018 -90.533578935378898 47.595705459938991 -42.937873672410909 -43.97002452851018 -42.937873672410909 0 0 0 0
n 662 6 1 1 0 1 1 -0.047198082600000003 2866178.4240643345 1 1 0 0 0 0 0 1 0 -5164.8073526355747 -12912.018381588938 1 0 0 0 0 0 0 0 0 0 0 0 0 0 0 0
n 662 3 3 1 0 1 1 -0.047198082600000003 2977706.1931080003 2331419559.9999962 89826248399.999985 65.517917532275916 0 0 -0.47999999999999998 0.6 1 0 6551.7093208666911 125263.21649050094 1 12.044980332259279 77.562897667564215 65.517917532275916 0 0 0 -77.562897667564215 12.044980332259279 -65.517917532275916 0 -65.517917532275916 0 0 0 0
n 663 6 1 1 0 1 1 -0.047198082600000003 2875513.387743732 1 1 0 0 0 0 0 1 0 0 -23241.633086860089 1 0 0 0 0 0 0 0 0 0 0 0 0 0 0 0
n 663 3 3 1 0 1 1 -0.047198082600000003 2954239.408682724 2331419559.9999962 89826248399.999985 58.605085087628254 0 0 -0.47999999999999998 0.6 1 0 2556.046337634356 101935.61275429244 1 2.67098238904935 61.276067407737756 58.605085087628254 0 0 0 -61.276067407737756 2.67098238904935 -58.605085087628254 0 -58.605085087628254 0 0 0 0
n 664 6 1 1 0 1 1 -0.047198082600000003 2866238.2379505625 1 1 0 0 0 0 0 1 0 7747.211028953363 -11620.816543430044 1 0 0 0 0 0 0 0 0 0 0 0 0 0 0 0
n 664 3 3 1 0 1 1 -0.047198082600000003 2941854.5905524287 2331419559.9999962 89826248399.999985 46.378186235680879 0 0 -0.47999999999999998 0.6 1 0 1814.7669602162784 89564.452100278926 1 0.60117682470536293 46.979363030840595 46.378186235680879 0 0 0 -46.979363030840595 0.60117682470536293 -46.378186235680879 0 -46.378186235680879 0 0 0 0
n 665 6 1 1 0 1 1 -0.047198082600000003 2852271.7546568718 1 1 0 0 0 0 0 1 0 0 0 1 0 0 0 0 0 0 0 0 0 0 0 0 0 0 0
n 665 3 3 1 0 1 1 -0.047198082600000003 2910958.6871015499 2331419559.9999962 89826248399.999985 4.6822890652170113 0 0 -0.47999999999999998 0.6 1 0 -2768.1640216785459 58621.611446434792 1 0.063893552405933668 4.7362209149914545 4.6822890652170113 3.1700804932021645 -0.061489488926502522 3.1085910042756617 -3.5188603607173952 0.017361704075236208 -3.501498657774742 3.1085910042756617 -3.501498657774742 0 0 0 0
n 666 3 3 1 0 1 1 -0.039418175915060846 2847311.7692161906 922772272641.74817 113473345088.98636 2.0433824718185534 0.14683873970769878 -0.013821290756095807 -0.48777990714062069 0.59222009285937927 1 28195.940152806801 6748.4421767260365 31102.79843424974 1 0.0510325130721027 2.0867928205031689 2.0433824718185534 1.8840059922098151 -0.050759361576753322 1.8332466311254894 -0.89565432030973036 -0.0052549430521332064 -0.90090926513460245 1.8332466311254894 -0.90090926513460245 0 0 0 0
n 667 3 3 1 0 1 1 -0.05831182210238748 2941769.1602935572 714050935761.97595 397028527768.02985 0.17565512473891759 0.15910319247661148 -0.027305788221567005 -0.46888626039268821 0.61111373960731175 1 67789.99597344597 24798.662694119979 26473.045206585783 1 0.028592880723802713 0.20000912462667081 0.17565512473891759 0.17780160777248602 -0.028573150533296669 0.1492284571899466 -0.091574124990690023 -0.0010584885370775194 -0.092632613626253052 0.1492284571899466 -0.092632613626253052 0 0 0 0
n 668 3 3 1 0 1 1 -0.079369972058324995 3046844.9920067317 355584721859.7655 1032756420695.9459 0.018146965923287465 0.16213753368922329 -0.030961640909620652 -0.44782811090720509 0.63217188909279498 1 74084.827484625552 35971.378007030122 19889.993467245102 1 0.040312317640016172 0.046091749096043057 0.018146965923287465 0.042904311440079647 -0.040296687056046651 0.0026076244135786481 -0.016827004645781664 -0.0011094324452102025 -0.017936437071294768 0.0026076244135786481 -0.017936437071294768 0 0 0 0
n 669 3 3 1 0 1 1 -0.10574861763320259 3179506.7030221783 138374304725.23129 3052404335492.3521 0.05098974820721329 0.16411698567744909 -0.032598816047753221 -0.42144946536679739 0.65855053463320257 1 143969.61870209317 45437.841787048579 16103.946188326805 1 0.05901806333690484 0.0082885811273263766 0.05098974820721329 0.0080580848825083633 -0.059016381697045359 -0.050958296863779742 -0.001908163869063906 0.00026584444663504356 -0.0016423194214440072 -0.050958296863779742 -0.0016423194214440072 0 0 0 0
n 670 3 3 1 0 1 1 -0.17177037446524496 3500752.3258629753 11226535943.281992 40361516413619.461 0.08507816983614104 0.16520661589785626 -0.033325713962718551 -0.35542770853475503 0.72457229146524493 1 1812363.046861406 54124.685362219934 10796.871512665455 1 0.085539300106987223 0.0004678144189821846 0.08507816983614104 0.00046209984135844656 -0.085530844142223783 -0.085068744281660669 -6.5468415766971379e-05 -0.00067034563161533862 -0.00073581404787473749 -0.085068744281660669 -0.00073581404787473749 0 0 0 0
n 671 3 3 1 0 1 1 -0.24820753517772626 3869446.3980036164 628547153.03783035 778002117414099.38 0.12319862513245605 0.16712203053869143 -0.033381598268708755 -0.27899054687151653 0.80100945312848348 1 37723463.343110047 59774.8460845761 4401.70254023493 1 0.12329924284035926 0.00010069656967241608 0.12319862513245605 0.00010056532592954332 -0.12328023809402334 -0.1231796725834335 6.8072014802532526e-07 0.0011862739371054354 0.0011869546590114269 -0.1231796725834335 0.0011869546590114269 0 0 0 0
n 672 3 3 1 0 1 1 -0.32832406480234944 4250824.5934380814 55814294.075543739 17245847361296374 0.12042254943103692 0.18464090148347276 -0.033384683709450663 -0.19887401719765055 0.88112598280234944 1 1666997870.2628672 59570.361139799636 -1656.9260910965077 1 0.12046520743916221 4.279040267118567e-05 0.12042254943103692 4.2604134441041694e-05 -0.12044543352109555 -0.12040282918756608 -2.9022402074420313e-07 0.0012979306578390047 0.0012976404358524783 -0.12040282918756608 0.0012976404358524783 0 0 0 0
n 673 3 3 1 0 1 1 -0.40742957259378354 4624473.5296952473 18321022.23301233 3.6345469447952819e+17 0.083599936997664714 0.23494772329858304 -0.033384836853786258 -0.11976850940621644 0.96023149059378365 1 253985477837.25037 55403.708631560992 -7341.69812806969 1 0.083611393323091074 1.158702316563757e-05 0.083599936997664714 1.1408346837750027e-05 -0.083573678794482464 -0.083562270726949578 -2.5407007854656724e-07 0.0015051484815931039 0.001504894408708213 -0.083562270726949578 0.001504894408708213 0 0 0 0
n 674 3 3 1 0 1 1 -0.48129998078972414 4970998.7976982417 8581262.0847326126 5.3399898550915942e+18 0.054776844504401768 0.28921017545658656 -0.033384845175378625 -0.045898101820124416 1.0341018940359379 1 26651749165160.922 47442.191634837996 -13211.340378785591 1 0.054779330278343412 2.6085882763639393e-06 0.054776844504401768 2.4491283204480328e-06 -0.054716100619626618 -0.054713651777746314 -1.319230899212277e-07 0.001422724605217196 0.0014225926838941046 -0.054713651777746314 0.0014225926838941046 0 0 0 0
n 675 3 3 1 0 1 1 -0.54754303604174293 5281847.112915216 4435776.5659790123 3.0372931857683419e+19 0.037082122998003099 0.33839402593475337 -0.033384845995075726 0.020344953331894289 1.1003449566478007 1 449570571369420.25 36811.239081976986 -19606.509513717185 1 0.037082825150353216 8.0022034729286767e-07 0.037082122998003099 6.7857908809564337e-07 -0.037019349425622426 -0.037018670811306068 -7.8342550717324527e-08 0.00050401870056427614 0.00050394036027577073 -0.037018670811306068 0.00050394036027577073 0 0 0 0
n 676 3 3 1 0 1 1 -0.61446459869644654 1128209.8104387394 1601402.8148088555 8.2629465865534489e+19 0.02396462984315114 0.3789769344015162 -0.033384846195075729 0.087266515716143675 1.1672665135979612 1 1187186283734119.2 25136.512463915864 -26104.73933854522 1 0.023964838189219826 2.4614081422052327e-07 0.02396462984315114 1.963962673933072e-07 -0.023837717640160076 -0.023837521210836519 -6.1811803397047129e-08 -0.00030444754882113904 -0.00030450936028870052 -0.023837521210836519 -0.00030450936028870052 0 0 0 0
n 677 3 3 1 0 1 1 -0.64575060686433294 977090.87824092165 345436.52754680463 1.1456241669258881e+20 0.016020520158004412 0.37061039011239039 -0.033384846199999998 0.11855252388895435 1.1985525212090322 1 461908412950870.56 14438.528761400643 -31344.72534902217 1 0.016020595400924039 9.3569584454189201e-08 0.016020520158004412 7.5045050939004887e-08 -0.01593035057949585 -0.015930275533547214 -4.9721086597000607e-08 -0.00060924557896493471 -0.00060929529936804244 -0.015930275533547214 -0.00060929529936804244 0 0 0 0
n 678 3 3 1 0 1 1 -0.66126923663165671 903747.80991638161 191604.81529088391 1.3185227349868914e+20 0.011332955549720853 0.3708924975425727 -0.0333848463 0.13407115461195959 1.2140711573854428 1 332681504520741.81 7258.6948467427228 -34431.124123854905 1 0.011332991841626458 8.9805226488523925e-08 0.011332955549720853 3.9273865977282029e-08 -0.011280175743894894 -0.011280136448181632 -7.9718564966145613e-08 -0.00054798608814360698 -0.00054806580722906899 -0.011280136448181632 -0.00054806580722906899 0 0 0 0
n 679 3 3 1 0 1 1 -0.66823734986063588 871331.97581123782 179797.04346282902 1.3990514341014818e+20 0.0086212676964620202 0.3762162569294869 -0.0333848463 0.14103926784093865 1.2210392708606357 1 350416328071989.62 2865.334599310715 -35893.825110072343 1 0.0086212845867247381 1.1959538500786433e-07 0.0086212676964620202 2.0105070379484435e-08 -0.0086048920204657344 -0.0086048718801816186 -1.1728621821382173e-07 -0.00027714440269856243 -0.00027726168858438775 -0.0086048718801816186 -0.00027726168858438775 0 0 0 0
n 680 3 3 1 0 1 1 -0.66999841667327276 863275.29072245676 215369.45102490901 1.4196448481424166e+20 0.0078006921992454627 0.38264429727996774 -0.0333848463 0.14280033367819692 1.2228003385255444 1 433289062089522.69 -313.92918832985958 -36375.228078784217 1 0.0078007037220486006 1.2859144571356191e-07 0.0078006921992454627 6.9149296440613123e-09 -0.0077955735632725693 -0.0077955666692877861 -1.2755622673877786e-07 0.00027696109902960325 0.00027683354258373427 -0.0077955666692877861 0.00027683354258373427 0 0 0 0
n 681 3 3 1 0 1 1 -0.66741330384451159 875457.1057725905 318358.33636018197 1.3892985236471472e+20 0.0091623813878438671 0.39016275067883605 -0.033384846304924276 0.14021522086420868 1.2202152219429971 1 618592892352974.88 -3672.5414535863206 -36118.144836952561 1 0.0091623839977095362 1.052366333891261e-07 0.0091623813878438671 -5.0061335276529869e-09 -0.009122447833261953 -0.0091224528067795456 -1.0256852635309845e-07 0.00076389431646223162 0.00076379174874148981 -0.0091224528067795456 0.00076379174874148981 0 0 0 0
n 682 3 3 1 0 1 1 -0.65922728660006635 914121.65943124192 635192.51629467169 1.2948700567722775e+20 0.012204812297442609 0.3998340492324684 -0.033384846400000001 0.13202920363946061 1.2120292018462799 1 1092952143322429.8 -8704.6208967594575 -35034.356803762312 1 0.012204791910944751 8.4818306004032787e-08 0.012204812297442609 -2.2515735144801486e-08 -0.012119665873217699 -0.012119688377153741 -6.5369193598559187e-08 0.0010852683539212579 0.0010852029841726936 -0.012119688377153741 0.0010852029841726936 0 0 0 0
n 683 3 3 1 0 1 1 -0.64155103418312465 998962.37679654534 1987871.1593028172 1.0994505893393472e+20 0.017624489627338109 0.41165217796087783 -0.033384846404924277 0.11435295217820034 1.1943529474785812 1 2555898793861614.5 -17303.577984211282 -32710.185941238691 1 0.01762439030471449 1.9319456839723762e-07 0.017624489627338109 -8.7030478864030456e-08 -0.017499428065319202 -0.017499515077255712 -5.085869060192965e-08 0.0011668649324261449 0.0011668140745155482 -0.017499515077255712 0.0011668140745155482 0 0 0 0
n 684 3 3 1 0 1 1 -0.60636150530967126 1170988.7470665877 12577566.849876745 7.4821074894438285e+19 0.026836721074446294 0.42415581342335062 -0.033384846504924279 0.07916342316535277 1.1591634215066422 1 7997272558316921 -30580.390684206224 -28477.751670359452 1 0.026835877004495148 1.3419328600414879e-06 0.026836721074446294 -7.2888951781519595e-07 -0.026666912134485465 -0.02666764102564799 -1.2509637959662269e-07 0.00062922178131794525 0.00062909668503978867 -0.02666764102564799 0.00062909668503978867 0 0 0 0
n 685 3 3 1 0 1 1 -0.52901434718983931 5204460.4121904727 46956102.266373731 2.036624801097746e+19 0.04283988400074961 0.38086351462851992 -0.033384846814772828 0.0018162641327938614 1.0818162671405966 1 2234963747439242.5 -45924.441146033147 -22583.09868300772 1 0.042834129690137002 7.1808135006527941e-06 0.04283988400074961 -5.4301069932594726e-06 -0.042720897418121198 -0.042726327514478024 -2.3282413862929047e-07 -0.00056982575428047503 -0.00057005857891941059 -0.042726327514478024 -0.00057005857891941059 0 0 0 0
n 686 3 3 1 0 1 1 -0.44807423450382589 4825794.8273289874 168579508.51510185 1.673129196010145e+18 0.065229137865851688 0.33296734385591087 -0.033384849018182595 -0.079123847640492573 1.0008761543560978 1 53098295157244.625 -58832.774200328255 -16386.84114934054 1 0.065185582654849694 4.6839519337407927e-05 0.065229137865851688 -4.2630819825066737e-05 -0.065093530723038973 -0.06513616164765261 -1.1753296870201835e-06 -0.0012485066616070837 -0.0012496819924513085 -0.06513616164765261 -0.0012496819924513085 0 0 0 0
n 687 3 3 1 0 1 1 -0.35769940852851773 4401735.7469832134 579238188.1536032 53657060581573744 0.097422004211758478 0.27450186169487756 -0.033384904282968253 -0.16949867442223948 0.91050132557776042 1 179414758029.74191 -68103.117014879579 -10894.333055849653 1 0.097063133402048751 0.00036499009969499205 0.097422004211758478 -0.00035646477110366049 -0.097006091094674396 -0.097362555903694969 -4.93514833302667e-06 -0.0010777234292468484 -0.0010826585768904766 -0.097362555903694969 -0.0010826585768904766 0 0 0 0
n 688 3 3 1 0 1 1 -0.2609894883472903 3945459.846589088 1430152185.2130232 1275827884700666.5 0.14969643564981941 0.20115760083715647 -0.033387061419269372 -0.26620859465270968 0.81379140534729044 1 242066424.14178675 -73689.342429933691 -6158.2700525039181 1 0.14749958023915388 0.0022041940082239289 0.14969643564981941 -0.0021919789012867386 -0.14745862209070501 -0.14965060099199176 -1.1478823502513123e-05 -0.00077975753794824656 -0.00079123636238637184 -0.14965060099199176 -0.00079123636238637184 0 0 0 0
n 689 3 3 1 0 1 1 -0.16129394202446659 3472639.8744881055 2467111266.9173312 27078411428052.062 0.21340956016330326 0.115558325234245 -0.033483548339846098 -0.36590414002477617 0.71409585997522385 1 183740.23910735798 -76032.546304130825 -1909.5045816787922 1 0.20606971331636145 0.0073481817237868062 0.21340956016330326 -0.0073347338246422273 -0.20605424813878395 -0.21338898211115442 -1.4817236421409555e-05 -0.00050732298747061433 -0.00052214022403975207 -0.21338898211115442 -0.00052214022403975207 0 0 0 0
n 690 3 3 1 0 1 1 -0.062004413663364427 2999204.9400368971 3114431867.977849 679449276330.30164 0.21348651180630249 0.022292293391629098 -0.037502841650925135 -0.46519366914155985 0.61480633085844016 1 132.14728516167222 -75269.591962796621 1922.3647489235484 1 0.20253112498106168 0.010964025628329217 0.21348651180630249 -0.010951510830024973 -0.20252607858420077 -0.21347758951271123 -9.8113608765156869e-06 -0.00015849815098507337 -0.00016830951205856005 -0.21347758951271123 -0.00016830951205856005 0 0 0 0
n 691 3 3 1 0 1 1 0.033223606698847281 2541955.2260834528 3113454067.9802928 115147798284.63161 0.17443598606839128 -0.072943844695884691 -0.086841768191053811 -0.56042168946930171 0.51957831053069836 1 1.8587377644857428 -71009.479180141643 5227.0742663774708 1 0.16372382050356588 0.010721783264510228 0.17443598606839128 -0.010707994556303644 -0.16370548004190652 -0.17441347425351092 9.3712747404323734e-05 0.0022078709888718935 0.0023015837357837901 -0.17441347425351092 0.0023015837357837901 0 0 0 0
n 692 3 3 1 0 1 1 0.12114542605661188 2118343.4275421766 2976376168.0801401 101908540056.32082 0.17611564686182046 -0.16202968466271972 -0.17160599825107636 -0.64834350905661198 0.43165649094338809 1 1.0449198789507013 -65713.492001720791 4842.0592110539392 1 0.16463061832981818 0.011492625703232784 0.17611564686182046 -0.011482769865616471 -0.16462777653080526 -0.17611054629793624 -9.0416071457185617e-06 0.00068833593301475106 0.00067929432916829667 -0.17611054629793624 0.00067929432916829667 0 0 0 0
n 693 3 3 1 0 1 1 0.18625982316180981 1806149.8815557288 2908405979.1843495 97303877837.520676 0.24637753691542599 -0.22774129858723144 -0.23552507718361976 -0.7134579061125671 0.36654209388743297 1 0.78329665176947405 -63445.555176098489 1386.1227066612062 1 0.22914907450909536 0.017232469288771857 0.24637753691542599 -0.017227719579470332 -0.22914782620542223 -0.24637554603110629 -3.3837170353522997e-05 0.00066508243863010142 0.00063124526926143336 -0.24637554603110629 0.00063124526926143336 0 0 0 0
n 694 6 2 1 0 1 1 0.252801917 1426135.8773284359 1 1 0 0 0 0 0 1 0 0 0 1 0 0 0 0 0 0 0 0 0 0 0 0 0 0 0
n 694 3 3 1 0 1 1 0.252801917 1473543.4950879186 2331419559.9999962 89826248399.999985 0.3063596654253179 -0.29999999999999999 -0.29999999999999999 -0.78000000000000003 0.3 1 0 -44759.202947801969 -15623.571014260531 1 0.28423180659558706 0.022133090970238918 0.3063596654253179 -0.022099950600533609 -0.28338293399918879 -0.30548288450123684 -0.0012107427769916985 -0.021950685587496927 -0.023161428369412901 -0.30548288450123684 -0.023161428369412901 0 0 0 0
n 695 6 2 1 0 1 1 0.252801917 1440102.3606221266 1 1 0 0 0 0 0 1 0 -7747.211028953363 -11620.816543430044 1 0 0 0 0 0 0 0 0 0 0 0 0 0 0 0
n 695 3 3 1 0 1 1 0.252801917 1438691.3789006618 2331419559.9999962 89826248399.999985 0.0058933080694061274 -0.29999999999999999 -0.29999999999999999 -0.78000000000000003 0.3 1 0 -4780.642532455292 -11609.740618235443 1 0.0056757335649655289 0.00021757448277378891 0.0058933080694061274 0 0 0 -0.00021757448277378891 -0.0056757335649655289 -0.0058933080694061274 0 -0.0058933080694061274 0 0 0 0
n 696 6 2 1 0 1 1 0.252801917 1449377.5104152961 1 1 0 0 0 0 0 1 0 0 -23241.633086860089 1 0 0 0 0 0 0 0 0 0 0 0 0 0 0 0
n 696 3 3 1 0 1 1 0.252801917 1433509.795577728 2331419559.9999962 89826248399.999985 0.0015443803417824638 -0.29999999999999999 -0.29999999999999999 -0.78000000000000003 0.3 1 0 -2266.3634902637459 7016.9984372757735 1 0.0014677913470041715 7.658899576314725e-05 0.0015443803417824638 0 0 0 -7.658899576314725e-05 -0.0014677913470041715 -0.0015443803417824638 0 -0.0015443803417824638 0 0 0 0
n 697 6 2 1 0 1 1 0.252801917 1440042.5467358988 1 1 0 0 0 0 0 1 0 5164.8073526355747 -12912.018381588938 1 0 0 0 0 0 0 0 0 0 0 0 0 0 0 0
n 697 3 3 1 0 1 1 0.252801917 1444014.4524960511 2331419559.9999962 89826248399.999985 0.00046790861494326277 -0.29999999999999999 -0.29999999999999999 -0.78000000000000003 0.3 1 0 -1565.0542941838789 17809.942594538781 1 0.00042548975767280983 4.241885731969573e-05 0.00046790861494326277 0 0 0 -4.241885731969573e-05 -0.00042548975767280983 -0.00046790861494326277 0 -0.00046790861494326277 0 0 0 0
n 698 6 2 1 0 1 1 0.252801917 1426135.8773284359 1 1 0 0 0 0 0 1 0 0 0 1 0 0 0 0 0 0 0 0 0 0 0 0 0 0 0
n 698 3 3 1 0 1 1 0.252801917 1454973.7231461047 2331419559.9999962 89826248399.999985 3.0320222925854552e-05 -0.29999999999999999 -0.29999999999999999 -0.78000000000000003 0.3 1 0 -22213.489211687505 18389.732180707189 1 2.5592610667540923e-05 5.0094560343762508e-06 3.0320222925854552e-05 2.9837562543561067e-06 6.8264639631345372e-06 9.8102202174906435e-06 -4.0239095692027111e-06 -2.4665382812841643e-05 -2.8689292411590004e-05 9.8102202174906435e-06 -2.8689292411590004e-05 0 0 0 0
n 699 3 3 1 0 1 1 0.27176008482835706 1368851.1355138693 4857821160.6672316 43133509577.108078 1.0466520625574183e-05 -0.29997985061910715 -0.29999369792055275 -0.7989581668775998 0.28104183312240022 1 0.00063174568568077514 -30181.801953910031 12934.123599095359 1 7.2121052483386272e-06 3.3066943055214056e-06 1.0466520625574183e-05 3.2336442639671791e-06 6.6556298383937808e-06 9.8892741319066088e-06 -6.3592858456522514e-07 -2.7776418670334983e-06 -3.4135704515987234e-06 9.8892741319066088e-06 -3.4135704515987234e-06 0 0 0 0
n 700 3 3 1 0 1 1 0.2864380116738694 1293840.6115881829 8571734296.1430511 24445790080.850956 4.1395339554526074e-06 -0.29997691620266159 -0.29999174240164284 -0.81363609462462672 0.26636390537537336 1 0.00057912187307646609 -25996.764616295684 9272.9428316693629 1 2.4332415953981835e-06 1.766883912387257e-06 4.1395339554526074e-06 1.494361384815248e-06 1.9338196266131035e-06 3.4281810065040769e-06 -7.721590371635258e-07 -1.4765010104076149e-06 -2.2486600475711405e-06 3.4281810065040769e-06 -2.2486600475711405e-06 0 0 0 0
n 700 224 4 1 0 1 1 0.2864380116738694 1279845.4749732681 1 1 0 0 0 -0.81363609462462672 0.26636390537537336 1 0 -12748.196030285148 4754.4722423518397 1 0 0 0 0 0 0 0 0 0 0 0 0 0 0 0
n 701 224 4 1 0 1 1 0.29901201129075122 1218445.3541192932 1 1 0 0 0 -1.2762100962907512 4.423789903709249 1 0 -11334.102167118457 3881.5007471392728 1 0 0 0 0 0 0 0 0 0 0 0 0 0 0 0
n 702 224 4 1 0 1 1 0.30966348777842961 1165870.039391208 1 1 0 0 0 -1.2868615705322159 4.413138429467784 1 0 -9724.8580607847853 2497.8886278406499 1 0 0 0 0 0 0 0 0 0 0 0 0 0 0 0
n 703 224 4 1 0 1 1 0.327996003 1077823.488302727 1 1 0 0 0 -1.3051940900000001 4.3948059099999996 1 0 -9085.4689913151451 1034.9298213651662 1 0 0 0 0 0 0 0 0 0 0 0 0 0 0 0
n 703 6 9 1 0 1 1 0.327996003 1091920.8977235632 1 1 0 0 0 0 0 1 0 -23241.633086860089 9.5543506616799792e-13 1 0 0 0 0 0 0 0 0 0 0 0 0 0 0 0
n 704 6 9 1 0 1 1 0.375194086 844309.6681801331 1 1 0 0 0 0 0 1 0 2.5796746825930141e-11 9.5543506616799792e-13 1 0 0 0 0 0 0 0 0 0 0 0 0 0 0 0
n 705 224 7 1 0 1 1 0.327996003 1215109.4795020167 1 1 0 0 0 -1.3051940900000001 4.3948059099999996 1 0 146430.14050876358 -147.30868924751388 1 0 0 0 0 0 0 0 0 0 0 0 0 0 0 0
n 705 6 9 1 0 1 1 0.327996003 1091920.8977235632 1 1 0 0 0 0 0 1 0 23241.633086860089 0 1 0 0 0 0 0 0 0 0 0 0 0 0 0 0 0
n 706 224 7 1 0 1 1 0.0303329888196971 2629783.1532589644 1 1 0 0 0 -1.00753107 4.6924689300000004 1 0 146075.92806305701 -686.89179093102518 1 0 0 0 0 0 0 0 0 0 0 0 0 0 0 0
n 707 224 7 1 0 1 1 -0.26495021495075727 4032127.5076679452 1 1 0 0 0 -0.71224786799999995 4.9877521299999996 1 0 144704.71153521718 -1068.967827283378 1 0 0 0 0 0 0 0 0 0 0 0 0 0 0 0
n 708 224 7 1 0 1 1 -0.55711283300000003 5419676.654478156 1 1 0 0 0 -0.42008525000000002 5.2799147499999997 1 0 143376.84142912593 -816.91996670981655 1 0 0 0 0 0 0 0 0 0 0 0 0 0 0 0
n 709 6 6 1 0 1 1 -0.8471980830000001 6678542.393952895 1 1 0 0 0 0 0 1 0 -23241.633086860089 0 1 0 0 0 0 0 0 0 0 0 0 0 0 0 0 0
n 709 224 7 1 0 1 1 -0.8471980830000001 6797951.9276689664 1 1 0 0 0 -0.13 5.5700000000000003 1 0 142650.63202668339 -390.63604267199656 1 0 0 0 0 0 0 0 0 0 0 0 0 0 0 0
n 710 6 6 1 0 1 1 -0.80000000000000004 6442551.9838051666 1 1 0 0 0 0 0 1 0 -11620.816543430044 9.5543506616799792e-13 1 0 0 0 0 0 0 0 0 0 0 0 0 0 0 0
n 711 6 6 1 0 1 1 -0.80000000000000004 6430931.1672617365 1 1 0 0 0 0 0 1 0 0 0 1 0 0 0 0 0 0 0 0 0 0 0 0 0 0 0
n 712 224 4 1 0 1 1 0.17335879161495718 1845184.0300442651 1 1 0 0 0 -1.1505568709104139 4.5494431290895863 1 0 41202.251154479338 3954.218917190336 1 0 0 0 0 0 0 0 0 0 0 0 0 0 0 0
n 713 224 4 1 0 1 1 0.12771643787293624 2069856.7519425997 1 1 0 0 0 -1.1049145219714218 4.5950854780285777 1 0 48500.088864992154 7587.4732159050645 1 0 0 0 0 0 0 0 0 0 0 0 0 0 0 0
n 714 3 3 1 0 1 1 0.073296904775853988 2394094.2910407078 728053129412897.5 696006635699.32336 22.020960209263141 0.20657636398909054 -0.17342658965414862 -0.60049498773645982 0.47950501226354025 1 103334221755.46968 114305.78904576448 8599.1233309705822 1 0.63466943271459264 22.637139152436692 22.020960209263141 -22.357488648389928 0.63257575415746725 -21.724912904081009 3.5471986219125569 0.051509216854572958 3.5987078417216947 -21.724912904081009 3.5987078417216947 0 0 0 0
n 714 224 4 1 0 1 1 0.073296904775853988 2332675.8333015586 1 1 0 0 0 -0.60049498773645982 0.47950501226354025 1 0 51899.250937637829 11739.108261635105 1 0 0 0 0 0 0 0 0 0 0 0 0 0 0 0
n 715 3 3 1 0 1 1 0.014759812486921639 2676060.8408515016 72012221747318.078 3606829882096.0591 55.984657835212595 0.20530354157636707 -0.1574219440866807 -0.54195789526230032 0.53804210473769976 1 5329904732.2361879 117930.42563698422 9630.483643986272 1 9.6016735338512085 65.575663518525587 55.984657835212595 -65.575572419440959 9.5932501185444927 -55.982322744081202 0.10926611332757886 0.40210281445501178 0.5113689292598731 -55.982322744081202 0.5113689292598731 0 0 0 0
n 716 6 1 1 0 1 1 -0.047198082600000003 2866178.4240643345 1 1 0 0 0 0 0 1 0 -12912.018381588938 -5164.8073526355747 1 0 0 0 0 0 0 0 0 0 0 0 0 0 0 0
n 716 3 3 1 0 1 1 -0.047198082600000003 2985594.5440964964 2331419559.9999962 89826248399.999985 90.239732190139406 0 0 -0.47999999999999998 0.6 1 0 133205.93738241322 5580.7221932158445 1 18.553924443537316 108.79365673216222 90.239732190139406 -108.79365673216222 18.553924443537316 -90.239732190139406 0 0 0 -90.239732190139406 0 0 0 0 0
n 717 6 2 1 0 1 1 0.252801917 1440042.5467358988 1 1 0 0 0 0 0 1 0 12912.018381588938 -5164.8073526355747 1 0 0 0 0 0 0 0 0 0 0 0 0 0 0 0
n 717 3 3 1 0 1 1 0.252801917 1455654.3892108195 2331419559.9999962 89826248399.999985 2.2177267181541592e-05 -0.29999999999999999 -0.29999999999999999 -0.78000000000000003 0.3 1 0 -29517.559576871347 237.10645595207546 1 1.090082162508436e-05 1.127644555645723e-05 2.2177267181541592e-05 1.127644555645723e-05 1.090082162508436e-05 2.2177267181541592e-05 0 0 0 2.2177267181541592e-05 0 0 0 0 0
n 718 3 3 1 0 1 1 0.26802532379271871 1384180.6561663253 4203127840.6107697 49846598010.361183 1.3269223112147689e-05 -0.29998745927372322 -0.29999843754547784 -0.79522340584196149 0.28477659415803852 1 0.00054363710684973015 -30368.742987726044 1637.0919934669678 1 6.2608824364184951e-06 7.0205748888527823e-06 1.3269223112147689e-05 7.018409340504298e-06 6.2226843932628709e-06 1.3241093733767168e-05 -1.7254234977527732e-07 -6.9053268156865246e-07 -8.6307502740450988e-07 1.3241093733767168e-05 -8.6307502740450988e-07 0 0 0 0
n 719 3 3 1 0 1 1 0.28249535408513787 1313766.9164001809 7357170688.6603737 28479851524.378662 4.3926534317936127e-06 -0.29998431240275558 -0.2999976972197313 -0.80969343708513797 0.27030656291486216 1 0.00052920921903131164 -28642.728074715858 2868.2808569659146 1 1.6357301557129975e-06 2.7809614881317032e-06 4.3926534317936127e-06 2.7603731097785406e-06 1.5445471121986316e-06 4.3049202269014467e-06 -3.3301084002058424e-07 -5.3849626202795696e-07 -8.7150710451067858e-07 4.3049202269014467e-06 -8.7150710451067858e-07 0 0 0 0
n 719 224 4 1 0 1 1 0.28249535408513787 1298650.3834893184 1 1 0 0 0 -0.80969343708513797 0.27030656291486216 1 0 -13531.907667372521 1934.2654556847247 1 0 0 0 0 0 0 0 0 0 0 0 0 0 0 0
n 720 224 4 1 0 1 1 0.29618292758145864 1232462.728864406 1 1 0 0 0 -1.2733810105322159 4.4266189894677836 1 0 -12394.445629287255 1966.7795659638248 1 0 0 0 0 0 0 0 0 0 0 0 0 0 0 0
n 721 224 4 1 0 1 1 0.30793441156207796 1174569.7930582508 1 1 0 0 0 -1.285132493562078 4.4148675064379219 1 0 -10449.491202849505 1224.1646759650969 1 0 0 0 0 0 0 0 0 0 0 0 0 0 0 0
n 722 6 6 1 0 1 1 -0.80000000000000004 6430931.1672617365 1 1 0 0 0 0 0 1 0 0 0 1 0 0 0 0 0 0 0 0 0 0 0 0 0 0 0
n 723 6 6 1 0 1 1 -0.80000000000000004 6442551.9838051666 1 1 0 0 0 0 0 1 0 11620.816543430044 0 1 0 0 0 0 0 0 0 0 0 0 0 0 0 0 0
n 724 6 6 1 0 1 1 -0.8471980830000001 6678542.393952895 1 1 0 0 0 0 0 1 0 23241.633086860089 0 1 0 0 0 0 0 0 0 0 0 0 0 0 0 0 0
n 724 224 7 1 0 1 1 -0.8471980830000001 6788920.9223392606 1 1 0 0 0 -0.13 5.5700000000000003 1 0 -133620.1018894999 125.9477453533749 1 0 0 0 0 0 0 0 0 0 0 0 0 0 0 0
n 725 224 7 1 0 1 1 -0.57559250799999995 5498177.1260450408 1 1 0 0 0 -0.4016055740492428 5.2983944300000001 1 0 -134031.17838383143 92.71493666825296 1 0 0 0 0 0 0 0 0 0 0 0 0 0 0 0
n 726 224 7 1 0 1 1 -0.30245231900000003 4200748.0661786674 1 1 0 0 0 -0.67474576399999997 5.0252542399999998 1 0 -135052.23218959704 5.7937545957823744 1 0 0 0 0 0 0 0 0 0 0 0 0 0 0 0
n 727 224 7 1 0 1 1 -0.027052752890151448 2892624.8294849279 1 1 0 0 0 -0.95014533000000001 4.7498546700000004 1 0 -136119.63622476652 -92.714935683397997 1 0 0 0 0 0 0 0 0 0 0 0 0 0 0 0
n 728 6 5 1 0 1 1 0.250022617 1462589.7085614926 1 1 0 0 0 0 0 1 0 -23241.633086860089 0 1 0 0 0 0 0 0 0 0 0 0 0 0 0 0 0
n 728 224 7 1 0 1 1 0.250022617 1575925.2068705547 1 1 0 0 0 -1.2272206999999999 4.4727793 1 0 -136577.06245607446 -137.5352524767442 1 0 0 0 0 0 0 0 0 0 0 0 0 0 0 0
n 729 6 5 1 0 1 1 0.297220699 1214978.4818703341 1 1 0 0 0 0 0 1 0 -2.5796746825930141e-11 -4.7771753406885391e-13 1 0 0 0 0 0 0 0 0 0 0 0 0 0 0 0
n 730 224 4 1 0 1 1 0.250022617 1477737.2104338247 1 1 0 0 0 -1.2272206999999999 4.4727793 1 0 38389.130527344998 18.40978087331019 1 0 0 0 0 0 0 0 0 0 0 0 0 0 0 0
n 730 6 5 1 0 1 1 0.250022617 1462589.7085614926 1 1 0 0 0 0 0 1 0 23241.633086860089 -9.5543506616799792e-13 1 0 0 0 0 0 0 0 0 0 0 0 0 0 0 0
n 731 224 4 1 0 1 1 0.17079861111102113 1859178.6626164282 1 1 0 0 0 -1.1479966977663218 4.5520033022336781 1 0 43209.515089636392 -734.06457612926147 1 0 0 0 0 0 0 0 0 0 0 0 0 0 0 0
n 732 224 4 1 0 1 1 0.12361788644083212 2090265.7558092135 1 1 0 0 0 -1.1008159686378032 4.5991840313621974 1 0 50014.847659857805 -268.146084705276 1 0 0 0 0 0 0 0 0 0 0 0 0 0 0 0
n 733 3 3 1 0 1 1 0.068462835008441372 2415698.050583981 651521689932355.25 623361882293.10242 36.367156404429657 0.20853919345157035 -0.16574279735073447 -0.59566091799366849 0.48433908200633147 1 74114421464.077576 113248.35715958316 -988.95430957986287 1 0.75810917988909776 37.121601598832108 36.367156404429657 -36.818136169052821 0.75775414952133946 -36.060382009682932 4.7368498778445529 -0.023198628754484973 4.7136512497302236 -36.060382009682932 4.7136512497302236 0 0 0 0
n 733 224 4 1 0 1 1 0.068462835008441372 2356542.4941069977 1 1 0 0 0 -0.59566091799366849 0.48433908200633147 1 0 54078.748279475527 1409.7015380363002 1 0 0 0 0 0 0 0 0 0 0 0 0 0 0 0
n 734 3 3 1 0 1 1 0.011447267075301816 2688953.0739217834 67528101173750.711 2987390719581.6572 77.611206773501351 0.2069540055615644 -0.14923812520758417 -0.53864534940977171 0.54135465059022825 1 3873996678.0988998 115465.3114904551 828.47082344037119 1 9.0733912224033748 86.683807452821142 77.611206773501351 -86.682101191587435 9.0717937384009844 -77.610307600914695 0.54383000509889512 -0.17025002646334128 0.37357997715827135 -77.610307600914695 0.37357997715827135 0 0 0 0
n 735 6 1 1 0 1 1 -0.047198082600000003 2875513.387743732 1 1 0 0 0 0 0 1 0 -23241.633086860089 0 1 0 0 0 0 0 0 0 0 0 0 0 0 0 0 0
n 735 3 3 1 0 1 1 -0.047198082600000003 2969970.4513060735 2331419559.9999962 89826248399.999985 119.16023274896175 0 0 -0.47999999999999998 0.6 1 0 117693.67044186751 1087.7055892857534 1 17.385833317432077 136.54606611563656 119.16023274896175 -136.54606611563656 17.385833317432077 -119.16023274896175 0 0 0 -119.16023274896175 0 0 0 0 0
n 736 6 1 1 0 1 1 0 2631001.0454641548 1 1 0 0 0 0 0 1 0 -3098.8844115813449 -1.4331526041762716e-13 1 0 0 0 0 0 0 0 0 0 0 0 0 0 0 0
n 737 6 1 1 0 1 1 -0.047198082600000003 2863892.5712003019 1 1 0 0 0 0 0 1 0 11620.816543430044 0 1 0 0 0 0 0 0 0 0 0 0 0 0 0 0 0
n 737 3 3 1 0 1 1 -0.047198082600000003 2855771.0058608344 2331419559.9999962 89826248399.999985 0.14893512207686346 0 0 -0.47999999999999998 0.6 1 0 3499.2509971432205 1.2035946060658069 1 0.034178719140096778 0.18296660234605119 0.14893512207686346 0.18227006416168581 -0.034178505525054012 0.14809155883360281 0.015949958844956733 -0.00012084581399803677 0.015829113053117932 0.14809155883360281 0.015829113053117932 0 0 0 0
n 738 3 3 1 0 1 1 -0.080229885348922433 3034504.7292905748 232247747955.34204 966422803459.11426 0.038906526842878993 0.15198553801374984 -0.028385533793344634 -0.446968197341229 0.63303180265877101 1 36042.448164653499 24794.802456583668 2.4168063898432997 1 0.051518171648378179 0.087821684262576596 0.038906526842878993 0.085799269811004636 -0.051515898603109823 0.034283371158652057 0.018725490906432989 -0.00035922607250326287 0.018366264859535956 0.034283371158652057 0.018366264859535956 0 0 0 0
n 739 3 3 1 0 1 1 -0.12422122704359521 3260597.8581688441 61670921415.46489 6237762037542.5938 0.083153265382617747 0.16169726653015545 -0.032602457909663041 -0.40297685590716203 0.67702314409283804 1 244140.94160743739 41423.716820902278 -814.38305417391337 1 0.096008233085565109 0.012981688597860705 0.083153265382617747 0.012872348718895952 -0.09600445222733929 -0.083132103311472347 0.001670022042469381 -0.00010868759573084559 0.0015613344477233904 -0.083132103311472347 0.0015613344477233904 0 0 0 0
n 740 3 3 1 0 1 1 -0.18373394173392682 3553385.6478404901 7063371847.7715092 64087932094045.969 0.15117459314689058 0.16519143681071038 -0.033315619901894383 -0.34346414126607322 0.7365358587339268 1 2873882.1567569692 50849.965771759686 1156.9466451562514 1 0.15240133194321231 0.0012300548965634181 0.15117459314689058 0.0012271096237631877 -0.15238909856721544 -0.1511619889729979 8.2274466983132819e-05 -5.2446186697654141e-05 2.9828280482449664e-05 -0.1511619889729979 2.9828280482449664e-05 0 0 0 0
n 741 3 3 1 0 1 1 -0.25297381072143471 3887951.6455801302 530424241.6514591 935477387581184.12 0.19428429958698076 0.16750033738742784 -0.033380711133789591 -0.27422427227856533 0.80577572772143469 1 46036331.634629153 55625.274408491518 1176.8805676854449 1 0.19439230419957862 0.00010806788066590603 0.19428429958698076 0.00010797011411313795 -0.19437305274707301 -0.19426508260439904 3.3252135380547193e-06 -3.4964614840806055e-05 -3.1639401292902784e-05 -0.19426508260439904 -3.1639401292902784e-05 0 0 0 0
n 742 3 3 1 0 1 1 -0.3265234212987066 4238697.6167930327 50271405.831792958 16086120951581192 0.16727855110423426 0.18013630096158575 -0.033384634729519976 -0.20067466075053619 0.87932533924946377 1 1302952132.3151624 55781.788052585202 1110.0127217579104 1 0.16731395664036819 3.5474203718573667e-05 0.16727855110423426 3.5375137945130537e-05 -0.16730075465950936 -0.16726537916145201 7.4424027986666526e-09 -4.0971152670847811e-05 -4.0963710269575672e-05 -0.16726537916145201 -4.0963710269575672e-05 0 0 0 0
n 743 3 3 1 0 1 1 -0.39956326619537408 4583325.2956476342 14275158.366433997 2.6896829345060784e+17 0.09867643811466216 0.22063059880658822 -0.033384834165149313 -0.12763481580462593 0.95236518419537397 1 107382202719.02919 51744.502646075991 1073.0847229488752 1 0.098689104826845356 1.2714729624342366e-05 0.09867643811466216 1.2642664880941829e-05 -0.09867009466380712 -0.098657452080570668 -1.0067322417780452e-07 -3.2469468280639888e-05 -3.2570141485120598e-05 -0.098657452080570668 -3.2570141485120598e-05 0 0 0 0
n 744 3 3 1 0 1 1 -0.46796004929803597 4902789.7942835698 6657802.2702621557 3.4030934017292472e+18 0.051781716375932894 0.26930921272524905 -0.033384845065530071 -0.059238033472418371 1.0207619672980359 1 8288081622793.3252 43781.443760413604 1011.94459162551 1 0.051785753788878119 4.0655278807100929e-06 0.051781716375932894 4.0198362632181406e-06 -0.051757010304181707 -0.051752990126198432 -5.9538339072911576e-08 -3.0223471019918234e-05 -3.0283009343725891e-05 -0.051752990126198432 -3.0283009343725891e-05 0 0 0 0
n 745 3 3 1 0 1 1 -0.53004070587717111 5191433.2967160577 3396273.762669466 2.0862641573061829e+19 0.02848746618128772 0.31398858260706169 -0.03338484599015145 0.0028426233095952338 1.0828426255324719 1 160022036520390.12 33220.64823763552 876.33737002438795 1 0.028488969808611569 1.5180169807108971e-06 0.02848746618128772 1.4916262652925679e-06 -0.028453904884568681 -0.028452413272475448 -3.3247542509399474e-08 -3.5268208350974055e-05 -3.5301455922142731e-05 -0.028452413272475448 -3.5301455922142731e-05 0 0 0 0
n 746 3 3 1 0 1 1 -0.59442493128068596 1209105.0117436072 1357807.1990549657 6.4121193928216314e+19 0.016434406739018869 0.35467144878144835 -0.033384846195075729 0.067226848657541818 1.147226844625385 1 597312856421076.38 22020.914413507086 692.9460145030514 1 0.016434962049493112 5.5809222172600396e-07 0.016434406739018869 5.4797094107418434e-07 -0.016361291746279441 -0.016360743772974713 -1.9034738518220505e-08 -3.2481032102986112e-05 -3.2500066838155823e-05 -0.016360743772974713 -3.2500066838155823e-05 0 0 0 0
n 747 3 3 1 0 1 1 -0.62400831735776607 1059984.6237227065 547565.04451450577 9.1525541517623722e+19 0.010845262213836773 0.36077742442302779 -0.033384846199999998 0.096810234382387395 1.1768102294562517 1 468716938834901.12 12543.688778543628 456.33374843341994 1 0.010845499268427801 2.3771613583730887e-07 0.010845262213836773 2.3453106020826026e-07 -0.01079932542654885 -0.010799090883337992 -6.7867052203096102e-09 -6.6150399272178061e-07 -6.6829069725269168e-07 -0.010799090883337992 -6.6829069725269168e-07 0 0 0 0
n 748 3 3 1 0 1 1 -0.63848835009210159 987298.87729583681 406299.17750401574 1.0636715443202782e+20 0.0078015694095663101 0.36754342619506369 -0.0333848463 0.11129026711179875 1.1912902673383154 1 463295180384726.5 6285.7248613401307 230.78375500638245 1 0.0078016806981778021 1.1287872533205516e-07 0.0078015694095663101 1.0950357614099077e-07 -0.0077782909835781211 -0.0077781814677055743 -1.2789408025102262e-09 2.7767225738598275e-05 2.7765946805935593e-05 -0.0077781814677055743 2.7765946805935593e-05 0 0 0 0
n 749 3 3 1 0 1 1 -0.64494077243707015 955364.21420793037 416582.27998496761 1.1325892014467465e+20 0.0059995430945957561 0.37464200016482463 -0.0333848463 0.11774268944199437 1.197742686634041 1 537931688005629.94 2439.8763565044842 92.902825821947587 1 0.0059995995267854768 6.1942130732371283e-08 0.0059995430945957561 5.506801983053799e-08 -0.0059920428330941886 -0.0059919877797014231 1.0368841281713601e-09 4.3371623103895719e-05 4.3372660008449787e-05 -0.0059919877797014231 4.3372660008449787e-05 0 0 0 0
n 750 3 3 1 0 1 1 -0.64656368791102958 947409.56136073044 505684.68617874547 1.1501340590300707e+20 0.0054247493822283622 0.38127580075626277 -0.0333848463 0.1193656049307267 1.1993656095663305 1 676019187526907.5 -389.4952482293956 -1.6969040675617979 1 0.0054247795187904119 4.6274612288617369e-08 0.0054247493822283622 2.9805763300109732e-08 -0.0054243003868480154 -0.0054242705949852045 2.4412325461152081e-09 4.7911470644940056e-05 4.7913911903437094e-05 -0.0054242705949852045 4.7913911903437094e-05 0 0 0 0
n 751 3 3 1 0 1 1 -0.64416743200736426 959223.36299613002 728135.2856986284 1.1240327715923262e+20 0.0062566775488857966 0.38830451776105246 -0.0333848463 0.1169693499827429 1.196969350056607 1 938151237466293.25 -3445.2187118590427 -92.182107970811941 1 0.0062566861171240258 5.3966647162634316e-08 0.0062566775488857966 1.0445996641963166e-08 -0.0062527719095354147 -0.0062527614700727445 5.2531582487157193e-09 4.1371169243878e-05 4.1376422361796902e-05 -0.0062527614700727445 4.1376422361796902e-05 0 0 0 0
n 752 3 3 1 0 1 1 -0.63656590242710398 997183.99844773905 1346397.4723562868 1.0428693679636126e+20 0.0080434948470562897 0.39659426504293138 -0.033384846400000001 0.10936781945172531 1.1893678212301328 1 1520174005148047.2 -8093.1343443282403 -213.08069542236012 1 0.0080434512672239132 1.0916891306641794e-07 0.0080434948470562897 -3.6638867894086185e-08 -0.0080244186494923819 -0.0080244552860972273 1.3675503855207907e-08 2.5975216728216195e-05 2.5988892227344096e-05 -0.0080244552860972273 2.5988892227344096e-05 0 0 0 0
n 753 3 3 1 0 1 1 -0.6200255444220063 1081164.7164806109 3567144.2227719738 8.7454667663838724e+19 0.011055702822824255 0.4052424071950157 -0.033384846400000001 0.092827461826930496 1.172827458815948 1 2928337672033593 -16094.872965711571 -399.16224433725807 1 0.011055404116312171 3.9687636640866634e-07 0.011055702822824255 -2.7382730578364304e-07 -0.011008996322135345 -0.011009270161059462 4.038183416967004e-08 2.2178125630375279e-06 2.2581943940556624e-06 -0.011009270161059462 2.2581943940556624e-06 0 0 0 0
n 754 3 3 1 0 1 1 -0.58659466799551363 1251003.6635377267 15070668.447569728 5.7284063498899857e+19 0.0165954838070967 0.40906394407128899 -0.033384846504924279 0.059396585190589449 1.1393965830939994 1 5636860277457331 -28444.977075789611 -601.63935691725737 1 0.016593380797038745 2.3588095955029711e-06 0.0165954838070967 -1.9831546805927781e-06 -0.01650509898853467 -0.016507082141742905 1.5884459243264743e-07 -1.7324192623722191e-05 -1.7165348074130736e-05 -0.016507082141742905 -1.7165348074130736e-05 0 0 0 0
n 755 3 3 1 0 1 1 -0.51121114612520502 5112852.93622592 57505503.311889797 1.3002103167827593e+19 0.028798653218722846 0.36829968326047552 -0.033384846814772828 -0.015986936189567744 1.0640130604206615 1 1118386019682006.1 -42723.121614583084 -781.90971689052787 1 0.028785113925037149 1.425316497281741e-05 0.028798653218722846 -1.3222603377181545e-05 -0.028724146084242057 -0.028737368697812481 5.0678455741053744e-07 -1.2502702020057913e-05 -1.199591746757165e-05 -0.028737368697812481 -1.199591746757165e-05 0 0 0 0
n 756 3 3 1 0 1 1 -0.43363117874819979 4752291.300807937 196361246.37767646 9.7999881505901581e+17 0.05057151083240248 0.32246798072054239 -0.033384849462501066 -0.09356690344195169 0.98643309674819979 1 21108759806320.535 -55421.913183234625 -892.01604938632033 1 0.050491997089201511 8.1339256583453677e-05 0.05057151083240248 -7.8662043085955593e-05 -0.050440854063091213 -0.050519515906744035 1.5259413453834707e-06 -5.295576592384306e-06 -3.7696352519251099e-06 -0.050519515906744035 -3.7696352519251099e-06 0 0 0 0
n 757 3 3 1 0 1 1 -0.34771874362955818 4350709.2653210256 598524441.60922873 36493412258712088 0.086829441404072796 0.2653679448100934 -0.03338491735759392 -0.17947933937044183 0.90052066062955816 1 85568034244.208603 -64911.669866609314 -882.37606735782867 1 0.086356774049692803 0.00047643122582730746 0.086829441404072796 -0.00047062745235116867 -0.086317487692553735 -0.086788114919865544 3.5394997003909264e-06 -3.6588735082960281e-06 -1.1937380741267417e-07 -0.086788114919865544 -1.1937380741267417e-07 0 0 0 0
n 758 3 3 1 0 1 1 -0.25556832974317123 3916857.5363293658 1349834499.1652906 1034501397684671 0.14783507748588542 0.19424222290263607 -0.033387460751929617 -0.27162975325682881 0.80837024674317126 1 150226415.64763457 -70820.401306499494 -824.51933416690997 1 0.14554282951535449 0.0022970697662919098 0.14783507748588542 -0.0022882676496282562 -0.14550674344443704 -0.14779501112361093 5.2854802039418269e-06 -4.9376311031606549e-06 3.4784906434153795e-07 -0.14779501112361093 3.4784906434153795e-07 0 0 0 0
n 759 3 3 1 0 1 1 -0.16020206734248302 3465037.9729002356 2171145681.8858781 25969408016680.336 0.22596302781304736 0.11116274136751315 -0.03349435251647017 -0.3669960147067598 0.71300398529324027 1 148744.15914827824 -73460.752174937108 -757.65184771143936 1 0.21919497495796572 0.0067737839231169321 0.22596302781304736 -0.0067640644879138206 -0.21917969345583999 -0.22594375814072479 4.3760062559037609e-06 -4.8608755103158135e-06 -4.8486925441205354e-07 -0.22594375814072479 -4.8486925441205354e-07 0 0 0 0
n 760 3 3 1 0 1 1 -0.064687240699830562 3009843.0851660934 2585319604.6961713 756056774226.35071 0.25913447363204611 0.020161530828784229 -0.037581889459499314 -0.46251084191494229 0.61748915808505778 1 134.25283622440332 -73065.424988841594 -586.57926988560007 1 0.24831247507137302 0.010827391478754866 0.25913447363204611 -0.010819205610466662 -0.24830699336861584 -0.25912619888059696 -1.3097117047214529e-06 -1.1944137929694907e-05 -1.3253849624567812e-05 -0.25912619888059696 -1.3253849624567812e-05 0 0 0 0
n 761 3 3 1 0 1 1 0.028196539045710439 2565246.2673050705 2492495807.6330705 131199986736.20638 0.22061626052757224 -0.073667518573358196 -0.085188554913528947 -0.55539462173586185 0.524605378264138 1 1.6447025620781748 -70533.058543474966 -250.68803438586522 1 0.20991125682808107 0.010709875727779842 0.22061626052757224 -0.010702820522238745 -0.20990556633607044 -0.22060838661209545 -2.5644059786575579e-05 -0.0010495138442776556 -0.0010751579017498219 -0.22060838661209545 -0.0010751579017498219 0 0 0 0
n 762 3 3 1 0 1 1 0.11682911082379854 2139301.271001183 2305062195.4330502 106240929170.13759 0.21586871593727022 -0.16432112306549923 -0.16836599967946508 -0.64402719287304133 0.43597280712695874 1 0.4317183087550876 -66307.211819754826 36.043504894779204 1 0.20390026740433689 0.011977663229964833 0.21586871593727022 -0.011964968991085246 -0.20389524759856009 -0.21586021663888813 1.9489670210377585e-05 0.00082738464166793625 0.00084687431089345883 -0.21586021663888813 0.00084687431089345883 0 0 0 0
n 763 6 2 1 0 1 1 0.252801917 1437756.693871866 1 1 0 0 0 0 0 1 0 -11620.816543430044 0 1 0 0 0 0 0 0 0 0 0 0 0 0 0 0 0
n 763 3 3 1 0 1 1 0.252801917 1491535.4812787264 2331419559.9999962 89826248399.999985 0.23393472067600882 -0.29999999999999999 -0.29999999999999999 -0.78000000000000003 0.3 1 0 -65399.592132030928 39.135184314227217 1 0.22033257699318484 0.013602143879794951 0.23393472067600882 -0.013602143830552202 -0.22033257551590241 -0.23393471969115384 -1.3215761688197715e-06 2.1884105796874986e-05 2.056252965267659e-05 -0.23393471969115384 2.056252965267659e-05 0 0 0 0
n 764 6 2 1 0 1 1 0.3 1204865.1681357191 1 1 0 0 0 0 0 1 0 3098.8844115813449 0 1 0 0 0 0 0 0 0 0 0 0 0 0 0 0 0
n 765 6 2 1 0 1 1 0.252801917 1449377.5104152961 1 1 0 0 0 0 0 1 0 23241.633086860089 0 1 0 0 0 0 0 0 0 0 0 0 0 0 0 0 0
n 765 3 3 1 0 1 1 0.252801917 1455177.8244406281 2331419559.9999962 89826248399.999985 1.5421908860796078e-05 -0.29999999999999999 -0.29999999999999999 -0.78000000000000003 0.3 1 0 -29040.988799064649 -235.92751512196196 1 6.0405343341715795e-06 9.3813745266244952e-06 1.5421908860796078e-05 9.3813745266244952e-06 6.0405343341715795e-06 1.5421908860796078e-05 0 0 0 1.5421908860796078e-05 0 0 0 0 0
n 766 3 3 1 0 1 1 0.26730390436061452 1385756.052185344 4087133585.7468333 51258607720.214661 1.0085781062036074e-05 -0.29998951169778409 -0.29999915172349623 -0.79450198736061461 0.2854980126393854 1 0.00048572855584561134 -28558.457531257594 -170.27959574892913 1 3.6544174728976973e-06 6.4326008624358747e-06 1.0085781062036074e-05 6.4285702449899331e-06 3.6543810726580443e-06 1.0082951327496526e-05 -4.5581027832032149e-09 1.1904916572983793e-08 7.3468138094776772e-09 1.0082951327496526e-05 7.3468138094776772e-09 0 0 0 0
n 767 3 3 1 0 1 1 0.28144605258094507 1318044.9079423395 7063896043.9533157 29660779385.585339 4.7713002868567399e-06 -0.29998663823209581 -0.29999873160986573 -0.80864413558094506 0.2713558644190549 1 0.0004815466701182414 -28075.095686012468 239.04904446142132 1 1.2682810573284059e-06 3.5115795741456594e-06 4.7713002868567399e-06 3.4757659584310951e-06 1.2682277963716849e-06 4.7439937548027804e-06 -1.3338053296373689e-08 6.5152708688413498e-09 -6.8227824275323405e-09 4.7439937548027804e-06 -6.8227824275323405e-09 0 0 0 0
n 767 224 4 1 0 1 1 0.28144605258094507 1303555.1525898846 1 1 0 0 0 -0.80864413558094506 0.2713558644190549 1 0 -13583.269134314944 -289.69725530637845 1 0 0 0 0 0 0 0 0 0 0 0 0 0 0 0
n 768 224 4 1 0 1 1 0.29528964308115901 1236839.998528905 1 1 0 0 0 -1.2724877252288873 4.4275122747711118 1 0 -12680.271321717604 79.36807084037433 1 0 0 0 0 0 0 0 0 0 0 0 0 0 0 0
n 769 224 4 1 0 1 1 0.30735222187631595 1177949.2866854477 1 1 0 0 0 -1.2845502999255587 4.4154497000744417 1 0 -11131.525083387842 177.74405334052781 1 0 0 0 0 0 0 0 0 0 0 0 0 0 0 0
n 770 224 4 1 0 1 1 0.327996003 1078699.9803196029 1 1 0 0 0 -1.3051940900000001 4.3948059099999996 1 0 -10020.715633657146 1.0124188091416111 1 0 0 0 0 0 0 0 0 0 0 0 0 0 0 0
n 770 6 9 1 0 1 1 0.327996003 1091920.8977235632 1 1 0 0 0 0 0 1 0 -23241.633086860089 9.5543506616799792e-13 1 0 0 0 0 0 0 0 0 0 0 0 0 0 0 0
n 771 6 9 1 0 1 1 0.375194086 844309.6681801331 1 1 0 0 0 0 0 1 0 2.3885876703442696e-11 4.7771753406885391e-13 1 0 0 0 0 0 0 0 0 0 0 0 0 0 0 0
n 772 224 7 1 0 1 1 0.327996003 1214962.1708048903 1 1 0 0 0 -1.3051940900000001 4.3948059099999996 1 0 146282.83181163724 147.30874883123948 1 0 0 0 0 0 0 0 0 0 0 0 0 0 0 0
n 772 6 9 1 0 1 1 0.327996003 1091920.8977235632 1 1 0 0 0 0 0 1 0 23241.633086860089 0 1 0 0 0 0 0 0 0 0 0 0 0 0 0 0 0
n 773 224 7 1 0 1 1 0.03123043290984855 2625232.2874990227 1 1 0 0 0 -1.0084285200000001 4.6915714800000003 1 0 145792.90044207894 99.303486902128057 1 0 0 0 0 0 0 0 0 0 0 0 0 0 0 0
n 774 224 7 1 0 1 1 -0.26374024899999998 4026316.5729529094 1 1 0 0 0 -0.71345783304924271 4.9865421699999999 1 0 144649.64484691055 -6.2053504041390442 1 0 0 0 0 0 0 0 0 0 0 0 0 0 0 0
n 775 224 7 1 0 1 1 -0.55629099900000001 5415946.7304598913 1 1 0 0 0 -0.42090708300000002 5.2790929200000001 1 0 143556.03332858972 -99.303330802615477 1 0 0 0 0 0 0 0 0 0 0 0 0 0 0 0
n 776 6 6 1 0 1 1 -0.8471980830000001 6678542.393952895 1 1 0 0 0 0 0 1 0 -23241.633086860089 0 1 0 0 0 0 0 0 0 0 0 0 0 0 0 0 0
n 776 224 7 1 0 1 1 -0.8471980830000001 6798416.5699326321 1 1 0 0 0 -0.13 5.5700000000000003 1 0 143115.74554345154 -134.89776999840367 1 0 0 0 0 0 0 0 0 0 0 0 0 0 0 0
n 777 6 6 1 0 1 1 -0.80000000000000004 6442551.9838051666 1 1 0 0 0 0 0 1 0 -11620.816543430044 0 1 0 0 0 0 0 0 0 0 0 0 0 0 0 0 0
n 778 6 6 1 0 1 1 -0.80000000000000004 6430931.1672617365 1 1 0 0 0 0 0 1 0 0 0 1 0 0 0 0 0 0 0 0 0 0 0 0 0 0 0
n 779 224 4 1 0 1 1 0.17328406815281974 1844703.1537253009 1 1 0 0 0 -1.1504821484482763 4.5495178515517241 1 0 40207.038662787658 -5304.7520429453152 1 0 0 0 0 0 0 0 0 0 0 0 0 0 0 0
n 780 224 4 1 0 1 1 0.12749344239184615 2071291.6441474599 1 1 0 0 0 -1.1046915270471469 4.5953084729528531 1 0 48695.55534508967 -8689.8300001364642 1 0 0 0 0 0 0 0 0 0 0 0 0 0 0 0
n 781 3 3 1 0 1 1 0.073102198610687563 2396839.9905872033 861176955173495.62 1476976000950.0088 12.337278196089105 0.21111234384576913 -0.19268277978429363 -0.60030028152053605 0.47969971847946391 1 306887717598.58148 115735.28879823955 -12872.062618527472 1 0.85092704325772872 13.135748475799241 12.337278196089105 -11.48834040229187 0.83942213986002545 -10.648918227961921 6.3691316377478797 -0.13945356283382285 6.2296780946111561 -10.648918227961921 6.2296780946111561 0 0 0 0
n 781 224 4 1 0 1 1 0.073102198610687563 2334895.8842357639 1 1 0 0 0 -0.60030028152053605 0.47969971847946391 1 0 53818.608687975968 -8621.4994328362154 1 0 0 0 0 0 0 0 0 0 0 0 0 0 0 0
n 782 3 3 1 0 1 1 0.014653770756233694 2681995.2163179717 87572446100131.297 9543446711976.1172 58.070559977503216 0.21046703868704583 -0.1824706086028956 -0.54185185337593078 0.53814814662406918 1 21282263329.190163 123535.55337345749 -7337.6709083733913 1 29.542594836395907 87.593756814974114 58.070559977503216 -87.586327069088313 29.515881482489743 -58.070445734326817 1.1408467482483722 -1.2560450172988504 -0.11519826806562318 -58.070445734326817 -0.11519826806562318 0 0 0 0
n 783 6 1 1 0 1 1 -0.047198082600000003 2866178.4240643345 1 1 0 0 0 0 0 1 0 -12912.018381588938 5164.8073526355747 1 0 0 0 0 0 0 0 0 0 0 0 0 0 0 0
n 783 3 3 1 0 1 1 -0.047198082600000003 2972006.1947847949 2331419559.9999962 89826248399.999985 105.49197328993446 0 0 -0.47999999999999998 0.6 1 0 119729.81032471432 -1052.8877752031235 1 58.192340741406788 163.68431403134124 105.49197328993446 -163.68431403134124 58.192340741406788 -105.49197328993446 0 0 0 -105.49197328993446 0 0 0 0 0
n 784 6 2 1 0 1 1 0.252801917 1440042.5467358988 1 1 0 0 0 0 0 1 0 12912.018381588938 5164.8073526355747 1 0 0 0 0 0 0 0 0 0 0 0 0 0 0 0
n 784 3 3 1 0 1 1 0.252801917 1458593.121786172 2331419559.9999962 89826248399.999985 1.7576914878508569e-05 -0.29999999999999999 -0.29999999999999999 -0.78000000000000003 0.3 1 0 -32434.130010100369 -1224.7155890619053 1 9.0609696898646917e-06 8.5159451886438756e-06 1.7576914878508569e-05 8.5159451886438756e-06 9.0609696898646917e-06 1.7576914878508569e-05 0 0 0 1.7576914878508569e-05 0 0 0 0 0
n 785 3 3 1 0 1 1 0.26802172423590342 1382936.2068242857 4202498912.5796218 49853416662.041183 1.1053118908084958e-05 -0.29998772867900259 -0.29999837410229319 -0.79521980723590346 0.28478019276409655 1 0.00052721224518026606 -29075.034152000924 -2106.9253735067755 1 5.4022458893724951e-06 5.6669003515062301e-06 1.1053118908084958e-05 5.6644186647127108e-06 5.3517133256146951e-06 1.1016131990327406e-05 1.6588969927089287e-07 7.3716706132818605e-07 9.0305676109150639e-07 1.1016131990327406e-05 9.0305676109150639e-07 0 0 0 0
n 786 3 3 1 0 1 1 0.28248942377453634 1313358.5048304575 7355355215.6329708 28486337264.570847 4.5348953061669893e-06 -0.29998476249362577 -0.29999765348109009 -0.80968750672529355 0.27031249327470641 1 0.00050970936051685195 -28287.547516574799 -1871.4091308652842 1 1.7314248050673177e-06 2.8290229375140762e-06 4.5348953061669893e-06 2.8128921063116219e-06 1.642457020455995e-06 4.4553491267676169e-06 2.9534754996901036e-07 5.4786776766763682e-07 8.4321531369722733e-07 4.4553491267676169e-06 8.4321531369722733e-07 0 0 0 0
n 786 224 4 1 0 1 1 0.28248942377453634 1298372.5660521304 1 1 0 0 0 -0.80968750672529355 0.27031249327470641 1 0 -13115.410580534606 -2562.7420464904108 1 0 0 0 0 0 0 0 0 0 0 0 0 0 0 0
n 787 224 4 1 0 1 1 0.2961771262216143 1232426.0950799466 1 1 0 0 0 -1.2733752110246432 4.4266247889753565 1 0 -12372.61956892178 -1673.6702308823287 1 0 0 0 0 0 0 0 0 0 0 0 0 0 0 0
n 788 224 4 1 0 1 1 0.30793029100526265 1174789.4928197793 1 1 0 0 0 -1.2851283740545054 4.4148716259454943 1 0 -10683.014744113838 -902.36720996071824 1 0 0 0 0 0 0 0 0 0 0 0 0 0 0 0
n 789 6 6 1 0 1 1 -0.80000000000000004 6430931.1672617365 1 1 0 0 0 0 0 1 0 0 0 1 0 0 0 0 0 0 0 0 0 0 0 0 0 0 0
n 790 6 6 1 0 1 1 -0.80000000000000004 6442551.9838051666 1 1 0 0 0 0 0 1 0 11620.816543430044 -9.5543506616799792e-13 1 0 0 0 0 0 0 0 0 0 0 0 0 0 0 0
n 791 6 6 1 0 1 1 -0.8471980830000001 6678542.393952895 1 1 0 0 0 0 0 1 0 23241.633086860089 0 1 0 0 0 0 0 0 0 0 0 0 0 0 0 0 0
n 791 224 7 1 0 1 1 -0.8471980830000001 6788487.1075134054 1 1 0 0 0 -0.13 5.5700000000000003 1 0 -133185.8473259015 364.71857616490638 1 0 0 0 0 0 0 0 0 0 0 0 0 0 0 0
n 792 224 7 1 0 1 1 -0.57635981595075714 5501659.5816304795 1 1 0 0 0 -0.40083826700000003 5.2991617299999998 1 0 -133863.87516112541 762.71994092732666 1 0 0 0 0 0 0 0 0 0 0 0 0 0 0 0
n 793 224 7 1 0 1 1 -0.30358200795075729 4206173.4611495733 1 1 0 0 0 -0.67361607499999998 5.0263839199999998 1 0 -135103.64555839633 998.04529405446078 1 0 0 0 0 0 0 0 0 0 0 0 0 0 0 0
n 794 224 7 1 0 1 1 -0.027890654485227175 2896873.7626791894 1 1 0 0 0 -0.94930742800000001 4.75069257 1 0 -136383.886108479 641.31879429580829 1 0 0 0 0 0 0 0 0 0 0 0 0 0 0 0
n 795 6 5 1 0 1 1 0.250022617 1462589.7085614926 1 1 0 0 0 0 0 1 0 -23241.633086860089 0 1 0 0 0 0 0 0 0 0 0 0 0 0 0 0 0
n 795 224 7 1 0 1 1 0.250022617 1576062.7423593965 1 1 0 0 0 -1.2272206999999999 4.4727793 1 0 -136714.5974524889 137.53525296917169 1 0 0 0 0 0 0 0 0 0 0 0 0 0 0 0
n 796 6 5 1 0 1 1 0.297220699 1214978.4818703341 1 1 0 0 0 0 0 1 0 -2.6274464368862691e-11 -9.5543506616799792e-13 1 0 0 0 0 0 0 0 0 0 0 0 0 0 0 0
n 797 224 4 1 0 1 1 0.250022617 1474025.3762609363 1 1 0 0 0 -1.2272206999999999 4.4727793 1 0 34395.616753717215 -4410.9792092653752 1 0 0 0 0 0 0 0 0 0 0 0 0 0 0 0
n 797 6 5 1 0 1 1 0.250022617 1462589.7085614926 1 1 0 0 0 0 0 1 0 23241.633086860089 -9.5543506616799792e-13 1 0 0 0 0 0 0 0 0 0 0 0 0 0 0 0
n 798 224 4 1 0 1 1 0.18071688089941865 1807259.8291461281 1 1 0 0 0 -1.1579149665547195 4.5420850334452805 1 0 36911.396320939457 -10753.319453199358 1 0 0 0 0 0 0 0 0 0 0 0 0 0 0 0
n 799 224 4 1 0 1 1 0.13996936027526385 2009536.9953372905 1 1 0 0 0 -1.1171674450782929 4.5828325549217075 1 0 43751.752451295069 -17216.932856937368 1 0 0 0 0 0 0 0 0 0 0 0 0 0 0 0
n 800 3 3 1 0 1 1 0.090843579911346825 2308052.8617943707 1853669992859411.5 3701328588561.4756 29.451552183957361 0.21319005334200425 -0.23417431277941719 -0.61804166271134686 0.46195833728865315 1 3563584465414.4937 103889.00512264769 -41844.467693322098 1 0.17016849770687381 29.561386164660039 29.451552183957361 28.908991986839865 -0.080584250021718928 28.828407755530389 6.1762214964505313 -0.14987824824835558 6.0263432634674281 28.828407755530389 6.0263432634674281 0 0 0 0
n 800 224 4 1 0 1 1 0.090843579911346825 2250542.5281946897 1 1 0 0 0 -0.61804166271134686 0.46195833728865315 1 0 50109.51733617601 -21403.362927206057 1 0 0 0 0 0 0 0 0 0 0 0 0 0 0 0
n 801 3 3 1 0 1 1 0.031473865867823893 2614120.0855222316 201714303947169.53 37717583350107.508 22.486204170071897 0.21521756741114118 -0.23481846575310594 -0.55867194839244527 0.52132805160755469 1 458119122401.49695 122769.93795399716 -58129.537524891552 1 19.273346570233056 3.214123172943872 22.486204170071897 3.1969197509675542 19.221736772110216 22.41865656247197 -0.33210189668778206 -1.4095115742856132 -1.741613469496113 22.41865656247197 -1.741613469496113 0 0 0 0
n 802 6 1 1 0 1 1 -0.047198082600000003 2852271.7546568718 1 1 0 0 0 0 0 1 0 0 0 1 0 0 0 0 0 0 0 0 0 0 0 0 0 0 0
n 802 3 3 1 0 1 1 -0.047198082600000003 2976990.8372997432 2331419559.9999962 89826248399.999985 12.803161721714703 0 0 -0.47999999999999998 0.6 1 0 90259.633646924543 -86070.018752657255 1 30.45255838046041 17.651382914247097 12.803161721714703 -13.509091335335768 23.1144344388013 9.6053431034655326 11.361151750511016 -19.826276354561422 -8.4651246040504056 9.6053431034655326 -8.4651246040504056 0 0 0 0
n 803 6 1 1 0 1 1 -0.047198082600000003 2866178.4240643345 1 1 0 0 0 0 0 1 0 -5164.8073526355747 12912.018381588938 1 0 0 0 0 0 0 0 0 0 0 0 0 0 0 0
n 803 3 3 1 0 1 1 -0.047198082600000003 2959137.9271079195 2331419559.9999962 89826248399.999985 82.009621754591592 0 0 -0.47999999999999998 0.6 1 0 2535.9283604842899 -106836.07971504389 1 43.989139972544599 125.9987618256217 82.009621754591592 0 0 0 125.9987618256217 -43.989139972544599 82.009621754591592 0 82.009621754591592 0 0 0 0
n 804 6 1 1 0 1 1 -0.047198082600000003 2875513.387743732 1 1 0 0 0 0 0 1 0 0 23241.633086860089 1 0 0 0 0 0 0 0 0 0 0 0 0 0 0 0
n 804 3 3 1 0 1 1 -0.047198082600000003 2945371.7459814665 2331419559.9999962 89826248399.999985 84.154494550285776 0 0 -0.47999999999999998 0.6 1 0 1804.936443221218 -93082.493406361376 1 8.9923363781469874 93.14683102691825 84.154494550285776 0 0 0 93.14683102691825 -8.9923363781469874 84.154494550285776 0 84.154494550285776 0 0 0 0
n 805 6 1 1 0 1 1 -0.047198082600000003 2866238.2379505625 1 1 0 0 0 0 0 1 0 7747.211028953363 11620.816543430044 1 0 0 0 0 0 0 0 0 0 0 0 0 0 0 0
n 805 3 3 1 0 1 1 -0.047198082600000003 2934280.8160289861 2331419559.9999962 89826248399.999985 64.620066128561604 0 0 -0.47999999999999998 0.6 1 0 1938.2975898073187 -81986.152168253931 1 1.8822443328840988 66.502310604249672 64.620066128561604 0 0 0 66.502310604249672 -1.8822443328840988 64.620066128561604 0 64.620066128561604 0 0 0 0
n 806 6 1 1 0 1 1 -0.047198082600000003 2852271.7546568718 1 1 0 0 0 0 0 1 0 0 0 1 0 0 0 0 0 0 0 0 0 0 0 0 0 0 0
n 806 3 3 1 0 1 1 -0.047198082600000003 2900661.9623666084 2331419559.9999962 89826248399.999985 15.794681735519319 0 0 -0.47999999999999998 0.6 1 0 -2652.4831146019819 -48317.455783781334 1 0.15388287093981942 15.945899223531956 15.794681735519319 4.1606255356036073 -0.066860836714720276 4.0937646969191768 15.393534253528285 -0.13859858019719717 15.254935662990111 4.0937646969191768 15.254935662990111 0 0 0 0
n 807 3 3 1 0 1 1 -0.039427959090058695 2841606.1030411646 1206812493242.5989 117231214354.22925 2.6066082106760322 0.15378605984254681 -0.014653772850871789 -0.48777012353456267 0.59222987646543734 1 49412.352772779413 9661.011242701692 -24218.412195826102 1 0.053558137200351873 2.6548806898568778 2.6066082106760322 2.4548040445583901 -0.053483159206710415 2.4013208848592527 1.0110964689961706 0.0028326111482594139 1.0139290793122275 2.4013208848592527 1.0139290793122275 0 0 0 0
n 808 3 3 1 0 1 1 -0.058321981746325177 2941314.2971954248 918634347831.21741 401000095409.73151 0.25326546779461118 0.16562635865321421 -0.027552947623682416 -0.46887610068814473 0.61112389931185529 1 109338.91953901936 27359.269855721366 -23043.76459473604 1 0.028097918961276759 0.27521561151490415 0.25326546779461118 0.22161318341688849 -0.028097211195253317 0.19351597236936344 0.1631873488275947 0.00019488791375046042 0.16338223685312619 0.19351597236936344 0.16338223685312619 0 0 0 0
n 809 3 3 1 0 1 1 -0.079379152500748201 3047280.4392267433 449649792197.76764 1036228085892.5431 0.031103665992991893 0.16821433185097948 -0.031039217965456903 -0.44781893010417606 0.63218106989582401 1 106438.83543009247 37316.205099763072 -18149.856177164856 1 0.039231653813001185 0.054443132307301467 0.031103665992991893 0.045622231012397284 -0.039224773320731585 0.0063974576916657009 0.02970689567948636 0.00072743576354697295 0.030434331423336233 0.0063974576916657009 0.030434331423336233 0 0 0 0
n 810 3 3 1 0 1 1 -0.10575655658395985 3179624.7403561193 171620598828.39667 3054855986615.7964 0.042542596024520332 0.16969148719344448 -0.032611632548638962 -0.42144152636679744 0.65855847363320263 1 183729.68763744866 45630.492123605123 -15796.862943061809 1 0.048841865399277505 0.0080103483712501717 0.042542596024520332 0.006511789997439078 -0.04883991573113821 -0.042328125684456382 0.004663630756389257 -0.00040598394815162851 0.0042576468042982082 -0.042328125684456382 0.0042576468042982082 0 0 0 0
n 811 3 3 1 0 1 1 -0.1717759717114587 3501492.867637686 13247253926.608524 40371833811052.492 0.067767015067197095 0.16949098687573011 -0.033326724379057232 -0.35542211128854129 0.72457788871145867 1 2140175.5592371961 54830.99577001475 -10905.911897234149 1 0.067144903850118051 0.00070537729710592719 0.067767015067197095 -0.00061824815300896949 -0.067138976992914892 -0.067757225116378217 0.00033916958674289315 0.0005785365798127816 0.00091770616360110989 -0.067757225116378217 0.00091770616360110989 0 0 0 0
n 812 3 3 1 0 1 1 -0.24821133181788196 3869103.0011102171 700653743.69848752 778117535950790.5 0.1063085603707405 0.16993343131587887 -0.033381636789167383 -0.27898675023136082 0.8010132497686393 1 42065618.032235287 59519.433304500039 -2576.797507589612 1 0.10630493216503485 7.51875387710582e-06 0.1063085603707405 -3.7363931565500582e-06 -0.10629047941836547 -0.10629421595811767 4.580803695161883e-06 -0.0012464876498294295 -0.0012419068480793562 -0.10629421595811767 -0.0012419068480793562 0 0 0 0
n 813 3 3 1 0 1 1 -0.32832661503341815 4250832.4731788095 52550307.900193445 17247549203190982 0.12166716137533524 0.18308563157459257 -0.033384685988239064 -0.19887146696658187 0.88112853303341809 1 1566885686.2627499 59499.107375223284 3274.883140400671 1 0.12169317188749279 2.6080009581032034e-05 0.12166716137533524 2.5990721940148173e-05 -0.12168012157429918 -0.121654130759241 2.724196885237232e-07 -0.0013929554334648165 -0.001392683012731854 -0.121654130759241 -0.001392683012731854 0 0 0 0
n 814 3 3 1 0 1 1 -0.40743124790819274 4624837.3875281382 12486095.58005834 3.6347795213417555e+17 0.092931646125331585 0.22503685710232599 -0.033384836958710536 -0.11976683509180727 0.96023316490819277 1 172260429426.52466 55502.389129740259 9105.2707807774295 1 0.092940088302125454 8.4686035057427395e-06 0.092931646125331585 8.4324348054933932e-06 -0.092918349105968245 -0.092909916777724061 4.9498971270997404e-08 -0.0015633750032034905 -0.0015633255043927508 -0.092909916777724061 -0.0015633255043927508 0 0 0 0
n 815 3 3 1 0 1 1 -0.48130100702460049 4971792.2634189352 4738406.5766938915 5.3401694725541765e+18 0.058931315833956908 0.27385818568379561 -0.033384845175378625 -0.045897075404945156 1.0341029279753577 1 14578629256318.152 47588.534139997057 15464.997595242028 1 0.058933218081329446 1.9161363291288881e-06 0.058931315833956908 1.8971958002612301e-06 -0.058898822021538719 -0.058896924698441024 7.4788305650155829e-10 -0.0014874985312981375 -0.0014874977828083611 -0.058896924698441024 -0.0014874977828083611 0 0 0 0
n 816 3 3 1 0 1 1 -0.54754359885238724 5283093.279555927 2482900.969649028 3.0373270517773001e+19 0.038277578467148979 0.32339328904958459 -0.033384845995075726 0.020345515947462877 1.100345513049358 1 248388054355949.09 36708.947071383816 22322.313765289753 1 0.038278164899040241 5.9748050150580805e-07 0.038277578467148979 5.8232467179834374e-07 -0.038252041522503236 -0.038251459177760093 2.3312480598761743e-10 -0.00058687047672709527 -0.00058687024528617752 -0.038251459177760093 -0.00058687024528617752 0 0 0 0
n 817 3 3 1 0 1 1 -0.61446487998437338 1129442.8321490828 1055467.4066222815 8.2629740814457684e+19 0.024129978227229325 0.36819959375860095 -0.033384846195075729 0.087266797644979147 1.1672668009843732 1 774061401569965.75 24336.341979830075 28564.418218228941 1 0.024130172933056689 2.0130595702841543e-07 0.024129978227229325 1.911324426236075e-07 -0.024075785302251164 -0.024075594141901687 9.9415620026755769e-09 0.00026628754667354566 0.00026629748829202978 -0.024075594141901687 0.00026629748829202978 0 0 0 0
[truncated: 174,380 more chars]
