# Supplementary material for: A nonvolatile bidirectional reconfigurable FET based on S/D self programmable floating gates
Source: PLoS One. 2023 May 24;18(5):e0284616. doi: 10.1371/journal.pone.0284616 (PMC10208489; doi:10.1371/journal.pone.0284616)
Supplement: S11 File — (STR) [file pone.0284616.s011.str]

v ATLAS
# silvaco.file ASCII version=1.14.19 format=1 contents=SDB,Coord2D

Copyright "###################################################################"
Copyright "#                    Copyright Silvaco Inc. (c)                   #"
Copyright "#                            1992-2014                            #"
Copyright "#                                                                 #"
Copyright "# This file format and the following Key are copyright Silvaco    #"
Copyright "# International. You may not use, this format or key without      #"
Copyright "# reproducing this message in full and obtaining                  #"
Copyright "# express written permission from Silvaco Inc.                    #"
Copyright "#                                                                 #"
Copyright "# To obtain such permission please contact: Silvaco Inc.          #"
Copyright "#                                           support@silvaco.com   #"
Copyright "#                                                                 #"
Copyright "# KEY=SVC86hn7562asdx                       PROD=345              #"
Copyright "###################################################################"
#tonyplot3d 3.10.53.R (Fri Apr 15 08:42:57 PDT 2016)
#libSDB 1.12.35 (Wed Nov 18 07:58:07 PST 2015)
j 12 1 4 3 10 9 5 703 704 705 706 711 712
k 2 1513 1958 1030 9 2872 -0.021499999999999998 0.0215 -0.0115 0.0115 0 0
c 1 -0.021499999999999998 -0.0115 0
c 2 -0.020500000000000001 -0.0115 0
c 3 -0.0195 -0.0115 0
c 4 -0.018499999999999999 -0.0115 0
c 5 -0.017500000000000002 -0.0115 0
c 6 -0.016500000000000001 -0.0115 0
c 7 -0.0155 -0.0115 0
c 8 -0.014500000000000001 -0.0115 0
c 9 -0.0135 -0.0115 0
c 10 -0.012500000000000001 -0.0115 0
c 11 -0.0115 -0.0115 0
c 12 -0.010999999999999999 -0.0115 0
c 13 -0.01 -0.0115 0
c 14 -0.0089999999999999993 -0.0115 0
c 15 -0.0080000000000000002 -0.0115 0
c 16 -0.0073749999999999996 -0.0115 0
c 17 -0.0067499999999999999 -0.0115 0
c 18 -0.0061250000000000002 -0.0115 0
c 19 -0.0054999999999999997 -0.0115 0
c 20 -0.004875 -0.0115 0
c 21 -0.0042500000000000003 -0.0115 0
c 22 -0.0036250000000000002 -0.0115 0
c 23 -0.0030000000000000001 -0.0115 0
c 24 -0.0022499999999999998 -0.0115 0
c 25 -0.0015 -0.0115 0
c 26 -0.00075000000000000002 -0.0115 0
c 27 0 -0.0115 0
c 28 0.00075 -0.0115 0
c 29 0.0015 -0.0115 0
c 30 0.00225 -0.0115 0
c 31 0.003 -0.0115 0
c 32 0.003625 -0.0115 0
c 33 0.00425 -0.0115 0
c 34 0.004875 -0.0115 0
c 35 0.0055 -0.0115 0
c 36 0.006125 -0.0115 0
c 37 0.00675 -0.0115 0
c 38 0.007375 -0.0115 0
c 39 0.008 -0.0115 0
c 40 0.009 -0.0115 0
c 41 0.01 -0.0115 0
c 42 0.011 -0.0115 0
c 43 0.0115 -0.0115 0
c 44 0.0125 -0.0115 0
c 45 0.0135 -0.0115 0
c 46 0.0145 -0.0115 0
c 47 0.0155 -0.0115 0
c 48 0.0165 -0.0115 0
c 49 0.0175 -0.0115 0
c 50 0.0185 -0.0115 0
c 51 0.0195 -0.0115 0
c 52 0.0205 -0.0115 0
c 53 0.0215 -0.0115 0
c 54 -0.021499999999999998 -0.010500000000000001 0
c 55 -0.020500000000000001 -0.010500000000000001 0
c 56 -0.0195 -0.010500000000000001 0
c 57 -0.018499999999999999 -0.010500000000000001 0
c 58 -0.017500000000000002 -0.010500000000000001 0
c 59 -0.016500000000000001 -0.010500000000000001 0
c 60 -0.0155 -0.010500000000000001 0
c 61 -0.014500000000000001 -0.010500000000000001 0
c 62 -0.0135 -0.010500000000000001 0
c 63 -0.012500000000000001 -0.010500000000000001 0
c 64 -0.0115 -0.010500000000000001 0
c 65 -0.010999999999999999 -0.010500000000000001 0
c 66 -0.01 -0.010500000000000001 0
c 67 -0.0089999999999999993 -0.010500000000000001 0
c 68 -0.0080000000000000002 -0.010500000000000001 0
c 69 -0.0073749999999999996 -0.010500000000000001 0
c 70 -0.0067499999999999999 -0.010500000000000001 0
c 71 -0.0061250000000000002 -0.010500000000000001 0
c 72 -0.0054999999999999997 -0.010500000000000001 0
c 73 -0.004875 -0.010500000000000001 0
c 74 -0.0042500000000000003 -0.010500000000000001 0
c 75 -0.0036250000000000002 -0.010500000000000001 0
c 76 -0.0030000000000000001 -0.010500000000000001 0
c 77 -0.0022499999999999998 -0.010500000000000001 0
c 78 -0.0015 -0.010500000000000001 0
c 79 -0.00075000000000000002 -0.010500000000000001 0
c 80 0 -0.010500000000000001 0
c 81 0.00075 -0.010500000000000001 0
c 82 0.0015 -0.010500000000000001 0
c 83 0.00225 -0.010500000000000001 0
c 84 0.003 -0.010500000000000001 0
c 85 0.003625 -0.010500000000000001 0
c 86 0.00425 -0.010500000000000001 0
c 87 0.004875 -0.010500000000000001 0
c 88 0.0055 -0.010500000000000001 0
c 89 0.006125 -0.010500000000000001 0
c 90 0.00675 -0.010500000000000001 0
c 91 0.007375 -0.010500000000000001 0
c 92 0.008 -0.010500000000000001 0
c 93 0.009 -0.010500000000000001 0
c 94 0.01 -0.010500000000000001 0
c 95 0.011 -0.010500000000000001 0
c 96 0.0115 -0.010500000000000001 0
c 97 0.0125 -0.010500000000000001 0
c 98 0.0135 -0.010500000000000001 0
c 99 0.0145 -0.010500000000000001 0
c 100 0.0155 -0.010500000000000001 0
c 101 0.0165 -0.010500000000000001 0
c 102 0.0175 -0.010500000000000001 0
c 103 0.0185 -0.010500000000000001 0
c 104 0.0195 -0.010500000000000001 0
c 105 0.0205 -0.010500000000000001 0
c 106 0.0215 -0.010500000000000001 0
c 107 -0.021499999999999998 -0.0094999999999999998 0
c 108 -0.020500000000000001 -0.0094999999999999998 0
c 109 -0.0195 -0.0094999999999999998 0
c 110 -0.018499999999999999 -0.0094999999999999998 0
c 111 -0.017500000000000002 -0.0094999999999999998 0
c 112 -0.016500000000000001 -0.0094999999999999998 0
c 113 -0.0155 -0.0094999999999999998 0
c 114 -0.014500000000000001 -0.0094999999999999998 0
c 115 -0.0135 -0.0094999999999999998 0
c 116 -0.012500000000000001 -0.0094999999999999998 0
c 117 -0.0115 -0.0094999999999999998 0
c 118 -0.010999999999999999 -0.0094999999999999998 0
c 119 -0.01 -0.0094999999999999998 0
c 120 -0.0089999999999999993 -0.0094999999999999998 0
c 121 -0.0080000000000000002 -0.0094999999999999998 0
c 122 -0.0073749999999999996 -0.0094999999999999998 0
c 123 -0.0067499999999999999 -0.0094999999999999998 0
c 124 -0.0061250000000000002 -0.0094999999999999998 0
c 125 -0.0054999999999999997 -0.0094999999999999998 0
c 126 -0.004875 -0.0094999999999999998 0
c 127 -0.0042500000000000003 -0.0094999999999999998 0
c 128 -0.0036250000000000002 -0.0094999999999999998 0
c 129 -0.0030000000000000001 -0.0094999999999999998 0
c 130 -0.0022499999999999998 -0.0094999999999999998 0
c 131 -0.0015 -0.0094999999999999998 0
c 132 -0.00075000000000000002 -0.0094999999999999998 0
c 133 0 -0.0094999999999999998 0
c 134 0.00075 -0.0094999999999999998 0
c 135 0.0015 -0.0094999999999999998 0
c 136 0.00225 -0.0094999999999999998 0
c 137 0.003 -0.0094999999999999998 0
c 138 0.003625 -0.0094999999999999998 0
c 139 0.00425 -0.0094999999999999998 0
c 140 0.004875 -0.0094999999999999998 0
c 141 0.0055 -0.0094999999999999998 0
c 142 0.006125 -0.0094999999999999998 0
c 143 0.00675 -0.0094999999999999998 0
c 144 0.007375 -0.0094999999999999998 0
c 145 0.008 -0.0094999999999999998 0
c 146 0.009 -0.0094999999999999998 0
c 147 0.01 -0.0094999999999999998 0
c 148 0.011 -0.0094999999999999998 0
c 149 0.0115 -0.0094999999999999998 0
c 150 0.0125 -0.0094999999999999998 0
c 151 0.0135 -0.0094999999999999998 0
c 152 0.0145 -0.0094999999999999998 0
c 153 0.0155 -0.0094999999999999998 0
c 154 0.0165 -0.0094999999999999998 0
c 155 0.0175 -0.0094999999999999998 0
c 156 0.0185 -0.0094999999999999998 0
c 157 0.0195 -0.0094999999999999998 0
c 158 0.0205 -0.0094999999999999998 0
c 159 0.0215 -0.0094999999999999998 0
c 160 -0.021499999999999998 -0.0085000000000000006 0
c 161 -0.020500000000000001 -0.0085000000000000006 0
c 162 -0.0195 -0.0085000000000000006 0
c 163 -0.018499999999999999 -0.0085000000000000006 0
c 164 -0.017500000000000002 -0.0085000000000000006 0
c 165 -0.016500000000000001 -0.0085000000000000006 0
c 166 -0.0155 -0.0085000000000000006 0
c 167 -0.014500000000000001 -0.0085000000000000006 0
c 168 -0.0135 -0.0085000000000000006 0
c 169 -0.012500000000000001 -0.0085000000000000006 0
c 170 -0.0115 -0.0085000000000000006 0
c 171 -0.010999999999999999 -0.0085000000000000006 0
c 172 -0.01 -0.0085000000000000006 0
c 173 -0.0089999999999999993 -0.0085000000000000006 0
c 174 -0.0080000000000000002 -0.0085000000000000006 0
c 175 -0.0073749999999999996 -0.0085000000000000006 0
c 176 -0.0067499999999999999 -0.0085000000000000006 0
c 177 -0.0061250000000000002 -0.0085000000000000006 0
c 178 -0.0054999999999999997 -0.0085000000000000006 0
c 179 -0.004875 -0.0085000000000000006 0
c 180 -0.0042500000000000003 -0.0085000000000000006 0
c 181 -0.0036250000000000002 -0.0085000000000000006 0
c 182 -0.0030000000000000001 -0.0085000000000000006 0
c 183 -0.0022499999999999998 -0.0085000000000000006 0
c 184 -0.0015 -0.0085000000000000006 0
c 185 -0.00075000000000000002 -0.0085000000000000006 0
c 186 0 -0.0085000000000000006 0
c 187 0.00075 -0.0085000000000000006 0
c 188 0.0015 -0.0085000000000000006 0
c 189 0.00225 -0.0085000000000000006 0
c 190 0.003 -0.0085000000000000006 0
c 191 0.003625 -0.0085000000000000006 0
c 192 0.00425 -0.0085000000000000006 0
c 193 0.004875 -0.0085000000000000006 0
c 194 0.0055 -0.0085000000000000006 0
c 195 0.006125 -0.0085000000000000006 0
c 196 0.00675 -0.0085000000000000006 0
c 197 0.007375 -0.0085000000000000006 0
c 198 0.008 -0.0085000000000000006 0
c 199 0.009 -0.0085000000000000006 0
c 200 0.01 -0.0085000000000000006 0
c 201 0.011 -0.0085000000000000006 0
c 202 0.0115 -0.0085000000000000006 0
c 203 0.0125 -0.0085000000000000006 0
c 204 0.0135 -0.0085000000000000006 0
c 205 0.0145 -0.0085000000000000006 0
c 206 0.0155 -0.0085000000000000006 0
c 207 0.0165 -0.0085000000000000006 0
c 208 0.0175 -0.0085000000000000006 0
c 209 0.0185 -0.0085000000000000006 0
c 210 0.0195 -0.0085000000000000006 0
c 211 0.0205 -0.0085000000000000006 0
c 212 0.0215 -0.0085000000000000006 0
c 213 -0.021499999999999998 -0.0074999999999999997 0
c 214 -0.020500000000000001 -0.0074999999999999997 0
c 215 -0.0195 -0.0074999999999999997 0
c 216 -0.018499999999999999 -0.0074999999999999997 0
c 217 -0.017500000000000002 -0.0074999999999999997 0
c 218 -0.016500000000000001 -0.0074999999999999997 0
c 219 -0.0155 -0.0074999999999999997 0
c 220 -0.014500000000000001 -0.0074999999999999997 0
c 221 -0.0135 -0.0074999999999999997 0
c 222 -0.012500000000000001 -0.0074999999999999997 0
c 223 -0.0115 -0.0074999999999999997 0
c 224 -0.010999999999999999 -0.0074999999999999997 0
c 225 -0.01 -0.0074999999999999997 0
c 226 -0.0089999999999999993 -0.0074999999999999997 0
c 227 -0.0080000000000000002 -0.0074999999999999997 0
c 228 -0.0073749999999999996 -0.0074999999999999997 0
c 229 -0.0067499999999999999 -0.0074999999999999997 0
c 230 -0.0061250000000000002 -0.0074999999999999997 0
c 231 -0.0054999999999999997 -0.0074999999999999997 0
c 232 -0.004875 -0.0074999999999999997 0
c 233 -0.0042500000000000003 -0.0074999999999999997 0
c 234 -0.0036250000000000002 -0.0074999999999999997 0
c 235 -0.0030000000000000001 -0.0074999999999999997 0
c 236 -0.0022499999999999998 -0.0074999999999999997 0
c 237 -0.0015 -0.0074999999999999997 0
c 238 -0.00075000000000000002 -0.0074999999999999997 0
c 239 0 -0.0074999999999999997 0
c 240 0.00075 -0.0074999999999999997 0
c 241 0.0015 -0.0074999999999999997 0
c 242 0.00225 -0.0074999999999999997 0
c 243 0.003 -0.0074999999999999997 0
c 244 0.003625 -0.0074999999999999997 0
c 245 0.00425 -0.0074999999999999997 0
c 246 0.004875 -0.0074999999999999997 0
c 247 0.0055 -0.0074999999999999997 0
c 248 0.006125 -0.0074999999999999997 0
c 249 0.00675 -0.0074999999999999997 0
c 250 0.007375 -0.0074999999999999997 0
c 251 0.008 -0.0074999999999999997 0
c 252 0.009 -0.0074999999999999997 0
c 253 0.01 -0.0074999999999999997 0
c 254 0.011 -0.0074999999999999997 0
c 255 0.0115 -0.0074999999999999997 0
c 256 0.0125 -0.0074999999999999997 0
c 257 0.0135 -0.0074999999999999997 0
c 258 0.0145 -0.0074999999999999997 0
c 259 0.0155 -0.0074999999999999997 0
c 260 0.0165 -0.0074999999999999997 0
c 261 0.0175 -0.0074999999999999997 0
c 262 0.0185 -0.0074999999999999997 0
c 263 0.0195 -0.0074999999999999997 0
c 264 0.0205 -0.0074999999999999997 0
c 265 0.0215 -0.0074999999999999997 0
c 266 -0.021499999999999998 -0.0064999999999999997 0
c 267 -0.020500000000000001 -0.0064999999999999997 0
c 268 -0.0195 -0.0064999999999999997 0
c 269 -0.018499999999999999 -0.0064999999999999997 0
c 270 -0.017500000000000002 -0.0064999999999999997 0
c 271 -0.016500000000000001 -0.0064999999999999997 0
c 272 -0.0155 -0.0064999999999999997 0
c 273 -0.014500000000000001 -0.0064999999999999997 0
c 274 -0.0135 -0.0064999999999999997 0
c 275 -0.012500000000000001 -0.0064999999999999997 0
c 276 -0.0115 -0.0064999999999999997 0
c 277 -0.010999999999999999 -0.0064999999999999997 0
c 278 -0.01 -0.0064999999999999997 0
c 279 -0.0089999999999999993 -0.0064999999999999997 0
c 280 -0.0080000000000000002 -0.0064999999999999997 0
c 281 -0.0073749999999999996 -0.0064999999999999997 0
c 282 -0.0067499999999999999 -0.0064999999999999997 0
c 283 -0.0061250000000000002 -0.0064999999999999997 0
c 284 -0.0054999999999999997 -0.0064999999999999997 0
c 285 -0.004875 -0.0064999999999999997 0
c 286 -0.0042500000000000003 -0.0064999999999999997 0
c 287 -0.0036250000000000002 -0.0064999999999999997 0
c 288 -0.0030000000000000001 -0.0064999999999999997 0
c 289 -0.0022499999999999998 -0.0064999999999999997 0
c 290 -0.0015 -0.0064999999999999997 0
c 291 -0.00075000000000000002 -0.0064999999999999997 0
c 292 0 -0.0064999999999999997 0
c 293 0.00075 -0.0064999999999999997 0
c 294 0.0015 -0.0064999999999999997 0
c 295 0.00225 -0.0064999999999999997 0
c 296 0.003 -0.0064999999999999997 0
c 297 0.003625 -0.0064999999999999997 0
c 298 0.00425 -0.0064999999999999997 0
c 299 0.004875 -0.0064999999999999997 0
c 300 0.0055 -0.0064999999999999997 0
c 301 0.006125 -0.0064999999999999997 0
c 302 0.00675 -0.0064999999999999997 0
c 303 0.007375 -0.0064999999999999997 0
c 304 0.008 -0.0064999999999999997 0
c 305 0.009 -0.0064999999999999997 0
c 306 0.01 -0.0064999999999999997 0
c 307 0.011 -0.0064999999999999997 0
c 308 0.0115 -0.0064999999999999997 0
c 309 0.0125 -0.0064999999999999997 0
c 310 0.0135 -0.0064999999999999997 0
c 311 0.0145 -0.0064999999999999997 0
c 312 0.0155 -0.0064999999999999997 0
c 313 0.0165 -0.0064999999999999997 0
c 314 0.0175 -0.0064999999999999997 0
c 315 0.0185 -0.0064999999999999997 0
c 316 0.0195 -0.0064999999999999997 0
c 317 0.0205 -0.0064999999999999997 0
c 318 0.0215 -0.0064999999999999997 0
c 319 -0.021499999999999998 -0.0054999999999999997 0
c 320 -0.020500000000000001 -0.0054999999999999997 0
c 321 -0.0195 -0.0054999999999999997 0
c 322 -0.018499999999999999 -0.0054999999999999997 0
c 323 -0.017500000000000002 -0.0054999999999999997 0
c 324 -0.016500000000000001 -0.0054999999999999997 0
c 325 -0.0155 -0.0054999999999999997 0
c 326 -0.014500000000000001 -0.0054999999999999997 0
c 327 -0.0135 -0.0054999999999999997 0
c 328 -0.012500000000000001 -0.0054999999999999997 0
c 329 -0.0115 -0.0054999999999999997 0
c 330 -0.010999999999999999 -0.0054999999999999997 0
c 331 -0.01 -0.0054999999999999997 0
c 332 -0.0089999999999999993 -0.0054999999999999997 0
c 333 -0.0080000000000000002 -0.0054999999999999997 0
c 334 -0.0073749999999999996 -0.0054999999999999997 0
c 335 -0.0067499999999999999 -0.0054999999999999997 0
c 336 -0.0061250000000000002 -0.0054999999999999997 0
c 337 -0.0054999999999999997 -0.0054999999999999997 0
c 338 -0.004875 -0.0054999999999999997 0
c 339 -0.0042500000000000003 -0.0054999999999999997 0
c 340 -0.0036250000000000002 -0.0054999999999999997 0
c 341 -0.0030000000000000001 -0.0054999999999999997 0
c 342 -0.0022499999999999998 -0.0054999999999999997 0
c 343 -0.0015 -0.0054999999999999997 0
c 344 -0.00075000000000000002 -0.0054999999999999997 0
c 345 0 -0.0054999999999999997 0
c 346 0.00075 -0.0054999999999999997 0
c 347 0.0015 -0.0054999999999999997 0
c 348 0.00225 -0.0054999999999999997 0
c 349 0.003 -0.0054999999999999997 0
c 350 0.003625 -0.0054999999999999997 0
c 351 0.00425 -0.0054999999999999997 0
c 352 0.004875 -0.0054999999999999997 0
c 353 0.0055 -0.0054999999999999997 0
c 354 0.006125 -0.0054999999999999997 0
c 355 0.00675 -0.0054999999999999997 0
c 356 0.007375 -0.0054999999999999997 0
c 357 0.008 -0.0054999999999999997 0
c 358 0.009 -0.0054999999999999997 0
c 359 0.01 -0.0054999999999999997 0
c 360 0.011 -0.0054999999999999997 0
c 361 0.0115 -0.0054999999999999997 0
c 362 0.0125 -0.0054999999999999997 0
c 363 0.0135 -0.0054999999999999997 0
c 364 0.0145 -0.0054999999999999997 0
c 365 0.0155 -0.0054999999999999997 0
c 366 0.0165 -0.0054999999999999997 0
c 367 0.0175 -0.0054999999999999997 0
c 368 0.0185 -0.0054999999999999997 0
c 369 0.0195 -0.0054999999999999997 0
c 370 0.0205 -0.0054999999999999997 0
c 371 0.0215 -0.0054999999999999997 0
c 372 -0.021499999999999998 -0.0044999999999999997 0
c 373 -0.020500000000000001 -0.0044999999999999997 0
c 374 -0.0195 -0.0044999999999999997 0
c 375 -0.018499999999999999 -0.0044999999999999997 0
c 376 -0.017500000000000002 -0.0044999999999999997 0
c 377 -0.016500000000000001 -0.0044999999999999997 0
c 378 -0.0155 -0.0044999999999999997 0
c 379 -0.014500000000000001 -0.0044999999999999997 0
c 380 -0.0135 -0.0044999999999999997 0
c 381 -0.012500000000000001 -0.0044999999999999997 0
c 382 -0.0115 -0.0044999999999999997 0
c 383 -0.010999999999999999 -0.0044999999999999997 0
c 384 -0.01 -0.0044999999999999997 0
c 385 -0.0089999999999999993 -0.0044999999999999997 0
c 386 -0.0080000000000000002 -0.0044999999999999997 0
c 387 -0.0073749999999999996 -0.0044999999999999997 0
c 388 -0.0067499999999999999 -0.0044999999999999997 0
c 389 -0.0061250000000000002 -0.0044999999999999997 0
c 390 -0.0054999999999999997 -0.0044999999999999997 0
c 391 -0.004875 -0.0044999999999999997 0
c 392 -0.0042500000000000003 -0.0044999999999999997 0
c 393 -0.0036250000000000002 -0.0044999999999999997 0
c 394 -0.0030000000000000001 -0.0044999999999999997 0
c 395 -0.0022499999999999998 -0.0044999999999999997 0
c 396 -0.0015 -0.0044999999999999997 0
c 397 -0.00075000000000000002 -0.0044999999999999997 0
c 398 0 -0.0044999999999999997 0
c 399 0.00075 -0.0044999999999999997 0
c 400 0.0015 -0.0044999999999999997 0
c 401 0.00225 -0.0044999999999999997 0
c 402 0.003 -0.0044999999999999997 0
c 403 0.003625 -0.0044999999999999997 0
c 404 0.00425 -0.0044999999999999997 0
c 405 0.004875 -0.0044999999999999997 0
c 406 0.0055 -0.0044999999999999997 0
c 407 0.006125 -0.0044999999999999997 0
c 408 0.00675 -0.0044999999999999997 0
c 409 0.007375 -0.0044999999999999997 0
c 410 0.008 -0.0044999999999999997 0
c 411 0.009 -0.0044999999999999997 0
c 412 0.01 -0.0044999999999999997 0
c 413 0.011 -0.0044999999999999997 0
c 414 0.0115 -0.0044999999999999997 0
c 415 0.0125 -0.0044999999999999997 0
c 416 0.0135 -0.0044999999999999997 0
c 417 0.0145 -0.0044999999999999997 0
c 418 0.0155 -0.0044999999999999997 0
c 419 0.0165 -0.0044999999999999997 0
c 420 0.0175 -0.0044999999999999997 0
c 421 0.0185 -0.0044999999999999997 0
c 422 0.0195 -0.0044999999999999997 0
c 423 0.0205 -0.0044999999999999997 0
c 424 0.0215 -0.0044999999999999997 0
c 425 -0.021499999999999998 -0.0035000000000000001 0
c 426 -0.020500000000000001 -0.0035000000000000001 0
c 427 -0.0195 -0.0035000000000000001 0
c 428 -0.018499999999999999 -0.0035000000000000001 0
c 429 -0.017500000000000002 -0.0035000000000000001 0
c 430 -0.016500000000000001 -0.0035000000000000001 0
c 431 -0.0155 -0.0035000000000000001 0
c 432 -0.014500000000000001 -0.0035000000000000001 0
c 433 -0.0135 -0.0035000000000000001 0
c 434 -0.012500000000000001 -0.0035000000000000001 0
c 435 -0.0115 -0.0035000000000000001 0
c 436 -0.010999999999999999 -0.0035000000000000001 0
c 437 -0.01 -0.0035000000000000001 0
c 438 -0.0089999999999999993 -0.0035000000000000001 0
c 439 -0.0080000000000000002 -0.0035000000000000001 0
c 440 -0.0073749999999999996 -0.0035000000000000001 0
c 441 -0.0067499999999999999 -0.0035000000000000001 0
c 442 -0.0061250000000000002 -0.0035000000000000001 0
c 443 -0.0054999999999999997 -0.0035000000000000001 0
c 444 -0.004875 -0.0035000000000000001 0
c 445 -0.0042500000000000003 -0.0035000000000000001 0
c 446 -0.0036250000000000002 -0.0035000000000000001 0
c 447 -0.0030000000000000001 -0.0035000000000000001 0
c 448 -0.0022499999999999998 -0.0035000000000000001 0
c 449 -0.0015 -0.0035000000000000001 0
c 450 -0.00075000000000000002 -0.0035000000000000001 0
c 451 0 -0.0035000000000000001 0
c 452 0.00075 -0.0035000000000000001 0
c 453 0.0015 -0.0035000000000000001 0
c 454 0.00225 -0.0035000000000000001 0
c 455 0.003 -0.0035000000000000001 0
c 456 0.003625 -0.0035000000000000001 0
c 457 0.00425 -0.0035000000000000001 0
c 458 0.004875 -0.0035000000000000001 0
c 459 0.0055 -0.0035000000000000001 0
c 460 0.006125 -0.0035000000000000001 0
c 461 0.00675 -0.0035000000000000001 0
c 462 0.007375 -0.0035000000000000001 0
c 463 0.008 -0.0035000000000000001 0
c 464 0.009 -0.0035000000000000001 0
c 465 0.01 -0.0035000000000000001 0
c 466 0.011 -0.0035000000000000001 0
c 467 0.0115 -0.0035000000000000001 0
c 468 0.0125 -0.0035000000000000001 0
c 469 0.0135 -0.0035000000000000001 0
c 470 0.0145 -0.0035000000000000001 0
c 471 0.0155 -0.0035000000000000001 0
c 472 0.0165 -0.0035000000000000001 0
c 473 0.0175 -0.0035000000000000001 0
c 474 0.0185 -0.0035000000000000001 0
c 475 0.0195 -0.0035000000000000001 0
c 476 0.0205 -0.0035000000000000001 0
c 477 0.0215 -0.0035000000000000001 0
c 478 -0.021499999999999998 -0.0025000000000000001 0
c 479 -0.020500000000000001 -0.0025000000000000001 0
c 480 -0.0195 -0.0025000000000000001 0
c 481 -0.018499999999999999 -0.0025000000000000001 0
c 482 -0.017500000000000002 -0.0025000000000000001 0
c 483 -0.016500000000000001 -0.0025000000000000001 0
c 484 -0.0155 -0.0025000000000000001 0
c 485 -0.014500000000000001 -0.0025000000000000001 0
c 486 -0.0135 -0.0025000000000000001 0
c 487 -0.012500000000000001 -0.0025000000000000001 0
c 488 -0.0115 -0.0025000000000000001 0
c 489 -0.01125 -0.0025000000000000001 0
c 490 -0.010999999999999999 -0.0025000000000000001 0
c 491 -0.010500000000000001 -0.0025000000000000001 0
c 492 -0.01 -0.0025000000000000001 0
c 493 -0.0094999999999999998 -0.0025000000000000001 0
c 494 -0.0089999999999999993 -0.0025000000000000001 0
c 495 -0.0085000000000000006 -0.0025000000000000001 0
c 496 -0.0080000000000000002 -0.0025000000000000001 0
c 497 -0.0076874999999999999 -0.0025000000000000001 0
c 498 -0.0073749999999999996 -0.0025000000000000001 0
c 499 -0.0067499999999999999 -0.0025000000000000001 0
c 500 -0.0061250000000000002 -0.0025000000000000001 0
c 501 -0.0054999999999999997 -0.0025000000000000001 0
c 502 -0.004875 -0.0025000000000000001 0
c 503 -0.0042500000000000003 -0.0025000000000000001 0
c 504 -0.0036250000000000002 -0.0025000000000000001 0
c 505 -0.0030000000000000001 -0.0025000000000000001 0
c 506 -0.0022499999999999998 -0.0025000000000000001 0
c 507 -0.0015 -0.0025000000000000001 0
c 508 -0.00075000000000000002 -0.0025000000000000001 0
c 509 0 -0.0025000000000000001 0
c 510 0.00075 -0.0025000000000000001 0
c 511 0.0015 -0.0025000000000000001 0
c 512 0.00225 -0.0025000000000000001 0
c 513 0.003 -0.0025000000000000001 0
c 514 0.003625 -0.0025000000000000001 0
c 515 0.00425 -0.0025000000000000001 0
c 516 0.004875 -0.0025000000000000001 0
c 517 0.0055 -0.0025000000000000001 0
c 518 0.006125 -0.0025000000000000001 0
c 519 0.00675 -0.0025000000000000001 0
c 520 0.007375 -0.0025000000000000001 0
c 521 0.008 -0.0025000000000000001 0
c 522 0.0085 -0.0025000000000000001 0
c 523 0.009 -0.0025000000000000001 0
c 524 0.0095 -0.0025000000000000001 0
c 525 0.01 -0.0025000000000000001 0
c 526 0.0105 -0.0025000000000000001 0
c 527 0.011 -0.0025000000000000001 0
c 528 0.01125 -0.0025000000000000001 0
c 529 0.0115 -0.0025000000000000001 0
c 530 0.012 -0.0025000000000000001 0
c 531 0.0125 -0.0025000000000000001 0
c 532 0.0135 -0.0025000000000000001 0
c 533 0.0145 -0.0025000000000000001 0
c 534 0.0155 -0.0025000000000000001 0
c 535 0.0165 -0.0025000000000000001 0
c 536 0.0175 -0.0025000000000000001 0
c 537 0.0185 -0.0025000000000000001 0
c 538 0.0195 -0.0025000000000000001 0
c 539 0.0205 -0.0025000000000000001 0
c 540 0.0215 -0.0025000000000000001 0
c 541 -0.0115 -0.002 0
c 542 -0.01125 -0.002 0
c 543 -0.010999999999999999 -0.002 0
c 544 -0.010500000000000001 -0.002 0
c 545 -0.01 -0.002 0
c 546 -0.0094999999999999998 -0.002 0
c 547 -0.0089999999999999993 -0.002 0
c 548 -0.0085000000000000006 -0.002 0
c 549 -0.0080000000000000002 -0.002 0
c 550 -0.0076874999999999999 -0.002 0
c 551 -0.0073749999999999996 -0.002 0
c 552 0.008 -0.002 0
c 553 0.0085 -0.002 0
c 554 0.009 -0.002 0
c 555 0.0095 -0.002 0
c 556 0.01 -0.002 0
c 557 0.0105 -0.002 0
c 558 0.011 -0.002 0
c 559 0.01125 -0.002 0
c 560 0.0115 -0.002 0
c 561 0.012 -0.002 0
c 562 0.0125 -0.002 0
c 563 -0.021499999999999998 -0.0015 0
c 564 -0.020500000000000001 -0.0015 0
c 565 -0.0195 -0.0015 0
c 566 -0.018499999999999999 -0.0015 0
c 567 -0.017500000000000002 -0.0015 0
c 568 -0.016500000000000001 -0.0015 0
c 569 -0.0155 -0.0015 0
c 570 -0.014500000000000001 -0.0015 0
c 571 -0.0135 -0.0015 0
c 572 -0.012500000000000001 -0.0015 0
c 573 -0.012 -0.0015 0
c 574 -0.0115 -0.0015 0
c 575 -0.01125 -0.0015 0
c 576 -0.010999999999999999 -0.0015 0
c 577 -0.010500000000000001 -0.0015 0
c 578 -0.01 -0.0015 0
c 579 -0.0094999999999999998 -0.0015 0
c 580 -0.0089999999999999993 -0.0015 0
c 581 -0.0085000000000000006 -0.0015 0
c 582 -0.0080000000000000002 -0.0015 0
c 583 -0.0076874999999999999 -0.0015 0
c 584 -0.0073749999999999996 -0.0015 0
c 585 -0.0067499999999999999 -0.0015 0
c 586 -0.0061250000000000002 -0.0015 0
c 587 -0.0054999999999999997 -0.0015 0
c 588 -0.004875 -0.0015 0
c 589 -0.0042500000000000003 -0.0015 0
c 590 -0.0036250000000000002 -0.0015 0
c 591 -0.0030000000000000001 -0.0015 0
c 592 -0.0022499999999999998 -0.0015 0
c 593 -0.0015 -0.0015 0
c 594 -0.00075000000000000002 -0.0015 0
c 595 0 -0.0015 0
c 596 0.00075 -0.0015 0
c 597 0.0015 -0.0015 0
c 598 0.00225 -0.0015 0
c 599 0.003 -0.0015 0
c 600 0.003625 -0.0015 0
c 601 0.00425 -0.0015 0
c 602 0.004875 -0.0015 0
c 603 0.0055 -0.0015 0
c 604 0.006125 -0.0015 0
c 605 0.00675 -0.0015 0
c 606 0.007375 -0.0015 0
c 607 0.008 -0.0015 0
c 608 0.0085 -0.0015 0
c 609 0.009 -0.0015 0
c 610 0.0095 -0.0015 0
c 611 0.01 -0.0015 0
c 612 0.0105 -0.0015 0
c 613 0.011 -0.0015 0
c 614 0.01125 -0.0015 0
c 615 0.0115 -0.0015 0
c 616 0.012 -0.0015 0
c 617 0.0125 -0.0015 0
c 618 0.0135 -0.0015 0
c 619 0.0145 -0.0015 0
c 620 0.0155 -0.0015 0
c 621 0.0165 -0.0015 0
c 622 0.0175 -0.0015 0
c 623 0.0185 -0.0015 0
c 624 0.0195 -0.0015 0
c 625 0.0205 -0.0015 0
c 626 0.0215 -0.0015 0
c 627 -0.0115 -0.00125 0
c 628 -0.01125 -0.00125 0
c 629 -0.010999999999999999 -0.00125 0
c 630 -0.010500000000000001 -0.00125 0
c 631 -0.01 -0.00125 0
c 632 -0.0094999999999999998 -0.00125 0
c 633 -0.0089999999999999993 -0.00125 0
c 634 -0.0085000000000000006 -0.00125 0
c 635 -0.0080000000000000002 -0.00125 0
c 636 -0.0076874999999999999 -0.00125 0
c 637 -0.0073749999999999996 -0.00125 0
c 638 0.008 -0.00125 0
c 639 0.0085 -0.00125 0
c 640 0.009 -0.00125 0
c 641 0.0095 -0.00125 0
c 642 0.01 -0.00125 0
c 643 0.0105 -0.00125 0
c 644 0.011 -0.00125 0
c 645 0.01125 -0.00125 0
c 646 0.0115 -0.00125 0
c 647 0.012 -0.00125 0
c 648 0.0125 -0.00125 0
c 649 -0.021499999999999998 -0.001 0
c 650 -0.020500000000000001 -0.001 0
c 651 -0.0195 -0.001 0
c 652 -0.018499999999999999 -0.001 0
c 653 -0.017500000000000002 -0.001 0
c 654 -0.016500000000000001 -0.001 0
c 655 -0.0155 -0.001 0
c 656 -0.014500000000000001 -0.001 0
c 657 -0.0135 -0.001 0
c 658 -0.012500000000000001 -0.001 0
c 659 -0.012 -0.001 0
c 660 -0.0115 -0.001 0
c 661 -0.01125 -0.001 0
c 662 -0.010999999999999999 -0.001 0
c 663 -0.010500000000000001 -0.001 0
c 664 -0.01 -0.001 0
c 665 -0.0094999999999999998 -0.001 0
c 666 -0.0089999999999999993 -0.001 0
c 667 -0.0085000000000000006 -0.001 0
c 668 -0.0080000000000000002 -0.001 0
c 669 -0.0076874999999999999 -0.001 0
c 670 -0.0073749999999999996 -0.001 0
c 671 -0.0067499999999999999 -0.001 0
c 672 -0.0061250000000000002 -0.001 0
c 673 -0.0054999999999999997 -0.001 0
c 674 -0.004875 -0.001 0
c 675 -0.0042500000000000003 -0.001 0
c 676 -0.0036250000000000002 -0.001 0
c 677 -0.0030000000000000001 -0.001 0
c 678 -0.0022499999999999998 -0.001 0
c 679 -0.0015 -0.001 0
c 680 -0.00075000000000000002 -0.001 0
c 681 0 -0.001 0
c 682 0.00075 -0.001 0
c 683 0.0015 -0.001 0
c 684 0.00225 -0.001 0
c 685 0.003 -0.001 0
c 686 0.003625 -0.001 0
c 687 0.00425 -0.001 0
c 688 0.004875 -0.001 0
c 689 0.0055 -0.001 0
c 690 0.006125 -0.001 0
c 691 0.00675 -0.001 0
c 692 0.007375 -0.001 0
c 693 0.008 -0.001 0
c 694 0.0085 -0.001 0
c 695 0.009 -0.001 0
c 696 0.0095 -0.001 0
c 697 0.01 -0.001 0
c 698 0.0105 -0.001 0
c 699 0.011 -0.001 0
c 700 0.01125 -0.001 0
c 701 0.0115 -0.001 0
c 702 0.012 -0.001 0
c 703 0.0125 -0.001 0
c 704 0.0135 -0.001 0
c 705 0.0145 -0.001 0
c 706 0.0155 -0.001 0
c 707 0.0165 -0.001 0
c 708 0.0175 -0.001 0
c 709 0.0185 -0.001 0
c 710 0.0195 -0.001 0
c 711 0.0205 -0.001 0
c 712 0.0215 -0.001 0
c 713 -0.012500000000000001 -0.00050000000000000001 0
c 714 -0.012 -0.00050000000000000001 0
c 715 -0.0115 -0.00050000000000000001 0
c 716 -0.01125 -0.00050000000000000001 0
c 717 -0.010999999999999999 -0.00050000000000000001 0
c 718 0.011 -0.00050000000000000001 0
c 719 0.01125 -0.00050000000000000001 0
c 720 0.0115 -0.00050000000000000001 0
c 721 0.012 -0.00050000000000000001 0
c 722 0.0125 -0.00050000000000000001 0
c 723 -0.021499999999999998 0 0
c 724 -0.020500000000000001 0 0
c 725 -0.0195 0 0
c 726 -0.018499999999999999 0 0
c 727 -0.017500000000000002 0 0
c 728 -0.016500000000000001 0 0
c 729 -0.0155 0 0
c 730 -0.014500000000000001 0 0
c 731 -0.0135 0 0
c 732 -0.012500000000000001 0 0
c 733 -0.012 0 0
c 734 -0.0115 0 0
c 735 -0.01125 0 0
c 736 -0.010999999999999999 0 0
c 737 -0.01 0 0
c 738 -0.0089999999999999993 0 0
c 739 -0.0080000000000000002 0 0
c 740 -0.0073749999999999996 0 0
c 741 -0.0067499999999999999 0 0
c 742 -0.0061250000000000002 0 0
c 743 -0.0054999999999999997 0 0
c 744 -0.004875 0 0
c 745 -0.0042500000000000003 0 0
c 746 -0.0036250000000000002 0 0
c 747 -0.0030000000000000001 0 0
c 748 -0.0022499999999999998 0 0
c 749 -0.0015 0 0
c 750 -0.00075000000000000002 0 0
c 751 0 0 0
c 752 0.00075 0 0
c 753 0.0015 0 0
c 754 0.00225 0 0
c 755 0.003 0 0
c 756 0.003625 0 0
c 757 0.00425 0 0
c 758 0.004875 0 0
c 759 0.0055 0 0
c 760 0.006125 0 0
c 761 0.00675 0 0
c 762 0.007375 0 0
c 763 0.008 0 0
c 764 0.009 0 0
c 765 0.01 0 0
c 766 0.011 0 0
c 767 0.01125 0 0
c 768 0.0115 0 0
c 769 0.012 0 0
c 770 0.0125 0 0
c 771 0.0135 0 0
c 772 0.0145 0 0
c 773 0.0155 0 0
c 774 0.0165 0 0
c 775 0.0175 0 0
c 776 0.0185 0 0
c 777 0.0195 0 0
c 778 0.0205 0 0
c 779 0.0215 0 0
c 780 -0.012500000000000001 0.0005 0
c 781 -0.012 0.0005 0
c 782 -0.0115 0.0005 0
c 783 -0.01125 0.0005 0
c 784 -0.010999999999999999 0.0005 0
c 785 0.011 0.0005 0
c 786 0.01125 0.0005 0
c 787 0.0115 0.0005 0
c 788 0.012 0.0005 0
c 789 0.0125 0.0005 0
c 790 -0.021499999999999998 0.001 0
c 791 -0.020500000000000001 0.001 0
c 792 -0.0195 0.001 0
c 793 -0.018499999999999999 0.001 0
c 794 -0.017500000000000002 0.001 0
c 795 -0.016500000000000001 0.001 0
c 796 -0.0155 0.001 0
c 797 -0.014500000000000001 0.001 0
c 798 -0.0135 0.001 0
c 799 -0.012500000000000001 0.001 0
c 800 -0.012 0.001 0
c 801 -0.0115 0.001 0
c 802 -0.01125 0.001 0
c 803 -0.010999999999999999 0.001 0
c 804 -0.010500000000000001 0.001 0
c 805 -0.01 0.001 0
c 806 -0.0094999999999999998 0.001 0
c 807 -0.0089999999999999993 0.001 0
c 808 -0.0085000000000000006 0.001 0
c 809 -0.0080000000000000002 0.001 0
c 810 -0.0076874999999999999 0.001 0
c 811 -0.0073749999999999996 0.001 0
c 812 -0.0067499999999999999 0.001 0
c 813 -0.0061250000000000002 0.001 0
c 814 -0.0054999999999999997 0.001 0
c 815 -0.004875 0.001 0
c 816 -0.0042500000000000003 0.001 0
c 817 -0.0036250000000000002 0.001 0
c 818 -0.0030000000000000001 0.001 0
c 819 -0.0022499999999999998 0.001 0
c 820 -0.0015 0.001 0
c 821 -0.00075000000000000002 0.001 0
c 822 0 0.001 0
c 823 0.00075 0.001 0
c 824 0.0015 0.001 0
c 825 0.00225 0.001 0
c 826 0.003 0.001 0
c 827 0.003625 0.001 0
c 828 0.00425 0.001 0
c 829 0.004875 0.001 0
c 830 0.0055 0.001 0
c 831 0.006125 0.001 0
c 832 0.00675 0.001 0
c 833 0.007375 0.001 0
c 834 0.0076875 0.001 0
c 835 0.008 0.001 0
c 836 0.0085 0.001 0
c 837 0.009 0.001 0
c 838 0.0095 0.001 0
c 839 0.01 0.001 0
c 840 0.0105 0.001 0
c 841 0.011 0.001 0
c 842 0.01125 0.001 0
c 843 0.0115 0.001 0
c 844 0.012 0.001 0
c 845 0.0125 0.001 0
c 846 0.0135 0.001 0
c 847 0.0145 0.001 0
c 848 0.0155 0.001 0
c 849 0.0165 0.001 0
c 850 0.0175 0.001 0
c 851 0.0185 0.001 0
c 852 0.0195 0.001 0
c 853 0.0205 0.001 0
c 854 0.0215 0.001 0
c 855 -0.012500000000000001 0.00125 0
c 856 -0.012 0.00125 0
c 857 -0.0115 0.00125 0
c 858 -0.01125 0.00125 0
c 859 -0.010999999999999999 0.00125 0
c 860 -0.010500000000000001 0.00125 0
c 861 -0.01 0.00125 0
c 862 -0.0094999999999999998 0.00125 0
c 863 -0.0089999999999999993 0.00125 0
c 864 -0.0085000000000000006 0.00125 0
c 865 -0.0080000000000000002 0.00125 0
c 866 -0.0076874999999999999 0.00125 0
c 867 -0.0073749999999999996 0.00125 0
c 868 0.007375 0.00125 0
c 869 0.0076875 0.00125 0
c 870 0.008 0.00125 0
c 871 0.0085 0.00125 0
c 872 0.009 0.00125 0
c 873 0.0095 0.00125 0
c 874 0.01 0.00125 0
c 875 0.0105 0.00125 0
c 876 0.011 0.00125 0
c 877 0.01125 0.00125 0
c 878 0.0115 0.00125 0
c 879 0.012 0.00125 0
c 880 0.0125 0.00125 0
c 881 -0.021499999999999998 0.0015 0
c 882 -0.020500000000000001 0.0015 0
c 883 -0.0195 0.0015 0
c 884 -0.018499999999999999 0.0015 0
c 885 -0.017500000000000002 0.0015 0
c 886 -0.016500000000000001 0.0015 0
c 887 -0.0155 0.0015 0
c 888 -0.014500000000000001 0.0015 0
c 889 -0.0135 0.0015 0
c 890 -0.012500000000000001 0.0015 0
c 891 -0.012 0.0015 0
c 892 -0.0115 0.0015 0
c 893 -0.01125 0.0015 0
c 894 -0.010999999999999999 0.0015 0
c 895 -0.010500000000000001 0.0015 0
c 896 -0.01 0.0015 0
c 897 -0.0094999999999999998 0.0015 0
c 898 -0.0089999999999999993 0.0015 0
c 899 -0.0085000000000000006 0.0015 0
c 900 -0.0080000000000000002 0.0015 0
c 901 -0.0076874999999999999 0.0015 0
c 902 -0.0073749999999999996 0.0015 0
c 903 -0.0067499999999999999 0.0015 0
c 904 -0.0061250000000000002 0.0015 0
c 905 -0.0054999999999999997 0.0015 0
c 906 -0.004875 0.0015 0
c 907 -0.0042500000000000003 0.0015 0
c 908 -0.0036250000000000002 0.0015 0
c 909 -0.0030000000000000001 0.0015 0
c 910 -0.0022499999999999998 0.0015 0
c 911 -0.0015 0.0015 0
c 912 -0.00075000000000000002 0.0015 0
c 913 0 0.0015 0
c 914 0.00075 0.0015 0
c 915 0.0015 0.0015 0
c 916 0.00225 0.0015 0
c 917 0.003 0.0015 0
c 918 0.003625 0.0015 0
c 919 0.00425 0.0015 0
c 920 0.004875 0.0015 0
c 921 0.0055 0.0015 0
c 922 0.006125 0.0015 0
c 923 0.00675 0.0015 0
c 924 0.007375 0.0015 0
c 925 0.0076875 0.0015 0
c 926 0.008 0.0015 0
c 927 0.0085 0.0015 0
c 928 0.009 0.0015 0
c 929 0.0095 0.0015 0
c 930 0.01 0.0015 0
c 931 0.0105 0.0015 0
c 932 0.011 0.0015 0
c 933 0.01125 0.0015 0
c 934 0.0115 0.0015 0
c 935 0.012 0.0015 0
c 936 0.0125 0.0015 0
c 937 0.0135 0.0015 0
c 938 0.0145 0.0015 0
c 939 0.0155 0.0015 0
c 940 0.0165 0.0015 0
c 941 0.0175 0.0015 0
c 942 0.0185 0.0015 0
c 943 0.0195 0.0015 0
c 944 0.0205 0.0015 0
c 945 0.0215 0.0015 0
c 946 -0.012500000000000001 0.002 0
c 947 -0.012 0.002 0
c 948 -0.0115 0.002 0
c 949 -0.01125 0.002 0
c 950 -0.010999999999999999 0.002 0
c 951 -0.010500000000000001 0.002 0
c 952 -0.01 0.002 0
c 953 -0.0094999999999999998 0.002 0
c 954 -0.0089999999999999993 0.002 0
c 955 -0.0085000000000000006 0.002 0
c 956 -0.0080000000000000002 0.002 0
c 957 -0.0076874999999999999 0.002 0
c 958 -0.0073749999999999996 0.002 0
c 959 0.007375 0.002 0
c 960 0.0076875 0.002 0
c 961 0.008 0.002 0
c 962 0.0085 0.002 0
c 963 0.009 0.002 0
c 964 0.0095 0.002 0
c 965 0.01 0.002 0
c 966 0.0105 0.002 0
c 967 0.011 0.002 0
c 968 0.01125 0.002 0
c 969 0.0115 0.002 0
c 970 0.012 0.002 0
c 971 0.0125 0.002 0
c 972 -0.021499999999999998 0.0025 0
c 973 -0.020500000000000001 0.0025 0
c 974 -0.0195 0.0025 0
c 975 -0.018499999999999999 0.0025 0
c 976 -0.017500000000000002 0.0025 0
c 977 -0.016500000000000001 0.0025 0
c 978 -0.0155 0.0025 0
c 979 -0.014500000000000001 0.0025 0
c 980 -0.0135 0.0025 0
c 981 -0.012500000000000001 0.0025 0
c 982 -0.012 0.0025 0
c 983 -0.0115 0.0025 0
c 984 -0.01125 0.0025 0
c 985 -0.010999999999999999 0.0025 0
c 986 -0.010500000000000001 0.0025 0
c 987 -0.01 0.0025 0
c 988 -0.0094999999999999998 0.0025 0
c 989 -0.0089999999999999993 0.0025 0
c 990 -0.0085000000000000006 0.0025 0
c 991 -0.0080000000000000002 0.0025 0
c 992 -0.0076874999999999999 0.0025 0
c 993 -0.0073749999999999996 0.0025 0
c 994 -0.0067499999999999999 0.0025 0
c 995 -0.0061250000000000002 0.0025 0
c 996 -0.0054999999999999997 0.0025 0
c 997 -0.004875 0.0025 0
c 998 -0.0042500000000000003 0.0025 0
c 999 -0.0036250000000000002 0.0025 0
c 1000 -0.0030000000000000001 0.0025 0
c 1001 -0.0022499999999999998 0.0025 0
c 1002 -0.0015 0.0025 0
c 1003 -0.00075000000000000002 0.0025 0
c 1004 0 0.0025 0
c 1005 0.00075 0.0025 0
c 1006 0.0015 0.0025 0
c 1007 0.00225 0.0025 0
c 1008 0.003 0.0025 0
c 1009 0.003625 0.0025 0
c 1010 0.00425 0.0025 0
c 1011 0.004875 0.0025 0
c 1012 0.0055 0.0025 0
c 1013 0.006125 0.0025 0
c 1014 0.00675 0.0025 0
c 1015 0.007375 0.0025 0
c 1016 0.0076875 0.0025 0
c 1017 0.008 0.0025 0
c 1018 0.0085 0.0025 0
c 1019 0.009 0.0025 0
c 1020 0.0095 0.0025 0
c 1021 0.01 0.0025 0
c 1022 0.0105 0.0025 0
c 1023 0.011 0.0025 0
c 1024 0.01125 0.0025 0
c 1025 0.0115 0.0025 0
c 1026 0.012 0.0025 0
c 1027 0.0125 0.0025 0
c 1028 0.0135 0.0025 0
c 1029 0.0145 0.0025 0
c 1030 0.0155 0.0025 0
c 1031 0.0165 0.0025 0
c 1032 0.0175 0.0025 0
c 1033 0.0185 0.0025 0
c 1034 0.0195 0.0025 0
c 1035 0.0205 0.0025 0
c 1036 0.0215 0.0025 0
c 1037 -0.021499999999999998 0.0035 0
c 1038 -0.020500000000000001 0.0035 0
c 1039 -0.0195 0.0035 0
c 1040 -0.018499999999999999 0.0035 0
c 1041 -0.017500000000000002 0.0035 0
c 1042 -0.016500000000000001 0.0035 0
c 1043 -0.0155 0.0035 0
c 1044 -0.014500000000000001 0.0035 0
c 1045 -0.0135 0.0035 0
c 1046 -0.012500000000000001 0.0035 0
c 1047 -0.0115 0.0035 0
c 1048 -0.010999999999999999 0.0035 0
c 1049 -0.01 0.0035 0
c 1050 -0.0089999999999999993 0.0035 0
c 1051 -0.0080000000000000002 0.0035 0
c 1052 -0.0073749999999999996 0.0035 0
c 1053 -0.0067499999999999999 0.0035 0
c 1054 -0.0061250000000000002 0.0035 0
c 1055 -0.0054999999999999997 0.0035 0
c 1056 -0.004875 0.0035 0
c 1057 -0.0042500000000000003 0.0035 0
c 1058 -0.0036250000000000002 0.0035 0
c 1059 -0.0030000000000000001 0.0035 0
c 1060 -0.0022499999999999998 0.0035 0
c 1061 -0.0015 0.0035 0
c 1062 -0.00075000000000000002 0.0035 0
c 1063 0 0.0035 0
c 1064 0.00075 0.0035 0
c 1065 0.0015 0.0035 0
c 1066 0.00225 0.0035 0
c 1067 0.003 0.0035 0
c 1068 0.003625 0.0035 0
c 1069 0.00425 0.0035 0
c 1070 0.004875 0.0035 0
c 1071 0.0055 0.0035 0
c 1072 0.006125 0.0035 0
c 1073 0.00675 0.0035 0
c 1074 0.007375 0.0035 0
c 1075 0.008 0.0035 0
c 1076 0.009 0.0035 0
c 1077 0.01 0.0035 0
c 1078 0.011 0.0035 0
c 1079 0.0115 0.0035 0
c 1080 0.0125 0.0035 0
c 1081 0.0135 0.0035 0
c 1082 0.0145 0.0035 0
c 1083 0.0155 0.0035 0
c 1084 0.0165 0.0035 0
c 1085 0.0175 0.0035 0
c 1086 0.0185 0.0035 0
c 1087 0.0195 0.0035 0
c 1088 0.0205 0.0035 0
c 1089 0.0215 0.0035 0
c 1090 -0.021499999999999998 0.0045 0
c 1091 -0.020500000000000001 0.0045 0
c 1092 -0.0195 0.0045 0
c 1093 -0.018499999999999999 0.0045 0
c 1094 -0.017500000000000002 0.0045 0
c 1095 -0.016500000000000001 0.0045 0
c 1096 -0.0155 0.0045 0
c 1097 -0.014500000000000001 0.0045 0
c 1098 -0.0135 0.0045 0
c 1099 -0.012500000000000001 0.0045 0
c 1100 -0.0115 0.0045 0
c 1101 -0.010999999999999999 0.0045 0
c 1102 -0.01 0.0045 0
c 1103 -0.0089999999999999993 0.0045 0
c 1104 -0.0080000000000000002 0.0045 0
c 1105 -0.0073749999999999996 0.0045 0
c 1106 -0.0067499999999999999 0.0045 0
c 1107 -0.0061250000000000002 0.0045 0
c 1108 -0.0054999999999999997 0.0045 0
c 1109 -0.004875 0.0045 0
c 1110 -0.0042500000000000003 0.0045 0
c 1111 -0.0036250000000000002 0.0045 0
c 1112 -0.0030000000000000001 0.0045 0
c 1113 -0.0022499999999999998 0.0045 0
c 1114 -0.0015 0.0045 0
c 1115 -0.00075000000000000002 0.0045 0
c 1116 0 0.0045 0
c 1117 0.00075 0.0045 0
c 1118 0.0015 0.0045 0
c 1119 0.00225 0.0045 0
c 1120 0.003 0.0045 0
c 1121 0.003625 0.0045 0
c 1122 0.00425 0.0045 0
c 1123 0.004875 0.0045 0
c 1124 0.0055 0.0045 0
c 1125 0.006125 0.0045 0
c 1126 0.00675 0.0045 0
c 1127 0.007375 0.0045 0
c 1128 0.008 0.0045 0
c 1129 0.009 0.0045 0
c 1130 0.01 0.0045 0
c 1131 0.011 0.0045 0
c 1132 0.0115 0.0045 0
c 1133 0.0125 0.0045 0
c 1134 0.0135 0.0045 0
c 1135 0.0145 0.0045 0
c 1136 0.0155 0.0045 0
c 1137 0.0165 0.0045 0
c 1138 0.0175 0.0045 0
c 1139 0.0185 0.0045 0
c 1140 0.0195 0.0045 0
c 1141 0.0205 0.0045 0
c 1142 0.0215 0.0045 0
c 1143 -0.021499999999999998 0.0055 0
c 1144 -0.020500000000000001 0.0055 0
c 1145 -0.0195 0.0055 0
c 1146 -0.018499999999999999 0.0055 0
c 1147 -0.017500000000000002 0.0055 0
c 1148 -0.016500000000000001 0.0055 0
c 1149 -0.0155 0.0055 0
c 1150 -0.014500000000000001 0.0055 0
c 1151 -0.0135 0.0055 0
c 1152 -0.012500000000000001 0.0055 0
c 1153 -0.0115 0.0055 0
c 1154 -0.010999999999999999 0.0055 0
c 1155 -0.01 0.0055 0
c 1156 -0.0089999999999999993 0.0055 0
c 1157 -0.0080000000000000002 0.0055 0
c 1158 -0.0073749999999999996 0.0055 0
c 1159 -0.0067499999999999999 0.0055 0
c 1160 -0.0061250000000000002 0.0055 0
c 1161 -0.0054999999999999997 0.0055 0
c 1162 -0.004875 0.0055 0
c 1163 -0.0042500000000000003 0.0055 0
c 1164 -0.0036250000000000002 0.0055 0
c 1165 -0.0030000000000000001 0.0055 0
c 1166 -0.0022499999999999998 0.0055 0
c 1167 -0.0015 0.0055 0
c 1168 -0.00075000000000000002 0.0055 0
c 1169 0 0.0055 0
c 1170 0.00075 0.0055 0
c 1171 0.0015 0.0055 0
c 1172 0.00225 0.0055 0
c 1173 0.003 0.0055 0
c 1174 0.003625 0.0055 0
c 1175 0.00425 0.0055 0
c 1176 0.004875 0.0055 0
c 1177 0.0055 0.0055 0
c 1178 0.006125 0.0055 0
c 1179 0.00675 0.0055 0
c 1180 0.007375 0.0055 0
c 1181 0.008 0.0055 0
c 1182 0.009 0.0055 0
c 1183 0.01 0.0055 0
c 1184 0.011 0.0055 0
c 1185 0.0115 0.0055 0
c 1186 0.0125 0.0055 0
c 1187 0.0135 0.0055 0
c 1188 0.0145 0.0055 0
c 1189 0.0155 0.0055 0
c 1190 0.0165 0.0055 0
c 1191 0.0175 0.0055 0
c 1192 0.0185 0.0055 0
c 1193 0.0195 0.0055 0
c 1194 0.0205 0.0055 0
c 1195 0.0215 0.0055 0
c 1196 -0.021499999999999998 0.0065 0
c 1197 -0.020500000000000001 0.0065 0
c 1198 -0.0195 0.0065 0
c 1199 -0.018499999999999999 0.0065 0
c 1200 -0.017500000000000002 0.0065 0
c 1201 -0.016500000000000001 0.0065 0
c 1202 -0.0155 0.0065 0
c 1203 -0.014500000000000001 0.0065 0
c 1204 -0.0135 0.0065 0
c 1205 -0.012500000000000001 0.0065 0
c 1206 -0.0115 0.0065 0
c 1207 -0.010999999999999999 0.0065 0
c 1208 -0.01 0.0065 0
c 1209 -0.0089999999999999993 0.0065 0
c 1210 -0.0080000000000000002 0.0065 0
c 1211 -0.0073749999999999996 0.0065 0
c 1212 -0.0067499999999999999 0.0065 0
c 1213 -0.0061250000000000002 0.0065 0
c 1214 -0.0054999999999999997 0.0065 0
c 1215 -0.004875 0.0065 0
c 1216 -0.0042500000000000003 0.0065 0
c 1217 -0.0036250000000000002 0.0065 0
c 1218 -0.0030000000000000001 0.0065 0
c 1219 -0.0022499999999999998 0.0065 0
c 1220 -0.0015 0.0065 0
c 1221 -0.00075000000000000002 0.0065 0
c 1222 0 0.0065 0
c 1223 0.00075 0.0065 0
c 1224 0.0015 0.0065 0
c 1225 0.00225 0.0065 0
c 1226 0.003 0.0065 0
c 1227 0.003625 0.0065 0
c 1228 0.00425 0.0065 0
c 1229 0.004875 0.0065 0
c 1230 0.0055 0.0065 0
c 1231 0.006125 0.0065 0
c 1232 0.00675 0.0065 0
c 1233 0.007375 0.0065 0
c 1234 0.008 0.0065 0
c 1235 0.009 0.0065 0
c 1236 0.01 0.0065 0
c 1237 0.011 0.0065 0
c 1238 0.0115 0.0065 0
c 1239 0.0125 0.0065 0
c 1240 0.0135 0.0065 0
c 1241 0.0145 0.0065 0
c 1242 0.0155 0.0065 0
c 1243 0.0165 0.0065 0
c 1244 0.0175 0.0065 0
c 1245 0.0185 0.0065 0
c 1246 0.0195 0.0065 0
c 1247 0.0205 0.0065 0
c 1248 0.0215 0.0065 0
c 1249 -0.021499999999999998 0.0075 0
c 1250 -0.020500000000000001 0.0075 0
c 1251 -0.0195 0.0075 0
c 1252 -0.018499999999999999 0.0075 0
c 1253 -0.017500000000000002 0.0075 0
c 1254 -0.016500000000000001 0.0075 0
c 1255 -0.0155 0.0075 0
c 1256 -0.014500000000000001 0.0075 0
c 1257 -0.0135 0.0075 0
c 1258 -0.012500000000000001 0.0075 0
c 1259 -0.0115 0.0075 0
c 1260 -0.010999999999999999 0.0075 0
c 1261 -0.01 0.0075 0
c 1262 -0.0089999999999999993 0.0075 0
c 1263 -0.0080000000000000002 0.0075 0
c 1264 -0.0073749999999999996 0.0075 0
c 1265 -0.0067499999999999999 0.0075 0
c 1266 -0.0061250000000000002 0.0075 0
c 1267 -0.0054999999999999997 0.0075 0
c 1268 -0.004875 0.0075 0
c 1269 -0.0042500000000000003 0.0075 0
c 1270 -0.0036250000000000002 0.0075 0
c 1271 -0.0030000000000000001 0.0075 0
c 1272 -0.0022499999999999998 0.0075 0
c 1273 -0.0015 0.0075 0
c 1274 -0.00075000000000000002 0.0075 0
c 1275 0 0.0075 0
c 1276 0.00075 0.0075 0
c 1277 0.0015 0.0075 0
c 1278 0.00225 0.0075 0
c 1279 0.003 0.0075 0
c 1280 0.003625 0.0075 0
c 1281 0.00425 0.0075 0
c 1282 0.004875 0.0075 0
c 1283 0.0055 0.0075 0
c 1284 0.006125 0.0075 0
c 1285 0.00675 0.0075 0
c 1286 0.007375 0.0075 0
c 1287 0.008 0.0075 0
c 1288 0.009 0.0075 0
c 1289 0.01 0.0075 0
c 1290 0.011 0.0075 0
c 1291 0.0115 0.0075 0
c 1292 0.0125 0.0075 0
c 1293 0.0135 0.0075 0
c 1294 0.0145 0.0075 0
c 1295 0.0155 0.0075 0
c 1296 0.0165 0.0075 0
c 1297 0.0175 0.0075 0
c 1298 0.0185 0.0075 0
c 1299 0.0195 0.0075 0
c 1300 0.0205 0.0075 0
c 1301 0.0215 0.0075 0
c 1302 -0.021499999999999998 0.0085 0
c 1303 -0.020500000000000001 0.0085 0
c 1304 -0.0195 0.0085 0
c 1305 -0.018499999999999999 0.0085 0
c 1306 -0.017500000000000002 0.0085 0
c 1307 -0.016500000000000001 0.0085 0
c 1308 -0.0155 0.0085 0
c 1309 -0.014500000000000001 0.0085 0
c 1310 -0.0135 0.0085 0
c 1311 -0.012500000000000001 0.0085 0
c 1312 -0.0115 0.0085 0
c 1313 -0.010999999999999999 0.0085 0
c 1314 -0.01 0.0085 0
c 1315 -0.0089999999999999993 0.0085 0
c 1316 -0.0080000000000000002 0.0085 0
c 1317 -0.0073749999999999996 0.0085 0
c 1318 -0.0067499999999999999 0.0085 0
c 1319 -0.0061250000000000002 0.0085 0
c 1320 -0.0054999999999999997 0.0085 0
c 1321 -0.004875 0.0085 0
c 1322 -0.0042500000000000003 0.0085 0
c 1323 -0.0036250000000000002 0.0085 0
c 1324 -0.0030000000000000001 0.0085 0
c 1325 -0.0022499999999999998 0.0085 0
c 1326 -0.0015 0.0085 0
c 1327 -0.00075000000000000002 0.0085 0
c 1328 0 0.0085 0
c 1329 0.00075 0.0085 0
c 1330 0.0015 0.0085 0
c 1331 0.00225 0.0085 0
c 1332 0.003 0.0085 0
c 1333 0.003625 0.0085 0
c 1334 0.00425 0.0085 0
c 1335 0.004875 0.0085 0
c 1336 0.0055 0.0085 0
c 1337 0.006125 0.0085 0
c 1338 0.00675 0.0085 0
c 1339 0.007375 0.0085 0
c 1340 0.008 0.0085 0
c 1341 0.009 0.0085 0
c 1342 0.01 0.0085 0
c 1343 0.011 0.0085 0
c 1344 0.0115 0.0085 0
c 1345 0.0125 0.0085 0
c 1346 0.0135 0.0085 0
c 1347 0.0145 0.0085 0
c 1348 0.0155 0.0085 0
c 1349 0.0165 0.0085 0
c 1350 0.0175 0.0085 0
c 1351 0.0185 0.0085 0
c 1352 0.0195 0.0085 0
c 1353 0.0205 0.0085 0
c 1354 0.0215 0.0085 0
c 1355 -0.021499999999999998 0.0095 0
c 1356 -0.020500000000000001 0.0095 0
c 1357 -0.0195 0.0095 0
c 1358 -0.018499999999999999 0.0095 0
c 1359 -0.017500000000000002 0.0095 0
c 1360 -0.016500000000000001 0.0095 0
c 1361 -0.0155 0.0095 0
c 1362 -0.014500000000000001 0.0095 0
c 1363 -0.0135 0.0095 0
c 1364 -0.012500000000000001 0.0095 0
c 1365 -0.0115 0.0095 0
c 1366 -0.010999999999999999 0.0095 0
c 1367 -0.01 0.0095 0
c 1368 -0.0089999999999999993 0.0095 0
c 1369 -0.0080000000000000002 0.0095 0
c 1370 -0.0073749999999999996 0.0095 0
c 1371 -0.0067499999999999999 0.0095 0
c 1372 -0.0061250000000000002 0.0095 0
c 1373 -0.0054999999999999997 0.0095 0
c 1374 -0.004875 0.0095 0
c 1375 -0.0042500000000000003 0.0095 0
c 1376 -0.0036250000000000002 0.0095 0
c 1377 -0.0030000000000000001 0.0095 0
c 1378 -0.0022499999999999998 0.0095 0
c 1379 -0.0015 0.0095 0
c 1380 -0.00075000000000000002 0.0095 0
c 1381 0 0.0095 0
c 1382 0.00075 0.0095 0
c 1383 0.0015 0.0095 0
c 1384 0.00225 0.0095 0
c 1385 0.003 0.0095 0
c 1386 0.003625 0.0095 0
c 1387 0.00425 0.0095 0
c 1388 0.004875 0.0095 0
c 1389 0.0055 0.0095 0
c 1390 0.006125 0.0095 0
c 1391 0.00675 0.0095 0
c 1392 0.007375 0.0095 0
c 1393 0.008 0.0095 0
c 1394 0.009 0.0095 0
c 1395 0.01 0.0095 0
c 1396 0.011 0.0095 0
c 1397 0.0115 0.0095 0
c 1398 0.0125 0.0095 0
c 1399 0.0135 0.0095 0
c 1400 0.0145 0.0095 0
c 1401 0.0155 0.0095 0
c 1402 0.0165 0.0095 0
c 1403 0.0175 0.0095 0
c 1404 0.0185 0.0095 0
c 1405 0.0195 0.0095 0
c 1406 0.0205 0.0095 0
c 1407 0.0215 0.0095 0
c 1408 -0.021499999999999998 0.0105 0
c 1409 -0.020500000000000001 0.0105 0
c 1410 -0.0195 0.0105 0
c 1411 -0.018499999999999999 0.0105 0
c 1412 -0.017500000000000002 0.0105 0
c 1413 -0.016500000000000001 0.0105 0
c 1414 -0.0155 0.0105 0
c 1415 -0.014500000000000001 0.0105 0
c 1416 -0.0135 0.0105 0
c 1417 -0.012500000000000001 0.0105 0
c 1418 -0.0115 0.0105 0
c 1419 -0.010999999999999999 0.0105 0
c 1420 -0.01 0.0105 0
c 1421 -0.0089999999999999993 0.0105 0
c 1422 -0.0080000000000000002 0.0105 0
c 1423 -0.0073749999999999996 0.0105 0
c 1424 -0.0067499999999999999 0.0105 0
c 1425 -0.0061250000000000002 0.0105 0
c 1426 -0.0054999999999999997 0.0105 0
c 1427 -0.004875 0.0105 0
c 1428 -0.0042500000000000003 0.0105 0
c 1429 -0.0036250000000000002 0.0105 0
c 1430 -0.0030000000000000001 0.0105 0
c 1431 -0.0022499999999999998 0.0105 0
c 1432 -0.0015 0.0105 0
c 1433 -0.00075000000000000002 0.0105 0
c 1434 0 0.0105 0
c 1435 0.00075 0.0105 0
c 1436 0.0015 0.0105 0
c 1437 0.00225 0.0105 0
c 1438 0.003 0.0105 0
c 1439 0.003625 0.0105 0
c 1440 0.00425 0.0105 0
c 1441 0.004875 0.0105 0
c 1442 0.0055 0.0105 0
c 1443 0.006125 0.0105 0
c 1444 0.00675 0.0105 0
c 1445 0.007375 0.0105 0
c 1446 0.008 0.0105 0
c 1447 0.009 0.0105 0
c 1448 0.01 0.0105 0
c 1449 0.011 0.0105 0
c 1450 0.0115 0.0105 0
c 1451 0.0125 0.0105 0
c 1452 0.0135 0.0105 0
c 1453 0.0145 0.0105 0
c 1454 0.0155 0.0105 0
c 1455 0.0165 0.0105 0
c 1456 0.0175 0.0105 0
c 1457 0.0185 0.0105 0
c 1458 0.0195 0.0105 0
c 1459 0.0205 0.0105 0
c 1460 0.0215 0.0105 0
c 1461 -0.021499999999999998 0.0115 0
c 1462 -0.020500000000000001 0.0115 0
c 1463 -0.0195 0.0115 0
c 1464 -0.018499999999999999 0.0115 0
c 1465 -0.017500000000000002 0.0115 0
c 1466 -0.016500000000000001 0.0115 0
c 1467 -0.0155 0.0115 0
c 1468 -0.014500000000000001 0.0115 0
c 1469 -0.0135 0.0115 0
c 1470 -0.012500000000000001 0.0115 0
c 1471 -0.0115 0.0115 0
c 1472 -0.010999999999999999 0.0115 0
c 1473 -0.01 0.0115 0
c 1474 -0.0089999999999999993 0.0115 0
c 1475 -0.0080000000000000002 0.0115 0
c 1476 -0.0073749999999999996 0.0115 0
c 1477 -0.0067499999999999999 0.0115 0
c 1478 -0.0061250000000000002 0.0115 0
c 1479 -0.0054999999999999997 0.0115 0
c 1480 -0.004875 0.0115 0
c 1481 -0.0042500000000000003 0.0115 0
c 1482 -0.0036250000000000002 0.0115 0
c 1483 -0.0030000000000000001 0.0115 0
c 1484 -0.0022499999999999998 0.0115 0
c 1485 -0.0015 0.0115 0
c 1486 -0.00075000000000000002 0.0115 0
c 1487 0 0.0115 0
c 1488 0.00075 0.0115 0
c 1489 0.0015 0.0115 0
c 1490 0.00225 0.0115 0
c 1491 0.003 0.0115 0
c 1492 0.003625 0.0115 0
c 1493 0.00425 0.0115 0
c 1494 0.004875 0.0115 0
c 1495 0.0055 0.0115 0
c 1496 0.006125 0.0115 0
c 1497 0.00675 0.0115 0
c 1498 0.007375 0.0115 0
c 1499 0.008 0.0115 0
c 1500 0.009 0.0115 0
c 1501 0.01 0.0115 0
c 1502 0.011 0.0115 0
c 1503 0.0115 0.0115 0
c 1504 0.0125 0.0115 0
c 1505 0.0135 0.0115 0
c 1506 0.0145 0.0115 0
c 1507 0.0155 0.0115 0
c 1508 0.0165 0.0115 0
c 1509 0.0175 0.0115 0
c 1510 0.0185 0.0115 0
c 1511 0.0195 0.0115 0
c 1512 0.0205 0.0115 0
c 1513 0.0215 0.0115 0
e 1 663 664 0
e 2 663 664 0
e 3 663 662 0
e 4 663 662 0
e 5 664 665 0
e 6 664 665 0
e 7 717 736 0
e 8 717 736 0
e 9 717 662 0
e 10 717 662 0
e 11 736 784 0
e 12 736 784 0
e 13 784 803 0
e 14 784 803 0
e 15 804 805 0
e 16 804 805 0
e 17 804 803 0
e 18 804 803 0
e 19 805 806 0
e 20 805 806 0
e 21 665 666 0
e 22 665 666 0
e 23 666 738 0
e 24 666 738 0
e 25 738 807 0
e 26 738 807 0
e 27 806 807 0
e 28 806 807 0
e 29 696 697 0
e 30 696 697 0
e 31 696 695 0
e 32 696 695 0
e 33 697 698 0
e 34 697 698 0
e 35 764 695 0
e 36 764 695 0
e 37 764 837 0
e 38 764 837 0
e 39 838 837 0
e 40 838 837 0
e 41 838 839 0
e 42 838 839 0
e 43 839 840 0
e 44 839 840 0
e 45 718 766 0
e 46 718 766 0
e 47 718 699 0
e 48 718 699 0
e 49 766 785 0
e 50 766 785 0
e 51 698 699 0
e 52 698 699 0
e 53 840 841 0
e 54 840 841 0
e 55 785 841 0
e 56 785 841 0
e 57 574 627 0
e 58 574 627 0
e 59 574 575 0
e 60 574 575 0
e 61 627 660 0
e 62 627 660 0
e 63 575 576 0
e 64 575 576 0
e 65 660 715 0
e 66 660 715 0
e 67 576 577 0
e 68 576 577 0
e 69 715 734 0
e 70 715 734 0
e 71 734 782 0
e 72 734 782 0
e 73 782 801 0
e 74 782 801 0
e 75 801 857 0
e 76 801 857 0
e 77 857 892 0
e 78 857 892 0
e 79 893 892 0
e 80 893 892 0
e 81 893 894 0
e 82 893 894 0
e 83 894 895 0
e 84 894 895 0
e 85 577 578 0
e 86 577 578 0
e 87 578 579 0
e 88 578 579 0
e 89 895 896 0
e 90 895 896 0
e 91 896 897 0
e 92 896 897 0
e 93 579 580 0
e 94 579 580 0
e 95 580 581 0
e 96 580 581 0
e 97 897 898 0
e 98 897 898 0
e 99 898 899 0
e 100 898 899 0
e 101 581 582 0
e 102 581 582 0
e 103 582 583 0
e 104 582 583 0
e 105 899 900 0
e 106 899 900 0
e 107 900 901 0
e 108 900 901 0
e 109 583 584 0
e 110 583 584 0
e 111 584 585 0
e 112 584 585 0
e 113 901 902 0
e 114 901 902 0
e 115 902 903 0
e 116 902 903 0
e 117 585 586 0
e 118 585 586 0
e 119 903 904 0
e 120 903 904 0
e 121 586 587 0
e 122 586 587 0
e 123 904 905 0
e 124 904 905 0
e 125 587 588 0
e 126 587 588 0
e 127 905 906 0
e 128 905 906 0
e 129 588 589 0
e 130 588 589 0
e 131 906 907 0
e 132 906 907 0
e 133 589 590 0
e 134 589 590 0
e 135 907 908 0
e 136 907 908 0
e 137 590 591 0
e 138 590 591 0
e 139 908 909 0
e 140 908 909 0
e 141 591 592 0
e 142 591 592 0
e 143 909 910 0
e 144 909 910 0
e 145 592 593 0
e 146 592 593 0
e 147 910 911 0
e 148 910 911 0
e 149 593 594 0
e 150 593 594 0
e 151 911 912 0
e 152 911 912 0
e 153 594 595 0
e 154 594 595 0
e 155 912 913 0
e 156 912 913 0
e 157 595 596 0
e 158 595 596 0
e 159 913 914 0
e 160 913 914 0
e 161 596 597 0
e 162 596 597 0
e 163 914 915 0
e 164 914 915 0
e 165 597 598 0
e 166 597 598 0
e 167 915 916 0
e 168 915 916 0
e 169 598 599 0
e 170 598 599 0
e 171 916 917 0
e 172 916 917 0
e 173 599 600 0
e 174 599 600 0
e 175 917 918 0
e 176 917 918 0
e 177 600 601 0
e 178 600 601 0
e 179 918 919 0
e 180 918 919 0
e 181 601 602 0
e 182 601 602 0
e 183 919 920 0
e 184 919 920 0
e 185 602 603 0
e 186 602 603 0
e 187 920 921 0
e 188 920 921 0
e 189 603 604 0
e 190 603 604 0
e 191 921 922 0
e 192 921 922 0
e 193 604 605 0
e 194 604 605 0
e 195 922 923 0
e 196 922 923 0
e 197 605 606 0
e 198 605 606 0
e 199 923 924 0
e 200 923 924 0
e 201 606 607 0
e 202 606 607 0
e 203 924 925 0
e 204 924 925 0
e 205 607 608 0
e 206 607 608 0
e 207 925 926 0
e 208 925 926 0
e 209 926 927 0
e 210 926 927 0
e 211 608 609 0
e 212 608 609 0
e 213 609 610 0
e 214 609 610 0
e 215 927 928 0
e 216 927 928 0
e 217 928 929 0
e 218 928 929 0
e 219 610 611 0
e 220 610 611 0
e 221 611 612 0
e 222 611 612 0
e 223 929 930 0
e 224 929 930 0
e 225 930 931 0
e 226 930 931 0
e 227 612 613 0
e 228 612 613 0
e 229 613 614 0
e 230 613 614 0
e 231 931 932 0
e 232 931 932 0
e 233 932 933 0
e 234 932 933 0
e 235 614 615 0
e 236 614 615 0
e 237 701 646 0
e 238 701 646 0
e 239 701 720 0
e 240 701 720 0
e 241 646 615 0
e 242 646 615 0
e 243 768 720 0
e 244 768 720 0
e 245 768 787 0
e 246 768 787 0
e 247 843 787 0
e 248 843 787 0
e 249 843 878 0
e 250 843 878 0
e 251 933 934 0
e 252 933 934 0
e 253 934 878 0
e 254 934 878 0
e 255 433 486 0
e 256 433 486 0
e 257 433 434 0
e 258 433 434 0
e 259 486 571 0
e 260 486 571 0
e 261 434 435 0
e 262 434 435 0
e 263 571 657 0
e 264 571 657 0
e 265 657 731 0
e 266 657 731 0
e 267 731 798 0
e 268 731 798 0
e 269 798 889 0
e 270 798 889 0
e 271 889 980 0
e 272 889 980 0
e 273 980 1045 0
e 274 980 1045 0
e 275 1046 1045 0
e 276 1046 1045 0
e 277 1046 1047 0
e 278 1046 1047 0
e 279 435 436 0
e 280 435 436 0
e 281 1047 1048 0
e 282 1047 1048 0
e 283 436 437 0
e 284 436 437 0
e 285 1048 1049 0
e 286 1048 1049 0
e 287 437 438 0
e 288 437 438 0
e 289 1049 1050 0
e 290 1049 1050 0
e 291 438 439 0
e 292 438 439 0
e 293 1050 1051 0
e 294 1050 1051 0
e 295 439 440 0
e 296 439 440 0
e 297 439 386 0
e 298 439 386 0
e 299 1051 1052 0
e 300 1051 1052 0
e 301 1051 1104 0
e 302 1051 1104 0
e 303 440 441 0
e 304 440 441 0
e 305 1052 1053 0
e 306 1052 1053 0
e 307 441 442 0
e 308 441 442 0
e 309 1053 1054 0
e 310 1053 1054 0
e 311 442 443 0
e 312 442 443 0
e 313 1054 1055 0
e 314 1054 1055 0
e 315 443 444 0
e 316 443 444 0
e 317 1055 1056 0
e 318 1055 1056 0
e 319 444 445 0
e 320 444 445 0
e 321 1056 1057 0
e 322 1056 1057 0
e 323 445 446 0
e 324 445 446 0
e 325 1057 1058 0
e 326 1057 1058 0
e 327 446 447 0
e 328 446 447 0
e 329 1058 1059 0
e 330 1058 1059 0
e 331 447 448 0
e 332 447 448 0
e 333 447 394 0
e 334 447 394 0
e 335 1059 1060 0
e 336 1059 1060 0
e 337 1059 1112 0
e 338 1059 1112 0
e 339 448 449 0
e 340 448 449 0
e 341 1060 1061 0
e 342 1060 1061 0
e 343 449 450 0
e 344 449 450 0
e 345 1061 1062 0
e 346 1061 1062 0
e 347 450 451 0
e 348 450 451 0
e 349 1062 1063 0
e 350 1062 1063 0
e 351 451 452 0
e 352 451 452 0
e 353 1063 1064 0
e 354 1063 1064 0
e 355 452 453 0
e 356 452 453 0
e 357 1064 1065 0
e 358 1064 1065 0
e 359 453 454 0
e 360 453 454 0
e 361 1065 1066 0
e 362 1065 1066 0
e 363 454 455 0
e 364 454 455 0
e 365 1066 1067 0
e 366 1066 1067 0
e 367 455 456 0
e 368 455 456 0
e 369 455 402 0
e 370 455 402 0
e 371 1067 1068 0
e 372 1067 1068 0
e 373 1067 1120 0
e 374 1067 1120 0
e 375 456 457 0
e 376 456 457 0
e 377 1068 1069 0
e 378 1068 1069 0
e 379 457 458 0
e 380 457 458 0
e 381 1069 1070 0
e 382 1069 1070 0
e 383 458 459 0
e 384 458 459 0
e 385 1070 1071 0
e 386 1070 1071 0
e 387 459 460 0
e 388 459 460 0
e 389 1071 1072 0
e 390 1071 1072 0
e 391 460 461 0
e 392 460 461 0
e 393 1072 1073 0
e 394 1072 1073 0
e 395 461 462 0
e 396 461 462 0
e 397 1073 1074 0
e 398 1073 1074 0
e 399 462 463 0
e 400 462 463 0
e 401 1074 1075 0
e 402 1074 1075 0
e 403 463 464 0
e 404 463 464 0
e 405 463 410 0
e 406 463 410 0
e 407 1075 1076 0
e 408 1075 1076 0
e 409 1075 1128 0
e 410 1075 1128 0
e 411 464 465 0
e 412 464 465 0
e 413 1076 1077 0
e 414 1076 1077 0
e 415 465 466 0
e 416 465 466 0
e 417 1077 1078 0
e 418 1077 1078 0
e 419 466 467 0
e 420 466 467 0
e 421 1078 1079 0
e 422 1078 1079 0
e 423 467 468 0
e 424 467 468 0
e 425 1079 1080 0
e 426 1079 1080 0
e 427 468 469 0
e 428 468 469 0
e 429 1080 1081 0
e 430 1080 1081 0
e 431 532 469 0
e 432 532 469 0
e 433 532 618 0
e 434 532 618 0
e 435 618 704 0
e 436 618 704 0
e 437 704 771 0
e 438 704 771 0
e 439 771 846 0
e 440 771 846 0
e 441 846 937 0
e 442 846 937 0
e 443 937 1028 0
e 444 937 1028 0
e 445 1028 1081 0
e 446 1028 1081 0
e 447 325 378 0
e 448 325 378 0
e 449 325 326 0
e 450 325 326 0
e 451 378 431 0
e 452 378 431 0
e 453 326 327 0
e 454 326 327 0
e 455 431 484 0
e 456 431 484 0
e 457 484 569 0
e 458 484 569 0
e 459 569 655 0
e 460 569 655 0
e 461 655 729 0
e 462 655 729 0
e 463 729 796 0
e 464 729 796 0
e 465 796 887 0
e 466 796 887 0
e 467 887 978 0
e 468 887 978 0
e 469 978 1043 0
e 470 978 1043 0
e 471 1043 1096 0
e 472 1043 1096 0
e 473 1096 1149 0
e 474 1096 1149 0
e 475 1150 1149 0
e 476 1150 1149 0
e 477 1150 1151 0
e 478 1150 1151 0
e 479 327 328 0
e 480 327 328 0
e 481 1151 1152 0
e 482 1151 1152 0
e 483 328 329 0
e 484 328 329 0
e 485 1152 1153 0
e 486 1152 1153 0
e 487 329 330 0
e 488 329 330 0
e 489 1153 1154 0
e 490 1153 1154 0
e 491 330 331 0
e 492 330 331 0
e 493 1154 1155 0
e 494 1154 1155 0
e 495 331 332 0
e 496 331 332 0
e 497 1155 1156 0
e 498 1155 1156 0
e 499 332 333 0
e 500 332 333 0
e 501 1156 1157 0
e 502 1156 1157 0
e 503 386 333 0
e 504 386 333 0
e 505 1104 1157 0
e 506 1104 1157 0
e 507 1 54 0
e 508 1 2 0
e 509 54 107 0
e 510 2 3 0
e 511 107 160 0
e 512 160 213 0
e 513 213 266 0
e 514 266 319 0
e 515 319 372 0
e 516 372 425 0
e 517 425 478 0
e 518 478 563 0
e 519 563 649 0
e 520 649 723 0
e 521 723 790 0
e 522 790 881 0
e 523 881 972 0
e 524 972 1037 0
e 525 1037 1090 0
e 526 1090 1143 0
e 527 1143 1196 0
e 528 1196 1249 0
e 529 1249 1302 0
e 530 1302 1355 0
e 531 1355 1408 0
e 532 1408 1461 0
e 533 1462 1461 0
e 534 1462 1463 0
e 535 3 4 0
e 536 109 162 0
e 537 109 162 0
e 538 109 110 0
e 539 109 110 0
e 540 162 215 0
e 541 162 215 0
e 542 215 268 0
e 543 215 268 0
e 544 268 321 0
e 545 268 321 0
e 546 321 374 0
e 547 321 374 0
e 548 374 427 0
e 549 374 427 0
e 550 427 480 0
e 551 427 480 0
e 552 480 565 0
e 553 480 565 0
e 554 565 651 0
e 555 565 651 0
e 556 651 725 0
e 557 651 725 0
e 558 725 792 0
e 559 725 792 0
e 560 792 883 0
e 561 792 883 0
e 562 883 974 0
e 563 883 974 0
e 564 974 1039 0
e 565 974 1039 0
e 566 1039 1092 0
e 567 1039 1092 0
e 568 1092 1145 0
e 569 1092 1145 0
e 570 1145 1198 0
e 571 1145 1198 0
e 572 1198 1251 0
e 573 1198 1251 0
e 574 1251 1304 0
e 575 1251 1304 0
e 576 1304 1357 0
e 577 1304 1357 0
e 578 1357 1358 0
e 579 1357 1358 0
e 580 1463 1464 0
e 581 4 5 0
e 582 110 111 0
e 583 110 111 0
e 584 1358 1359 0
e 585 1358 1359 0
e 586 1464 1465 0
e 587 5 6 0
e 588 111 112 0
e 589 111 112 0
e 590 1359 1360 0
e 591 1359 1360 0
e 592 1465 1466 0
e 593 6 7 0
e 594 112 113 0
e 595 112 113 0
e 596 1360 1361 0
e 597 1360 1361 0
e 598 1466 1467 0
e 599 7 8 0
e 600 113 114 0
e 601 113 114 0
e 602 1361 1362 0
e 603 1361 1362 0
e 604 1467 1468 0
e 605 8 9 0
e 606 114 115 0
e 607 114 115 0
e 608 1362 1363 0
e 609 1362 1363 0
e 610 1468 1469 0
e 611 9 10 0
e 612 115 116 0
e 613 115 116 0
e 614 1363 1364 0
e 615 1363 1364 0
e 616 1469 1470 0
e 617 10 11 0
e 618 116 117 0
e 619 116 117 0
e 620 1364 1365 0
e 621 1364 1365 0
e 622 1470 1471 0
e 623 11 12 0
e 624 117 118 0
e 625 117 118 0
e 626 1365 1366 0
e 627 1365 1366 0
e 628 1471 1472 0
e 629 12 13 0
e 630 118 119 0
e 631 118 119 0
e 632 1366 1367 0
e 633 1366 1367 0
e 634 1472 1473 0
e 635 13 14 0
e 636 119 120 0
e 637 119 120 0
e 638 1367 1368 0
e 639 1367 1368 0
e 640 1473 1474 0
e 641 14 15 0
e 642 120 121 0
e 643 120 121 0
e 644 1368 1369 0
e 645 1368 1369 0
e 646 1474 1475 0
e 647 15 16 0
e 648 121 122 0
e 649 121 122 0
e 650 1369 1370 0
e 651 1369 1370 0
e 652 1475 1476 0
e 653 16 17 0
e 654 122 123 0
e 655 122 123 0
e 656 1370 1371 0
e 657 1370 1371 0
e 658 1476 1477 0
e 659 17 18 0
e 660 123 124 0
e 661 123 124 0
e 662 1371 1372 0
e 663 1371 1372 0
e 664 1477 1478 0
e 665 18 19 0
e 666 124 125 0
e 667 124 125 0
e 668 1372 1373 0
e 669 1372 1373 0
e 670 1478 1479 0
e 671 19 20 0
e 672 125 126 0
e 673 125 126 0
e 674 1373 1374 0
e 675 1373 1374 0
e 676 1479 1480 0
e 677 20 21 0
e 678 126 127 0
e 679 126 127 0
e 680 1374 1375 0
e 681 1374 1375 0
e 682 1480 1481 0
e 683 21 22 0
e 684 127 128 0
e 685 127 128 0
e 686 1375 1376 0
e 687 1375 1376 0
e 688 1481 1482 0
e 689 22 23 0
e 690 128 129 0
e 691 128 129 0
e 692 1376 1377 0
e 693 1376 1377 0
e 694 1482 1483 0
e 695 23 24 0
e 696 129 130 0
e 697 129 130 0
e 698 129 182 0
e 699 129 182 0
e 700 1377 1378 0
e 701 1377 1378 0
e 702 1377 1324 0
e 703 1377 1324 0
e 704 1483 1484 0
e 705 24 25 0
e 706 130 131 0
e 707 130 131 0
e 708 1378 1379 0
e 709 1378 1379 0
e 710 1484 1485 0
e 711 25 26 0
e 712 131 132 0
e 713 131 132 0
e 714 1379 1380 0
e 715 1379 1380 0
e 716 1485 1486 0
e 717 26 27 0
e 718 132 133 0
e 719 132 133 0
e 720 1380 1381 0
e 721 1380 1381 0
e 722 1486 1487 0
e 723 27 28 0
e 724 133 134 0
e 725 133 134 0
e 726 1381 1382 0
e 727 1381 1382 0
e 728 1487 1488 0
e 729 28 29 0
e 730 134 135 0
e 731 134 135 0
e 732 1382 1383 0
e 733 1382 1383 0
e 734 1488 1489 0
e 735 29 30 0
e 736 135 136 0
e 737 135 136 0
e 738 1383 1384 0
e 739 1383 1384 0
e 740 1489 1490 0
e 741 30 31 0
e 742 136 137 0
e 743 136 137 0
e 744 1384 1385 0
e 745 1384 1385 0
e 746 1490 1491 0
e 747 31 32 0
e 748 137 138 0
e 749 137 138 0
e 750 137 190 0
e 751 137 190 0
e 752 1385 1386 0
e 753 1385 1386 0
e 754 1385 1332 0
e 755 1385 1332 0
e 756 1491 1492 0
e 757 32 33 0
e 758 138 139 0
e 759 138 139 0
e 760 1386 1387 0
e 761 1386 1387 0
e 762 1492 1493 0
e 763 33 34 0
e 764 139 140 0
e 765 139 140 0
e 766 1387 1388 0
e 767 1387 1388 0
e 768 1493 1494 0
e 769 34 35 0
e 770 140 141 0
e 771 140 141 0
e 772 1388 1389 0
e 773 1388 1389 0
e 774 1494 1495 0
e 775 35 36 0
e 776 141 142 0
e 777 141 142 0
e 778 1389 1390 0
e 779 1389 1390 0
e 780 1495 1496 0
e 781 36 37 0
e 782 142 143 0
e 783 142 143 0
e 784 1390 1391 0
e 785 1390 1391 0
e 786 1496 1497 0
e 787 37 38 0
e 788 143 144 0
e 789 143 144 0
e 790 1391 1392 0
e 791 1391 1392 0
e 792 1497 1498 0
e 793 38 39 0
e 794 144 145 0
e 795 144 145 0
e 796 1392 1393 0
e 797 1392 1393 0
e 798 1498 1499 0
e 799 39 40 0
e 800 145 146 0
e 801 145 146 0
e 802 1393 1394 0
e 803 1393 1394 0
e 804 1499 1500 0
e 805 40 41 0
e 806 146 147 0
e 807 146 147 0
e 808 1394 1395 0
e 809 1394 1395 0
e 810 1500 1501 0
e 811 41 42 0
e 812 147 148 0
e 813 147 148 0
e 814 1395 1396 0
e 815 1395 1396 0
e 816 1501 1502 0
e 817 42 43 0
e 818 148 149 0
e 819 148 149 0
e 820 1396 1397 0
e 821 1396 1397 0
e 822 1502 1503 0
e 823 43 44 0
e 824 149 150 0
e 825 149 150 0
e 826 1397 1398 0
e 827 1397 1398 0
e 828 1503 1504 0
e 829 44 45 0
e 830 150 151 0
e 831 150 151 0
e 832 1398 1399 0
e 833 1398 1399 0
e 834 1504 1505 0
e 835 45 46 0
e 836 151 152 0
e 837 151 152 0
e 838 1399 1400 0
e 839 1399 1400 0
e 840 1505 1506 0
e 841 46 47 0
e 842 152 153 0
e 843 152 153 0
e 844 1400 1401 0
e 845 1400 1401 0
e 846 1506 1507 0
e 847 47 48 0
e 848 153 154 0
e 849 153 154 0
e 850 1401 1402 0
e 851 1401 1402 0
e 852 1507 1508 0
e 853 48 49 0
e 854 154 155 0
e 855 154 155 0
e 856 1402 1403 0
e 857 1402 1403 0
e 858 1508 1509 0
e 859 49 50 0
e 860 155 156 0
e 861 155 156 0
e 862 1403 1404 0
e 863 1403 1404 0
e 864 1509 1510 0
e 865 50 51 0
e 866 156 157 0
e 867 156 157 0
e 868 1404 1405 0
e 869 1404 1405 0
e 870 1510 1511 0
e 871 51 52 0
e 872 157 210 0
e 873 157 210 0
e 874 1405 1352 0
e 875 1405 1352 0
e 876 1511 1512 0
e 877 52 53 0
e 878 210 263 0
e 879 210 263 0
e 880 263 316 0
e 881 263 316 0
e 882 316 369 0
e 883 316 369 0
e 884 369 422 0
e 885 369 422 0
e 886 422 475 0
e 887 422 475 0
e 888 475 538 0
e 889 475 538 0
e 890 538 624 0
e 891 538 624 0
e 892 624 710 0
e 893 624 710 0
e 894 710 777 0
e 895 710 777 0
e 896 777 852 0
e 897 777 852 0
e 898 852 943 0
e 899 852 943 0
e 900 943 1034 0
e 901 943 1034 0
e 902 1034 1087 0
e 903 1034 1087 0
e 904 1087 1140 0
e 905 1087 1140 0
e 906 1140 1193 0
e 907 1140 1193 0
e 908 1193 1246 0
e 909 1193 1246 0
e 910 1246 1299 0
e 911 1246 1299 0
e 912 1299 1352 0
e 913 1299 1352 0
e 914 1512 1513 0
e 915 106 53 0
e 916 106 159 0
e 917 159 212 0
e 918 212 265 0
e 919 265 318 0
e 920 318 371 0
e 921 371 424 0
e 922 424 477 0
e 923 477 540 0
e 924 540 626 0
e 925 626 712 0
e 926 712 779 0
e 927 779 854 0
e 928 854 945 0
e 929 945 1036 0
e 930 1036 1089 0
e 931 1089 1142 0
e 932 1142 1195 0
e 933 1195 1248 0
e 934 1248 1301 0
e 935 1301 1354 0
e 936 1354 1407 0
e 937 1407 1460 0
e 938 1460 1513 0
e 939 182 235 0
e 940 182 235 0
e 941 235 288 0
e 942 235 288 0
e 943 288 341 0
e 944 288 341 0
e 945 341 394 0
e 946 341 394 0
e 947 1112 1165 0
e 948 1112 1165 0
e 949 1165 1218 0
e 950 1165 1218 0
e 951 1218 1271 0
e 952 1218 1271 0
e 953 1271 1324 0
e 954 1271 1324 0
e 955 190 243 0
e 956 190 243 0
e 957 243 296 0
e 958 243 296 0
e 959 296 349 0
e 960 296 349 0
e 961 349 402 0
e 962 349 402 0
e 963 1120 1173 0
e 964 1120 1173 0
e 965 1173 1226 0
e 966 1173 1226 0
e 967 1226 1279 0
e 968 1226 1279 0
e 969 1279 1332 0
e 970 1279 1332 0
e 971 357 410 0
e 972 357 410 0
e 973 357 358 0
e 974 357 358 0
e 975 1128 1181 0
e 976 1128 1181 0
e 977 1181 1182 0
e 978 1181 1182 0
e 979 358 359 0
e 980 358 359 0
e 981 1182 1183 0
e 982 1182 1183 0
e 983 359 360 0
e 984 359 360 0
e 985 1183 1184 0
e 986 1183 1184 0
e 987 360 361 0
e 988 360 361 0
e 989 1184 1185 0
e 990 1184 1185 0
e 991 361 362 0
e 992 361 362 0
e 993 1185 1186 0
e 994 1185 1186 0
e 995 362 363 0
e 996 362 363 0
e 997 1186 1187 0
e 998 1186 1187 0
e 999 363 364 0
e 1000 363 364 0
e 1001 1187 1188 0
e 1002 1187 1188 0
e 1003 364 365 0
e 1004 364 365 0
e 1005 1188 1189 0
e 1006 1188 1189 0
e 1007 365 418 0
e 1008 365 418 0
e 1009 1189 1136 0
e 1010 1189 1136 0
e 1011 418 471 0
e 1012 418 471 0
e 1013 471 534 0
e 1014 471 534 0
e 1015 534 620 0
e 1016 534 620 0
e 1017 620 706 0
e 1018 620 706 0
e 1019 706 773 0
e 1020 706 773 0
e 1021 773 848 0
e 1022 773 848 0
e 1023 848 939 0
e 1024 848 939 0
e 1025 939 1030 0
e 1026 939 1030 0
e 1027 1030 1083 0
e 1028 1030 1083 0
e 1029 1083 1136 0
e 1030 1083 1136 0
t 1 1 664 663 737 2 11 -1024
t 2 1 663 717 737 3 1 4
t 3 1 737 717 736 -1024 5 2
t 4 1 663 662 717 -1024 2 -1024
t 5 1 737 736 784 -1024 6 3
t 6 1 737 784 804 8 7 5
t 7 1 737 804 805 -1024 12 6
t 8 1 804 784 803 -1024 -1024 6
t 9 1 666 665 738 10 -1024 -1024
t 10 1 665 737 738 13 9 11
t 11 1 665 664 737 1 10 -1024
t 12 1 806 737 805 7 -1024 13
t 13 1 738 737 806 12 14 10
t 14 1 738 806 807 -1024 -1024 13
t 15 2 697 696 765 16 23 -1024
t 16 2 696 764 765 19 15 17
t 17 2 696 695 764 -1024 16 -1024
t 18 2 838 764 837 -1024 -1024 19
t 19 2 765 764 838 18 20 16
t 20 2 765 838 839 -1024 25 19
t 21 2 718 765 766 27 -1024 22
t 22 2 698 765 718 21 24 23
t 23 2 698 697 765 15 22 -1024
t 24 2 699 698 718 22 -1024 -1024
t 25 2 840 765 839 20 -1024 26
t 26 2 785 765 840 25 28 27
t 27 2 766 765 785 26 -1024 21
t 28 2 785 840 841 -1024 -1024 26
t 29 3 628 574 627 -1024 32 30
t 30 3 575 574 628 29 35 -1024
t 31 3 661 627 660 -1024 38 32
t 32 3 628 627 661 31 33 29
t 33 3 662 628 661 32 44 34
t 34 3 629 628 662 33 63 35
t 35 3 629 575 628 30 34 36
t 36 3 576 575 629 35 61 -1024
t 37 3 716 660 715 -1024 40 38
t 38 3 661 660 716 37 43 31
t 39 3 735 715 734 -1024 46 40
t 40 3 716 715 735 39 41 37
t 41 3 736 716 735 40 52 42
t 42 3 717 716 736 41 -1024 43
t 43 3 717 661 716 38 42 44
t 44 3 662 661 717 43 -1024 33
t 45 3 783 734 782 -1024 48 46
t 46 3 735 734 783 45 51 39
t 47 3 802 782 801 -1024 54 48
t 48 3 783 782 802 47 49 45
t 49 3 803 783 802 48 60 50
t 50 3 784 783 803 49 -1024 51
t 51 3 784 735 783 46 50 52
t 52 3 736 735 784 51 -1024 41
t 53 3 858 801 857 -1024 56 54
t 54 3 802 801 858 53 59 47
t 55 3 893 857 892 -1024 -1024 56
t 56 3 858 857 893 55 57 53
t 57 3 894 858 893 56 -1024 58
t 58 3 859 858 894 57 71 59
t 59 3 859 802 858 54 58 60
t 60 3 803 802 859 59 69 49
t 61 3 630 576 629 36 64 62
t 62 3 577 576 630 61 67 -1024
t 63 3 663 629 662 34 -1024 64
t 64 3 630 629 663 63 65 61
t 65 3 664 630 663 64 -1024 66
t 66 3 631 630 664 65 79 67
t 67 3 631 577 630 62 66 68
t 68 3 578 577 631 67 77 -1024
t 69 3 860 803 859 60 72 70
t 70 3 804 803 860 69 75 -1024
t 71 3 895 859 894 58 -1024 72
t 72 3 860 859 895 71 73 69
t 73 3 896 860 895 72 -1024 74
t 74 3 861 860 896 73 87 75
t 75 3 861 804 860 70 74 76
t 76 3 805 804 861 75 85 -1024
t 77 3 632 578 631 68 80 78
t 78 3 579 578 632 77 83 -1024
t 79 3 665 631 664 66 -1024 80
t 80 3 632 631 665 79 81 77
t 81 3 666 632 665 80 -1024 82
t 82 3 633 632 666 81 95 83
t 83 3 633 579 632 78 82 84
t 84 3 580 579 633 83 93 -1024
t 85 3 862 805 861 76 88 86
t 86 3 806 805 862 85 91 -1024
t 87 3 897 861 896 74 -1024 88
t 88 3 862 861 897 87 89 85
t 89 3 898 862 897 88 -1024 90
t 90 3 863 862 898 89 109 91
t 91 3 863 806 862 86 90 92
t 92 3 807 806 863 91 107 -1024
t 93 3 634 580 633 84 96 94
t 94 3 581 580 634 93 99 -1024
t 95 3 667 633 666 82 103 96
t 96 3 634 633 667 95 97 93
t 97 3 668 634 667 96 101 98
t 98 3 635 634 668 97 117 99
t 99 3 635 581 634 94 98 100
t 100 3 582 581 635 99 115 -1024
t 101 3 668 667 739 102 125 97
t 102 3 667 738 739 105 101 103
t 103 3 667 666 738 -1024 102 95
t 104 3 808 738 807 -1024 108 105
t 105 3 739 738 808 104 106 102
t 106 3 739 808 809 114 126 105
t 107 3 864 807 863 92 110 108
t 108 3 808 807 864 107 113 104
t 109 3 899 863 898 90 -1024 110
t 110 3 864 863 899 109 111 107
t 111 3 900 864 899 110 -1024 112
t 112 3 865 864 900 111 131 113
t 113 3 865 808 864 108 112 114
t 114 3 809 808 865 113 129 106
t 115 3 636 582 635 100 118 116
t 116 3 583 582 636 115 121 -1024
t 117 3 669 635 668 98 125 118
t 118 3 636 635 669 117 119 115
t 119 3 670 636 669 118 123 120
t 120 3 637 636 670 119 139 121
t 121 3 637 583 636 116 120 122
t 122 3 584 583 637 121 137 -1024
t 123 3 670 669 740 124 140 119
t 124 3 669 739 740 127 123 125
t 125 3 669 668 739 101 124 117
t 126 3 810 739 809 106 130 127
t 127 3 740 739 810 126 128 124
t 128 3 740 810 811 136 142 127
t 129 3 866 809 865 114 132 130
t 130 3 810 809 866 129 135 126
t 131 3 901 865 900 112 -1024 132
t 132 3 866 865 901 131 133 129
t 133 3 902 866 901 132 -1024 134
t 134 3 867 866 902 133 146 135
t 135 3 867 810 866 130 134 136
t 136 3 811 810 867 135 144 128
t 137 3 585 584 637 122 138 -1024
t 138 3 585 637 671 139 147 137
t 139 3 671 637 670 120 141 138
t 140 3 741 670 740 123 143 141
t 141 3 671 670 741 140 149 139
t 142 3 812 740 811 128 144 143
t 143 3 741 740 812 142 151 140
t 144 3 812 811 867 136 145 142
t 145 3 812 867 903 146 153 144
t 146 3 903 867 902 134 -1024 145
t 147 3 672 585 671 138 150 148
t 148 3 586 585 672 147 155 -1024
t 149 3 742 671 741 141 152 150
t 150 3 672 671 742 149 157 147
t 151 3 813 741 812 143 154 152
t 152 3 742 741 813 151 159 149
t 153 3 904 812 903 145 -1024 154
t 154 3 813 812 904 153 161 151
t 155 3 673 586 672 148 158 156
t 156 3 587 586 673 155 163 -1024
t 157 3 743 672 742 150 160 158
t 158 3 673 672 743 157 165 155
t 159 3 814 742 813 152 162 160
t 160 3 743 742 814 159 167 157
t 161 3 905 813 904 154 -1024 162
t 162 3 814 813 905 161 169 159
t 163 3 674 587 673 156 166 164
t 164 3 588 587 674 163 171 -1024
t 165 3 744 673 743 158 168 166
t 166 3 674 673 744 165 173 163
t 167 3 815 743 814 160 170 168
t 168 3 744 743 815 167 175 165
t 169 3 906 814 905 162 -1024 170
t 170 3 815 814 906 169 177 167
t 171 3 675 588 674 164 174 172
t 172 3 589 588 675 171 179 -1024
t 173 3 745 674 744 166 176 174
t 174 3 675 674 745 173 181 171
t 175 3 816 744 815 168 178 176
t 176 3 745 744 816 175 183 173
t 177 3 907 815 906 170 -1024 178
t 178 3 816 815 907 177 185 175
t 179 3 676 589 675 172 182 180
t 180 3 590 589 676 179 187 -1024
t 181 3 746 675 745 174 184 182
t 182 3 676 675 746 181 189 179
t 183 3 817 745 816 176 186 184
t 184 3 746 745 817 183 191 181
t 185 3 908 816 907 178 -1024 186
t 186 3 817 816 908 185 193 183
t 187 3 677 590 676 180 190 188
t 188 3 591 590 677 187 195 -1024
t 189 3 747 676 746 182 192 190
t 190 3 677 676 747 189 197 187
t 191 3 818 746 817 184 194 192
t 192 3 747 746 818 191 199 189
t 193 3 909 817 908 186 -1024 194
t 194 3 818 817 909 193 201 191
t 195 3 678 591 677 188 198 196
t 196 3 592 591 678 195 203 -1024
t 197 3 748 677 747 190 200 198
t 198 3 678 677 748 197 205 195
t 199 3 819 747 818 192 202 200
t 200 3 748 747 819 199 207 197
t 201 3 910 818 909 194 -1024 202
t 202 3 819 818 910 201 209 199
t 203 3 679 592 678 196 206 204
t 204 3 593 592 679 203 211 -1024
t 205 3 749 678 748 198 208 206
t 206 3 679 678 749 205 213 203
t 207 3 820 748 819 200 210 208
t 208 3 749 748 820 207 215 205
t 209 3 911 819 910 202 -1024 210
t 210 3 820 819 911 209 217 207
t 211 3 680 593 679 204 214 212
t 212 3 594 593 680 211 219 -1024
t 213 3 750 679 749 206 216 214
t 214 3 680 679 750 213 221 211
t 215 3 821 749 820 208 218 216
t 216 3 750 749 821 215 223 213
t 217 3 912 820 911 210 -1024 218
t 218 3 821 820 912 217 225 215
t 219 3 681 594 680 212 222 220
t 220 3 595 594 681 219 227 -1024
t 221 3 751 680 750 214 224 222
t 222 3 681 680 751 221 229 219
t 223 3 822 750 821 216 226 224
t 224 3 751 750 822 223 231 221
t 225 3 913 821 912 218 -1024 226
t 226 3 822 821 913 225 233 223
t 227 3 682 595 681 220 230 228
t 228 3 596 595 682 227 235 -1024
t 229 3 752 681 751 222 232 230
t 230 3 682 681 752 229 237 227
t 231 3 823 751 822 224 234 232
t 232 3 752 751 823 231 239 229
t 233 3 914 822 913 226 -1024 234
t 234 3 823 822 914 233 241 231
t 235 3 683 596 682 228 238 236
t 236 3 597 596 683 235 243 -1024
t 237 3 753 682 752 230 240 238
t 238 3 683 682 753 237 245 235
t 239 3 824 752 823 232 242 240
t 240 3 753 752 824 239 247 237
t 241 3 915 823 914 234 -1024 242
t 242 3 824 823 915 241 249 239
t 243 3 684 597 683 236 246 244
t 244 3 598 597 684 243 251 -1024
t 245 3 754 683 753 238 248 246
t 246 3 684 683 754 245 253 243
t 247 3 825 753 824 240 250 248
t 248 3 754 753 825 247 255 245
t 249 3 916 824 915 242 -1024 250
t 250 3 825 824 916 249 257 247
t 251 3 685 598 684 244 254 252
t 252 3 599 598 685 251 259 -1024
t 253 3 755 684 754 246 256 254
t 254 3 685 684 755 253 261 251
t 255 3 826 754 825 248 258 256
t 256 3 755 754 826 255 263 253
t 257 3 917 825 916 250 -1024 258
t 258 3 826 825 917 257 265 255
t 259 3 686 599 685 252 262 260
t 260 3 600 599 686 259 267 -1024
t 261 3 756 685 755 254 264 262
t 262 3 686 685 756 261 269 259
t 263 3 827 755 826 256 266 264
t 264 3 756 755 827 263 271 261
t 265 3 918 826 917 258 -1024 266
t 266 3 827 826 918 265 273 263
t 267 3 687 600 686 260 270 268
t 268 3 601 600 687 267 275 -1024
t 269 3 757 686 756 262 272 270
t 270 3 687 686 757 269 277 267
t 271 3 828 756 827 264 274 272
t 272 3 757 756 828 271 279 269
t 273 3 919 827 918 266 -1024 274
t 274 3 828 827 919 273 281 271
t 275 3 688 601 687 268 278 276
t 276 3 602 601 688 275 283 -1024
t 277 3 758 687 757 270 280 278
t 278 3 688 687 758 277 285 275
t 279 3 829 757 828 272 282 280
t 280 3 758 757 829 279 287 277
t 281 3 920 828 919 274 -1024 282
t 282 3 829 828 920 281 289 279
t 283 3 689 602 688 276 286 284
t 284 3 603 602 689 283 291 -1024
t 285 3 759 688 758 278 288 286
t 286 3 689 688 759 285 293 283
t 287 3 830 758 829 280 290 288
t 288 3 759 758 830 287 295 285
t 289 3 921 829 920 282 -1024 290
t 290 3 830 829 921 289 297 287
t 291 3 690 603 689 284 294 292
t 292 3 604 603 690 291 299 -1024
t 293 3 760 689 759 286 296 294
t 294 3 690 689 760 293 301 291
t 295 3 831 759 830 288 298 296
t 296 3 760 759 831 295 303 293
t 297 3 922 830 921 290 -1024 298
t 298 3 831 830 922 297 305 295
t 299 3 691 604 690 292 302 300
t 300 3 605 604 691 299 307 -1024
t 301 3 761 690 760 294 304 302
t 302 3 691 690 761 301 309 299
t 303 3 832 760 831 296 306 304
t 304 3 761 760 832 303 311 301
t 305 3 923 831 922 298 -1024 306
t 306 3 832 831 923 305 314 303
t 307 3 692 605 691 300 310 308
t 308 3 606 605 692 307 317 -1024
t 309 3 762 691 761 302 312 310
t 310 3 692 691 762 309 319 307
t 311 3 833 761 832 304 315 312
t 312 3 762 761 833 311 321 309
t 313 3 868 923 924 -1024 326 314
t 314 3 868 832 923 306 313 315
t 315 3 833 832 868 314 324 311
t 316 3 638 692 693 320 334 317
t 317 3 638 606 692 308 316 318
t 318 3 607 606 638 317 332 -1024
t 319 3 763 692 762 310 322 320
t 320 3 693 692 763 319 342 316
t 321 3 834 762 833 312 325 322
t 322 3 763 762 834 321 323 319
t 323 3 763 834 835 331 343 322
t 324 3 869 833 868 315 327 325
t 325 3 834 833 869 324 330 321
t 326 3 925 868 924 313 -1024 327
t 327 3 869 868 925 326 328 324
t 328 3 926 869 925 327 -1024 329
t 329 3 870 869 926 328 348 330
t 330 3 870 834 869 325 329 331
t 331 3 835 834 870 330 346 323
t 332 3 639 607 638 318 335 333
t 333 3 608 607 639 332 338 -1024
t 334 3 694 638 693 316 342 335
t 335 3 639 638 694 334 336 332
t 336 3 695 639 694 335 340 337
t 337 3 640 639 695 336 356 338
t 338 3 640 608 639 333 337 339
t 339 3 609 608 640 338 354 -1024
t 340 3 695 694 764 341 -1024 336
t 341 3 694 763 764 344 340 342
t 342 3 694 693 763 320 341 334
t 343 3 836 763 835 323 347 344
t 344 3 764 763 836 343 345 341
t 345 3 764 836 837 353 -1024 344
t 346 3 871 835 870 331 349 347
t 347 3 836 835 871 346 352 343
t 348 3 927 870 926 329 -1024 349
t 349 3 871 870 927 348 350 346
t 350 3 928 871 927 349 -1024 351
t 351 3 872 871 928 350 364 352
t 352 3 872 836 871 347 351 353
t 353 3 837 836 872 352 362 345
t 354 3 641 609 640 339 357 355
t 355 3 610 609 641 354 360 -1024
t 356 3 696 640 695 337 -1024 357
t 357 3 641 640 696 356 358 354
t 358 3 697 641 696 357 -1024 359
t 359 3 642 641 697 358 372 360
t 360 3 642 610 641 355 359 361
t 361 3 611 610 642 360 370 -1024
t 362 3 873 837 872 353 365 363
t 363 3 838 837 873 362 368 -1024
t 364 3 929 872 928 351 -1024 365
t 365 3 873 872 929 364 366 362
t 366 3 930 873 929 365 -1024 367
t 367 3 874 873 930 366 380 368
t 368 3 874 838 873 363 367 369
t 369 3 839 838 874 368 378 -1024
t 370 3 643 611 642 361 373 371
t 371 3 612 611 643 370 376 -1024
t 372 3 698 642 697 359 -1024 373
t 373 3 643 642 698 372 374 370
t 374 3 699 643 698 373 -1024 375
t 375 3 644 643 699 374 388 376
t 376 3 644 612 643 371 375 377
t 377 3 613 612 644 376 386 -1024
t 378 3 875 839 874 369 381 379
t 379 3 840 839 875 378 384 -1024
t 380 3 931 874 930 367 -1024 381
t 381 3 875 874 931 380 382 378
t 382 3 932 875 931 381 -1024 383
t 383 3 876 875 932 382 412 384
t 384 3 876 840 875 379 383 385
t 385 3 841 840 876 384 410 -1024
t 386 3 645 613 644 377 389 387
t 387 3 614 613 645 386 392 -1024
t 388 3 700 644 699 375 395 389
t 389 3 645 644 700 388 390 386
t 390 3 701 645 700 389 401 391
t 391 3 646 645 701 390 -1024 392
t 392 3 646 614 645 387 391 393
t 393 3 615 614 646 392 -1024 -1024
t 394 3 719 699 718 -1024 397 395
t 395 3 700 699 719 394 400 388
t 396 3 767 718 766 -1024 403 397
t 397 3 719 718 767 396 398 394
t 398 3 768 719 767 397 409 399
t 399 3 720 719 768 398 -1024 400
t 400 3 720 700 719 395 399 401
t 401 3 701 700 720 400 -1024 390
t 402 3 786 766 785 -1024 405 403
t 403 3 767 766 786 402 408 396
t 404 3 842 785 841 -1024 411 405
t 405 3 786 785 842 404 406 402
t 406 3 843 786 842 405 417 407
t 407 3 787 786 843 406 -1024 408
t 408 3 787 767 786 403 407 409
t 409 3 768 767 787 408 -1024 398
t 410 3 877 841 876 385 413 411
t 411 3 842 841 877 410 416 404
t 412 3 933 876 932 383 -1024 413
t 413 3 877 876 933 412 414 410
t 414 3 934 877 933 413 -1024 415
t 415 3 878 877 934 414 -1024 416
t 416 3 878 842 877 411 415 417
t 417 3 843 842 878 416 -1024 406
t 418 4 487 433 486 -1024 421 419
t 419 4 434 433 487 418 438 -1024
t 420 4 572 486 571 -1024 423 421
t 421 4 487 486 572 420 440 418
t 422 4 658 571 657 -1024 426 423
t 423 4 572 571 658 422 444 420
t 424 4 713 731 732 429 451 425
t 425 4 713 657 731 -1024 424 426
t 426 4 658 657 713 425 449 422
t 427 4 780 798 799 432 459 428
t 428 4 780 731 798 -1024 427 429
t 429 4 732 731 780 428 457 424
t 430 4 855 889 890 435 467 431
t 431 4 855 798 889 -1024 430 432
t 432 4 799 798 855 431 465 427
t 433 4 946 980 981 437 475 434
t 434 4 946 889 980 -1024 433 435
t 435 4 890 889 946 434 473 430
t 436 4 1046 980 1045 -1024 -1024 437
t 437 4 981 980 1046 436 483 433
t 438 4 488 434 487 419 442 439
t 439 4 435 434 488 438 484 -1024
t 440 4 573 487 572 421 445 441
t 441 4 541 487 573 440 443 442
t 442 4 488 487 541 441 487 438
t 443 4 541 573 574 448 489 441
t 444 4 659 572 658 423 450 445
t 445 4 573 572 659 444 447 440
t 446 4 627 659 660 456 -1024 447
t 447 4 627 573 659 445 446 448
t 448 4 574 573 627 447 -1024 443
t 449 4 714 658 713 426 452 450
t 450 4 659 658 714 449 455 444
t 451 4 733 713 732 424 458 452
t 452 4 714 713 733 451 453 449
t 453 4 734 714 733 452 464 454
t 454 4 715 714 734 453 -1024 455
t 455 4 715 659 714 450 454 456
t 456 4 660 659 715 455 -1024 446
t 457 4 781 732 780 429 460 458
t 458 4 733 732 781 457 463 451
t 459 4 800 780 799 427 466 460
t 460 4 781 780 800 459 461 457
t 461 4 801 781 800 460 472 462
t 462 4 782 781 801 461 -1024 463
t 463 4 782 733 781 458 462 464
t 464 4 734 733 782 463 -1024 453
t 465 4 856 799 855 432 468 466
t 466 4 800 799 856 465 471 459
t 467 4 891 855 890 430 474 468
t 468 4 856 855 891 467 469 465
t 469 4 892 856 891 468 480 470
t 470 4 857 856 892 469 -1024 471
t 471 4 857 800 856 466 470 472
t 472 4 801 800 857 471 -1024 461
t 473 4 947 890 946 435 476 474
t 474 4 891 890 947 473 479 467
t 475 4 982 946 981 433 483 476
t 476 4 947 946 982 475 477 473
t 477 4 983 947 982 476 481 478
t 478 4 948 947 983 477 497 479
t 479 4 948 891 947 474 478 480
t 480 4 892 891 948 479 495 469
t 481 4 983 982 1047 482 505 477
t 482 4 982 1046 1047 -1024 481 483
t 483 4 982 981 1046 437 482 475
t 484 4 489 435 488 439 488 485
t 485 4 436 435 489 484 486 -1024
t 486 4 436 489 490 494 506 485
t 487 4 542 488 541 442 490 488
t 488 4 489 488 542 487 493 484
t 489 4 575 541 574 443 -1024 490
t 490 4 542 541 575 489 491 487
t 491 4 576 542 575 490 -1024 492
t 492 4 543 542 576 491 511 493
t 493 4 543 489 542 488 492 494
t 494 4 490 489 543 493 509 486
t 495 4 949 892 948 480 498 496
t 496 4 893 892 949 495 501 -1024
t 497 4 984 948 983 478 505 498
t 498 4 949 948 984 497 499 495
t 499 4 985 949 984 498 503 500
t 500 4 950 949 985 499 519 501
t 501 4 950 893 949 496 500 502
t 502 4 894 893 950 501 517 -1024
t 503 4 985 984 1048 504 527 499
t 504 4 984 1047 1048 -1024 503 505
t 505 4 984 983 1047 481 504 497
t 506 4 491 436 490 486 510 507
t 507 4 437 436 491 506 508 -1024
t 508 4 437 491 492 516 528 507
t 509 4 544 490 543 494 512 510
t 510 4 491 490 544 509 515 506
t 511 4 577 543 576 492 -1024 512
t 512 4 544 543 577 511 513 509
t 513 4 578 544 577 512 -1024 514
t 514 4 545 544 578 513 533 515
t 515 4 545 491 544 510 514 516
t 516 4 492 491 545 515 531 508
t 517 4 951 894 950 502 520 518
t 518 4 895 894 951 517 523 -1024
t 519 4 986 950 985 500 527 520
t 520 4 951 950 986 519 521 517
t 521 4 987 951 986 520 525 522
t 522 4 952 951 987 521 541 523
t 523 4 952 895 951 518 522 524
t 524 4 896 895 952 523 539 -1024
t 525 4 987 986 1049 526 549 521
t 526 4 986 1048 1049 -1024 525 527
t 527 4 986 985 1048 503 526 519
t 528 4 493 437 492 508 532 529
t 529 4 438 437 493 528 530 -1024
t 530 4 438 493 494 538 550 529
t 531 4 546 492 545 516 534 532
t 532 4 493 492 546 531 537 528
t 533 4 579 545 578 514 -1024 534
t 534 4 546 545 579 533 535 531
t 535 4 580 546 579 534 -1024 536
t 536 4 547 546 580 535 555 537
t 537 4 547 493 546 532 536 538
t 538 4 494 493 547 537 553 530
t 539 4 953 896 952 524 542 540
t 540 4 897 896 953 539 545 -1024
t 541 4 988 952 987 522 549 542
t 542 4 953 952 988 541 543 539
t 543 4 989 953 988 542 547 544
t 544 4 954 953 989 543 563 545
t 545 4 954 897 953 540 544 546
t 546 4 898 897 954 545 561 -1024
t 547 4 989 988 1050 548 571 543
t 548 4 988 1049 1050 -1024 547 549
t 549 4 988 987 1049 525 548 541
t 550 4 495 438 494 530 554 551
t 551 4 439 438 495 550 552 -1024
t 552 4 439 495 496 560 572 551
t 553 4 548 494 547 538 556 554
t 554 4 495 494 548 553 559 550
t 555 4 581 547 580 536 -1024 556
t 556 4 548 547 581 555 557 553
t 557 4 582 548 581 556 -1024 558
t 558 4 549 548 582 557 577 559
t 559 4 549 495 548 554 558 560
t 560 4 496 495 549 559 575 552
t 561 4 955 898 954 546 564 562
t 562 4 899 898 955 561 567 -1024
t 563 4 990 954 989 544 571 564
t 564 4 955 954 990 563 565 561
t 565 4 991 955 990 564 569 566
t 566 4 956 955 991 565 585 567
t 567 4 956 899 955 562 566 568
t 568 4 900 899 956 567 583 -1024
t 569 4 991 990 1051 570 593 565
t 570 4 990 1050 1051 -1024 569 571
t 571 4 990 989 1050 547 570 563
t 572 4 497 439 496 552 576 573
t 573 4 440 439 497 572 574 -1024
t 574 4 440 497 498 582 594 573
t 575 4 550 496 549 560 578 576
t 576 4 497 496 550 575 581 572
t 577 4 583 549 582 558 -1024 578
t 578 4 550 549 583 577 579 575
t 579 4 584 550 583 578 -1024 580
t 580 4 551 550 584 579 598 581
t 581 4 551 497 550 576 580 582
t 582 4 498 497 551 581 596 574
t 583 4 957 900 956 568 586 584
t 584 4 901 900 957 583 589 -1024
t 585 4 992 956 991 566 593 586
t 586 4 957 956 992 585 587 583
t 587 4 993 957 992 586 591 588
t 588 4 958 957 993 587 601 589
t 589 4 958 901 957 584 588 590
t 590 4 902 901 958 589 599 -1024
t 591 4 993 992 1052 592 602 587
t 592 4 992 1051 1052 -1024 591 593
t 593 4 992 991 1051 569 592 585
t 594 4 499 440 498 574 596 595
t 595 4 441 440 499 594 604 -1024
t 596 4 499 498 551 582 597 594
t 597 4 499 551 585 598 606 596
t 598 4 585 551 584 580 -1024 597
t 599 4 903 902 958 590 600 -1024
t 600 4 903 958 994 601 608 599
t 601 4 994 958 993 588 603 600
t 602 4 1053 993 1052 591 -1024 603
t 603 4 994 993 1053 602 610 601
t 604 4 500 441 499 595 607 605
t 605 4 442 441 500 604 612 -1024
t 606 4 586 499 585 597 -1024 607
t 607 4 500 499 586 606 614 604
t 608 4 995 903 994 600 611 609
t 609 4 904 903 995 608 616 -1024
t 610 4 1054 994 1053 603 -1024 611
t 611 4 995 994 1054 610 618 608
t 612 4 501 442 500 605 615 613
t 613 4 443 442 501 612 620 -1024
t 614 4 587 500 586 607 -1024 615
t 615 4 501 500 587 614 622 612
t 616 4 996 904 995 609 619 617
t 617 4 905 904 996 616 624 -1024
t 618 4 1055 995 1054 611 -1024 619
t 619 4 996 995 1055 618 626 616
t 620 4 502 443 501 613 623 621
t 621 4 444 443 502 620 628 -1024
t 622 4 588 501 587 615 -1024 623
t 623 4 502 501 588 622 630 620
t 624 4 997 905 996 617 627 625
t 625 4 906 905 997 624 632 -1024
t 626 4 1056 996 1055 619 -1024 627
t 627 4 997 996 1056 626 634 624
t 628 4 503 444 502 621 631 629
t 629 4 445 444 503 628 636 -1024
t 630 4 589 502 588 623 -1024 631
t 631 4 503 502 589 630 638 628
t 632 4 998 906 997 625 635 633
t 633 4 907 906 998 632 640 -1024
t 634 4 1057 997 1056 627 -1024 635
t 635 4 998 997 1057 634 642 632
t 636 4 504 445 503 629 639 637
t 637 4 446 445 504 636 644 -1024
t 638 4 590 503 589 631 -1024 639
t 639 4 504 503 590 638 646 636
t 640 4 999 907 998 633 643 641
t 641 4 908 907 999 640 648 -1024
t 642 4 1058 998 1057 635 -1024 643
t 643 4 999 998 1058 642 650 640
t 644 4 505 446 504 637 647 645
t 645 4 447 446 505 644 652 -1024
t 646 4 591 504 590 639 -1024 647
t 647 4 505 504 591 646 654 644
t 648 4 1000 908 999 641 651 649
t 649 4 909 908 1000 648 656 -1024
t 650 4 1059 999 1058 643 -1024 651
t 651 4 1000 999 1059 650 658 648
t 652 4 506 447 505 645 655 653
t 653 4 448 447 506 652 660 -1024
t 654 4 592 505 591 647 -1024 655
t 655 4 506 505 592 654 662 652
t 656 4 1001 909 1000 649 659 657
t 657 4 910 909 1001 656 664 -1024
t 658 4 1060 1000 1059 651 -1024 659
t 659 4 1001 1000 1060 658 666 656
t 660 4 507 448 506 653 663 661
t 661 4 449 448 507 660 668 -1024
t 662 4 593 506 592 655 -1024 663
t 663 4 507 506 593 662 670 660
t 664 4 1002 910 1001 657 667 665
t 665 4 911 910 1002 664 672 -1024
t 666 4 1061 1001 1060 659 -1024 667
t 667 4 1002 1001 1061 666 674 664
t 668 4 508 449 507 661 671 669
t 669 4 450 449 508 668 676 -1024
t 670 4 594 507 593 663 -1024 671
t 671 4 508 507 594 670 678 668
t 672 4 1003 911 1002 665 675 673
t 673 4 912 911 1003 672 680 -1024
t 674 4 1062 1002 1061 667 -1024 675
t 675 4 1003 1002 1062 674 682 672
t 676 4 509 450 508 669 679 677
t 677 4 451 450 509 676 684 -1024
t 678 4 595 508 594 671 -1024 679
t 679 4 509 508 595 678 686 676
t 680 4 1004 912 1003 673 683 681
t 681 4 913 912 1004 680 688 -1024
t 682 4 1063 1003 1062 675 -1024 683
t 683 4 1004 1003 1063 682 690 680
t 684 4 510 451 509 677 687 685
t 685 4 452 451 510 684 692 -1024
t 686 4 596 509 595 679 -1024 687
t 687 4 510 509 596 686 694 684
t 688 4 1005 913 1004 681 691 689
t 689 4 914 913 1005 688 696 -1024
t 690 4 1064 1004 1063 683 -1024 691
t 691 4 1005 1004 1064 690 698 688
t 692 4 511 452 510 685 695 693
t 693 4 453 452 511 692 700 -1024
t 694 4 597 510 596 687 -1024 695
t 695 4 511 510 597 694 702 692
t 696 4 1006 914 1005 689 699 697
t 697 4 915 914 1006 696 704 -1024
t 698 4 1065 1005 1064 691 -1024 699
t 699 4 1006 1005 1065 698 706 696
t 700 4 512 453 511 693 703 701
t 701 4 454 453 512 700 708 -1024
t 702 4 598 511 597 695 -1024 703
t 703 4 512 511 598 702 710 700
t 704 4 1007 915 1006 697 707 705
t 705 4 916 915 1007 704 712 -1024
t 706 4 1066 1006 1065 699 -1024 707
t 707 4 1007 1006 1066 706 714 704
t 708 4 513 454 512 701 711 709
t 709 4 455 454 513 708 716 -1024
t 710 4 599 512 598 703 -1024 711
t 711 4 513 512 599 710 718 708
t 712 4 1008 916 1007 705 715 713
t 713 4 917 916 1008 712 720 -1024
t 714 4 1067 1007 1066 707 -1024 715
t 715 4 1008 1007 1067 714 722 712
t 716 4 514 455 513 709 719 717
t 717 4 456 455 514 716 724 -1024
t 718 4 600 513 599 711 -1024 719
t 719 4 514 513 600 718 726 716
t 720 4 1009 917 1008 713 723 721
t 721 4 918 917 1009 720 728 -1024
t 722 4 1068 1008 1067 715 -1024 723
t 723 4 1009 1008 1068 722 730 720
t 724 4 515 456 514 717 727 725
t 725 4 457 456 515 724 732 -1024
t 726 4 601 514 600 719 -1024 727
t 727 4 515 514 601 726 734 724
t 728 4 1010 918 1009 721 731 729
t 729 4 919 918 1010 728 736 -1024
t 730 4 1069 1009 1068 723 -1024 731
t 731 4 1010 1009 1069 730 738 728
t 732 4 516 457 515 725 735 733
t 733 4 458 457 516 732 740 -1024
t 734 4 602 515 601 727 -1024 735
t 735 4 516 515 602 734 742 732
t 736 4 1011 919 1010 729 739 737
t 737 4 920 919 1011 736 744 -1024
t 738 4 1070 1010 1069 731 -1024 739
t 739 4 1011 1010 1070 738 746 736
t 740 4 517 458 516 733 743 741
t 741 4 459 458 517 740 748 -1024
t 742 4 603 516 602 735 -1024 743
t 743 4 517 516 603 742 750 740
t 744 4 1012 920 1011 737 747 745
t 745 4 921 920 1012 744 752 -1024
t 746 4 1071 1011 1070 739 -1024 747
t 747 4 1012 1011 1071 746 754 744
t 748 4 518 459 517 741 751 749
t 749 4 460 459 518 748 756 -1024
t 750 4 604 517 603 743 -1024 751
t 751 4 518 517 604 750 758 748
t 752 4 1013 921 1012 745 755 753
t 753 4 922 921 1013 752 760 -1024
t 754 4 1072 1012 1071 747 -1024 755
t 755 4 1013 1012 1072 754 762 752
t 756 4 519 460 518 749 759 757
t 757 4 461 460 519 756 764 -1024
t 758 4 605 518 604 751 -1024 759
t 759 4 519 518 605 758 766 756
t 760 4 1014 922 1013 753 763 761
t 761 4 923 922 1014 760 769 -1024
t 762 4 1073 1013 1072 755 -1024 763
t 763 4 1014 1013 1073 762 771 760
t 764 4 520 461 519 757 767 765
t 765 4 462 461 520 764 773 -1024
t 766 4 606 519 605 759 -1024 767
t 767 4 520 519 606 766 776 764
t 768 4 959 1014 1015 772 780 769
t 769 4 959 923 1014 761 768 770
t 770 4 924 923 959 769 778 -1024
t 771 4 1074 1014 1073 763 -1024 772
t 772 4 1015 1014 1074 771 788 768
t 773 4 521 462 520 765 777 774
t 774 4 463 462 521 773 789 -1024
t 775 4 552 606 607 -1024 794 776
t 776 4 552 520 606 767 775 777
t 777 4 521 520 552 776 792 773
t 778 4 960 924 959 770 781 779
t 779 4 925 924 960 778 784 -1024
t 780 4 1016 959 1015 768 788 781
t 781 4 960 959 1016 780 782 778
t 782 4 1017 960 1016 781 786 783
t 783 4 961 960 1017 782 802 784
t 784 4 961 925 960 779 783 785
t 785 4 926 925 961 784 800 -1024
t 786 4 1017 1016 1075 787 810 782
t 787 4 1016 1074 1075 -1024 786 788
t 788 4 1016 1015 1074 772 787 780
t 789 4 522 463 521 774 793 790
t 790 4 464 463 522 789 791 -1024
t 791 4 464 522 523 799 811 790
t 792 4 553 521 552 777 795 793
t 793 4 522 521 553 792 798 789
t 794 4 608 552 607 775 -1024 795
t 795 4 553 552 608 794 796 792
t 796 4 609 553 608 795 -1024 797
t 797 4 554 553 609 796 816 798
t 798 4 554 522 553 793 797 799
t 799 4 523 522 554 798 814 791
t 800 4 962 926 961 785 803 801
t 801 4 927 926 962 800 806 -1024
t 802 4 1018 961 1017 783 810 803
t 803 4 962 961 1018 802 804 800
t 804 4 1019 962 1018 803 808 805
t 805 4 963 962 1019 804 824 806
t 806 4 963 927 962 801 805 807
t 807 4 928 927 963 806 822 -1024
t 808 4 1019 1018 1076 809 832 804
t 809 4 1018 1075 1076 -1024 808 810
t 810 4 1018 1017 1075 786 809 802
t 811 4 524 464 523 791 815 812
t 812 4 465 464 524 811 813 -1024
t 813 4 465 524 525 821 833 812
t 814 4 555 523 554 799 817 815
t 815 4 524 523 555 814 820 811
t 816 4 610 554 609 797 -1024 817
t 817 4 555 554 610 816 818 814
t 818 4 611 555 610 817 -1024 819
t 819 4 556 555 611 818 838 820
t 820 4 556 524 555 815 819 821
t 821 4 525 524 556 820 836 813
t 822 4 964 928 963 807 825 823
t 823 4 929 928 964 822 828 -1024
t 824 4 1020 963 1019 805 832 825
t 825 4 964 963 1020 824 826 822
t 826 4 1021 964 1020 825 830 827
t 827 4 965 964 1021 826 846 828
t 828 4 965 929 964 823 827 829
t 829 4 930 929 965 828 844 -1024
t 830 4 1021 1020 1077 831 854 826
t 831 4 1020 1076 1077 -1024 830 832
t 832 4 1020 1019 1076 808 831 824
t 833 4 526 465 525 813 837 834
t 834 4 466 465 526 833 835 -1024
t 835 4 466 526 527 843 855 834
t 836 4 557 525 556 821 839 837
t 837 4 526 525 557 836 842 833
t 838 4 612 556 611 819 -1024 839
t 839 4 557 556 612 838 840 836
t 840 4 613 557 612 839 -1024 841
t 841 4 558 557 613 840 860 842
t 842 4 558 526 557 837 841 843
t 843 4 527 526 558 842 858 835
t 844 4 966 930 965 829 847 845
t 845 4 931 930 966 844 850 -1024
t 846 4 1022 965 1021 827 854 847
t 847 4 966 965 1022 846 848 844
t 848 4 1023 966 1022 847 852 849
t 849 4 967 966 1023 848 868 850
t 850 4 967 931 966 845 849 851
t 851 4 932 931 967 850 866 -1024
t 852 4 1023 1022 1078 853 876 848
t 853 4 1022 1077 1078 -1024 852 854
t 854 4 1022 1021 1077 830 853 846
t 855 4 528 466 527 835 859 856
t 856 4 467 466 528 855 857 -1024
t 857 4 467 528 529 865 877 856
t 858 4 559 527 558 843 861 859
t 859 4 528 527 559 858 864 855
t 860 4 614 558 613 841 -1024 861
t 861 4 559 558 614 860 862 858
t 862 4 615 559 614 861 -1024 863
t 863 4 560 559 615 862 882 864
t 864 4 560 528 559 859 863 865
t 865 4 529 528 560 864 880 857
t 866 4 968 932 967 851 869 867
t 867 4 933 932 968 866 872 -1024
t 868 4 1024 967 1023 849 876 869
t 869 4 968 967 1024 868 870 866
t 870 4 1025 968 1024 869 874 871
t 871 4 969 968 1025 870 922 872
t 872 4 969 933 968 867 871 873
t 873 4 934 933 969 872 920 -1024
t 874 4 1025 1024 1079 875 930 870
t 875 4 1024 1078 1079 -1024 874 876
t 876 4 1024 1023 1078 852 875 868
t 877 4 530 467 529 857 881 878
t 878 4 468 467 530 877 879 -1024
t 879 4 468 530 531 887 931 878
t 880 4 561 529 560 865 883 881
t 881 4 530 529 561 880 886 877
t 882 4 616 560 615 863 889 883
t 883 4 561 560 616 882 884 880
t 884 4 617 561 616 883 895 885
t 885 4 562 561 617 884 935 886
t 886 4 562 530 561 881 885 887
t 887 4 531 530 562 886 933 879
t 888 4 647 615 646 -1024 891 889
t 889 4 616 615 647 888 894 882
t 890 4 702 646 701 -1024 897 891
t 891 4 647 646 702 890 892 888
t 892 4 703 647 702 891 903 893
t 893 4 648 647 703 892 938 894
t 894 4 648 616 647 889 893 895
t 895 4 617 616 648 894 936 884
t 896 4 721 701 720 -1024 899 897
t 897 4 702 701 721 896 902 890
t 898 4 769 720 768 -1024 905 899
t 899 4 721 720 769 898 900 896
t 900 4 770 721 769 899 911 901
t 901 4 722 721 770 900 941 902
t 902 4 722 702 721 897 901 903
t 903 4 703 702 722 902 939 892
t 904 4 788 768 787 -1024 907 905
t 905 4 769 768 788 904 910 898
t 906 4 844 787 843 -1024 913 907
t 907 4 788 787 844 906 908 904
t 908 4 845 788 844 907 919 909
t 909 4 789 788 845 908 944 910
t 910 4 789 769 788 905 909 911
t 911 4 770 769 789 910 942 900
t 912 4 879 843 878 -1024 915 913
t 913 4 844 843 879 912 918 906
t 914 4 935 878 934 -1024 921 915
t 915 4 879 878 935 914 916 912
t 916 4 936 879 935 915 927 917
t 917 4 880 879 936 916 947 918
t 918 4 880 844 879 913 917 919
t 919 4 845 844 880 918 945 908
t 920 4 970 934 969 873 923 921
t 921 4 935 934 970 920 926 914
t 922 4 1026 969 1025 871 930 923
t 923 4 970 969 1026 922 924 920
t 924 4 1027 970 1026 923 928 925
t 925 4 971 970 1027 924 950 926
t 926 4 971 935 970 921 925 927
t 927 4 936 935 971 926 948 916
t 928 4 1027 1026 1080 929 951 924
t 929 4 1026 1079 1080 -1024 928 930
t 930 4 1026 1025 1079 874 929 922
t 931 4 532 468 531 879 933 932
t 932 4 469 468 532 931 -1024 -1024
t 933 4 532 531 562 887 934 931
t 934 4 532 562 618 935 -1024 933
t 935 4 618 562 617 885 936 934
t 936 4 618 617 648 895 937 935
t 937 4 618 648 704 938 -1024 936
t 938 4 704 648 703 893 939 937
t 939 4 704 703 722 903 940 938
t 940 4 704 722 771 941 -1024 939
t 941 4 771 722 770 901 942 940
t 942 4 771 770 789 911 943 941
t 943 4 771 789 846 944 -1024 942
t 944 4 846 789 845 909 945 943
t 945 4 846 845 880 919 946 944
t 946 4 846 880 937 947 -1024 945
t 947 4 937 880 936 917 948 946
t 948 4 937 936 971 927 949 947
t 949 4 937 971 1028 950 -1024 948
t 950 4 1028 971 1027 925 952 949
t 951 4 1081 1027 1080 928 -1024 952
t 952 4 1028 1027 1081 951 -1024 950
t 953 5 379 325 378 -1024 956 954
t 954 5 326 325 379 953 977 -1024
t 955 5 432 378 431 -1024 958 956
t 956 5 379 378 432 955 979 953
t 957 5 485 431 484 -1024 960 958
t 958 5 432 431 485 957 981 955
t 959 5 570 484 569 -1024 962 960
t 960 5 485 484 570 959 983 957
t 961 5 656 569 655 -1024 964 962
t 962 5 570 569 656 961 985 959
t 963 5 730 655 729 -1024 966 964
t 964 5 656 655 730 963 987 961
t 965 5 797 729 796 -1024 968 966
t 966 5 730 729 797 965 989 963
t 967 5 888 796 887 -1024 970 968
t 968 5 797 796 888 967 991 965
t 969 5 979 887 978 -1024 972 970
t 970 5 888 887 979 969 993 967
t 971 5 1044 978 1043 -1024 974 972
t 972 5 979 978 1044 971 995 969
t 973 5 1097 1043 1096 -1024 976 974
t 974 5 1044 1043 1097 973 997 971
t 975 5 1150 1096 1149 -1024 -1024 976
t 976 5 1097 1096 1150 975 999 973
t 977 5 380 326 379 954 980 978
t 978 5 327 326 380 977 1001 -1024
t 979 5 433 379 432 956 982 980
t 980 5 380 379 433 979 1003 977
t 981 5 486 432 485 958 984 982
t 982 5 433 432 486 981 -1024 979
t 983 5 571 485 570 960 986 984
t 984 5 486 485 571 983 -1024 981
t 985 5 657 570 656 962 988 986
t 986 5 571 570 657 985 -1024 983
t 987 5 731 656 730 964 990 988
t 988 5 657 656 731 987 -1024 985
t 989 5 798 730 797 966 992 990
t 990 5 731 730 798 989 -1024 987
t 991 5 889 797 888 968 994 992
t 992 5 798 797 889 991 -1024 989
t 993 5 980 888 979 970 996 994
t 994 5 889 888 980 993 -1024 991
t 995 5 1045 979 1044 972 998 996
t 996 5 980 979 1045 995 -1024 993
t 997 5 1098 1044 1097 974 1000 998
t 998 5 1045 1044 1098 997 1005 995
t 999 5 1151 1097 1150 976 -1024 1000
t 1000 5 1098 1097 1151 999 1007 997
t 1001 5 381 327 380 978 1004 1002
t 1002 5 328 327 381 1001 1009 -1024
t 1003 5 434 380 433 980 -1024 1004
t 1004 5 381 380 434 1003 1011 1001
t 1005 5 1099 1045 1098 998 1008 1006
t 1006 5 1046 1045 1099 1005 1013 -1024
t 1007 5 1152 1098 1151 1000 -1024 1008
t 1008 5 1099 1098 1152 1007 1015 1005
t 1009 5 382 328 381 1002 1012 1010
t 1010 5 329 328 382 1009 1017 -1024
t 1011 5 435 381 434 1004 -1024 1012
t 1012 5 382 381 435 1011 1019 1009
t 1013 5 1100 1046 1099 1006 1016 1014
t 1014 5 1047 1046 1100 1013 1021 -1024
t 1015 5 1153 1099 1152 1008 -1024 1016
t 1016 5 1100 1099 1153 1015 1023 1013
t 1017 5 383 329 382 1010 1020 1018
t 1018 5 330 329 383 1017 1025 -1024
t 1019 5 436 382 435 1012 -1024 1020
t 1020 5 383 382 436 1019 1027 1017
t 1021 5 1101 1047 1100 1014 1024 1022
t 1022 5 1048 1047 1101 1021 1029 -1024
t 1023 5 1154 1100 1153 1016 -1024 1024
t 1024 5 1101 1100 1154 1023 1031 1021
t 1025 5 384 330 383 1018 1028 1026
t 1026 5 331 330 384 1025 1033 -1024
t 1027 5 437 383 436 1020 -1024 1028
t 1028 5 384 383 437 1027 1035 1025
t 1029 5 1102 1048 1101 1022 1032 1030
t 1030 5 1049 1048 1102 1029 1037 -1024
t 1031 5 1155 1101 1154 1024 -1024 1032
t 1032 5 1102 1101 1155 1031 1039 1029
t 1033 5 385 331 384 1026 1036 1034
t 1034 5 332 331 385 1033 1041 -1024
t 1035 5 438 384 437 1028 -1024 1036
t 1036 5 385 384 438 1035 1043 1033
t 1037 5 1103 1049 1102 1030 1040 1038
t 1038 5 1050 1049 1103 1037 1045 -1024
t 1039 5 1156 1102 1155 1032 -1024 1040
t 1040 5 1103 1102 1156 1039 1047 1037
t 1041 5 386 332 385 1034 1044 1042
t 1042 5 333 332 386 1041 -1024 -1024
t 1043 5 439 385 438 1036 -1024 1044
t 1044 5 386 385 439 1043 -1024 1041
t 1045 5 1104 1050 1103 1038 1048 1046
t 1046 5 1051 1050 1104 1045 -1024 -1024
t 1047 5 1157 1103 1156 1040 -1024 1048
t 1048 5 1104 1103 1157 1047 -1024 1045
t 1049 6 55 1 54 -1024 1052 1050
t 1050 6 2 1 55 1049 1097 -1024
t 1051 6 108 54 107 -1024 1054 1052
t 1052 6 55 54 108 1051 1099 1049
t 1053 6 161 107 160 -1024 1056 1054
t 1054 6 108 107 161 1053 1101 1051
t 1055 6 214 160 213 -1024 1058 1056
t 1056 6 161 160 214 1055 1103 1053
t 1057 6 267 213 266 -1024 1060 1058
t 1058 6 214 213 267 1057 1105 1055
t 1059 6 320 266 319 -1024 1062 1060
t 1060 6 267 266 320 1059 1107 1057
t 1061 6 373 319 372 -1024 1064 1062
t 1062 6 320 319 373 1061 1109 1059
t 1063 6 426 372 425 -1024 1066 1064
t 1064 6 373 372 426 1063 1111 1061
t 1065 6 479 425 478 -1024 1068 1066
t 1066 6 426 425 479 1065 1113 1063
t 1067 6 564 478 563 -1024 1070 1068
t 1068 6 479 478 564 1067 1115 1065
t 1069 6 650 563 649 -1024 1072 1070
t 1070 6 564 563 650 1069 1117 1067
t 1071 6 724 649 723 -1024 1074 1072
t 1072 6 650 649 724 1071 1119 1069
t 1073 6 791 723 790 -1024 1076 1074
t 1074 6 724 723 791 1073 1121 1071
t 1075 6 882 790 881 -1024 1078 1076
t 1076 6 791 790 882 1075 1123 1073
t 1077 6 973 881 972 -1024 1080 1078
t 1078 6 882 881 973 1077 1125 1075
t 1079 6 1038 972 1037 -1024 1082 1080
t 1080 6 973 972 1038 1079 1127 1077
t 1081 6 1091 1037 1090 -1024 1084 1082
t 1082 6 1038 1037 1091 1081 1129 1079
t 1083 6 1144 1090 1143 -1024 1086 1084
t 1084 6 1091 1090 1144 1083 1131 1081
t 1085 6 1197 1143 1196 -1024 1088 1086
t 1086 6 1144 1143 1197 1085 1133 1083
t 1087 6 1250 1196 1249 -1024 1090 1088
t 1088 6 1197 1196 1250 1087 1135 1085
t 1089 6 1303 1249 1302 -1024 1092 1090
t 1090 6 1250 1249 1303 1089 1137 1087
t 1091 6 1356 1302 1355 -1024 1094 1092
t 1092 6 1303 1302 1356 1091 1139 1089
t 1093 6 1409 1355 1408 -1024 1096 1094
t 1094 6 1356 1355 1409 1093 1141 1091
t 1095 6 1462 1408 1461 -1024 -1024 1096
t 1096 6 1409 1408 1462 1095 1143 1093
t 1097 6 56 2 55 1050 1100 1098
t 1098 6 3 2 56 1097 1145 -1024
t 1099 6 109 55 108 1052 1102 1100
t 1100 6 56 55 109 1099 1147 1097
t 1101 6 162 108 161 1054 1104 1102
t 1102 6 109 108 162 1101 -1024 1099
t 1103 6 215 161 214 1056 1106 1104
t 1104 6 162 161 215 1103 -1024 1101
t 1105 6 268 214 267 1058 1108 1106
t 1106 6 215 214 268 1105 -1024 1103
t 1107 6 321 267 320 1060 1110 1108
t 1108 6 268 267 321 1107 -1024 1105
t 1109 6 374 320 373 1062 1112 1110
t 1110 6 321 320 374 1109 -1024 1107
t 1111 6 427 373 426 1064 1114 1112
t 1112 6 374 373 427 1111 -1024 1109
t 1113 6 480 426 479 1066 1116 1114
t 1114 6 427 426 480 1113 -1024 1111
t 1115 6 565 479 564 1068 1118 1116
t 1116 6 480 479 565 1115 -1024 1113
t 1117 6 651 564 650 1070 1120 1118
t 1118 6 565 564 651 1117 -1024 1115
t 1119 6 725 650 724 1072 1122 1120
t 1120 6 651 650 725 1119 -1024 1117
t 1121 6 792 724 791 1074 1124 1122
t 1122 6 725 724 792 1121 -1024 1119
t 1123 6 883 791 882 1076 1126 1124
t 1124 6 792 791 883 1123 -1024 1121
t 1125 6 974 882 973 1078 1128 1126
t 1126 6 883 882 974 1125 -1024 1123
t 1127 6 1039 973 1038 1080 1130 1128
t 1128 6 974 973 1039 1127 -1024 1125
t 1129 6 1092 1038 1091 1082 1132 1130
t 1130 6 1039 1038 1092 1129 -1024 1127
t 1131 6 1145 1091 1144 1084 1134 1132
t 1132 6 1092 1091 1145 1131 -1024 1129
t 1133 6 1198 1144 1197 1086 1136 1134
t 1134 6 1145 1144 1198 1133 -1024 1131
t 1135 6 1251 1197 1250 1088 1138 1136
t 1136 6 1198 1197 1251 1135 -1024 1133
t 1137 6 1304 1250 1303 1090 1140 1138
t 1138 6 1251 1250 1304 1137 -1024 1135
t 1139 6 1357 1303 1356 1092 1142 1140
t 1140 6 1304 1303 1357 1139 -1024 1137
t 1141 6 1410 1356 1409 1094 1144 1142
t 1142 6 1357 1356 1410 1141 1149 1139
t 1143 6 1463 1409 1462 1096 -1024 1144
t 1144 6 1410 1409 1463 1143 1151 1141
t 1145 6 57 3 56 1098 1148 1146
t 1146 6 4 3 57 1145 1153 -1024
t 1147 6 110 56 109 1100 -1024 1148
t 1148 6 57 56 110 1147 1155 1145
t 1149 6 1411 1357 1410 1142 1152 1150
t 1150 6 1358 1357 1411 1149 1157 -1024
t 1151 6 1464 1410 1463 1144 -1024 1152
t 1152 6 1411 1410 1464 1151 1159 1149
t 1153 6 58 4 57 1146 1156 1154
t 1154 6 5 4 58 1153 1161 -1024
t 1155 6 111 57 110 1148 -1024 1156
t 1156 6 58 57 111 1155 1163 1153
t 1157 6 1412 1358 1411 1150 1160 1158
t 1158 6 1359 1358 1412 1157 1165 -1024
t 1159 6 1465 1411 1464 1152 -1024 1160
t 1160 6 1412 1411 1465 1159 1167 1157
t 1161 6 59 5 58 1154 1164 1162
t 1162 6 6 5 59 1161 1169 -1024
t 1163 6 112 58 111 1156 -1024 1164
t 1164 6 59 58 112 1163 1171 1161
t 1165 6 1413 1359 1412 1158 1168 1166
t 1166 6 1360 1359 1413 1165 1173 -1024
t 1167 6 1466 1412 1465 1160 -1024 1168
t 1168 6 1413 1412 1466 1167 1175 1165
t 1169 6 60 6 59 1162 1172 1170
t 1170 6 7 6 60 1169 1177 -1024
t 1171 6 113 59 112 1164 -1024 1172
t 1172 6 60 59 113 1171 1179 1169
t 1173 6 1414 1360 1413 1166 1176 1174
t 1174 6 1361 1360 1414 1173 1181 -1024
t 1175 6 1467 1413 1466 1168 -1024 1176
t 1176 6 1414 1413 1467 1175 1183 1173
t 1177 6 61 7 60 1170 1180 1178
t 1178 6 8 7 61 1177 1185 -1024
t 1179 6 114 60 113 1172 -1024 1180
t 1180 6 61 60 114 1179 1187 1177
t 1181 6 1415 1361 1414 1174 1184 1182
t 1182 6 1362 1361 1415 1181 1189 -1024
t 1183 6 1468 1414 1467 1176 -1024 1184
t 1184 6 1415 1414 1468 1183 1191 1181
t 1185 6 62 8 61 1178 1188 1186
t 1186 6 9 8 62 1185 1193 -1024
t 1187 6 115 61 114 1180 -1024 1188
t 1188 6 62 61 115 1187 1195 1185
t 1189 6 1416 1362 1415 1182 1192 1190
t 1190 6 1363 1362 1416 1189 1197 -1024
t 1191 6 1469 1415 1468 1184 -1024 1192
t 1192 6 1416 1415 1469 1191 1199 1189
t 1193 6 63 9 62 1186 1196 1194
t 1194 6 10 9 63 1193 1201 -1024
t 1195 6 116 62 115 1188 -1024 1196
t 1196 6 63 62 116 1195 1203 1193
t 1197 6 1417 1363 1416 1190 1200 1198
t 1198 6 1364 1363 1417 1197 1205 -1024
t 1199 6 1470 1416 1469 1192 -1024 1200
t 1200 6 1417 1416 1470 1199 1207 1197
t 1201 6 64 10 63 1194 1204 1202
t 1202 6 11 10 64 1201 1209 -1024
t 1203 6 117 63 116 1196 -1024 1204
t 1204 6 64 63 117 1203 1211 1201
t 1205 6 1418 1364 1417 1198 1208 1206
t 1206 6 1365 1364 1418 1205 1213 -1024
t 1207 6 1471 1417 1470 1200 -1024 1208
t 1208 6 1418 1417 1471 1207 1215 1205
t 1209 6 65 11 64 1202 1212 1210
t 1210 6 12 11 65 1209 1217 -1024
t 1211 6 118 64 117 1204 -1024 1212
t 1212 6 65 64 118 1211 1219 1209
t 1213 6 1419 1365 1418 1206 1216 1214
t 1214 6 1366 1365 1419 1213 1221 -1024
t 1215 6 1472 1418 1471 1208 -1024 1216
t 1216 6 1419 1418 1472 1215 1223 1213
t 1217 6 66 12 65 1210 1220 1218
t 1218 6 13 12 66 1217 1225 -1024
t 1219 6 119 65 118 1212 -1024 1220
t 1220 6 66 65 119 1219 1227 1217
t 1221 6 1420 1366 1419 1214 1224 1222
t 1222 6 1367 1366 1420 1221 1229 -1024
t 1223 6 1473 1419 1472 1216 -1024 1224
t 1224 6 1420 1419 1473 1223 1231 1221
t 1225 6 67 13 66 1218 1228 1226
t 1226 6 14 13 67 1225 1233 -1024
t 1227 6 120 66 119 1220 -1024 1228
t 1228 6 67 66 120 1227 1235 1225
t 1229 6 1421 1367 1420 1222 1232 1230
t 1230 6 1368 1367 1421 1229 1237 -1024
t 1231 6 1474 1420 1473 1224 -1024 1232
t 1232 6 1421 1420 1474 1231 1239 1229
t 1233 6 68 14 67 1226 1236 1234
t 1234 6 15 14 68 1233 1241 -1024
t 1235 6 121 67 120 1228 -1024 1236
t 1236 6 68 67 121 1235 1243 1233
t 1237 6 1422 1368 1421 1230 1240 1238
t 1238 6 1369 1368 1422 1237 1245 -1024
t 1239 6 1475 1421 1474 1232 -1024 1240
t 1240 6 1422 1421 1475 1239 1247 1237
t 1241 6 69 15 68 1234 1244 1242
t 1242 6 16 15 69 1241 1249 -1024
t 1243 6 122 68 121 1236 -1024 1244
t 1244 6 69 68 122 1243 1251 1241
t 1245 6 1423 1369 1422 1238 1248 1246
t 1246 6 1370 1369 1423 1245 1253 -1024
t 1247 6 1476 1422 1475 1240 -1024 1248
t 1248 6 1423 1422 1476 1247 1255 1245
t 1249 6 70 16 69 1242 1252 1250
t 1250 6 17 16 70 1249 1257 -1024
t 1251 6 123 69 122 1244 -1024 1252
t 1252 6 70 69 123 1251 1259 1249
t 1253 6 1424 1370 1423 1246 1256 1254
t 1254 6 1371 1370 1424 1253 1261 -1024
t 1255 6 1477 1423 1476 1248 -1024 1256
t 1256 6 1424 1423 1477 1255 1263 1253
t 1257 6 71 17 70 1250 1260 1258
t 1258 6 18 17 71 1257 1265 -1024
t 1259 6 124 70 123 1252 -1024 1260
t 1260 6 71 70 124 1259 1267 1257
t 1261 6 1425 1371 1424 1254 1264 1262
t 1262 6 1372 1371 1425 1261 1269 -1024
t 1263 6 1478 1424 1477 1256 -1024 1264
t 1264 6 1425 1424 1478 1263 1271 1261
t 1265 6 72 18 71 1258 1268 1266
t 1266 6 19 18 72 1265 1273 -1024
t 1267 6 125 71 124 1260 -1024 1268
t 1268 6 72 71 125 1267 1275 1265
t 1269 6 1426 1372 1425 1262 1272 1270
t 1270 6 1373 1372 1426 1269 1277 -1024
t 1271 6 1479 1425 1478 1264 -1024 1272
t 1272 6 1426 1425 1479 1271 1279 1269
t 1273 6 73 19 72 1266 1276 1274
t 1274 6 20 19 73 1273 1281 -1024
t 1275 6 126 72 125 1268 -1024 1276
t 1276 6 73 72 126 1275 1283 1273
t 1277 6 1427 1373 1426 1270 1280 1278
t 1278 6 1374 1373 1427 1277 1285 -1024
t 1279 6 1480 1426 1479 1272 -1024 1280
t 1280 6 1427 1426 1480 1279 1287 1277
t 1281 6 74 20 73 1274 1284 1282
t 1282 6 21 20 74 1281 1289 -1024
t 1283 6 127 73 126 1276 -1024 1284
t 1284 6 74 73 127 1283 1291 1281
t 1285 6 1428 1374 1427 1278 1288 1286
t 1286 6 1375 1374 1428 1285 1293 -1024
t 1287 6 1481 1427 1480 1280 -1024 1288
t 1288 6 1428 1427 1481 1287 1295 1285
t 1289 6 75 21 74 1282 1292 1290
t 1290 6 22 21 75 1289 1297 -1024
t 1291 6 128 74 127 1284 -1024 1292
t 1292 6 75 74 128 1291 1299 1289
t 1293 6 1429 1375 1428 1286 1296 1294
t 1294 6 1376 1375 1429 1293 1301 -1024
t 1295 6 1482 1428 1481 1288 -1024 1296
t 1296 6 1429 1428 1482 1295 1303 1293
t 1297 6 76 22 75 1290 1300 1298
t 1298 6 23 22 76 1297 1305 -1024
t 1299 6 129 75 128 1292 -1024 1300
t 1300 6 76 75 129 1299 1307 1297
t 1301 6 1430 1376 1429 1294 1304 1302
t 1302 6 1377 1376 1430 1301 1309 -1024
t 1303 6 1483 1429 1482 1296 -1024 1304
t 1304 6 1430 1429 1483 1303 1311 1301
t 1305 6 77 23 76 1298 1308 1306
t 1306 6 24 23 77 1305 1313 -1024
t 1307 6 130 76 129 1300 -1024 1308
t 1308 6 77 76 130 1307 1315 1305
t 1309 6 1431 1377 1430 1302 1312 1310
t 1310 6 1378 1377 1431 1309 1317 -1024
t 1311 6 1484 1430 1483 1304 -1024 1312
t 1312 6 1431 1430 1484 1311 1319 1309
t 1313 6 78 24 77 1306 1316 1314
t 1314 6 25 24 78 1313 1321 -1024
t 1315 6 131 77 130 1308 -1024 1316
t 1316 6 78 77 131 1315 1323 1313
t 1317 6 1432 1378 1431 1310 1320 1318
t 1318 6 1379 1378 1432 1317 1325 -1024
t 1319 6 1485 1431 1484 1312 -1024 1320
t 1320 6 1432 1431 1485 1319 1327 1317
t 1321 6 79 25 78 1314 1324 1322
t 1322 6 26 25 79 1321 1329 -1024
t 1323 6 132 78 131 1316 -1024 1324
t 1324 6 79 78 132 1323 1331 1321
t 1325 6 1433 1379 1432 1318 1328 1326
t 1326 6 1380 1379 1433 1325 1333 -1024
t 1327 6 1486 1432 1485 1320 -1024 1328
t 1328 6 1433 1432 1486 1327 1335 1325
t 1329 6 80 26 79 1322 1332 1330
t 1330 6 27 26 80 1329 1337 -1024
t 1331 6 133 79 132 1324 -1024 1332
t 1332 6 80 79 133 1331 1339 1329
t 1333 6 1434 1380 1433 1326 1336 1334
t 1334 6 1381 1380 1434 1333 1341 -1024
t 1335 6 1487 1433 1486 1328 -1024 1336
t 1336 6 1434 1433 1487 1335 1343 1333
t 1337 6 81 27 80 1330 1340 1338
t 1338 6 28 27 81 1337 1345 -1024
t 1339 6 134 80 133 1332 -1024 1340
t 1340 6 81 80 134 1339 1347 1337
t 1341 6 1435 1381 1434 1334 1344 1342
t 1342 6 1382 1381 1435 1341 1349 -1024
t 1343 6 1488 1434 1487 1336 -1024 1344
t 1344 6 1435 1434 1488 1343 1351 1341
t 1345 6 82 28 81 1338 1348 1346
t 1346 6 29 28 82 1345 1353 -1024
t 1347 6 135 81 134 1340 -1024 1348
t 1348 6 82 81 135 1347 1355 1345
t 1349 6 1436 1382 1435 1342 1352 1350
t 1350 6 1383 1382 1436 1349 1357 -1024
t 1351 6 1489 1435 1488 1344 -1024 1352
t 1352 6 1436 1435 1489 1351 1359 1349
t 1353 6 83 29 82 1346 1356 1354
t 1354 6 30 29 83 1353 1361 -1024
t 1355 6 136 82 135 1348 -1024 1356
t 1356 6 83 82 136 1355 1363 1353
t 1357 6 1437 1383 1436 1350 1360 1358
t 1358 6 1384 1383 1437 1357 1365 -1024
t 1359 6 1490 1436 1489 1352 -1024 1360
t 1360 6 1437 1436 1490 1359 1367 1357
t 1361 6 84 30 83 1354 1364 1362
t 1362 6 31 30 84 1361 1369 -1024
t 1363 6 137 83 136 1356 -1024 1364
t 1364 6 84 83 137 1363 1371 1361
t 1365 6 1438 1384 1437 1358 1368 1366
t 1366 6 1385 1384 1438 1365 1373 -1024
t 1367 6 1491 1437 1490 1360 -1024 1368
t 1368 6 1438 1437 1491 1367 1375 1365
t 1369 6 85 31 84 1362 1372 1370
t 1370 6 32 31 85 1369 1377 -1024
t 1371 6 138 84 137 1364 -1024 1372
t 1372 6 85 84 138 1371 1379 1369
t 1373 6 1439 1385 1438 1366 1376 1374
t 1374 6 1386 1385 1439 1373 1381 -1024
t 1375 6 1492 1438 1491 1368 -1024 1376
t 1376 6 1439 1438 1492 1375 1383 1373
t 1377 6 86 32 85 1370 1380 1378
t 1378 6 33 32 86 1377 1385 -1024
t 1379 6 139 85 138 1372 -1024 1380
t 1380 6 86 85 139 1379 1387 1377
t 1381 6 1440 1386 1439 1374 1384 1382
t 1382 6 1387 1386 1440 1381 1389 -1024
t 1383 6 1493 1439 1492 1376 -1024 1384
t 1384 6 1440 1439 1493 1383 1391 1381
t 1385 6 87 33 86 1378 1388 1386
t 1386 6 34 33 87 1385 1393 -1024
t 1387 6 140 86 139 1380 -1024 1388
t 1388 6 87 86 140 1387 1395 1385
t 1389 6 1441 1387 1440 1382 1392 1390
t 1390 6 1388 1387 1441 1389 1397 -1024
t 1391 6 1494 1440 1493 1384 -1024 1392
t 1392 6 1441 1440 1494 1391 1399 1389
t 1393 6 88 34 87 1386 1396 1394
t 1394 6 35 34 88 1393 1401 -1024
t 1395 6 141 87 140 1388 -1024 1396
t 1396 6 88 87 141 1395 1403 1393
t 1397 6 1442 1388 1441 1390 1400 1398
t 1398 6 1389 1388 1442 1397 1405 -1024
t 1399 6 1495 1441 1494 1392 -1024 1400
t 1400 6 1442 1441 1495 1399 1407 1397
t 1401 6 89 35 88 1394 1404 1402
t 1402 6 36 35 89 1401 1409 -1024
t 1403 6 142 88 141 1396 -1024 1404
t 1404 6 89 88 142 1403 1411 1401
t 1405 6 1443 1389 1442 1398 1408 1406
t 1406 6 1390 1389 1443 1405 1413 -1024
t 1407 6 1496 1442 1495 1400 -1024 1408
t 1408 6 1443 1442 1496 1407 1415 1405
t 1409 6 90 36 89 1402 1412 1410
t 1410 6 37 36 90 1409 1417 -1024
t 1411 6 143 89 142 1404 -1024 1412
t 1412 6 90 89 143 1411 1419 1409
t 1413 6 1444 1390 1443 1406 1416 1414
t 1414 6 1391 1390 1444 1413 1421 -1024
t 1415 6 1497 1443 1496 1408 -1024 1416
t 1416 6 1444 1443 1497 1415 1423 1413
t 1417 6 91 37 90 1410 1420 1418
t 1418 6 38 37 91 1417 1425 -1024
t 1419 6 144 90 143 1412 -1024 1420
t 1420 6 91 90 144 1419 1427 1417
t 1421 6 1445 1391 1444 1414 1424 1422
t 1422 6 1392 1391 1445 1421 1429 -1024
t 1423 6 1498 1444 1497 1416 -1024 1424
t 1424 6 1445 1444 1498 1423 1431 1421
t 1425 6 92 38 91 1418 1428 1426
t 1426 6 39 38 92 1425 1433 -1024
t 1427 6 145 91 144 1420 -1024 1428
t 1428 6 92 91 145 1427 1435 1425
t 1429 6 1446 1392 1445 1422 1432 1430
t 1430 6 1393 1392 1446 1429 1437 -1024
t 1431 6 1499 1445 1498 1424 -1024 1432
t 1432 6 1446 1445 1499 1431 1439 1429
t 1433 6 93 39 92 1426 1436 1434
t 1434 6 40 39 93 1433 1441 -1024
t 1435 6 146 92 145 1428 -1024 1436
t 1436 6 93 92 146 1435 1443 1433
t 1437 6 1447 1393 1446 1430 1440 1438
t 1438 6 1394 1393 1447 1437 1445 -1024
t 1439 6 1500 1446 1499 1432 -1024 1440
t 1440 6 1447 1446 1500 1439 1447 1437
t 1441 6 94 40 93 1434 1444 1442
t 1442 6 41 40 94 1441 1449 -1024
t 1443 6 147 93 146 1436 -1024 1444
t 1444 6 94 93 147 1443 1451 1441
t 1445 6 1448 1394 1447 1438 1448 1446
t 1446 6 1395 1394 1448 1445 1453 -1024
t 1447 6 1501 1447 1500 1440 -1024 1448
t 1448 6 1448 1447 1501 1447 1455 1445
t 1449 6 95 41 94 1442 1452 1450
t 1450 6 42 41 95 1449 1457 -1024
t 1451 6 148 94 147 1444 -1024 1452
t 1452 6 95 94 148 1451 1459 1449
t 1453 6 1449 1395 1448 1446 1456 1454
t 1454 6 1396 1395 1449 1453 1461 -1024
t 1455 6 1502 1448 1501 1448 -1024 1456
t 1456 6 1449 1448 1502 1455 1463 1453
t 1457 6 96 42 95 1450 1460 1458
t 1458 6 43 42 96 1457 1465 -1024
t 1459 6 149 95 148 1452 -1024 1460
t 1460 6 96 95 149 1459 1467 1457
t 1461 6 1450 1396 1449 1454 1464 1462
t 1462 6 1397 1396 1450 1461 1469 -1024
t 1463 6 1503 1449 1502 1456 -1024 1464
t 1464 6 1450 1449 1503 1463 1471 1461
t 1465 6 97 43 96 1458 1468 1466
t 1466 6 44 43 97 1465 1473 -1024
t 1467 6 150 96 149 1460 -1024 1468
t 1468 6 97 96 150 1467 1475 1465
t 1469 6 1451 1397 1450 1462 1472 1470
t 1470 6 1398 1397 1451 1469 1477 -1024
t 1471 6 1504 1450 1503 1464 -1024 1472
t 1472 6 1451 1450 1504 1471 1479 1469
t 1473 6 98 44 97 1466 1476 1474
t 1474 6 45 44 98 1473 1481 -1024
t 1475 6 151 97 150 1468 -1024 1476
t 1476 6 98 97 151 1475 1483 1473
t 1477 6 1452 1398 1451 1470 1480 1478
t 1478 6 1399 1398 1452 1477 1485 -1024
t 1479 6 1505 1451 1504 1472 -1024 1480
t 1480 6 1452 1451 1505 1479 1487 1477
t 1481 6 99 45 98 1474 1484 1482
t 1482 6 46 45 99 1481 1489 -1024
t 1483 6 152 98 151 1476 -1024 1484
t 1484 6 99 98 152 1483 1491 1481
t 1485 6 1453 1399 1452 1478 1488 1486
t 1486 6 1400 1399 1453 1485 1493 -1024
t 1487 6 1506 1452 1505 1480 -1024 1488
t 1488 6 1453 1452 1506 1487 1495 1485
t 1489 6 100 46 99 1482 1492 1490
t 1490 6 47 46 100 1489 1497 -1024
t 1491 6 153 99 152 1484 -1024 1492
t 1492 6 100 99 153 1491 1499 1489
t 1493 6 1454 1400 1453 1486 1496 1494
t 1494 6 1401 1400 1454 1493 1501 -1024
t 1495 6 1507 1453 1506 1488 -1024 1496
t 1496 6 1454 1453 1507 1495 1503 1493
t 1497 6 101 47 100 1490 1500 1498
t 1498 6 48 47 101 1497 1505 -1024
t 1499 6 154 100 153 1492 -1024 1500
t 1500 6 101 100 154 1499 1507 1497
t 1501 6 1455 1401 1454 1494 1504 1502
t 1502 6 1402 1401 1455 1501 1509 -1024
t 1503 6 1508 1454 1507 1496 -1024 1504
t 1504 6 1455 1454 1508 1503 1511 1501
t 1505 6 102 48 101 1498 1508 1506
t 1506 6 49 48 102 1505 1513 -1024
t 1507 6 155 101 154 1500 -1024 1508
t 1508 6 102 101 155 1507 1515 1505
t 1509 6 1456 1402 1455 1502 1512 1510
t 1510 6 1403 1402 1456 1509 1517 -1024
t 1511 6 1509 1455 1508 1504 -1024 1512
t 1512 6 1456 1455 1509 1511 1519 1509
t 1513 6 103 49 102 1506 1516 1514
t 1514 6 50 49 103 1513 1521 -1024
t 1515 6 156 102 155 1508 -1024 1516
t 1516 6 103 102 156 1515 1523 1513
t 1517 6 1457 1403 1456 1510 1520 1518
t 1518 6 1404 1403 1457 1517 1525 -1024
t 1519 6 1510 1456 1509 1512 -1024 1520
t 1520 6 1457 1456 1510 1519 1527 1517
t 1521 6 104 50 103 1514 1524 1522
t 1522 6 51 50 104 1521 1529 -1024
t 1523 6 157 103 156 1516 -1024 1524
t 1524 6 104 103 157 1523 1531 1521
t 1525 6 1458 1404 1457 1518 1528 1526
t 1526 6 1405 1404 1458 1525 1573 -1024
t 1527 6 1511 1457 1510 1520 -1024 1528
t 1528 6 1458 1457 1511 1527 1575 1525
t 1529 6 105 51 104 1522 1532 1530
t 1530 6 52 51 105 1529 1577 -1024
t 1531 6 158 104 157 1524 1534 1532
t 1532 6 105 104 158 1531 1579 1529
t 1533 6 211 157 210 -1024 1536 1534
t 1534 6 158 157 211 1533 1581 1531
t 1535 6 264 210 263 -1024 1538 1536
t 1536 6 211 210 264 1535 1583 1533
t 1537 6 317 263 316 -1024 1540 1538
t 1538 6 264 263 317 1537 1585 1535
t 1539 6 370 316 369 -1024 1542 1540
t 1540 6 317 316 370 1539 1587 1537
t 1541 6 423 369 422 -1024 1544 1542
t 1542 6 370 369 423 1541 1589 1539
t 1543 6 476 422 475 -1024 1546 1544
t 1544 6 423 422 476 1543 1591 1541
t 1545 6 539 475 538 -1024 1548 1546
t 1546 6 476 475 539 1545 1593 1543
t 1547 6 625 538 624 -1024 1550 1548
t 1548 6 539 538 625 1547 1595 1545
t 1549 6 711 624 710 -1024 1552 1550
t 1550 6 625 624 711 1549 1597 1547
t 1551 6 778 710 777 -1024 1554 1552
t 1552 6 711 710 778 1551 1599 1549
t 1553 6 853 777 852 -1024 1556 1554
t 1554 6 778 777 853 1553 1601 1551
t 1555 6 944 852 943 -1024 1558 1556
t 1556 6 853 852 944 1555 1603 1553
t 1557 6 1035 943 1034 -1024 1560 1558
t 1558 6 944 943 1035 1557 1605 1555
t 1559 6 1088 1034 1087 -1024 1562 1560
t 1560 6 1035 1034 1088 1559 1607 1557
t 1561 6 1141 1087 1140 -1024 1564 1562
t 1562 6 1088 1087 1141 1561 1609 1559
t 1563 6 1194 1140 1193 -1024 1566 1564
t 1564 6 1141 1140 1194 1563 1611 1561
t 1565 6 1247 1193 1246 -1024 1568 1566
t 1566 6 1194 1193 1247 1565 1613 1563
t 1567 6 1300 1246 1299 -1024 1570 1568
t 1568 6 1247 1246 1300 1567 1615 1565
t 1569 6 1353 1299 1352 -1024 1572 1570
t 1570 6 1300 1299 1353 1569 1617 1567
t 1571 6 1406 1352 1405 -1024 1574 1572
t 1572 6 1353 1352 1406 1571 1619 1569
t 1573 6 1459 1405 1458 1526 1576 1574
t 1574 6 1406 1405 1459 1573 1621 1571
t 1575 6 1512 1458 1511 1528 -1024 1576
t 1576 6 1459 1458 1512 1575 1623 1573
t 1577 6 106 52 105 1530 1580 1578
t 1578 6 53 52 106 1577 -1024 -1024
t 1579 6 159 105 158 1532 1582 1580
t 1580 6 106 105 159 1579 -1024 1577
t 1581 6 212 158 211 1534 1584 1582
t 1582 6 159 158 212 1581 -1024 1579
t 1583 6 265 211 264 1536 1586 1584
t 1584 6 212 211 265 1583 -1024 1581
t 1585 6 318 264 317 1538 1588 1586
t 1586 6 265 264 318 1585 -1024 1583
t 1587 6 371 317 370 1540 1590 1588
t 1588 6 318 317 371 1587 -1024 1585
t 1589 6 424 370 423 1542 1592 1590
t 1590 6 371 370 424 1589 -1024 1587
t 1591 6 477 423 476 1544 1594 1592
t 1592 6 424 423 477 1591 -1024 1589
t 1593 6 540 476 539 1546 1596 1594
t 1594 6 477 476 540 1593 -1024 1591
t 1595 6 626 539 625 1548 1598 1596
t 1596 6 540 539 626 1595 -1024 1593
t 1597 6 712 625 711 1550 1600 1598
t 1598 6 626 625 712 1597 -1024 1595
t 1599 6 779 711 778 1552 1602 1600
t 1600 6 712 711 779 1599 -1024 1597
t 1601 6 854 778 853 1554 1604 1602
t 1602 6 779 778 854 1601 -1024 1599
t 1603 6 945 853 944 1556 1606 1604
t 1604 6 854 853 945 1603 -1024 1601
t 1605 6 1036 944 1035 1558 1608 1606
t 1606 6 945 944 1036 1605 -1024 1603
t 1607 6 1089 1035 1088 1560 1610 1608
t 1608 6 1036 1035 1089 1607 -1024 1605
t 1609 6 1142 1088 1141 1562 1612 1610
t 1610 6 1089 1088 1142 1609 -1024 1607
t 1611 6 1195 1141 1194 1564 1614 1612
t 1612 6 1142 1141 1195 1611 -1024 1609
t 1613 6 1248 1194 1247 1566 1616 1614
t 1614 6 1195 1194 1248 1613 -1024 1611
t 1615 6 1301 1247 1300 1568 1618 1616
t 1616 6 1248 1247 1301 1615 -1024 1613
t 1617 6 1354 1300 1353 1570 1620 1618
t 1618 6 1301 1300 1354 1617 -1024 1615
t 1619 6 1407 1353 1406 1572 1622 1620
t 1620 6 1354 1353 1407 1619 -1024 1617
t 1621 6 1460 1406 1459 1574 1624 1622
t 1622 6 1407 1406 1460 1621 -1024 1619
t 1623 6 1513 1459 1512 1576 -1024 1624
t 1624 6 1460 1459 1513 1623 -1024 1621
t 1625 7 163 109 162 -1024 1628 1626
t 1626 7 110 109 163 1625 1665 -1024
t 1627 7 216 162 215 -1024 1630 1628
t 1628 7 163 162 216 1627 1667 1625
t 1629 7 269 215 268 -1024 1632 1630
t 1630 7 216 215 269 1629 1669 1627
t 1631 7 322 268 321 -1024 1634 1632
t 1632 7 269 268 322 1631 1671 1629
t 1633 7 375 321 374 -1024 1636 1634
t 1634 7 322 321 375 1633 1673 1631
t 1635 7 428 374 427 -1024 1638 1636
t 1636 7 375 374 428 1635 1675 1633
t 1637 7 481 427 480 -1024 1640 1638
t 1638 7 428 427 481 1637 1677 1635
t 1639 7 566 480 565 -1024 1642 1640
t 1640 7 481 480 566 1639 1679 1637
t 1641 7 652 565 651 -1024 1644 1642
t 1642 7 566 565 652 1641 1681 1639
t 1643 7 726 651 725 -1024 1646 1644
t 1644 7 652 651 726 1643 1683 1641
t 1645 7 793 725 792 -1024 1648 1646
t 1646 7 726 725 793 1645 1685 1643
t 1647 7 884 792 883 -1024 1650 1648
t 1648 7 793 792 884 1647 1687 1645
t 1649 7 975 883 974 -1024 1652 1650
t 1650 7 884 883 975 1649 1689 1647
t 1651 7 1040 974 1039 -1024 1654 1652
t 1652 7 975 974 1040 1651 1691 1649
t 1653 7 1093 1039 1092 -1024 1656 1654
t 1654 7 1040 1039 1093 1653 1693 1651
t 1655 7 1146 1092 1145 -1024 1658 1656
t 1656 7 1093 1092 1146 1655 1695 1653
t 1657 7 1199 1145 1198 -1024 1660 1658
t 1658 7 1146 1145 1199 1657 1697 1655
t 1659 7 1252 1198 1251 -1024 1662 1660
t 1660 7 1199 1198 1252 1659 1699 1657
t 1661 7 1305 1251 1304 -1024 1664 1662
t 1662 7 1252 1251 1305 1661 1701 1659
t 1663 7 1358 1304 1357 -1024 -1024 1664
t 1664 7 1305 1304 1358 1663 1703 1661
t 1665 7 164 110 163 1626 1668 1666
t 1666 7 111 110 164 1665 1705 -1024
t 1667 7 217 163 216 1628 1670 1668
t 1668 7 164 163 217 1667 1707 1665
t 1669 7 270 216 269 1630 1672 1670
t 1670 7 217 216 270 1669 1709 1667
t 1671 7 323 269 322 1632 1674 1672
t 1672 7 270 269 323 1671 1711 1669
t 1673 7 376 322 375 1634 1676 1674
t 1674 7 323 322 376 1673 1713 1671
t 1675 7 429 375 428 1636 1678 1676
t 1676 7 376 375 429 1675 1715 1673
t 1677 7 482 428 481 1638 1680 1678
t 1678 7 429 428 482 1677 1717 1675
t 1679 7 567 481 566 1640 1682 1680
t 1680 7 482 481 567 1679 1719 1677
t 1681 7 653 566 652 1642 1684 1682
t 1682 7 567 566 653 1681 1721 1679
t 1683 7 727 652 726 1644 1686 1684
t 1684 7 653 652 727 1683 1723 1681
t 1685 7 794 726 793 1646 1688 1686
t 1686 7 727 726 794 1685 1725 1683
t 1687 7 885 793 884 1648 1690 1688
t 1688 7 794 793 885 1687 1727 1685
t 1689 7 976 884 975 1650 1692 1690
t 1690 7 885 884 976 1689 1729 1687
t 1691 7 1041 975 1040 1652 1694 1692
t 1692 7 976 975 1041 1691 1731 1689
t 1693 7 1094 1040 1093 1654 1696 1694
t 1694 7 1041 1040 1094 1693 1733 1691
t 1695 7 1147 1093 1146 1656 1698 1696
t 1696 7 1094 1093 1147 1695 1735 1693
t 1697 7 1200 1146 1199 1658 1700 1698
t 1698 7 1147 1146 1200 1697 1737 1695
t 1699 7 1253 1199 1252 1660 1702 1700
t 1700 7 1200 1199 1253 1699 1739 1697
t 1701 7 1306 1252 1305 1662 1704 1702
t 1702 7 1253 1252 1306 1701 1741 1699
t 1703 7 1359 1305 1358 1664 -1024 1704
t 1704 7 1306 1305 1359 1703 1743 1701
t 1705 7 165 111 164 1666 1708 1706
t 1706 7 112 111 165 1705 1745 -1024
t 1707 7 218 164 217 1668 1710 1708
t 1708 7 165 164 218 1707 1747 1705
t 1709 7 271 217 270 1670 1712 1710
t 1710 7 218 217 271 1709 1749 1707
t 1711 7 324 270 323 1672 1714 1712
t 1712 7 271 270 324 1711 1751 1709
t 1713 7 377 323 376 1674 1716 1714
t 1714 7 324 323 377 1713 1753 1711
t 1715 7 430 376 429 1676 1718 1716
t 1716 7 377 376 430 1715 1755 1713
t 1717 7 483 429 482 1678 1720 1718
t 1718 7 430 429 483 1717 1757 1715
t 1719 7 568 482 567 1680 1722 1720
t 1720 7 483 482 568 1719 1759 1717
t 1721 7 654 567 653 1682 1724 1722
t 1722 7 568 567 654 1721 1761 1719
t 1723 7 728 653 727 1684 1726 1724
t 1724 7 654 653 728 1723 1763 1721
t 1725 7 795 727 794 1686 1728 1726
t 1726 7 728 727 795 1725 1765 1723
t 1727 7 886 794 885 1688 1730 1728
t 1728 7 795 794 886 1727 1767 1725
t 1729 7 977 885 976 1690 1732 1730
t 1730 7 886 885 977 1729 1769 1727
t 1731 7 1042 976 1041 1692 1734 1732
t 1732 7 977 976 1042 1731 1771 1729
t 1733 7 1095 1041 1094 1694 1736 1734
t 1734 7 1042 1041 1095 1733 1773 1731
t 1735 7 1148 1094 1147 1696 1738 1736
t 1736 7 1095 1094 1148 1735 1775 1733
t 1737 7 1201 1147 1200 1698 1740 1738
t 1738 7 1148 1147 1201 1737 1777 1735
t 1739 7 1254 1200 1253 1700 1742 1740
t 1740 7 1201 1200 1254 1739 1779 1737
t 1741 7 1307 1253 1306 1702 1744 1742
t 1742 7 1254 1253 1307 1741 1781 1739
t 1743 7 1360 1306 1359 1704 -1024 1744
t 1744 7 1307 1306 1360 1743 1783 1741
t 1745 7 166 112 165 1706 1748 1746
t 1746 7 113 112 166 1745 1785 -1024
t 1747 7 219 165 218 1708 1750 1748
t 1748 7 166 165 219 1747 1787 1745
t 1749 7 272 218 271 1710 1752 1750
t 1750 7 219 218 272 1749 1789 1747
t 1751 7 325 271 324 1712 1754 1752
t 1752 7 272 271 325 1751 1791 1749
t 1753 7 378 324 377 1714 1756 1754
t 1754 7 325 324 378 1753 -1024 1751
t 1755 7 431 377 430 1716 1758 1756
t 1756 7 378 377 431 1755 -1024 1753
t 1757 7 484 430 483 1718 1760 1758
t 1758 7 431 430 484 1757 -1024 1755
t 1759 7 569 483 568 1720 1762 1760
t 1760 7 484 483 569 1759 -1024 1757
t 1761 7 655 568 654 1722 1764 1762
t 1762 7 569 568 655 1761 -1024 1759
t 1763 7 729 654 728 1724 1766 1764
t 1764 7 655 654 729 1763 -1024 1761
t 1765 7 796 728 795 1726 1768 1766
t 1766 7 729 728 796 1765 -1024 1763
t 1767 7 887 795 886 1728 1770 1768
t 1768 7 796 795 887 1767 -1024 1765
t 1769 7 978 886 977 1730 1772 1770
t 1770 7 887 886 978 1769 -1024 1767
t 1771 7 1043 977 1042 1732 1774 1772
t 1772 7 978 977 1043 1771 -1024 1769
t 1773 7 1096 1042 1095 1734 1776 1774
t 1774 7 1043 1042 1096 1773 -1024 1771
t 1775 7 1149 1095 1148 1736 1778 1776
t 1776 7 1096 1095 1149 1775 -1024 1773
t 1777 7 1202 1148 1201 1738 1780 1778
t 1778 7 1149 1148 1202 1777 1793 1775
t 1779 7 1255 1201 1254 1740 1782 1780
t 1780 7 1202 1201 1255 1779 1795 1777
t 1781 7 1308 1254 1307 1742 1784 1782
t 1782 7 1255 1254 1308 1781 1797 1779
t 1783 7 1361 1307 1360 1744 -1024 1784
t 1784 7 1308 1307 1361 1783 1799 1781
t 1785 7 167 113 166 1746 1788 1786
t 1786 7 114 113 167 1785 1801 -1024
t 1787 7 220 166 219 1748 1790 1788
t 1788 7 167 166 220 1787 1803 1785
t 1789 7 273 219 272 1750 1792 1790
t 1790 7 220 219 273 1789 1805 1787
t 1791 7 326 272 325 1752 -1024 1792
t 1792 7 273 272 326 1791 1807 1789
t 1793 7 1203 1149 1202 1778 1796 1794
t 1794 7 1150 1149 1203 1793 1809 -1024
t 1795 7 1256 1202 1255 1780 1798 1796
t 1796 7 1203 1202 1256 1795 1811 1793
t 1797 7 1309 1255 1308 1782 1800 1798
t 1798 7 1256 1255 1309 1797 1813 1795
t 1799 7 1362 1308 1361 1784 -1024 1800
t 1800 7 1309 1308 1362 1799 1815 1797
t 1801 7 168 114 167 1786 1804 1802
t 1802 7 115 114 168 1801 1817 -1024
t 1803 7 221 167 220 1788 1806 1804
t 1804 7 168 167 221 1803 1819 1801
t 1805 7 274 220 273 1790 1808 1806
t 1806 7 221 220 274 1805 1821 1803
t 1807 7 327 273 326 1792 -1024 1808
t 1808 7 274 273 327 1807 1823 1805
t 1809 7 1204 1150 1203 1794 1812 1810
t 1810 7 1151 1150 1204 1809 1825 -1024
t 1811 7 1257 1203 1256 1796 1814 1812
t 1812 7 1204 1203 1257 1811 1827 1809
t 1813 7 1310 1256 1309 1798 1816 1814
t 1814 7 1257 1256 1310 1813 1829 1811
t 1815 7 1363 1309 1362 1800 -1024 1816
t 1816 7 1310 1309 1363 1815 1831 1813
t 1817 7 169 115 168 1802 1820 1818
t 1818 7 116 115 169 1817 1833 -1024
t 1819 7 222 168 221 1804 1822 1820
t 1820 7 169 168 222 1819 1835 1817
t 1821 7 275 221 274 1806 1824 1822
t 1822 7 222 221 275 1821 1837 1819
t 1823 7 328 274 327 1808 -1024 1824
t 1824 7 275 274 328 1823 1839 1821
t 1825 7 1205 1151 1204 1810 1828 1826
t 1826 7 1152 1151 1205 1825 1841 -1024
t 1827 7 1258 1204 1257 1812 1830 1828
t 1828 7 1205 1204 1258 1827 1843 1825
t 1829 7 1311 1257 1310 1814 1832 1830
t 1830 7 1258 1257 1311 1829 1845 1827
t 1831 7 1364 1310 1363 1816 -1024 1832
t 1832 7 1311 1310 1364 1831 1847 1829
t 1833 7 170 116 169 1818 1836 1834
t 1834 7 117 116 170 1833 1849 -1024
t 1835 7 223 169 222 1820 1838 1836
t 1836 7 170 169 223 1835 1851 1833
t 1837 7 276 222 275 1822 1840 1838
t 1838 7 223 222 276 1837 1853 1835
t 1839 7 329 275 328 1824 -1024 1840
t 1840 7 276 275 329 1839 1855 1837
t 1841 7 1206 1152 1205 1826 1844 1842
t 1842 7 1153 1152 1206 1841 1857 -1024
t 1843 7 1259 1205 1258 1828 1846 1844
t 1844 7 1206 1205 1259 1843 1859 1841
t 1845 7 1312 1258 1311 1830 1848 1846
t 1846 7 1259 1258 1312 1845 1861 1843
t 1847 7 1365 1311 1364 1832 -1024 1848
t 1848 7 1312 1311 1365 1847 1863 1845
t 1849 7 171 117 170 1834 1852 1850
t 1850 7 118 117 171 1849 1865 -1024
t 1851 7 224 170 223 1836 1854 1852
t 1852 7 171 170 224 1851 1867 1849
t 1853 7 277 223 276 1838 1856 1854
t 1854 7 224 223 277 1853 1869 1851
t 1855 7 330 276 329 1840 -1024 1856
t 1856 7 277 276 330 1855 1871 1853
t 1857 7 1207 1153 1206 1842 1860 1858
t 1858 7 1154 1153 1207 1857 1873 -1024
t 1859 7 1260 1206 1259 1844 1862 1860
t 1860 7 1207 1206 1260 1859 1875 1857
t 1861 7 1313 1259 1312 1846 1864 1862
t 1862 7 1260 1259 1313 1861 1877 1859
t 1863 7 1366 1312 1365 1848 -1024 1864
t 1864 7 1313 1312 1366 1863 1879 1861
t 1865 7 172 118 171 1850 1868 1866
t 1866 7 119 118 172 1865 1881 -1024
t 1867 7 225 171 224 1852 1870 1868
t 1868 7 172 171 225 1867 1883 1865
t 1869 7 278 224 277 1854 1872 1870
t 1870 7 225 224 278 1869 1885 1867
t 1871 7 331 277 330 1856 -1024 1872
t 1872 7 278 277 331 1871 1887 1869
t 1873 7 1208 1154 1207 1858 1876 1874
t 1874 7 1155 1154 1208 1873 1889 -1024
t 1875 7 1261 1207 1260 1860 1878 1876
t 1876 7 1208 1207 1261 1875 1891 1873
t 1877 7 1314 1260 1313 1862 1880 1878
t 1878 7 1261 1260 1314 1877 1893 1875
t 1879 7 1367 1313 1366 1864 -1024 1880
t 1880 7 1314 1313 1367 1879 1895 1877
t 1881 7 173 119 172 1866 1884 1882
t 1882 7 120 119 173 1881 1897 -1024
t 1883 7 226 172 225 1868 1886 1884
t 1884 7 173 172 226 1883 1899 1881
t 1885 7 279 225 278 1870 1888 1886
t 1886 7 226 225 279 1885 1901 1883
t 1887 7 332 278 331 1872 -1024 1888
t 1888 7 279 278 332 1887 1903 1885
t 1889 7 1209 1155 1208 1874 1892 1890
t 1890 7 1156 1155 1209 1889 1905 -1024
t 1891 7 1262 1208 1261 1876 1894 1892
t 1892 7 1209 1208 1262 1891 1907 1889
t 1893 7 1315 1261 1314 1878 1896 1894
t 1894 7 1262 1261 1315 1893 1909 1891
t 1895 7 1368 1314 1367 1880 -1024 1896
t 1896 7 1315 1314 1368 1895 1911 1893
t 1897 7 174 120 173 1882 1900 1898
t 1898 7 121 120 174 1897 1913 -1024
t 1899 7 227 173 226 1884 1902 1900
t 1900 7 174 173 227 1899 1915 1897
t 1901 7 280 226 279 1886 1904 1902
t 1902 7 227 226 280 1901 1917 1899
t 1903 7 333 279 332 1888 -1024 1904
t 1904 7 280 279 333 1903 1919 1901
t 1905 7 1210 1156 1209 1890 1908 1906
t 1906 7 1157 1156 1210 1905 1929 -1024
t 1907 7 1263 1209 1262 1892 1910 1908
t 1908 7 1210 1209 1263 1907 1931 1905
t 1909 7 1316 1262 1315 1894 1912 1910
t 1910 7 1263 1262 1316 1909 1933 1907
t 1911 7 1369 1315 1368 1896 -1024 1912
t 1912 7 1316 1315 1369 1911 1935 1909
t 1913 7 175 121 174 1898 1916 1914
t 1914 7 122 121 175 1913 1937 -1024
t 1915 7 228 174 227 1900 1918 1916
t 1916 7 175 174 228 1915 1939 1913
t 1917 7 281 227 280 1902 1920 1918
t 1918 7 228 227 281 1917 1941 1915
t 1919 7 334 280 333 1904 1922 1920
t 1920 7 281 280 334 1919 1943 1917
t 1921 7 387 333 386 -1024 1924 1922
t 1922 7 334 333 387 1921 1945 1919
t 1923 7 440 386 439 -1024 -1024 1924
t 1924 7 387 386 440 1923 1947 1921
t 1925 7 1105 1051 1104 -1024 1928 1926
t 1926 7 1052 1051 1105 1925 1949 -1024
t 1927 7 1158 1104 1157 -1024 1930 1928
t 1928 7 1105 1104 1158 1927 1951 1925
t 1929 7 1211 1157 1210 1906 1932 1930
t 1930 7 1158 1157 1211 1929 1953 1927
t 1931 7 1264 1210 1263 1908 1934 1932
t 1932 7 1211 1210 1264 1931 1955 1929
t 1933 7 1317 1263 1316 1910 1936 1934
t 1934 7 1264 1263 1317 1933 1957 1931
t 1935 7 1370 1316 1369 1912 -1024 1936
t 1936 7 1317 1316 1370 1935 1959 1933
t 1937 7 176 122 175 1914 1940 1938
t 1938 7 123 122 176 1937 1961 -1024
t 1939 7 229 175 228 1916 1942 1940
t 1940 7 176 175 229 1939 1963 1937
t 1941 7 282 228 281 1918 1944 1942
t 1942 7 229 228 282 1941 1965 1939
t 1943 7 335 281 334 1920 1946 1944
t 1944 7 282 281 335 1943 1967 1941
t 1945 7 388 334 387 1922 1948 1946
t 1946 7 335 334 388 1945 1969 1943
t 1947 7 441 387 440 1924 -1024 1948
t 1948 7 388 387 441 1947 1971 1945
t 1949 7 1106 1052 1105 1926 1952 1950
t 1950 7 1053 1052 1106 1949 1973 -1024
t 1951 7 1159 1105 1158 1928 1954 1952
t 1952 7 1106 1105 1159 1951 1975 1949
t 1953 7 1212 1158 1211 1930 1956 1954
t 1954 7 1159 1158 1212 1953 1977 1951
t 1955 7 1265 1211 1264 1932 1958 1956
t 1956 7 1212 1211 1265 1955 1979 1953
t 1957 7 1318 1264 1317 1934 1960 1958
t 1958 7 1265 1264 1318 1957 1981 1955
t 1959 7 1371 1317 1370 1936 -1024 1960
t 1960 7 1318 1317 1371 1959 1983 1957
t 1961 7 177 123 176 1938 1964 1962
t 1962 7 124 123 177 1961 1985 -1024
t 1963 7 230 176 229 1940 1966 1964
t 1964 7 177 176 230 1963 1987 1961
t 1965 7 283 229 282 1942 1968 1966
t 1966 7 230 229 283 1965 1989 1963
t 1967 7 336 282 335 1944 1970 1968
t 1968 7 283 282 336 1967 1991 1965
t 1969 7 389 335 388 1946 1972 1970
t 1970 7 336 335 389 1969 1993 1967
t 1971 7 442 388 441 1948 -1024 1972
t 1972 7 389 388 442 1971 1995 1969
t 1973 7 1107 1053 1106 1950 1976 1974
t 1974 7 1054 1053 1107 1973 1997 -1024
t 1975 7 1160 1106 1159 1952 1978 1976
t 1976 7 1107 1106 1160 1975 1999 1973
t 1977 7 1213 1159 1212 1954 1980 1978
t 1978 7 1160 1159 1213 1977 2001 1975
t 1979 7 1266 1212 1265 1956 1982 1980
t 1980 7 1213 1212 1266 1979 2003 1977
t 1981 7 1319 1265 1318 1958 1984 1982
t 1982 7 1266 1265 1319 1981 2005 1979
t 1983 7 1372 1318 1371 1960 -1024 1984
t 1984 7 1319 1318 1372 1983 2007 1981
t 1985 7 178 124 177 1962 1988 1986
t 1986 7 125 124 178 1985 2009 -1024
t 1987 7 231 177 230 1964 1990 1988
t 1988 7 178 177 231 1987 2011 1985
t 1989 7 284 230 283 1966 1992 1990
t 1990 7 231 230 284 1989 2013 1987
t 1991 7 337 283 336 1968 1994 1992
t 1992 7 284 283 337 1991 2015 1989
t 1993 7 390 336 389 1970 1996 1994
t 1994 7 337 336 390 1993 2017 1991
t 1995 7 443 389 442 1972 -1024 1996
t 1996 7 390 389 443 1995 2019 1993
t 1997 7 1108 1054 1107 1974 2000 1998
t 1998 7 1055 1054 1108 1997 2021 -1024
t 1999 7 1161 1107 1160 1976 2002 2000
t 2000 7 1108 1107 1161 1999 2023 1997
t 2001 7 1214 1160 1213 1978 2004 2002
t 2002 7 1161 1160 1214 2001 2025 1999
t 2003 7 1267 1213 1266 1980 2006 2004
t 2004 7 1214 1213 1267 2003 2027 2001
t 2005 7 1320 1266 1319 1982 2008 2006
t 2006 7 1267 1266 1320 2005 2029 2003
t 2007 7 1373 1319 1372 1984 -1024 2008
t 2008 7 1320 1319 1373 2007 2031 2005
t 2009 7 179 125 178 1986 2012 2010
t 2010 7 126 125 179 2009 2033 -1024
t 2011 7 232 178 231 1988 2014 2012
t 2012 7 179 178 232 2011 2035 2009
t 2013 7 285 231 284 1990 2016 2014
t 2014 7 232 231 285 2013 2037 2011
t 2015 7 338 284 337 1992 2018 2016
t 2016 7 285 284 338 2015 2039 2013
t 2017 7 391 337 390 1994 2020 2018
t 2018 7 338 337 391 2017 2041 2015
t 2019 7 444 390 443 1996 -1024 2020
t 2020 7 391 390 444 2019 2043 2017
t 2021 7 1109 1055 1108 1998 2024 2022
t 2022 7 1056 1055 1109 2021 2045 -1024
t 2023 7 1162 1108 1161 2000 2026 2024
t 2024 7 1109 1108 1162 2023 2047 2021
t 2025 7 1215 1161 1214 2002 2028 2026
t 2026 7 1162 1161 1215 2025 2049 2023
t 2027 7 1268 1214 1267 2004 2030 2028
t 2028 7 1215 1214 1268 2027 2051 2025
t 2029 7 1321 1267 1320 2006 2032 2030
t 2030 7 1268 1267 1321 2029 2053 2027
t 2031 7 1374 1320 1373 2008 -1024 2032
t 2032 7 1321 1320 1374 2031 2055 2029
t 2033 7 180 126 179 2010 2036 2034
t 2034 7 127 126 180 2033 2057 -1024
t 2035 7 233 179 232 2012 2038 2036
t 2036 7 180 179 233 2035 2059 2033
t 2037 7 286 232 285 2014 2040 2038
t 2038 7 233 232 286 2037 2061 2035
t 2039 7 339 285 338 2016 2042 2040
t 2040 7 286 285 339 2039 2063 2037
t 2041 7 392 338 391 2018 2044 2042
t 2042 7 339 338 392 2041 2065 2039
t 2043 7 445 391 444 2020 -1024 2044
t 2044 7 392 391 445 2043 2067 2041
t 2045 7 1110 1056 1109 2022 2048 2046
t 2046 7 1057 1056 1110 2045 2069 -1024
t 2047 7 1163 1109 1162 2024 2050 2048
t 2048 7 1110 1109 1163 2047 2071 2045
t 2049 7 1216 1162 1215 2026 2052 2050
t 2050 7 1163 1162 1216 2049 2073 2047
t 2051 7 1269 1215 1268 2028 2054 2052
t 2052 7 1216 1215 1269 2051 2075 2049
t 2053 7 1322 1268 1321 2030 2056 2054
t 2054 7 1269 1268 1322 2053 2077 2051
t 2055 7 1375 1321 1374 2032 -1024 2056
t 2056 7 1322 1321 1375 2055 2079 2053
t 2057 7 181 127 180 2034 2060 2058
t 2058 7 128 127 181 2057 2081 -1024
t 2059 7 234 180 233 2036 2062 2060
t 2060 7 181 180 234 2059 2083 2057
t 2061 7 287 233 286 2038 2064 2062
t 2062 7 234 233 287 2061 2085 2059
t 2063 7 340 286 339 2040 2066 2064
t 2064 7 287 286 340 2063 2087 2061
t 2065 7 393 339 392 2042 2068 2066
t 2066 7 340 339 393 2065 2089 2063
t 2067 7 446 392 445 2044 -1024 2068
t 2068 7 393 392 446 2067 2091 2065
t 2069 7 1111 1057 1110 2046 2072 2070
t 2070 7 1058 1057 1111 2069 2093 -1024
t 2071 7 1164 1110 1163 2048 2074 2072
t 2072 7 1111 1110 1164 2071 2095 2069
t 2073 7 1217 1163 1216 2050 2076 2074
t 2074 7 1164 1163 1217 2073 2097 2071
t 2075 7 1270 1216 1269 2052 2078 2076
t 2076 7 1217 1216 1270 2075 2099 2073
t 2077 7 1323 1269 1322 2054 2080 2078
t 2078 7 1270 1269 1323 2077 2101 2075
t 2079 7 1376 1322 1375 2056 -1024 2080
t 2080 7 1323 1322 1376 2079 2103 2077
t 2081 7 182 128 181 2058 2084 2082
t 2082 7 129 128 182 2081 -1024 -1024
t 2083 7 235 181 234 2060 2086 2084
t 2084 7 182 181 235 2083 -1024 2081
t 2085 7 288 234 287 2062 2088 2086
t 2086 7 235 234 288 2085 -1024 2083
t 2087 7 341 287 340 2064 2090 2088
t 2088 7 288 287 341 2087 -1024 2085
t 2089 7 394 340 393 2066 2092 2090
t 2090 7 341 340 394 2089 -1024 2087
t 2091 7 447 393 446 2068 -1024 2092
t 2092 7 394 393 447 2091 -1024 2089
t 2093 7 1112 1058 1111 2070 2096 2094
t 2094 7 1059 1058 1112 2093 -1024 -1024
t 2095 7 1165 1111 1164 2072 2098 2096
t 2096 7 1112 1111 1165 2095 -1024 2093
t 2097 7 1218 1164 1217 2074 2100 2098
t 2098 7 1165 1164 1218 2097 -1024 2095
t 2099 7 1271 1217 1270 2076 2102 2100
t 2100 7 1218 1217 1271 2099 -1024 2097
t 2101 7 1324 1270 1323 2078 2104 2102
t 2102 7 1271 1270 1324 2101 -1024 2099
t 2103 7 1377 1323 1376 2080 -1024 2104
t 2104 7 1324 1323 1377 2103 -1024 2101
t 2105 7 191 137 190 -1024 2108 2106
t 2106 7 138 137 191 2105 2129 -1024
t 2107 7 244 190 243 -1024 2110 2108
t 2108 7 191 190 244 2107 2131 2105
t 2109 7 297 243 296 -1024 2112 2110
t 2110 7 244 243 297 2109 2133 2107
t 2111 7 350 296 349 -1024 2114 2112
t 2112 7 297 296 350 2111 2135 2109
t 2113 7 403 349 402 -1024 2116 2114
t 2114 7 350 349 403 2113 2137 2111
t 2115 7 456 402 455 -1024 -1024 2116
t 2116 7 403 402 456 2115 2139 2113
t 2117 7 1121 1067 1120 -1024 2120 2118
t 2118 7 1068 1067 1121 2117 2141 -1024
t 2119 7 1174 1120 1173 -1024 2122 2120
t 2120 7 1121 1120 1174 2119 2143 2117
t 2121 7 1227 1173 1226 -1024 2124 2122
t 2122 7 1174 1173 1227 2121 2145 2119
t 2123 7 1280 1226 1279 -1024 2126 2124
t 2124 7 1227 1226 1280 2123 2147 2121
t 2125 7 1333 1279 1332 -1024 2128 2126
t 2126 7 1280 1279 1333 2125 2149 2123
t 2127 7 1386 1332 1385 -1024 -1024 2128
t 2128 7 1333 1332 1386 2127 2151 2125
t 2129 7 192 138 191 2106 2132 2130
t 2130 7 139 138 192 2129 2153 -1024
t 2131 7 245 191 244 2108 2134 2132
t 2132 7 192 191 245 2131 2155 2129
t 2133 7 298 244 297 2110 2136 2134
t 2134 7 245 244 298 2133 2157 2131
t 2135 7 351 297 350 2112 2138 2136
t 2136 7 298 297 351 2135 2159 2133
t 2137 7 404 350 403 2114 2140 2138
t 2138 7 351 350 404 2137 2161 2135
t 2139 7 457 403 456 2116 -1024 2140
t 2140 7 404 403 457 2139 2163 2137
t 2141 7 1122 1068 1121 2118 2144 2142
t 2142 7 1069 1068 1122 2141 2165 -1024
t 2143 7 1175 1121 1174 2120 2146 2144
t 2144 7 1122 1121 1175 2143 2167 2141
t 2145 7 1228 1174 1227 2122 2148 2146
t 2146 7 1175 1174 1228 2145 2169 2143
t 2147 7 1281 1227 1280 2124 2150 2148
t 2148 7 1228 1227 1281 2147 2171 2145
t 2149 7 1334 1280 1333 2126 2152 2150
t 2150 7 1281 1280 1334 2149 2173 2147
t 2151 7 1387 1333 1386 2128 -1024 2152
t 2152 7 1334 1333 1387 2151 2175 2149
t 2153 7 193 139 192 2130 2156 2154
t 2154 7 140 139 193 2153 2177 -1024
t 2155 7 246 192 245 2132 2158 2156
t 2156 7 193 192 246 2155 2179 2153
t 2157 7 299 245 298 2134 2160 2158
t 2158 7 246 245 299 2157 2181 2155
t 2159 7 352 298 351 2136 2162 2160
t 2160 7 299 298 352 2159 2183 2157
t 2161 7 405 351 404 2138 2164 2162
t 2162 7 352 351 405 2161 2185 2159
t 2163 7 458 404 457 2140 -1024 2164
t 2164 7 405 404 458 2163 2187 2161
t 2165 7 1123 1069 1122 2142 2168 2166
t 2166 7 1070 1069 1123 2165 2189 -1024
t 2167 7 1176 1122 1175 2144 2170 2168
t 2168 7 1123 1122 1176 2167 2191 2165
t 2169 7 1229 1175 1228 2146 2172 2170
t 2170 7 1176 1175 1229 2169 2193 2167
t 2171 7 1282 1228 1281 2148 2174 2172
t 2172 7 1229 1228 1282 2171 2195 2169
t 2173 7 1335 1281 1334 2150 2176 2174
t 2174 7 1282 1281 1335 2173 2197 2171
t 2175 7 1388 1334 1387 2152 -1024 2176
t 2176 7 1335 1334 1388 2175 2199 2173
t 2177 7 194 140 193 2154 2180 2178
t 2178 7 141 140 194 2177 2201 -1024
t 2179 7 247 193 246 2156 2182 2180
t 2180 7 194 193 247 2179 2203 2177
t 2181 7 300 246 299 2158 2184 2182
t 2182 7 247 246 300 2181 2205 2179
t 2183 7 353 299 352 2160 2186 2184
t 2184 7 300 299 353 2183 2207 2181
t 2185 7 406 352 405 2162 2188 2186
t 2186 7 353 352 406 2185 2209 2183
t 2187 7 459 405 458 2164 -1024 2188
t 2188 7 406 405 459 2187 2211 2185
t 2189 7 1124 1070 1123 2166 2192 2190
t 2190 7 1071 1070 1124 2189 2213 -1024
t 2191 7 1177 1123 1176 2168 2194 2192
t 2192 7 1124 1123 1177 2191 2215 2189
t 2193 7 1230 1176 1229 2170 2196 2194
t 2194 7 1177 1176 1230 2193 2217 2191
t 2195 7 1283 1229 1282 2172 2198 2196
t 2196 7 1230 1229 1283 2195 2219 2193
t 2197 7 1336 1282 1335 2174 2200 2198
t 2198 7 1283 1282 1336 2197 2221 2195
t 2199 7 1389 1335 1388 2176 -1024 2200
t 2200 7 1336 1335 1389 2199 2223 2197
t 2201 7 195 141 194 2178 2204 2202
t 2202 7 142 141 195 2201 2225 -1024
t 2203 7 248 194 247 2180 2206 2204
t 2204 7 195 194 248 2203 2227 2201
t 2205 7 301 247 300 2182 2208 2206
t 2206 7 248 247 301 2205 2229 2203
t 2207 7 354 300 353 2184 2210 2208
t 2208 7 301 300 354 2207 2231 2205
t 2209 7 407 353 406 2186 2212 2210
t 2210 7 354 353 407 2209 2233 2207
t 2211 7 460 406 459 2188 -1024 2212
t 2212 7 407 406 460 2211 2235 2209
t 2213 7 1125 1071 1124 2190 2216 2214
t 2214 7 1072 1071 1125 2213 2237 -1024
t 2215 7 1178 1124 1177 2192 2218 2216
t 2216 7 1125 1124 1178 2215 2239 2213
t 2217 7 1231 1177 1230 2194 2220 2218
t 2218 7 1178 1177 1231 2217 2241 2215
t 2219 7 1284 1230 1283 2196 2222 2220
t 2220 7 1231 1230 1284 2219 2243 2217
t 2221 7 1337 1283 1336 2198 2224 2222
t 2222 7 1284 1283 1337 2221 2245 2219
t 2223 7 1390 1336 1389 2200 -1024 2224
t 2224 7 1337 1336 1390 2223 2247 2221
t 2225 7 196 142 195 2202 2228 2226
t 2226 7 143 142 196 2225 2249 -1024
t 2227 7 249 195 248 2204 2230 2228
t 2228 7 196 195 249 2227 2251 2225
t 2229 7 302 248 301 2206 2232 2230
t 2230 7 249 248 302 2229 2253 2227
t 2231 7 355 301 354 2208 2234 2232
t 2232 7 302 301 355 2231 2255 2229
t 2233 7 408 354 407 2210 2236 2234
t 2234 7 355 354 408 2233 2257 2231
t 2235 7 461 407 460 2212 -1024 2236
t 2236 7 408 407 461 2235 2259 2233
t 2237 7 1126 1072 1125 2214 2240 2238
t 2238 7 1073 1072 1126 2237 2261 -1024
t 2239 7 1179 1125 1178 2216 2242 2240
t 2240 7 1126 1125 1179 2239 2263 2237
t 2241 7 1232 1178 1231 2218 2244 2242
t 2242 7 1179 1178 1232 2241 2265 2239
t 2243 7 1285 1231 1284 2220 2246 2244
t 2244 7 1232 1231 1285 2243 2267 2241
t 2245 7 1338 1284 1337 2222 2248 2246
t 2246 7 1285 1284 1338 2245 2269 2243
t 2247 7 1391 1337 1390 2224 -1024 2248
t 2248 7 1338 1337 1391 2247 2271 2245
t 2249 7 197 143 196 2226 2252 2250
t 2250 7 144 143 197 2249 2273 -1024
t 2251 7 250 196 249 2228 2254 2252
t 2252 7 197 196 250 2251 2275 2249
t 2253 7 303 249 302 2230 2256 2254
t 2254 7 250 249 303 2253 2277 2251
t 2255 7 356 302 355 2232 2258 2256
t 2256 7 303 302 356 2255 2279 2253
t 2257 7 409 355 408 2234 2260 2258
t 2258 7 356 355 409 2257 2281 2255
t 2259 7 462 408 461 2236 -1024 2260
t 2260 7 409 408 462 2259 2283 2257
t 2261 7 1127 1073 1126 2238 2264 2262
t 2262 7 1074 1073 1127 2261 2285 -1024
t 2263 7 1180 1126 1179 2240 2266 2264
t 2264 7 1127 1126 1180 2263 2287 2261
t 2265 7 1233 1179 1232 2242 2268 2266
t 2266 7 1180 1179 1233 2265 2289 2263
t 2267 7 1286 1232 1285 2244 2270 2268
t 2268 7 1233 1232 1286 2267 2291 2265
t 2269 7 1339 1285 1338 2246 2272 2270
t 2270 7 1286 1285 1339 2269 2293 2267
t 2271 7 1392 1338 1391 2248 -1024 2272
t 2272 7 1339 1338 1392 2271 2295 2269
t 2273 7 198 144 197 2250 2276 2274
t 2274 7 145 144 198 2273 2297 -1024
t 2275 7 251 197 250 2252 2278 2276
t 2276 7 198 197 251 2275 2299 2273
t 2277 7 304 250 303 2254 2280 2278
t 2278 7 251 250 304 2277 2301 2275
t 2279 7 357 303 356 2256 2282 2280
t 2280 7 304 303 357 2279 2303 2277
t 2281 7 410 356 409 2258 2284 2282
t 2282 7 357 356 410 2281 -1024 2279
t 2283 7 463 409 462 2260 -1024 2284
t 2284 7 410 409 463 2283 -1024 2281
t 2285 7 1128 1074 1127 2262 2288 2286
t 2286 7 1075 1074 1128 2285 -1024 -1024
t 2287 7 1181 1127 1180 2264 2290 2288
t 2288 7 1128 1127 1181 2287 -1024 2285
t 2289 7 1234 1180 1233 2266 2292 2290
t 2290 7 1181 1180 1234 2289 2305 2287
t 2291 7 1287 1233 1286 2268 2294 2292
t 2292 7 1234 1233 1287 2291 2307 2289
t 2293 7 1340 1286 1339 2270 2296 2294
t 2294 7 1287 1286 1340 2293 2309 2291
t 2295 7 1393 1339 1392 2272 -1024 2296
t 2296 7 1340 1339 1393 2295 2311 2293
t 2297 7 199 145 198 2274 2300 2298
t 2298 7 146 145 199 2297 2313 -1024
t 2299 7 252 198 251 2276 2302 2300
t 2300 7 199 198 252 2299 2315 2297
t 2301 7 305 251 304 2278 2304 2302
t 2302 7 252 251 305 2301 2317 2299
t 2303 7 358 304 357 2280 -1024 2304
t 2304 7 305 304 358 2303 2319 2301
t 2305 7 1235 1181 1234 2290 2308 2306
t 2306 7 1182 1181 1235 2305 2321 -1024
t 2307 7 1288 1234 1287 2292 2310 2308
t 2308 7 1235 1234 1288 2307 2323 2305
t 2309 7 1341 1287 1340 2294 2312 2310
t 2310 7 1288 1287 1341 2309 2325 2307
t 2311 7 1394 1340 1393 2296 -1024 2312
t 2312 7 1341 1340 1394 2311 2327 2309
t 2313 7 200 146 199 2298 2316 2314
t 2314 7 147 146 200 2313 2329 -1024
t 2315 7 253 199 252 2300 2318 2316
t 2316 7 200 199 253 2315 2331 2313
t 2317 7 306 252 305 2302 2320 2318
t 2318 7 253 252 306 2317 2333 2315
t 2319 7 359 305 358 2304 -1024 2320
t 2320 7 306 305 359 2319 2335 2317
t 2321 7 1236 1182 1235 2306 2324 2322
t 2322 7 1183 1182 1236 2321 2337 -1024
t 2323 7 1289 1235 1288 2308 2326 2324
t 2324 7 1236 1235 1289 2323 2339 2321
t 2325 7 1342 1288 1341 2310 2328 2326
t 2326 7 1289 1288 1342 2325 2341 2323
t 2327 7 1395 1341 1394 2312 -1024 2328
t 2328 7 1342 1341 1395 2327 2343 2325
t 2329 7 201 147 200 2314 2332 2330
t 2330 7 148 147 201 2329 2345 -1024
t 2331 7 254 200 253 2316 2334 2332
t 2332 7 201 200 254 2331 2347 2329
t 2333 7 307 253 306 2318 2336 2334
t 2334 7 254 253 307 2333 2349 2331
t 2335 7 360 306 359 2320 -1024 2336
t 2336 7 307 306 360 2335 2351 2333
t 2337 7 1237 1183 1236 2322 2340 2338
t 2338 7 1184 1183 1237 2337 2353 -1024
t 2339 7 1290 1236 1289 2324 2342 2340
t 2340 7 1237 1236 1290 2339 2355 2337
t 2341 7 1343 1289 1342 2326 2344 2342
t 2342 7 1290 1289 1343 2341 2357 2339
t 2343 7 1396 1342 1395 2328 -1024 2344
t 2344 7 1343 1342 1396 2343 2359 2341
t 2345 7 202 148 201 2330 2348 2346
t 2346 7 149 148 202 2345 2361 -1024
t 2347 7 255 201 254 2332 2350 2348
t 2348 7 202 201 255 2347 2363 2345
t 2349 7 308 254 307 2334 2352 2350
t 2350 7 255 254 308 2349 2365 2347
t 2351 7 361 307 360 2336 -1024 2352
t 2352 7 308 307 361 2351 2367 2349
t 2353 7 1238 1184 1237 2338 2356 2354
t 2354 7 1185 1184 1238 2353 2369 -1024
t 2355 7 1291 1237 1290 2340 2358 2356
t 2356 7 1238 1237 1291 2355 2371 2353
t 2357 7 1344 1290 1343 2342 2360 2358
t 2358 7 1291 1290 1344 2357 2373 2355
t 2359 7 1397 1343 1396 2344 -1024 2360
t 2360 7 1344 1343 1397 2359 2375 2357
t 2361 7 203 149 202 2346 2364 2362
t 2362 7 150 149 203 2361 2377 -1024
t 2363 7 256 202 255 2348 2366 2364
t 2364 7 203 202 256 2363 2379 2361
t 2365 7 309 255 308 2350 2368 2366
t 2366 7 256 255 309 2365 2381 2363
t 2367 7 362 308 361 2352 -1024 2368
t 2368 7 309 308 362 2367 2383 2365
t 2369 7 1239 1185 1238 2354 2372 2370
t 2370 7 1186 1185 1239 2369 2385 -1024
t 2371 7 1292 1238 1291 2356 2374 2372
t 2372 7 1239 1238 1292 2371 2387 2369
t 2373 7 1345 1291 1344 2358 2376 2374
t 2374 7 1292 1291 1345 2373 2389 2371
t 2375 7 1398 1344 1397 2360 -1024 2376
t 2376 7 1345 1344 1398 2375 2391 2373
t 2377 7 204 150 203 2362 2380 2378
t 2378 7 151 150 204 2377 2393 -1024
t 2379 7 257 203 256 2364 2382 2380
t 2380 7 204 203 257 2379 2395 2377
t 2381 7 310 256 309 2366 2384 2382
t 2382 7 257 256 310 2381 2397 2379
t 2383 7 363 309 362 2368 -1024 2384
t 2384 7 310 309 363 2383 2399 2381
t 2385 7 1240 1186 1239 2370 2388 2386
t 2386 7 1187 1186 1240 2385 2401 -1024
t 2387 7 1293 1239 1292 2372 2390 2388
t 2388 7 1240 1239 1293 2387 2403 2385
t 2389 7 1346 1292 1345 2374 2392 2390
t 2390 7 1293 1292 1346 2389 2405 2387
t 2391 7 1399 1345 1398 2376 -1024 2392
t 2392 7 1346 1345 1399 2391 2407 2389
t 2393 7 205 151 204 2378 2396 2394
t 2394 7 152 151 205 2393 2409 -1024
t 2395 7 258 204 257 2380 2398 2396
t 2396 7 205 204 258 2395 2411 2393
t 2397 7 311 257 310 2382 2400 2398
t 2398 7 258 257 311 2397 2413 2395
t 2399 7 364 310 363 2384 -1024 2400
t 2400 7 311 310 364 2399 2415 2397
t 2401 7 1241 1187 1240 2386 2404 2402
t 2402 7 1188 1187 1241 2401 2417 -1024
t 2403 7 1294 1240 1293 2388 2406 2404
t 2404 7 1241 1240 1294 2403 2419 2401
t 2405 7 1347 1293 1346 2390 2408 2406
t 2406 7 1294 1293 1347 2405 2421 2403
t 2407 7 1400 1346 1399 2392 -1024 2408
t 2408 7 1347 1346 1400 2407 2423 2405
t 2409 7 206 152 205 2394 2412 2410
t 2410 7 153 152 206 2409 2425 -1024
t 2411 7 259 205 258 2396 2414 2412
t 2412 7 206 205 259 2411 2427 2409
t 2413 7 312 258 311 2398 2416 2414
t 2414 7 259 258 312 2413 2429 2411
t 2415 7 365 311 364 2400 -1024 2416
t 2416 7 312 311 365 2415 2431 2413
t 2417 7 1242 1188 1241 2402 2420 2418
t 2418 7 1189 1188 1242 2417 2457 -1024
t 2419 7 1295 1241 1294 2404 2422 2420
t 2420 7 1242 1241 1295 2419 2459 2417
t 2421 7 1348 1294 1347 2406 2424 2422
t 2422 7 1295 1294 1348 2421 2461 2419
t 2423 7 1401 1347 1400 2408 -1024 2424
t 2424 7 1348 1347 1401 2423 2463 2421
t 2425 7 207 153 206 2410 2428 2426
t 2426 7 154 153 207 2425 2465 -1024
t 2427 7 260 206 259 2412 2430 2428
t 2428 7 207 206 260 2427 2467 2425
t 2429 7 313 259 312 2414 2432 2430
t 2430 7 260 259 313 2429 2469 2427
t 2431 7 366 312 365 2416 2434 2432
t 2432 7 313 312 366 2431 2471 2429
t 2433 7 419 365 418 -1024 2436 2434
t 2434 7 366 365 419 2433 2473 2431
t 2435 7 472 418 471 -1024 2438 2436
t 2436 7 419 418 472 2435 2475 2433
t 2437 7 535 471 534 -1024 2440 2438
t 2438 7 472 471 535 2437 2477 2435
t 2439 7 621 534 620 -1024 2442 2440
t 2440 7 535 534 621 2439 2479 2437
t 2441 7 707 620 706 -1024 2444 2442
t 2442 7 621 620 707 2441 2481 2439
t 2443 7 774 706 773 -1024 2446 2444
t 2444 7 707 706 774 2443 2483 2441
t 2445 7 849 773 848 -1024 2448 2446
t 2446 7 774 773 849 2445 2485 2443
t 2447 7 940 848 939 -1024 2450 2448
t 2448 7 849 848 940 2447 2487 2445
t 2449 7 1031 939 1030 -1024 2452 2450
t 2450 7 940 939 1031 2449 2489 2447
t 2451 7 1084 1030 1083 -1024 2454 2452
t 2452 7 1031 1030 1084 2451 2491 2449
t 2453 7 1137 1083 1136 -1024 2456 2454
t 2454 7 1084 1083 1137 2453 2493 2451
t 2455 7 1190 1136 1189 -1024 2458 2456
t 2456 7 1137 1136 1190 2455 2495 2453
t 2457 7 1243 1189 1242 2418 2460 2458
t 2458 7 1190 1189 1243 2457 2497 2455
t 2459 7 1296 1242 1295 2420 2462 2460
t 2460 7 1243 1242 1296 2459 2499 2457
t 2461 7 1349 1295 1348 2422 2464 2462
t 2462 7 1296 1295 1349 2461 2501 2459
t 2463 7 1402 1348 1401 2424 -1024 2464
t 2464 7 1349 1348 1402 2463 2503 2461
t 2465 7 208 154 207 2426 2468 2466
t 2466 7 155 154 208 2465 2505 -1024
t 2467 7 261 207 260 2428 2470 2468
t 2468 7 208 207 261 2467 2507 2465
t 2469 7 314 260 313 2430 2472 2470
t 2470 7 261 260 314 2469 2509 2467
t 2471 7 367 313 366 2432 2474 2472
t 2472 7 314 313 367 2471 2511 2469
t 2473 7 420 366 419 2434 2476 2474
t 2474 7 367 366 420 2473 2513 2471
t 2475 7 473 419 472 2436 2478 2476
t 2476 7 420 419 473 2475 2515 2473
t 2477 7 536 472 535 2438 2480 2478
t 2478 7 473 472 536 2477 2517 2475
t 2479 7 622 535 621 2440 2482 2480
t 2480 7 536 535 622 2479 2519 2477
t 2481 7 708 621 707 2442 2484 2482
t 2482 7 622 621 708 2481 2521 2479
t 2483 7 775 707 774 2444 2486 2484
t 2484 7 708 707 775 2483 2523 2481
t 2485 7 850 774 849 2446 2488 2486
t 2486 7 775 774 850 2485 2525 2483
t 2487 7 941 849 940 2448 2490 2488
t 2488 7 850 849 941 2487 2527 2485
t 2489 7 1032 940 1031 2450 2492 2490
t 2490 7 941 940 1032 2489 2529 2487
t 2491 7 1085 1031 1084 2452 2494 2492
t 2492 7 1032 1031 1085 2491 2531 2489
t 2493 7 1138 1084 1137 2454 2496 2494
t 2494 7 1085 1084 1138 2493 2533 2491
t 2495 7 1191 1137 1190 2456 2498 2496
t 2496 7 1138 1137 1191 2495 2535 2493
t 2497 7 1244 1190 1243 2458 2500 2498
t 2498 7 1191 1190 1244 2497 2537 2495
t 2499 7 1297 1243 1296 2460 2502 2500
t 2500 7 1244 1243 1297 2499 2539 2497
t 2501 7 1350 1296 1349 2462 2504 2502
t 2502 7 1297 1296 1350 2501 2541 2499
t 2503 7 1403 1349 1402 2464 -1024 2504
t 2504 7 1350 1349 1403 2503 2543 2501
t 2505 7 209 155 208 2466 2508 2506
t 2506 7 156 155 209 2505 2545 -1024
t 2507 7 262 208 261 2468 2510 2508
t 2508 7 209 208 262 2507 2547 2505
t 2509 7 315 261 314 2470 2512 2510
t 2510 7 262 261 315 2509 2549 2507
t 2511 7 368 314 367 2472 2514 2512
t 2512 7 315 314 368 2511 2551 2509
t 2513 7 421 367 420 2474 2516 2514
t 2514 7 368 367 421 2513 2553 2511
t 2515 7 474 420 473 2476 2518 2516
t 2516 7 421 420 474 2515 2555 2513
t 2517 7 537 473 536 2478 2520 2518
t 2518 7 474 473 537 2517 2557 2515
t 2519 7 623 536 622 2480 2522 2520
t 2520 7 537 536 623 2519 2559 2517
t 2521 7 709 622 708 2482 2524 2522
t 2522 7 623 622 709 2521 2561 2519
t 2523 7 776 708 775 2484 2526 2524
t 2524 7 709 708 776 2523 2563 2521
t 2525 7 851 775 850 2486 2528 2526
t 2526 7 776 775 851 2525 2565 2523
t 2527 7 942 850 941 2488 2530 2528
t 2528 7 851 850 942 2527 2567 2525
t 2529 7 1033 941 1032 2490 2532 2530
t 2530 7 942 941 1033 2529 2569 2527
t 2531 7 1086 1032 1085 2492 2534 2532
t 2532 7 1033 1032 1086 2531 2571 2529
t 2533 7 1139 1085 1138 2494 2536 2534
t 2534 7 1086 1085 1139 2533 2573 2531
t 2535 7 1192 1138 1191 2496 2538 2536
t 2536 7 1139 1138 1192 2535 2575 2533
t 2537 7 1245 1191 1244 2498 2540 2538
t 2538 7 1192 1191 1245 2537 2577 2535
t 2539 7 1298 1244 1297 2500 2542 2540
t 2540 7 1245 1244 1298 2539 2579 2537
t 2541 7 1351 1297 1350 2502 2544 2542
t 2542 7 1298 1297 1351 2541 2581 2539
t 2543 7 1404 1350 1403 2504 -1024 2544
t 2544 7 1351 1350 1404 2543 2583 2541
t 2545 7 210 156 209 2506 2548 2546
t 2546 7 157 156 210 2545 -1024 -1024
t 2547 7 263 209 262 2508 2550 2548
t 2548 7 210 209 263 2547 -1024 2545
t 2549 7 316 262 315 2510 2552 2550
t 2550 7 263 262 316 2549 -1024 2547
t 2551 7 369 315 368 2512 2554 2552
t 2552 7 316 315 369 2551 -1024 2549
t 2553 7 422 368 421 2514 2556 2554
t 2554 7 369 368 422 2553 -1024 2551
t 2555 7 475 421 474 2516 2558 2556
t 2556 7 422 421 475 2555 -1024 2553
t 2557 7 538 474 537 2518 2560 2558
t 2558 7 475 474 538 2557 -1024 2555
t 2559 7 624 537 623 2520 2562 2560
t 2560 7 538 537 624 2559 -1024 2557
t 2561 7 710 623 709 2522 2564 2562
t 2562 7 624 623 710 2561 -1024 2559
t 2563 7 777 709 776 2524 2566 2564
t 2564 7 710 709 777 2563 -1024 2561
t 2565 7 852 776 851 2526 2568 2566
t 2566 7 777 776 852 2565 -1024 2563
t 2567 7 943 851 942 2528 2570 2568
t 2568 7 852 851 943 2567 -1024 2565
t 2569 7 1034 942 1033 2530 2572 2570
t 2570 7 943 942 1034 2569 -1024 2567
t 2571 7 1087 1033 1086 2532 2574 2572
t 2572 7 1034 1033 1087 2571 -1024 2569
t 2573 7 1140 1086 1139 2534 2576 2574
t 2574 7 1087 1086 1140 2573 -1024 2571
t 2575 7 1193 1139 1192 2536 2578 2576
t 2576 7 1140 1139 1193 2575 -1024 2573
t 2577 7 1246 1192 1245 2538 2580 2578
t 2578 7 1193 1192 1246 2577 -1024 2575
t 2579 7 1299 1245 1298 2540 2582 2580
t 2580 7 1246 1245 1299 2579 -1024 2577
t 2581 7 1352 1298 1351 2542 2584 2582
t 2582 7 1299 1298 1352 2581 -1024 2579
t 2583 7 1405 1351 1404 2544 -1024 2584
t 2584 7 1352 1351 1405 2583 -1024 2581
t 2585 8 183 129 182 -1024 2588 2586
t 2586 8 130 129 183 2585 2609 -1024
t 2587 8 236 182 235 -1024 2590 2588
t 2588 8 183 182 236 2587 2611 2585
t 2589 8 289 235 288 -1024 2592 2590
t 2590 8 236 235 289 2589 2613 2587
t 2591 8 342 288 341 -1024 2594 2592
t 2592 8 289 288 342 2591 2615 2589
t 2593 8 395 341 394 -1024 2596 2594
t 2594 8 342 341 395 2593 2617 2591
t 2595 8 448 394 447 -1024 -1024 2596
t 2596 8 395 394 448 2595 2619 2593
t 2597 8 1113 1059 1112 -1024 2600 2598
t 2598 8 1060 1059 1113 2597 2621 -1024
t 2599 8 1166 1112 1165 -1024 2602 2600
t 2600 8 1113 1112 1166 2599 2623 2597
t 2601 8 1219 1165 1218 -1024 2604 2602
t 2602 8 1166 1165 1219 2601 2625 2599
t 2603 8 1272 1218 1271 -1024 2606 2604
t 2604 8 1219 1218 1272 2603 2627 2601
t 2605 8 1325 1271 1324 -1024 2608 2606
t 2606 8 1272 1271 1325 2605 2629 2603
t 2607 8 1378 1324 1377 -1024 -1024 2608
t 2608 8 1325 1324 1378 2607 2631 2605
t 2609 8 184 130 183 2586 2612 2610
t 2610 8 131 130 184 2609 2633 -1024
t 2611 8 237 183 236 2588 2614 2612
t 2612 8 184 183 237 2611 2635 2609
t 2613 8 290 236 289 2590 2616 2614
t 2614 8 237 236 290 2613 2637 2611
t 2615 8 343 289 342 2592 2618 2616
t 2616 8 290 289 343 2615 2639 2613
t 2617 8 396 342 395 2594 2620 2618
t 2618 8 343 342 396 2617 2641 2615
t 2619 8 449 395 448 2596 -1024 2620
t 2620 8 396 395 449 2619 2643 2617
t 2621 8 1114 1060 1113 2598 2624 2622
t 2622 8 1061 1060 1114 2621 2645 -1024
t 2623 8 1167 1113 1166 2600 2626 2624
t 2624 8 1114 1113 1167 2623 2647 2621
t 2625 8 1220 1166 1219 2602 2628 2626
t 2626 8 1167 1166 1220 2625 2649 2623
t 2627 8 1273 1219 1272 2604 2630 2628
t 2628 8 1220 1219 1273 2627 2651 2625
t 2629 8 1326 1272 1325 2606 2632 2630
t 2630 8 1273 1272 1326 2629 2653 2627
t 2631 8 1379 1325 1378 2608 -1024 2632
t 2632 8 1326 1325 1379 2631 2655 2629
t 2633 8 185 131 184 2610 2636 2634
t 2634 8 132 131 185 2633 2657 -1024
t 2635 8 238 184 237 2612 2638 2636
t 2636 8 185 184 238 2635 2659 2633
t 2637 8 291 237 290 2614 2640 2638
t 2638 8 238 237 291 2637 2661 2635
t 2639 8 344 290 343 2616 2642 2640
t 2640 8 291 290 344 2639 2663 2637
t 2641 8 397 343 396 2618 2644 2642
t 2642 8 344 343 397 2641 2665 2639
t 2643 8 450 396 449 2620 -1024 2644
t 2644 8 397 396 450 2643 2667 2641
t 2645 8 1115 1061 1114 2622 2648 2646
t 2646 8 1062 1061 1115 2645 2669 -1024
t 2647 8 1168 1114 1167 2624 2650 2648
t 2648 8 1115 1114 1168 2647 2671 2645
t 2649 8 1221 1167 1220 2626 2652 2650
t 2650 8 1168 1167 1221 2649 2673 2647
t 2651 8 1274 1220 1273 2628 2654 2652
t 2652 8 1221 1220 1274 2651 2675 2649
t 2653 8 1327 1273 1326 2630 2656 2654
t 2654 8 1274 1273 1327 2653 2677 2651
t 2655 8 1380 1326 1379 2632 -1024 2656
t 2656 8 1327 1326 1380 2655 2679 2653
t 2657 8 186 132 185 2634 2660 2658
t 2658 8 133 132 186 2657 2681 -1024
t 2659 8 239 185 238 2636 2662 2660
t 2660 8 186 185 239 2659 2683 2657
t 2661 8 292 238 291 2638 2664 2662
t 2662 8 239 238 292 2661 2685 2659
t 2663 8 345 291 344 2640 2666 2664
t 2664 8 292 291 345 2663 2687 2661
t 2665 8 398 344 397 2642 2668 2666
t 2666 8 345 344 398 2665 2689 2663
t 2667 8 451 397 450 2644 -1024 2668
t 2668 8 398 397 451 2667 2691 2665
t 2669 8 1116 1062 1115 2646 2672 2670
t 2670 8 1063 1062 1116 2669 2693 -1024
t 2671 8 1169 1115 1168 2648 2674 2672
t 2672 8 1116 1115 1169 2671 2695 2669
t 2673 8 1222 1168 1221 2650 2676 2674
t 2674 8 1169 1168 1222 2673 2697 2671
t 2675 8 1275 1221 1274 2652 2678 2676
t 2676 8 1222 1221 1275 2675 2699 2673
t 2677 8 1328 1274 1327 2654 2680 2678
t 2678 8 1275 1274 1328 2677 2701 2675
t 2679 8 1381 1327 1380 2656 -1024 2680
t 2680 8 1328 1327 1381 2679 2703 2677
t 2681 8 187 133 186 2658 2684 2682
t 2682 8 134 133 187 2681 2705 -1024
t 2683 8 240 186 239 2660 2686 2684
t 2684 8 187 186 240 2683 2707 2681
t 2685 8 293 239 292 2662 2688 2686
t 2686 8 240 239 293 2685 2709 2683
t 2687 8 346 292 345 2664 2690 2688
t 2688 8 293 292 346 2687 2711 2685
t 2689 8 399 345 398 2666 2692 2690
t 2690 8 346 345 399 2689 2713 2687
t 2691 8 452 398 451 2668 -1024 2692
t 2692 8 399 398 452 2691 2715 2689
t 2693 8 1117 1063 1116 2670 2696 2694
t 2694 8 1064 1063 1117 2693 2717 -1024
t 2695 8 1170 1116 1169 2672 2698 2696
t 2696 8 1117 1116 1170 2695 2719 2693
t 2697 8 1223 1169 1222 2674 2700 2698
t 2698 8 1170 1169 1223 2697 2721 2695
t 2699 8 1276 1222 1275 2676 2702 2700
t 2700 8 1223 1222 1276 2699 2723 2697
t 2701 8 1329 1275 1328 2678 2704 2702
t 2702 8 1276 1275 1329 2701 2725 2699
t 2703 8 1382 1328 1381 2680 -1024 2704
t 2704 8 1329 1328 1382 2703 2727 2701
t 2705 8 188 134 187 2682 2708 2706
t 2706 8 135 134 188 2705 2729 -1024
t 2707 8 241 187 240 2684 2710 2708
t 2708 8 188 187 241 2707 2731 2705
t 2709 8 294 240 293 2686 2712 2710
t 2710 8 241 240 294 2709 2733 2707
t 2711 8 347 293 346 2688 2714 2712
t 2712 8 294 293 347 2711 2735 2709
t 2713 8 400 346 399 2690 2716 2714
t 2714 8 347 346 400 2713 2737 2711
t 2715 8 453 399 452 2692 -1024 2716
t 2716 8 400 399 453 2715 2739 2713
t 2717 8 1118 1064 1117 2694 2720 2718
t 2718 8 1065 1064 1118 2717 2741 -1024
t 2719 8 1171 1117 1170 2696 2722 2720
t 2720 8 1118 1117 1171 2719 2743 2717
t 2721 8 1224 1170 1223 2698 2724 2722
t 2722 8 1171 1170 1224 2721 2745 2719
t 2723 8 1277 1223 1276 2700 2726 2724
t 2724 8 1224 1223 1277 2723 2747 2721
t 2725 8 1330 1276 1329 2702 2728 2726
t 2726 8 1277 1276 1330 2725 2749 2723
t 2727 8 1383 1329 1382 2704 -1024 2728
t 2728 8 1330 1329 1383 2727 2751 2725
t 2729 8 189 135 188 2706 2732 2730
t 2730 8 136 135 189 2729 2753 -1024
t 2731 8 242 188 241 2708 2734 2732
t 2732 8 189 188 242 2731 2755 2729
t 2733 8 295 241 294 2710 2736 2734
t 2734 8 242 241 295 2733 2757 2731
t 2735 8 348 294 347 2712 2738 2736
t 2736 8 295 294 348 2735 2759 2733
t 2737 8 401 347 400 2714 2740 2738
t 2738 8 348 347 401 2737 2761 2735
t 2739 8 454 400 453 2716 -1024 2740
t 2740 8 401 400 454 2739 2763 2737
t 2741 8 1119 1065 1118 2718 2744 2742
t 2742 8 1066 1065 1119 2741 2765 -1024
t 2743 8 1172 1118 1171 2720 2746 2744
t 2744 8 1119 1118 1172 2743 2767 2741
t 2745 8 1225 1171 1224 2722 2748 2746
t 2746 8 1172 1171 1225 2745 2769 2743
t 2747 8 1278 1224 1277 2724 2750 2748
t 2748 8 1225 1224 1278 2747 2771 2745
t 2749 8 1331 1277 1330 2726 2752 2750
t 2750 8 1278 1277 1331 2749 2773 2747
t 2751 8 1384 1330 1383 2728 -1024 2752
t 2752 8 1331 1330 1384 2751 2775 2749
t 2753 8 190 136 189 2730 2756 2754
t 2754 8 137 136 190 2753 -1024 -1024
t 2755 8 243 189 242 2732 2758 2756
t 2756 8 190 189 243 2755 -1024 2753
t 2757 8 296 242 295 2734 2760 2758
t 2758 8 243 242 296 2757 -1024 2755
t 2759 8 349 295 348 2736 2762 2760
t 2760 8 296 295 349 2759 -1024 2757
t 2761 8 402 348 401 2738 2764 2762
t 2762 8 349 348 402 2761 -1024 2759
t 2763 8 455 401 454 2740 -1024 2764
t 2764 8 402 401 455 2763 -1024 2761
t 2765 8 1120 1066 1119 2742 2768 2766
t 2766 8 1067 1066 1120 2765 -1024 -1024
t 2767 8 1173 1119 1172 2744 2770 2768
t 2768 8 1120 1119 1173 2767 -1024 2765
t 2769 8 1226 1172 1225 2746 2772 2770
t 2770 8 1173 1172 1226 2769 -1024 2767
t 2771 8 1279 1225 1278 2748 2774 2772
t 2772 8 1226 1225 1279 2771 -1024 2769
t 2773 8 1332 1278 1331 2750 2776 2774
t 2774 8 1279 1278 1332 2773 -1024 2771
t 2775 8 1385 1331 1384 2752 -1024 2776
t 2776 8 1332 1331 1385 2775 -1024 2773
t 2777 9 411 357 410 -1024 2780 2778
t 2778 9 358 357 411 2777 2785 -1024
t 2779 9 464 410 463 -1024 -1024 2780
t 2780 9 411 410 464 2779 2787 2777
t 2781 9 1129 1075 1128 -1024 2784 2782
t 2782 9 1076 1075 1129 2781 2789 -1024
t 2783 9 1182 1128 1181 -1024 -1024 2784
t 2784 9 1129 1128 1182 2783 2791 2781
t 2785 9 412 358 411 2778 2788 2786
t 2786 9 359 358 412 2785 2793 -1024
t 2787 9 465 411 464 2780 -1024 2788
t 2788 9 412 411 465 2787 2795 2785
t 2789 9 1130 1076 1129 2782 2792 2790
t 2790 9 1077 1076 1130 2789 2797 -1024
t 2791 9 1183 1129 1182 2784 -1024 2792
t 2792 9 1130 1129 1183 2791 2799 2789
t 2793 9 413 359 412 2786 2796 2794
t 2794 9 360 359 413 2793 2801 -1024
t 2795 9 466 412 465 2788 -1024 2796
t 2796 9 413 412 466 2795 2803 2793
t 2797 9 1131 1077 1130 2790 2800 2798
t 2798 9 1078 1077 1131 2797 2805 -1024
t 2799 9 1184 1130 1183 2792 -1024 2800
t 2800 9 1131 1130 1184 2799 2807 2797
t 2801 9 414 360 413 2794 2804 2802
t 2802 9 361 360 414 2801 2809 -1024
t 2803 9 467 413 466 2796 -1024 2804
t 2804 9 414 413 467 2803 2811 2801
t 2805 9 1132 1078 1131 2798 2808 2806
t 2806 9 1079 1078 1132 2805 2813 -1024
t 2807 9 1185 1131 1184 2800 -1024 2808
t 2808 9 1132 1131 1185 2807 2815 2805
t 2809 9 415 361 414 2802 2812 2810
t 2810 9 362 361 415 2809 2817 -1024
t 2811 9 468 414 467 2804 -1024 2812
t 2812 9 415 414 468 2811 2819 2809
t 2813 9 1133 1079 1132 2806 2816 2814
t 2814 9 1080 1079 1133 2813 2821 -1024
t 2815 9 1186 1132 1185 2808 -1024 2816
t 2816 9 1133 1132 1186 2815 2823 2813
t 2817 9 416 362 415 2810 2820 2818
t 2818 9 363 362 416 2817 2825 -1024
t 2819 9 469 415 468 2812 -1024 2820
t 2820 9 416 415 469 2819 2827 2817
t 2821 9 1134 1080 1133 2814 2824 2822
t 2822 9 1081 1080 1134 2821 2845 -1024
t 2823 9 1187 1133 1186 2816 -1024 2824
t 2824 9 1134 1133 1187 2823 2847 2821
t 2825 9 417 363 416 2818 2828 2826
t 2826 9 364 363 417 2825 2849 -1024
t 2827 9 470 416 469 2820 2830 2828
t 2828 9 417 416 470 2827 2851 2825
t 2829 9 533 469 532 -1024 2832 2830
t 2830 9 470 469 533 2829 2853 2827
t 2831 9 619 532 618 -1024 2834 2832
t 2832 9 533 532 619 2831 2855 2829
t 2833 9 705 618 704 -1024 2836 2834
t 2834 9 619 618 705 2833 2857 2831
t 2835 9 772 704 771 -1024 2838 2836
t 2836 9 705 704 772 2835 2859 2833
t 2837 9 847 771 846 -1024 2840 2838
t 2838 9 772 771 847 2837 2861 2835
t 2839 9 938 846 937 -1024 2842 2840
t 2840 9 847 846 938 2839 2863 2837
t 2841 9 1029 937 1028 -1024 2844 2842
t 2842 9 938 937 1029 2841 2865 2839
t 2843 9 1082 1028 1081 -1024 2846 2844
t 2844 9 1029 1028 1082 2843 2867 2841
t 2845 9 1135 1081 1134 2822 2848 2846
t 2846 9 1082 1081 1135 2845 2869 2843
t 2847 9 1188 1134 1187 2824 -1024 2848
t 2848 9 1135 1134 1188 2847 2871 2845
t 2849 9 418 364 417 2826 2852 2850
t 2850 9 365 364 418 2849 -1024 -1024
t 2851 9 471 417 470 2828 2854 2852
t 2852 9 418 417 471 2851 -1024 2849
t 2853 9 534 470 533 2830 2856 2854
t 2854 9 471 470 534 2853 -1024 2851
t 2855 9 620 533 619 2832 2858 2856
t 2856 9 534 533 620 2855 -1024 2853
t 2857 9 706 619 705 2834 2860 2858
t 2858 9 620 619 706 2857 -1024 2855
t 2859 9 773 705 772 2836 2862 2860
t 2860 9 706 705 773 2859 -1024 2857
t 2861 9 848 772 847 2838 2864 2862
t 2862 9 773 772 848 2861 -1024 2859
t 2863 9 939 847 938 2840 2866 2864
t 2864 9 848 847 939 2863 -1024 2861
t 2865 9 1030 938 1029 2842 2868 2866
t 2866 9 939 938 1030 2865 -1024 2863
t 2867 9 1083 1029 1082 2844 2870 2868
t 2868 9 1030 1029 1083 2867 -1024 2865
t 2869 9 1136 1082 1135 2846 2872 2870
t 2870 9 1083 1082 1136 2869 -1024 2867
t 2871 9 1189 1135 1188 2848 -1024 2872
t 2872 9 1136 1135 1189 2871 -1024 2869
r 1 6
x 4 42 46 43 20
w 1 1 source Aluminum
b 1
b 3
b 5
b 7
b 9
b 11
b 13
b 15
b 17
b 19
b 21
b 23
b 25
b 27
r 2 6
x 4 42 46 43 20
w 1 2 drain Aluminum
b 29
b 31
b 33
b 35
b 37
b 39
b 41
b 43
b 45
b 47
b 49
b 51
b 53
b 55
r 3 3
x 2 43 20
w silicon Silicon
b 2
b 4
b 6
b 8
b 10
b 12
b 14
b 16
b 18
b 20
b 22
b 24
b 26
b 28
b 30
b 32
b 34
b 36
b 38
b 40
b 42
b 44
b 46
b 48
b 50
b 52
b 54
b 56
b 57
b 59
b 61
b 63
b 65
b 67
b 69
b 71
b 73
b 75
b 77
b 79
b 81
b 83
b 85
b 87
b 89
b 91
b 93
b 95
b 97
b 99
b 101
b 103
b 105
b 107
b 109
b 111
b 113
b 115
b 117
b 119
b 121
b 123
b 125
b 127
b 129
b 131
b 133
b 135
b 137
b 139
b 141
b 143
b 145
b 147
b 149
b 151
b 153
b 155
b 157
b 159
b 161
b 163
b 165
b 167
b 169
b 171
b 173
b 175
b 177
b 179
b 181
b 183
b 185
b 187
b 189
b 191
b 193
b 195
b 197
b 199
b 201
b 203
b 205
b 207
b 209
b 211
b 213
b 215
b 217
b 219
b 221
b 223
b 225
b 227
b 229
b 231
b 233
b 235
b 237
b 239
b 241
b 243
b 245
b 247
b 249
b 251
b 253
r 4 224
x 2 43 20
w oxide HfO2
b 58
b 60
b 62
b 64
b 66
b 68
b 70
b 72
b 74
b 76
b 78
b 80
b 82
b 84
b 86
b 88
b 90
b 92
b 94
b 96
b 98
b 100
b 102
b 104
b 106
b 108
b 110
b 112
b 114
b 116
b 118
b 120
b 122
b 124
b 126
b 128
b 130
b 132
b 134
b 136
b 138
b 140
b 142
b 144
b 146
b 148
b 150
b 152
b 154
b 156
b 158
b 160
b 162
b 164
b 166
b 168
b 170
b 172
b 174
b 176
b 178
b 180
b 182
b 184
b 186
b 188
b 190
b 192
b 194
b 196
b 198
b 200
b 202
b 204
b 206
b 208
b 210
b 212
b 214
b 216
b 218
b 220
b 222
b 224
b 226
b 228
b 230
b 232
b 234
b 236
b 238
b 240
b 242
b 244
b 246
b 248
b 250
b 252
b 254
b 255
b 257
b 259
b 261
b 263
b 265
b 267
b 269
b 271
b 273
b 275
b 277
b 279
b 281
b 283
b 285
b 287
b 289
b 291
b 293
b 295
b 299
b 303
b 305
b 307
b 309
b 311
b 313
b 315
b 317
b 319
b 321
b 323
b 325
b 327
b 329
b 331
b 335
b 339
b 341
b 343
b 345
b 347
b 349
b 351
b 353
b 355
b 357
b 359
b 361
b 363
b 365
b 367
b 371
b 375
b 377
b 379
b 381
b 383
b 385
b 387
b 389
b 391
b 393
b 395
b 397
b 399
b 401
b 403
b 407
b 411
b 413
b 415
b 417
b 419
b 421
b 423
b 425
b 427
b 429
b 431
b 433
b 435
b 437
b 439
b 441
b 443
b 445
r 5 6
x 4 42 46 43 20
w 1 3 fgate Aluminum
b 256
b 258
b 260
b 262
b 264
b 266
b 268
b 270
b 272
b 274
b 276
b 278
b 280
b 282
b 284
b 286
b 288
b 290
b 292
b 294
b 297
b 301
b 447
b 449
b 451
b 453
b 455
b 457
b 459
b 461
b 463
b 465
b 467
b 469
b 471
b 473
b 475
b 477
b 479
b 481
b 483
b 485
b 487
b 489
b 491
b 493
b 495
b 497
b 499
b 501
b 503
b 505
r 6 6
x 4 42 46 43 20
w 1 4 gate Aluminum
b 507
b 508
b 509
b 510
b 511
b 512
b 513
b 514
b 515
b 516
b 517
b 518
b 519
b 520
b 521
b 522
b 523
b 524
b 525
b 526
b 527
b 528
b 529
b 530
b 531
b 532
b 533
b 534
b 535
b 536
b 538
b 540
b 542
b 544
b 546
b 548
b 550
b 552
b 554
b 556
b 558
b 560
b 562
b 564
b 566
b 568
b 570
b 572
b 574
b 576
b 578
b 580
b 581
b 582
b 584
b 586
b 587
b 588
b 590
b 592
b 593
b 594
b 596
b 598
b 599
b 600
b 602
b 604
b 605
b 606
b 608
b 610
b 611
b 612
b 614
b 616
b 617
b 618
b 620
b 622
b 623
b 624
b 626
b 628
b 629
b 630
b 632
b 634
b 635
b 636
b 638
b 640
b 641
b 642
b 644
b 646
b 647
b 648
b 650
b 652
b 653
b 654
b 656
b 658
b 659
b 660
b 662
b 664
b 665
b 666
b 668
b 670
b 671
b 672
b 674
b 676
b 677
b 678
b 680
b 682
b 683
b 684
b 686
b 688
b 689
b 690
b 692
b 694
b 695
b 696
b 700
b 704
b 705
b 706
b 708
b 710
b 711
b 712
b 714
b 716
b 717
b 718
b 720
b 722
b 723
b 724
b 726
b 728
b 729
b 730
b 732
b 734
b 735
b 736
b 738
b 740
b 741
b 742
b 744
b 746
b 747
b 748
b 752
b 756
b 757
b 758
b 760
b 762
b 763
b 764
b 766
b 768
b 769
b 770
b 772
b 774
b 775
b 776
b 778
b 780
b 781
b 782
b 784
b 786
b 787
b 788
b 790
b 792
b 793
b 794
b 796
b 798
b 799
b 800
b 802
b 804
b 805
b 806
b 808
b 810
b 811
b 812
b 814
b 816
b 817
b 818
b 820
b 822
b 823
b 824
b 826
b 828
b 829
b 830
b 832
b 834
b 835
b 836
b 838
b 840
b 841
b 842
b 844
b 846
b 847
b 848
b 850
b 852
b 853
b 854
b 856
b 858
b 859
b 860
b 862
b 864
b 865
b 866
b 868
b 870
b 871
b 872
b 874
b 876
b 877
b 878
b 880
b 882
b 884
b 886
b 888
b 890
b 892
b 894
b 896
b 898
b 900
b 902
b 904
b 906
b 908
b 910
b 912
b 914
b 915
b 916
b 917
b 918
b 919
b 920
b 921
b 922
b 923
b 924
b 925
b 926
b 927
b 928
b 929
b 930
b 931
b 932
b 933
b 934
b 935
b 936
b 937
b 938
r 7 224
x 2 43 20
w oxide1 HfO2
b 296
b 298
b 300
b 302
b 304
b 306
b 308
b 310
b 312
b 314
b 316
b 318
b 320
b 322
b 324
b 326
b 328
b 330
b 333
b 337
b 368
b 369
b 372
b 373
b 376
b 378
b 380
b 382
b 384
b 386
b 388
b 390
b 392
b 394
b 396
b 398
b 400
b 402
b 405
b 409
b 448
b 450
b 452
b 454
b 456
b 458
b 460
b 462
b 464
b 466
b 468
b 470
b 472
b 474
b 476
b 478
b 480
b 482
b 484
b 486
b 488
b 490
b 492
b 494
b 496
b 498
b 500
b 502
b 504
b 506
b 537
b 539
b 541
b 543
b 545
b 547
b 549
b 551
b 553
b 555
b 557
b 559
b 561
b 563
b 565
b 567
b 569
b 571
b 573
b 575
b 577
b 579
b 583
b 585
b 589
b 591
b 595
b 597
b 601
b 603
b 607
b 609
b 613
b 615
b 619
b 621
b 625
b 627
b 631
b 633
b 637
b 639
b 643
b 645
b 649
b 651
b 655
b 657
b 661
b 663
b 667
b 669
b 673
b 675
b 679
b 681
b 685
b 687
b 691
b 693
b 698
b 702
b 749
b 750
b 753
b 754
b 759
b 761
b 765
b 767
b 771
b 773
b 777
b 779
b 783
b 785
b 789
b 791
b 795
b 797
b 801
b 803
b 807
b 809
b 813
b 815
b 819
b 821
b 825
b 827
b 831
b 833
b 837
b 839
b 843
b 845
b 849
b 851
b 855
b 857
b 861
b 863
b 867
b 869
b 873
b 875
b 879
b 881
b 883
b 885
b 887
b 889
b 891
b 893
b 895
b 897
b 899
b 901
b 903
b 905
b 907
b 909
b 911
b 913
b 939
b 941
b 943
b 945
b 947
b 949
b 951
b 953
b 955
b 957
b 959
b 961
b 963
b 965
b 967
b 969
b 971
b 973
b 975
b 977
b 979
b 981
b 983
b 985
b 987
b 989
b 991
b 993
b 995
b 997
b 999
b 1001
b 1003
b 1005
b 1007
b 1009
b 1011
b 1013
b 1015
b 1017
b 1019
b 1021
b 1023
b 1025
b 1027
b 1029
r 8 6
x 4 42 46 43 20
w 1 5 gate Aluminum
b 332
b 334
b 336
b 338
b 340
b 342
b 344
b 346
b 348
b 350
b 352
b 354
b 356
b 358
b 360
b 362
b 364
b 366
b 370
b 374
b 697
b 699
b 701
b 703
b 707
b 709
b 713
b 715
b 719
b 721
b 725
b 727
b 731
b 733
b 737
b 739
b 743
b 745
b 751
b 755
b 940
b 942
b 944
b 946
b 948
b 950
b 952
b 954
b 956
b 958
b 960
b 962
b 964
b 966
b 968
b 970
r 9 6
x 4 42 46 43 20
w 1 7 fgate Aluminum
b 404
b 406
b 408
b 410
b 412
b 414
b 416
b 418
b 420
b 422
b 424
b 426
b 428
b 430
b 432
b 434
b 436
b 438
b 440
b 442
b 444
b 446
b 972
b 974
b 976
b 978
b 980
b 982
b 984
b 986
b 988
b 990
b 992
b 994
b 996
b 998
b 1000
b 1002
b 1004
b 1006
b 1008
b 1010
b 1012
b 1014
b 1016
b 1018
b 1020
b 1022
b 1024
b 1026
b 1028
b 1030
s 34 513 -2 69 71 72 100 103 106 107 108 111 112 113 114 115 118 120 121 149 210 211 215 220 221 222 224 225 226 524 525 610 611 612 613
n 0 6 6 1 0 1 1 -0.80000000000000004 6430931.1672617365 1 1 0 0 0 0 0 1 0 0 0 1 0 0 0 0 0 0 0 0 0 0 0 0 0 0 0
n 1 6 6 1 0 1 1 -0.80000000000000004 6430931.1672617365 1 1 0 0 0 0 0 1 0 0 0 1 0 0 0 0 0 0 0 0 0 0 0 0 0 0 0
n 2 6 6 1 0 1 1 -0.80000000000000004 6430931.1672617365 1 1 0 0 0 0 0 1 0 0 0 1 0 0 0 0 0 0 0 0 0 0 0 0 0 0 0
n 3 6 6 1 0 1 1 -0.80000000000000004 6430931.1672617365 1 1 0 0 0 0 0 1 0 0 0 1 0 0 0 0 0 0 0 0 0 0 0 0 0 0 0
n 4 6 6 1 0 1 1 -0.80000000000000004 6430931.1672617365 1 1 0 0 0 0 0 1 0 0 0 1 0 0 0 0 0 0 0 0 0 0 0 0 0 0 0
n 5 6 6 1 0 1 1 -0.80000000000000004 6430931.1672617365 1 1 0 0 0 0 0 1 0 0 0 1 0 0 0 0 0 0 0 0 0 0 0 0 0 0 0
n 6 6 6 1 0 1 1 -0.80000000000000004 6430931.1672617365 1 1 0 0 0 0 0 1 0 0 0 1 0 0 0 0 0 0 0 0 0 0 0 0 0 0 0
n 7 6 6 1 0 1 1 -0.80000000000000004 6430931.1672617365 1 1 0 0 0 0 0 1 0 0 0 1 0 0 0 0 0 0 0 0 0 0 0 0 0 0 0
n 8 6 6 1 0 1 1 -0.80000000000000004 6430931.1672617365 1 1 0 0 0 0 0 1 0 0 0 1 0 0 0 0 0 0 0 0 0 0 0 0 0 0 0
n 9 6 6 1 0 1 1 -0.80000000000000004 6430931.1672617365 1 1 0 0 0 0 0 1 0 0 0 1 0 0 0 0 0 0 0 0 0 0 0 0 0 0 0
n 10 6 6 1 0 1 1 -0.80000000000000004 6430931.1672617365 1 1 0 0 0 0 0 1 0 0 0 1 0 0 0 0 0 0 0 0 0 0 0 0 0 0 0
n 11 6 6 1 0 1 1 -0.80000000000000004 6430931.1672617365 1 1 0 0 0 0 0 1 0 0 0 1 0 0 0 0 0 0 0 0 0 0 0 0 0 0 0
n 12 6 6 1 0 1 1 -0.80000000000000004 6430931.1672617365 1 1 0 0 0 0 0 1 0 0 0 1 0 0 0 0 0 0 0 0 0 0 0 0 0 0 0
n 13 6 6 1 0 1 1 -0.80000000000000004 6430931.1672617365 1 1 0 0 0 0 0 1 0 0 0 1 0 0 0 0 0 0 0 0 0 0 0 0 0 0 0
n 14 6 6 1 0 1 1 -0.80000000000000004 6430931.1672617365 1 1 0 0 0 0 0 1 0 0 0 1 0 0 0 0 0 0 0 0 0 0 0 0 0 0 0
n 15 6 6 1 0 1 1 -0.80000000000000004 6430931.1672617365 1 1 0 0 0 0 0 1 0 0 0 1 0 0 0 0 0 0 0 0 0 0 0 0 0 0 0
n 16 6 6 1 0 1 1 -0.80000000000000004 6430931.1672617365 1 1 0 0 0 0 0 1 0 0 0 1 0 0 0 0 0 0 0 0 0 0 0 0 0 0 0
n 17 6 6 1 0 1 1 -0.80000000000000004 6430931.1672617365 1 1 0 0 0 0 0 1 0 0 0 1 0 0 0 0 0 0 0 0 0 0 0 0 0 0 0
n 18 6 6 1 0 1 1 -0.80000000000000004 6430931.1672617365 1 1 0 0 0 0 0 1 0 0 0 1 0 0 0 0 0 0 0 0 0 0 0 0 0 0 0
n 19 6 6 1 0 1 1 -0.80000000000000004 6430931.1672617365 1 1 0 0 0 0 0 1 0 0 0 1 0 0 0 0 0 0 0 0 0 0 0 0 0 0 0
n 20 6 6 1 0 1 1 -0.80000000000000004 6430931.1672617365 1 1 0 0 0 0 0 1 0 0 0 1 0 0 0 0 0 0 0 0 0 0 0 0 0 0 0
n 21 6 6 1 0 1 1 -0.80000000000000004 6430931.1672617365 1 1 0 0 0 0 0 1 0 0 0 1 0 0 0 0 0 0 0 0 0 0 0 0 0 0 0
n 22 6 6 1 0 1 1 -0.80000000000000004 6430931.1672617365 1 1 0 0 0 0 0 1 0 0 0 1 0 0 0 0 0 0 0 0 0 0 0 0 0 0 0
n 23 6 6 1 0 1 1 -0.80000000000000004 6430931.1672617365 1 1 0 0 0 0 0 1 0 0 0 1 0 0 0 0 0 0 0 0 0 0 0 0 0 0 0
n 24 6 6 1 0 1 1 -0.80000000000000004 6430931.1672617365 1 1 0 0 0 0 0 1 0 0 0 1 0 0 0 0 0 0 0 0 0 0 0 0 0 0 0
n 25 6 6 1 0 1 1 -0.80000000000000004 6430931.1672617365 1 1 0 0 0 0 0 1 0 0 0 1 0 0 0 0 0 0 0 0 0 0 0 0 0 0 0
n 26 6 6 1 0 1 1 -0.80000000000000004 6430931.1672617365 1 1 0 0 0 0 0 1 0 0 0 1 0 0 0 0 0 0 0 0 0 0 0 0 0 0 0
n 27 6 6 1 0 1 1 -0.80000000000000004 6430931.1672617365 1 1 0 0 0 0 0 1 0 0 0 1 0 0 0 0 0 0 0 0 0 0 0 0 0 0 0
n 28 6 6 1 0 1 1 -0.80000000000000004 6430931.1672617365 1 1 0 0 0 0 0 1 0 0 0 1 0 0 0 0 0 0 0 0 0 0 0 0 0 0 0
n 29 6 6 1 0 1 1 -0.80000000000000004 6430931.1672617365 1 1 0 0 0 0 0 1 0 0 0 1 0 0 0 0 0 0 0 0 0 0 0 0 0 0 0
n 30 6 6 1 0 1 1 -0.80000000000000004 6430931.1672617365 1 1 0 0 0 0 0 1 0 0 0 1 0 0 0 0 0 0 0 0 0 0 0 0 0 0 0
n 31 6 6 1 0 1 1 -0.80000000000000004 6430931.1672617365 1 1 0 0 0 0 0 1 0 0 0 1 0 0 0 0 0 0 0 0 0 0 0 0 0 0 0
n 32 6 6 1 0 1 1 -0.80000000000000004 6430931.1672617365 1 1 0 0 0 0 0 1 0 0 0 1 0 0 0 0 0 0 0 0 0 0 0 0 0 0 0
n 33 6 6 1 0 1 1 -0.80000000000000004 6430931.1672617365 1 1 0 0 0 0 0 1 0 0 0 1 0 0 0 0 0 0 0 0 0 0 0 0 0 0 0
n 34 6 6 1 0 1 1 -0.80000000000000004 6430931.1672617365 1 1 0 0 0 0 0 1 0 0 0 1 0 0 0 0 0 0 0 0 0 0 0 0 0 0 0
n 35 6 6 1 0 1 1 -0.80000000000000004 6430931.1672617365 1 1 0 0 0 0 0 1 0 0 0 1 0 0 0 0 0 0 0 0 0 0 0 0 0 0 0
n 36 6 6 1 0 1 1 -0.80000000000000004 6430931.1672617365 1 1 0 0 0 0 0 1 0 0 0 1 0 0 0 0 0 0 0 0 0 0 0 0 0 0 0
n 37 6 6 1 0 1 1 -0.80000000000000004 6430931.1672617365 1 1 0 0 0 0 0 1 0 0 0 1 0 0 0 0 0 0 0 0 0 0 0 0 0 0 0
n 38 6 6 1 0 1 1 -0.80000000000000004 6430931.1672617365 1 1 0 0 0 0 0 1 0 0 0 1 0 0 0 0 0 0 0 0 0 0 0 0 0 0 0
n 39 6 6 1 0 1 1 -0.80000000000000004 6430931.1672617365 1 1 0 0 0 0 0 1 0 0 0 1 0 0 0 0 0 0 0 0 0 0 0 0 0 0 0
n 40 6 6 1 0 1 1 -0.80000000000000004 6430931.1672617365 1 1 0 0 0 0 0 1 0 0 0 1 0 0 0 0 0 0 0 0 0 0 0 0 0 0 0
n 41 6 6 1 0 1 1 -0.80000000000000004 6430931.1672617365 1 1 0 0 0 0 0 1 0 0 0 1 0 0 0 0 0 0 0 0 0 0 0 0 0 0 0
n 42 6 6 1 0 1 1 -0.80000000000000004 6430931.1672617365 1 1 0 0 0 0 0 1 0 0 0 1 0 0 0 0 0 0 0 0 0 0 0 0 0 0 0
n 43 6 6 1 0 1 1 -0.80000000000000004 6430931.1672617365 1 1 0 0 0 0 0 1 0 0 0 1 0 0 0 0 0 0 0 0 0 0 0 0 0 0 0
n 44 6 6 1 0 1 1 -0.80000000000000004 6430931.1672617365 1 1 0 0 0 0 0 1 0 0 0 1 0 0 0 0 0 0 0 0 0 0 0 0 0 0 0
n 45 6 6 1 0 1 1 -0.80000000000000004 6430931.1672617365 1 1 0 0 0 0 0 1 0 0 0 1 0 0 0 0 0 0 0 0 0 0 0 0 0 0 0
n 46 6 6 1 0 1 1 -0.80000000000000004 6430931.1672617365 1 1 0 0 0 0 0 1 0 0 0 1 0 0 0 0 0 0 0 0 0 0 0 0 0 0 0
n 47 6 6 1 0 1 1 -0.80000000000000004 6430931.1672617365 1 1 0 0 0 0 0 1 0 0 0 1 0 0 0 0 0 0 0 0 0 0 0 0 0 0 0
n 48 6 6 1 0 1 1 -0.80000000000000004 6430931.1672617365 1 1 0 0 0 0 0 1 0 0 0 1 0 0 0 0 0 0 0 0 0 0 0 0 0 0 0
n 49 6 6 1 0 1 1 -0.80000000000000004 6430931.1672617365 1 1 0 0 0 0 0 1 0 0 0 1 0 0 0 0 0 0 0 0 0 0 0 0 0 0 0
n 50 6 6 1 0 1 1 -0.80000000000000004 6430931.1672617365 1 1 0 0 0 0 0 1 0 0 0 1 0 0 0 0 0 0 0 0 0 0 0 0 0 0 0
n 51 6 6 1 0 1 1 -0.80000000000000004 6430931.1672617365 1 1 0 0 0 0 0 1 0 0 0 1 0 0 0 0 0 0 0 0 0 0 0 0 0 0 0
n 52 6 6 1 0 1 1 -0.80000000000000004 6430931.1672617365 1 1 0 0 0 0 0 1 0 0 0 1 0 0 0 0 0 0 0 0 0 0 0 0 0 0 0
n 53 6 6 1 0 1 1 -0.80000000000000004 6430931.1672617365 1 1 0 0 0 0 0 1 0 0 0 1 0 0 0 0 0 0 0 0 0 0 0 0 0 0 0
n 54 6 6 1 0 1 1 -0.80000000000000004 6436409.2727376763 1 1 0 0 0 0 0 1 0 3873.6055144766815 3873.6055144766815 1 0 0 0 0 0 0 0 0 0 0 0 0 0 0 0
n 55 6 6 1 0 1 1 -0.80000000000000004 6442551.9838051666 1 1 0 0 0 0 0 1 0 -6.7559461314337364e-13 11620.816543430044 1 0 0 0 0 0 0 0 0 0 0 0 0 0 0 0
n 56 6 6 1 0 1 1 -0.80000000000000004 6442551.9838051666 1 1 0 0 0 0 0 1 0 -6.7559461314337364e-13 11620.816543430044 1 0 0 0 0 0 0 0 0 0 0 0 0 0 0 0
n 57 6 6 1 0 1 1 -0.80000000000000004 6442551.9838051666 1 1 0 0 0 0 0 1 0 -6.7559461314337364e-13 11620.816543430044 1 0 0 0 0 0 0 0 0 0 0 0 0 0 0 0
n 58 6 6 1 0 1 1 -0.80000000000000004 6442551.9838051666 1 1 0 0 0 0 0 1 0 -6.7559461314337364e-13 11620.816543430044 1 0 0 0 0 0 0 0 0 0 0 0 0 0 0 0
n 59 6 6 1 0 1 1 -0.80000000000000004 6442551.9838051666 1 1 0 0 0 0 0 1 0 -6.7559461314337364e-13 11620.816543430044 1 0 0 0 0 0 0 0 0 0 0 0 0 0 0 0
n 60 6 6 1 0 1 1 -0.80000000000000004 6442551.9838051666 1 1 0 0 0 0 0 1 0 -6.7559461314337364e-13 11620.816543430044 1 0 0 0 0 0 0 0 0 0 0 0 0 0 0 0
n 61 6 6 1 0 1 1 -0.80000000000000004 6442551.9838051666 1 1 0 0 0 0 0 1 0 -6.7559461314337364e-13 11620.816543430044 1 0 0 0 0 0 0 0 0 0 0 0 0 0 0 0
n 62 6 6 1 0 1 1 -0.80000000000000004 6442551.9838051666 1 1 0 0 0 0 0 1 0 -6.7559461314337364e-13 11620.816543430044 1 0 0 0 0 0 0 0 0 0 0 0 0 0 0 0
n 63 6 6 1 0 1 1 -0.80000000000000004 6442551.9838051666 1 1 0 0 0 0 0 1 0 1.0682088783472028e-12 11620.816543430044 1 0 0 0 0 0 0 0 0 0 0 0 0 0 0 0
n 64 6 6 1 0 1 1 -0.80000000000000004 6442551.9838051666 1 1 0 0 0 0 0 1 0 -6.7559461314337364e-13 11620.816543430044 1 0 0 0 0 0 0 0 0 0 0 0 0 0 0 0
n 65 6 6 1 0 1 1 -0.80000000000000004 6442551.9838051666 1 1 0 0 0 0 0 1 0 0 11620.816543430044 1 0 0 0 0 0 0 0 0 0 0 0 0 0 0 0
n 66 6 6 1 0 1 1 -0.80000000000000004 6442551.9838051666 1 1 0 0 0 0 0 1 0 -6.7559461314337364e-13 11620.816543430044 1 0 0 0 0 0 0 0 0 0 0 0 0 0 0 0
n 67 6 6 1 0 1 1 -0.80000000000000004 6442551.9838051666 1 1 0 0 0 0 0 1 0 -9.0135564080073127e-13 11620.816543430044 1 0 0 0 0 0 0 0 0 0 0 0 0 0 0 0
n 68 6 6 1 0 1 1 -0.80000000000000004 6442551.9838051666 1 1 0 0 0 0 0 1 0 -9.0135564080073127e-13 11620.816543430044 1 0 0 0 0 0 0 0 0 0 0 0 0 0 0 0
n 69 6 6 1 0 1 1 -0.80000000000000004 6442551.9838051666 1 1 0 0 0 0 0 1 0 0 11620.816543430044 1 0 0 0 0 0 0 0 0 0 0 0 0 0 0 0
n 70 6 6 1 0 1 1 -0.80000000000000004 6442551.9838051666 1 1 0 0 0 0 0 1 0 -9.0135564080073127e-13 11620.816543430044 1 0 0 0 0 0 0 0 0 0 0 0 0 0 0 0
n 71 6 6 1 0 1 1 -0.80000000000000004 6442551.9838051666 1 1 0 0 0 0 0 1 0 -9.0135564080073127e-13 11620.816543430044 1 0 0 0 0 0 0 0 0 0 0 0 0 0 0 0
n 72 6 6 1 0 1 1 -0.80000000000000004 6442551.9838051666 1 1 0 0 0 0 0 1 0 0 11620.816543430044 1 0 0 0 0 0 0 0 0 0 0 0 0 0 0 0
n 73 6 6 1 0 1 1 -0.80000000000000004 6442551.9838051666 1 1 0 0 0 0 0 1 0 -9.0135564080073127e-13 11620.816543430044 1 0 0 0 0 0 0 0 0 0 0 0 0 0 0 0
n 74 6 6 1 0 1 1 -0.80000000000000004 6442551.9838051666 1 1 0 0 0 0 0 1 0 0 11620.816543430044 1 0 0 0 0 0 0 0 0 0 0 0 0 0 0 0
n 75 6 6 1 0 1 1 -0.80000000000000004 6440242.1561241969 1 1 0 0 0 0 0 1 0 -5164.8073526355747 7747.211028953363 1 0 0 0 0 0 0 0 0 0 0 0 0 0 0 0
n 76 6 6 1 0 1 1 -0.80000000000000004 6430931.1672617365 1 1 0 0 0 0 0 1 0 0 0 1 0 0 0 0 0 0 0 0 0 0 0 0 0 0 0
n 77 6 6 1 0 1 1 -0.80000000000000004 6430931.1672617365 1 1 0 0 0 0 0 1 0 0 0 1 0 0 0 0 0 0 0 0 0 0 0 0 0 0 0
n 78 6 6 1 0 1 1 -0.80000000000000004 6430931.1672617365 1 1 0 0 0 0 0 1 0 0 0 1 0 0 0 0 0 0 0 0 0 0 0 0 0 0 0
n 79 6 6 1 0 1 1 -0.80000000000000004 6430931.1672617365 1 1 0 0 0 0 0 1 0 0 0 1 0 0 0 0 0 0 0 0 0 0 0 0 0 0 0
n 80 6 6 1 0 1 1 -0.80000000000000004 6430931.1672617365 1 1 0 0 0 0 0 1 0 0 0 1 0 0 0 0 0 0 0 0 0 0 0 0 0 0 0
n 81 6 6 1 0 1 1 -0.80000000000000004 6430931.1672617365 1 1 0 0 0 0 0 1 0 0 0 1 0 0 0 0 0 0 0 0 0 0 0 0 0 0 0
n 82 6 6 1 0 1 1 -0.80000000000000004 6437387.1764525305 1 1 0 0 0 0 0 1 0 5164.8073526355747 3873.6055144766815 1 0 0 0 0 0 0 0 0 0 0 0 0 0 0 0
n 83 6 6 1 0 1 1 -0.80000000000000004 6442551.9838051666 1 1 0 0 0 0 0 1 0 0 11620.816543430044 1 0 0 0 0 0 0 0 0 0 0 0 0 0 0 0
n 84 6 6 1 0 1 1 -0.80000000000000004 6442551.9838051666 1 1 0 0 0 0 0 1 0 -9.0135564080073127e-13 11620.816543430044 1 0 0 0 0 0 0 0 0 0 0 0 0 0 0 0
n 85 6 6 1 0 1 1 -0.80000000000000004 6442551.9838051666 1 1 0 0 0 0 0 1 0 0 11620.816543430044 1 0 0 0 0 0 0 0 0 0 0 0 0 0 0 0
n 86 6 6 1 0 1 1 -0.80000000000000004 6442551.9838051666 1 1 0 0 0 0 0 1 0 -9.0135564080073127e-13 11620.816543430044 1 0 0 0 0 0 0 0 0 0 0 0 0 0 0 0
n 87 6 6 1 0 1 1 -0.80000000000000004 6442551.9838051666 1 1 0 0 0 0 0 1 0 -9.0135564080073127e-13 11620.816543430044 1 0 0 0 0 0 0 0 0 0 0 0 0 0 0 0
n 88 6 6 1 0 1 1 -0.80000000000000004 6442551.9838051666 1 1 0 0 0 0 0 1 0 0 11620.816543430044 1 0 0 0 0 0 0 0 0 0 0 0 0 0 0 0
n 89 6 6 1 0 1 1 -0.80000000000000004 6442551.9838051666 1 1 0 0 0 0 0 1 0 -9.0135564080073127e-13 11620.816543430044 1 0 0 0 0 0 0 0 0 0 0 0 0 0 0 0
n 90 6 6 1 0 1 1 -0.80000000000000004 6442551.9838051666 1 1 0 0 0 0 0 1 0 -9.0135564080073127e-13 11620.816543430044 1 0 0 0 0 0 0 0 0 0 0 0 0 0 0 0
n 91 6 6 1 0 1 1 -0.80000000000000004 6442551.9838051666 1 1 0 0 0 0 0 1 0 -6.7559461314337364e-13 11620.816543430044 1 0 0 0 0 0 0 0 0 0 0 0 0 0 0 0
n 92 6 6 1 0 1 1 -0.80000000000000004 6442551.9838051666 1 1 0 0 0 0 0 1 0 0 11620.816543430044 1 0 0 0 0 0 0 0 0 0 0 0 0 0 0 0
n 93 6 6 1 0 1 1 -0.80000000000000004 6442551.9838051666 1 1 0 0 0 0 0 1 0 -6.7559461314337364e-13 11620.816543430044 1 0 0 0 0 0 0 0 0 0 0 0 0 0 0 0
n 94 6 6 1 0 1 1 -0.80000000000000004 6442551.9838051666 1 1 0 0 0 0 0 1 0 1.0682088783472028e-12 11620.816543430044 1 0 0 0 0 0 0 0 0 0 0 0 0 0 0 0
n 95 6 6 1 0 1 1 -0.80000000000000004 6442551.9838051666 1 1 0 0 0 0 0 1 0 -6.7559461314337364e-13 11620.816543430044 1 0 0 0 0 0 0 0 0 0 0 0 0 0 0 0
n 96 6 6 1 0 1 1 -0.80000000000000004 6442551.9838051666 1 1 0 0 0 0 0 1 0 -6.7559461314337364e-13 11620.816543430044 1 0 0 0 0 0 0 0 0 0 0 0 0 0 0 0
n 97 6 6 1 0 1 1 -0.80000000000000004 6442551.9838051666 1 1 0 0 0 0 0 1 0 -6.7559461314337364e-13 11620.816543430044 1 0 0 0 0 0 0 0 0 0 0 0 0 0 0 0
n 98 6 6 1 0 1 1 -0.80000000000000004 6442551.9838051666 1 1 0 0 0 0 0 1 0 -6.7559461314337364e-13 11620.816543430044 1 0 0 0 0 0 0 0 0 0 0 0 0 0 0 0
n 99 6 6 1 0 1 1 -0.80000000000000004 6442551.9838051666 1 1 0 0 0 0 0 1 0 -6.7559461314337364e-13 11620.816543430044 1 0 0 0 0 0 0 0 0 0 0 0 0 0 0 0
n 100 6 6 1 0 1 1 -0.80000000000000004 6442551.9838051666 1 1 0 0 0 0 0 1 0 -6.7559461314337364e-13 11620.816543430044 1 0 0 0 0 0 0 0 0 0 0 0 0 0 0 0
n 101 6 6 1 0 1 1 -0.80000000000000004 6442551.9838051666 1 1 0 0 0 0 0 1 0 -6.7559461314337364e-13 11620.816543430044 1 0 0 0 0 0 0 0 0 0 0 0 0 0 0 0
n 102 6 6 1 0 1 1 -0.80000000000000004 6442551.9838051666 1 1 0 0 0 0 0 1 0 -6.7559461314337364e-13 11620.816543430044 1 0 0 0 0 0 0 0 0 0 0 0 0 0 0 0
n 103 6 6 1 0 1 1 -0.80000000000000004 6439592.8125346433 1 1 0 0 0 0 0 1 0 -3873.6055144766815 7747.211028953363 1 0 0 0 0 0 0 0 0 0 0 0 0 0 0 0
n 104 6 6 1 0 1 1 -0.80000000000000004 6430931.1672617365 1 1 0 0 0 0 0 1 0 0 0 1 0 0 0 0 0 0 0 0 0 0 0 0 0 0 0
n 105 6 6 1 0 1 1 -0.80000000000000004 6430931.1672617365 1 1 0 0 0 0 0 1 0 0 0 1 0 0 0 0 0 0 0 0 0 0 0 0 0 0 0
n 106 6 6 1 0 1 1 -0.80000000000000004 6430931.1672617365 1 1 0 0 0 0 0 1 0 0 0 1 0 0 0 0 0 0 0 0 0 0 0 0 0 0 0
n 107 6 6 1 0 1 1 -0.80000000000000004 6442551.9838051666 1 1 0 0 0 0 0 1 0 11620.816543430044 0 1 0 0 0 0 0 0 0 0 0 0 0 0 0 0 0
n 108 6 6 1 0 1 1 -0.8471980830000001 6671735.0772446105 1 1 0 0 0 0 0 1 0 11620.816543430044 11620.816543430044 1 0 0 0 0 0 0 0 0 0 0 0 0 0 0 0
n 108 224 7 1 0 1 1 -0.8471980830000001 6690557.8342005163 1 1 0 0 0 -0.13 5.5700000000000003 1 0 -24930.515619033802 -24930.515619033802 1 0 0 0 0 0 0 0 0 0 0 0 0 0 0 0
n 109 6 6 1 0 1 1 -0.8471980830000001 6678542.393952895 1 1 0 0 0 0 0 1 0 -1.3511892312110221e-12 23241.633086860089 1 0 0 0 0 0 0 0 0 0 0 0 0 0 0 0
n 109 224 7 1 0 1 1 -0.8471980830000001 6723823.9766316162 1 1 0 0 0 -0.13 5.5700000000000003 1 0 -16616.866288784153 -66477.897526851753 1 0 0 0 0 0 0 0 0 0 0 0 0 0 0 0
n 110 6 6 1 0 1 1 -0.8471980830000001 6678542.393952895 1 1 0 0 0 0 0 1 0 -1.3511892312110221e-12 23241.633086860089 1 0 0 0 0 0 0 0 0 0 0 0 0 0 0 0
n 110 224 7 1 0 1 1 -0.8471980830000001 6772144.7422667351 1 1 0 0 0 -0.13 5.5700000000000003 1 0 -16027.837925880231 -115739.46803030028 1 0 0 0 0 0 0 0 0 0 0 0 0 0 0 0
n 111 6 6 1 0 1 1 -0.8471980830000001 6678542.393952895 1 1 0 0 0 0 0 1 0 -1.3511892312110221e-12 23241.633086860089 1 0 0 0 0 0 0 0 0 0 0 0 0 0 0 0
n 111 224 7 1 0 1 1 -0.8471980830000001 6817362.6612611543 1 1 0 0 0 -0.13 5.5700000000000003 1 0 -13687.693011216666 -161482.83669630642 1 0 0 0 0 0 0 0 0 0 0 0 0 0 0 0
n 112 6 6 1 0 1 1 -0.8471980830000001 6678542.393952895 1 1 0 0 0 0 0 1 0 -1.3511892312110221e-12 23241.633086860089 1 0 0 0 0 0 0 0 0 0 0 0 0 0 0 0
n 112 224 7 1 0 1 1 -0.8471980830000001 6853160.15243774 1 1 0 0 0 -0.13 5.5700000000000003 1 0 -8805.148194976513 -197663.37096295904 1 0 0 0 0 0 0 0 0 0 0 0 0 0 0 0
n 113 6 6 1 0 1 1 -0.8471980830000001 6678542.393952895 1 1 0 0 0 0 0 1 0 -1.3511892312110221e-12 23241.633086860089 1 0 0 0 0 0 0 0 0 0 0 0 0 0 0 0
n 113 224 7 1 0 1 1 -0.8471980830000001 6875428.4579876009 1 1 0 0 0 -0.13 5.5700000000000003 1 0 -4801.6540980643395 -220075.32154946189 1 0 0 0 0 0 0 0 0 0 0 0 0 0 0 0
n 114 6 6 1 0 1 1 -0.8471980830000001 6678542.393952895 1 1 0 0 0 0 0 1 0 -1.3511892312110221e-12 23241.633086860089 1 0 0 0 0 0 0 0 0 0 0 0 0 0 0 0
n 114 224 7 1 0 1 1 -0.8471980830000001 6887181.2651386689 1 1 0 0 0 -0.13 5.5700000000000003 1 0 -2191.5183240119577 -231870.14803020834 1 0 0 0 0 0 0 0 0 0 0 0 0 0 0 0
n 115 6 6 1 0 1 1 -0.8471980830000001 6678542.393952895 1 1 0 0 0 0 0 1 0 -1.3511892312110221e-12 23241.633086860089 1 0 0 0 0 0 0 0 0 0 0 0 0 0 0 0
n 115 224 7 1 0 1 1 -0.8471980830000001 6892003.6257139705 1 1 0 0 0 -0.13 5.5700000000000003 1 0 -449.25405102652741 -236702.4388981614 1 0 0 0 0 0 0 0 0 0 0 0 0 0 0 0
n 116 6 6 1 0 1 1 -0.8471980830000001 6678542.393952895 1 1 0 0 0 0 0 1 0 -1.3511892312110221e-12 23241.633086860089 1 0 0 0 0 0 0 0 0 0 0 0 0 0 0 0
n 116 224 7 1 0 1 1 -0.8471980830000001 6892550.606777315 1 1 0 0 0 -0.13 5.5700000000000003 1 0 704.29262708586953 -237248.8004877308 1 0 0 0 0 0 0 0 0 0 0 0 0 0 0 0
n 117 6 6 1 0 1 1 -0.8471980830000001 6678542.393952895 1 1 0 0 0 0 0 1 0 2.1364177616186805e-12 23241.633086860089 1 0 0 0 0 0 0 0 0 0 0 0 0 0 0 0
n 117 224 7 1 0 1 1 -0.8471980830000001 6889891.6510136593 1 1 0 0 0 -0.13 5.5700000000000003 1 0 1961.8208507407892 -234582.68679816034 1 0 0 0 0 0 0 0 0 0 0 0 0 0 0 0
n 118 6 6 1 0 1 1 -0.8471980830000001 6678542.393952895 1 1 0 0 0 0 0 1 0 -1.3511892312110221e-12 23241.633086860089 1 0 0 0 0 0 0 0 0 0 0 0 0 0 0 0
n 118 224 7 1 0 1 1 -0.8471980830000001 6881625.6175006907 1 1 0 0 0 -0.13 5.5700000000000003 1 0 4376.5072811721166 -226282.53790906788 1 0 0 0 0 0 0 0 0 0 0 0 0 0 0 0
n 119 6 6 1 0 1 1 -0.8471980830000001 6678542.393952895 1 1 0 0 0 0 0 1 0 0 23241.633086860089 1 0 0 0 0 0 0 0 0 0 0 0 0 0 0 0
n 119 224 7 1 0 1 1 -0.8471980830000001 6865034.7226253226 1 1 0 0 0 -0.13 5.5700000000000003 1 0 7946.1423765599038 -209583.38088152677 1 0 0 0 0 0 0 0 0 0 0 0 0 0 0 0
n 120 6 6 1 0 1 1 -0.8471980830000001 6678542.393952895 1 1 0 0 0 0 0 1 0 -1.3511892312110221e-12 23241.633086860089 1 0 0 0 0 0 0 0 0 0 0 0 0 0 0 0
n 120 224 7 1 0 1 1 -0.8471980830000001 6842311.9552576095 1 1 0 0 0 -0.13 5.5700000000000003 1 0 11227.585818106947 -186673.85497362408 1 0 0 0 0 0 0 0 0 0 0 0 0 0 0 0
n 121 6 6 1 0 1 1 -0.8471980830000001 6678542.393952895 1 1 0 0 0 0 0 1 0 -1.8027112816014625e-12 23241.633086860089 1 0 0 0 0 0 0 0 0 0 0 0 0 0 0 0
n 121 224 7 1 0 1 1 -0.8471980830000001 6820398.7160227131 1 1 0 0 0 -0.13 5.5700000000000003 1 0 12870.117776177531 -164595.54912165616 1 0 0 0 0 0 0 0 0 0 0 0 0 0 0 0
n 122 6 6 1 0 1 1 -0.8471980830000001 6678542.393952895 1 1 0 0 0 0 0 1 0 -1.8027112816014625e-12 23241.633086860089 1 0 0 0 0 0 0 0 0 0 0 0 0 0 0 0
n 122 224 7 1 0 1 1 -0.8471980830000001 6795976.2687146179 1 1 0 0 0 -0.13 5.5700000000000003 1 0 13583.59024627757 -140018.15802828749 1 0 0 0 0 0 0 0 0 0 0 0 0 0 0 0
n 123 6 6 1 0 1 1 -0.8471980830000001 6678542.393952895 1 1 0 0 0 0 0 1 0 0 23241.633086860089 1 0 0 0 0 0 0 0 0 0 0 0 0 0 0 0
n 123 224 7 1 0 1 1 -0.8471980830000001 6770614.5238587223 1 1 0 0 0 -0.13 5.5700000000000003 1 0 13658.701983223806 -114501.98151170238 1 0 0 0 0 0 0 0 0 0 0 0 0 0 0 0
n 124 6 6 1 0 1 1 -0.8471980830000001 6678542.393952895 1 1 0 0 0 0 0 1 0 -1.8027112816014625e-12 23241.633086860089 1 0 0 0 0 0 0 0 0 0 0 0 0 0 0 0
n 124 224 7 1 0 1 1 -0.8471980830000001 6745350.4667671965 1 1 0 0 0 -0.13 5.5700000000000003 1 0 13413.66735859684 -89045.062241316773 1 0 0 0 0 0 0 0 0 0 0 0 0 0 0 0
n 125 6 6 1 0 1 1 -0.8471980830000001 6678542.393952895 1 1 0 0 0 0 0 1 0 -1.8027112816014625e-12 23241.633086860089 1 0 0 0 0 0 0 0 0 0 0 0 0 0 0 0
n 125 224 7 1 0 1 1 -0.8471980830000001 6720723.2828838807 1 1 0 0 0 -0.13 5.5700000000000003 1 0 13083.183860783998 -64100.987976197132 1 0 0 0 0 0 0 0 0 0 0 0 0 0 0 0
n 126 6 6 1 0 1 1 -0.8471980830000001 6678542.393952895 1 1 0 0 0 0 0 1 0 0 23241.633086860089 1 0 0 0 0 0 0 0 0 0 0 0 0 0 0 0
n 126 224 7 1 0 1 1 -0.8471980830000001 6697055.7139094025 1 1 0 0 0 -0.13 5.5700000000000003 1 0 12807.832593375959 -39742.112760891127 1 0 0 0 0 0 0 0 0 0 0 0 0 0 0 0
n 127 6 6 1 0 1 1 -0.8471980830000001 6678542.393952895 1 1 0 0 0 0 0 1 0 -1.8027112816014625e-12 23241.633086860089 1 0 0 0 0 0 0 0 0 0 0 0 0 0 0 0
n 127 224 7 1 0 1 1 -0.8471980830000001 6675562.2283812696 1 1 0 0 0 -0.13 5.5700000000000003 1 0 12657.238420073176 -15821.547988159407 1 0 0 0 0 0 0 0 0 0 0 0 0 0 0 0
n 128 6 6 1 0 1 1 -0.8471980830000001 249803.32308183517 1 1 0 0 0 0 0 1 0 -10329.614705271149 23241.633086860089 1 0 0 0 0 0 0 0 0 0 0 0 0 0 0 0
n 128 224 7 1 0 1 1 -0.8471980830000001 224369.59645656997 1 1 0 0 0 -0.13 5.5700000000000003 1 0 0 0 1 0 0 0 0 0 0 0 0 0 0 0 0 0 0 0
n 128 6 8 1 0 1 1 -0.8471980830000001 669993.7350845444 1 1 0 0 0 0 0 1 0 -629307.76800000004 -4.3655745699999998e-11 1 0 0 0 0 0 0 0 0 0 0 0 0 0 0 0
n 129 6 6 1 0 1 1 -0.80000000000000004 12912.018381588938 1 1 0 0 0 0 0 1 0 -10329.614705271149 7747.211028953363 1 0 0 0 0 0 0 0 0 0 0 0 0 0 0 0
n 129 6 8 1 0 1 1 -0.80000000000000004 209769.25599999999 1 1 0 0 0 0 0 1 0 -209769.25599999999 0 1 0 0 0 0 0 0 0 0 0 0 0 0 0 0 0
n 130 6 6 1 0 1 1 -0.80000000000000004 0 1 1 0 0 0 0 0 1 0 0 0 1 0 0 0 0 0 0 0 0 0 0 0 0 0 0 0
n 130 6 8 1 0 1 1 -0.80000000000000004 0 1 1 0 0 0 0 0 1 0 0 0 1 0 0 0 0 0 0 0 0 0 0 0 0 0 0 0
n 131 6 6 1 0 1 1 -0.80000000000000004 0 1 1 0 0 0 0 0 1 0 0 0 1 0 0 0 0 0 0 0 0 0 0 0 0 0 0 0
n 131 6 8 1 0 1 1 -0.80000000000000004 0 1 1 0 0 0 0 0 1 0 0 0 1 0 0 0 0 0 0 0 0 0 0 0 0 0 0 0
n 132 6 6 1 0 1 1 -0.80000000000000004 0 1 1 0 0 0 0 0 1 0 0 0 1 0 0 0 0 0 0 0 0 0 0 0 0 0 0 0
n 132 6 8 1 0 1 1 -0.80000000000000004 0 1 1 0 0 0 0 0 1 0 0 0 1 0 0 0 0 0 0 0 0 0 0 0 0 0 0 0
n 133 6 6 1 0 1 1 -0.80000000000000004 0 1 1 0 0 0 0 0 1 0 0 0 1 0 0 0 0 0 0 0 0 0 0 0 0 0 0 0
n 133 6 8 1 0 1 1 -0.80000000000000004 0 1 1 0 0 0 0 0 1 0 0 0 1 0 0 0 0 0 0 0 0 0 0 0 0 0 0 0
n 134 6 6 1 0 1 1 -0.80000000000000004 0 1 1 0 0 0 0 0 1 0 0 0 1 0 0 0 0 0 0 0 0 0 0 0 0 0 0 0
n 134 6 8 1 0 1 1 -0.80000000000000004 0 1 1 0 0 0 0 0 1 0 0 0 1 0 0 0 0 0 0 0 0 0 0 0 0 0 0 0
n 135 6 6 1 0 1 1 -0.80000000000000004 10329.614705271149 1 1 0 0 0 0 0 1 0 10329.614705271149 0 1 0 0 0 0 0 0 0 0 0 0 0 0 0 0 0
n 135 6 8 1 0 1 1 -0.80000000000000004 419538.51199999999 1 1 0 0 0 0 0 1 0 419538.51199999999 2.9103830499999999e-11 1 0 0 0 0 0 0 0 0 0 0 0 0 0 0 0
n 136 6 6 1 0 1 1 -0.8471980830000001 242991.57418149101 1 1 0 0 0 0 0 1 0 10329.614705271149 15494.422057906726 1 0 0 0 0 0 0 0 0 0 0 0 0 0 0 0
n 136 224 7 1 0 1 1 -0.8471980830000001 247005.5731846868 1 1 0 0 0 -0.13 5.5700000000000003 1 0 -19195.269878160037 -11997.043649228648 1 0 0 0 0 0 0 0 0 0 0 0 0 0 0 0
n 136 6 8 1 0 1 1 -0.8471980830000001 669993.7350845444 1 1 0 0 0 0 0 1 0 629307.76800000004 0 1 0 0 0 0 0 0 0 0 0 0 0 0 0 0 0
n 137 6 6 1 0 1 1 -0.8471980830000001 6678542.393952895 1 1 0 0 0 0 0 1 0 0 23241.633086860089 1 0 0 0 0 0 0 0 0 0 0 0 0 0 0 0
n 137 224 7 1 0 1 1 -0.8471980830000001 6689885.4351561386 1 1 0 0 0 -0.13 5.5700000000000003 1 0 -12931.327103411015 -32076.166793487275 1 0 0 0 0 0 0 0 0 0 0 0 0 0 0 0
n 138 6 6 1 0 1 1 -0.8471980830000001 6678542.393952895 1 1 0 0 0 0 0 1 0 -1.8027112816014625e-12 23241.633086860089 1 0 0 0 0 0 0 0 0 0 0 0 0 0 0 0
n 138 224 7 1 0 1 1 -0.8471980830000001 6713292.9254031545 1 1 0 0 0 -0.13 5.5700000000000003 1 0 -13176.224291527062 -56475.465725693248 1 0 0 0 0 0 0 0 0 0 0 0 0 0 0 0
n 139 6 6 1 0 1 1 -0.8471980830000001 6678542.393952895 1 1 0 0 0 0 0 1 0 0 23241.633086860089 1 0 0 0 0 0 0 0 0 0 0 0 0 0 0 0
n 139 224 7 1 0 1 1 -0.8471980830000001 6737769.2876116699 1 1 0 0 0 -0.13 5.5700000000000003 1 0 -13465.613829390821 -81361.754610364471 1 0 0 0 0 0 0 0 0 0 0 0 0 0 0 0
n 140 6 6 1 0 1 1 -0.8471980830000001 6678542.393952895 1 1 0 0 0 0 0 1 0 -1.8027112816014625e-12 23241.633086860089 1 0 0 0 0 0 0 0 0 0 0 0 0 0 0 0
n 140 224 7 1 0 1 1 -0.8471980830000001 6762906.2117449632 1 1 0 0 0 -0.13 5.5700000000000003 1 0 -13664.808921158046 -106734.27771904052 1 0 0 0 0 0 0 0 0 0 0 0 0 0 0 0
n 141 6 6 1 0 1 1 -0.8471980830000001 6678542.393952895 1 1 0 0 0 0 0 1 0 -1.8027112816014625e-12 23241.633086860089 1 0 0 0 0 0 0 0 0 0 0 0 0 0 0 0
n 141 224 7 1 0 1 1 -0.8471980830000001 6788274.9274043292 1 1 0 0 0 -0.13 5.5700000000000003 1 0 -13547.191483907478 -132282.28376336725 1 0 0 0 0 0 0 0 0 0 0 0 0 0 0 0
n 142 6 6 1 0 1 1 -0.8471980830000001 6678542.393952895 1 1 0 0 0 0 0 1 0 0 23241.633086860089 1 0 0 0 0 0 0 0 0 0 0 0 0 0 0 0
n 142 224 7 1 0 1 1 -0.8471980830000001 6813039.8821568256 1 1 0 0 0 -0.13 5.5700000000000003 1 0 -12803.753964250282 -157218.61903814084 1 0 0 0 0 0 0 0 0 0 0 0 0 0 0 0
n 143 6 6 1 0 1 1 -0.8471980830000001 6678542.393952895 1 1 0 0 0 0 0 1 0 -1.8027112816014625e-12 23241.633086860089 1 0 0 0 0 0 0 0 0 0 0 0 0 0 0 0
n 143 224 7 1 0 1 1 -0.8471980830000001 6835838.1814990994 1 1 0 0 0 -0.13 5.5700000000000003 1 0 -11151.044810387019 -180192.71449994558 1 0 0 0 0 0 0 0 0 0 0 0 0 0 0 0
n 144 6 6 1 0 1 1 -0.8471980830000001 6678542.393952895 1 1 0 0 0 0 0 1 0 -1.8027112816014625e-12 23241.633086860089 1 0 0 0 0 0 0 0 0 0 0 0 0 0 0 0
n 144 224 7 1 0 1 1 -0.8471980830000001 6857467.8494730741 1 1 0 0 0 -0.13 5.5700000000000003 1 0 -7881.8650291271324 -202013.38573902749 1 0 0 0 0 0 0 0 0 0 0 0 0 0 0 0
n 145 6 6 1 0 1 1 -0.8471980830000001 6678542.393952895 1 1 0 0 0 0 0 1 0 -1.3511892312110221e-12 23241.633086860089 1 0 0 0 0 0 0 0 0 0 0 0 0 0 0 0
n 145 224 7 1 0 1 1 -0.8471980830000001 6877457.2848298755 1 1 0 0 0 -0.13 5.5700000000000003 1 0 -4337.0689953812644 -222114.18455629784 1 0 0 0 0 0 0 0 0 0 0 0 0 0 0 0
n 146 6 6 1 0 1 1 -0.8471980830000001 6678542.393952895 1 1 0 0 0 0 0 1 0 0 23241.633086860089 1 0 0 0 0 0 0 0 0 0 0 0 0 0 0 0
n 146 224 7 1 0 1 1 -0.8471980830000001 6888037.6098297173 1 1 0 0 0 -0.13 5.5700000000000003 1 0 -1940.4370050292025 -232728.75985739459 1 0 0 0 0 0 0 0 0 0 0 0 0 0 0 0
n 147 6 6 1 0 1 1 -0.8471980830000001 6678542.393952895 1 1 0 0 0 0 0 1 0 -1.3511892312110221e-12 23241.633086860089 1 0 0 0 0 0 0 0 0 0 0 0 0 0 0 0
n 147 224 7 1 0 1 1 -0.8471980830000001 6892256.8063202593 1 1 0 0 0 -0.13 5.5700000000000003 1 0 -690.80911558561331 -236955.03844001863 1 0 0 0 0 0 0 0 0 0 0 0 0 0 0 0
n 148 6 6 1 0 1 1 -0.8471980830000001 6678542.393952895 1 1 0 0 0 0 0 1 0 2.1364177616186805e-12 23241.633086860089 1 0 0 0 0 0 0 0 0 0 0 0 0 0 0 0
n 148 224 7 1 0 1 1 -0.8471980830000001 6892490.0785757778 1 1 0 0 0 -0.13 5.5700000000000003 1 0 456.96999330415849 -237188.87747957229 1 0 0 0 0 0 0 0 0 0 0 0 0 0 0 0
n 149 6 6 1 0 1 1 -0.8471980830000001 6678542.393952895 1 1 0 0 0 0 0 1 0 -1.3511892312110221e-12 23241.633086860089 1 0 0 0 0 0 0 0 0 0 0 0 0 0 0 0
n 149 224 7 1 0 1 1 -0.8471980830000001 6889390.7030564183 1 1 0 0 0 -0.13 5.5700000000000003 1 0 2195.2889742160191 -234079.64848624772 1 0 0 0 0 0 0 0 0 0 0 0 0 0 0 0
n 150 6 6 1 0 1 1 -0.8471980830000001 6678542.393952895 1 1 0 0 0 0 0 1 0 -1.3511892312110221e-12 23241.633086860089 1 0 0 0 0 0 0 0 0 0 0 0 0 0 0 0
n 150 224 7 1 0 1 1 -0.8471980830000001 6880237.655483814 1 1 0 0 0 -0.13 5.5700000000000003 1 0 4803.4703429767105 -224885.60041643132 1 0 0 0 0 0 0 0 0 0 0 0 0 0 0 0
n 151 6 6 1 0 1 1 -0.8471980830000001 6678542.393952895 1 1 0 0 0 0 0 1 0 -1.3511892312110221e-12 23241.633086860089 1 0 0 0 0 0 0 0 0 0 0 0 0 0 0 0
n 151 224 7 1 0 1 1 -0.8471980830000001 6861961.107464958 1 1 0 0 0 -0.13 5.5700000000000003 1 0 8806.0147196209473 -206472.64456767225 1 0 0 0 0 0 0 0 0 0 0 0 0 0 0 0
n 152 6 6 1 0 1 1 -0.8471980830000001 6678542.393952895 1 1 0 0 0 0 0 1 0 -1.3511892312110221e-12 23241.633086860089 1 0 0 0 0 0 0 0 0 0 0 0 0 0 0 0
n 152 224 7 1 0 1 1 -0.8471980830000001 6831007.2566249883 1 1 0 0 0 -0.13 5.5700000000000003 1 0 13688.104631350941 -175172.51084177863 1 0 0 0 0 0 0 0 0 0 0 0 0 0 0 0
n 153 6 6 1 0 1 1 -0.8471980830000001 6678542.393952895 1 1 0 0 0 0 0 1 0 -1.3511892312110221e-12 23241.633086860089 1 0 0 0 0 0 0 0 0 0 0 0 0 0 0 0
n 153 224 7 1 0 1 1 -0.8471980830000001 6788040.2532077618 1 1 0 0 0 -0.13 5.5700000000000003 1 0 16028.039870391616 -131768.26136398592 1 0 0 0 0 0 0 0 0 0 0 0 0 0 0 0
n 154 6 6 1 0 1 1 -0.8471980830000001 6678542.393952895 1 1 0 0 0 0 0 1 0 -1.3511892312110221e-12 23241.633086860089 1 0 0 0 0 0 0 0 0 0 0 0 0 0 0 0
n 154 224 7 1 0 1 1 -0.8471980830000001 6740041.171243581 1 1 0 0 0 -0.13 5.5700000000000003 1 0 16616.975706171204 -83095.206212487959 1 0 0 0 0 0 0 0 0 0 0 0 0 0 0 0
n 155 6 6 1 0 1 1 -0.8471980830000001 6678542.393952895 1 1 0 0 0 0 0 1 0 -1.3511892312110221e-12 23241.633086860089 1 0 0 0 0 0 0 0 0 0 0 0 0 0 0 0
n 155 224 7 1 0 1 1 -0.8471980830000001 6692465.1458450295 1 1 0 0 0 -0.13 5.5700000000000003 1 0 16620.418217472437 -33240.836484187617 1 0 0 0 0 0 0 0 0 0 0 0 0 0 0 0
n 156 6 6 1 0 1 1 -0.8471980830000001 6675021.9404907795 1 1 0 0 0 0 0 1 0 -13944.979871813151 13944.979871813151 1 0 0 0 0 0 0 0 0 0 0 0 0 0 0 0
n 156 224 7 1 0 1 1 -0.8471980830000001 6655300.7608660348 1 1 0 0 0 -0.13 5.5700000000000003 1 0 0 0 1 0 0 0 0 0 0 0 0 0 0 0 0 0 0 0
n 157 6 6 1 0 1 1 -0.80000000000000004 6439592.8125346433 1 1 0 0 0 0 0 1 0 -7747.211028953363 3873.6055144766815 1 0 0 0 0 0 0 0 0 0 0 0 0 0 0 0
n 158 6 6 1 0 1 1 -0.80000000000000004 6430931.1672617365 1 1 0 0 0 0 0 1 0 0 0 1 0 0 0 0 0 0 0 0 0 0 0 0 0 0 0
n 159 6 6 1 0 1 1 -0.80000000000000004 6430931.1672617365 1 1 0 0 0 0 0 1 0 0 0 1 0 0 0 0 0 0 0 0 0 0 0 0 0 0 0
n 160 6 6 1 0 1 1 -0.80000000000000004 6442551.9838051666 1 1 0 0 0 0 0 1 0 11620.816543430044 0 1 0 0 0 0 0 0 0 0 0 0 0 0 0 0 0
n 161 6 6 1 0 1 1 -0.8471980830000001 6678542.393952895 1 1 0 0 0 0 0 1 0 23241.633086860089 0 1 0 0 0 0 0 0 0 0 0 0 0 0 0 0 0
n 161 224 7 1 0 1 1 -0.8471980830000001 6723832.4109295709 1 1 0 0 0 -0.13 5.5700000000000003 1 0 -66484.852572642514 -16623.821137603914 1 0 0 0 0 0 0 0 0 0 0 0 0 0 0 0
n 162 224 7 1 0 1 1 -0.74594250955681529 6244879.1491630804 1 1 0 0 0 -0.23125557244318473 5.4687444295075727 1 0 -50146.851710766612 -50157.283787025262 1 0 0 0 0 0 0 0 0 0 0 0 0 0 0 0
n 163 224 7 1 0 1 1 -0.64470812876893135 5805363.9933977295 1 1 0 0 0 -0.33248995418182598 5.3675100485227176 1 0 -49548.100268696195 -101176.21620153358 1 0 0 0 0 0 0 0 0 0 0 0 0 0 0 0
n 164 224 7 1 0 1 1 -0.54706228219316333 5386379.1677751215 1 1 0 0 0 -0.43013580075759394 5.2698641975378617 1 0 -44674.42377599499 -151406.48808273551 1 0 0 0 0 0 0 0 0 0 0 0 0 0 0 0
n 165 224 7 1 0 1 1 -0.46367326264768544 5027854.6267992472 1 1 0 0 0 -0.51352481940155725 5.1864751835984437 1 0 -30858.463943020201 -193301.24148591745 1 0 0 0 0 0 0 0 0 0 0 0 0 0 0 0
n 166 224 7 1 0 1 1 -0.41003010622717551 4796394.6187165333 1 1 0 0 0 -0.56716797582206724 5.1328320252271755 1 0 -17711.777224751022 -218580.48159407161 1 0 0 0 0 0 0 0 0 0 0 0 0 0 0 0
n 167 224 7 1 0 1 1 -0.38077752357931888 4670057.1915682908 1 1 0 0 0 -0.5964205584206812 5.1035794455300758 1 0 -8750.7555906533926 -231854.82959602121 1 0 0 0 0 0 0 0 0 0 0 0 0 0 0 0
n 168 224 7 1 0 1 1 -0.3674270860790193 4612484.4881013278 1 1 0 0 0 -0.60977099687173797 5.0902290002267474 1 0 -2987.9279178064276 -237893.35113284999 1 0 0 0 0 0 0 0 0 0 0 0 0 0 0 0
n 169 224 7 1 0 1 1 -0.36469211997984907 4601149.502631803 1 1 0 0 0 -0.6125059629709082 5.0874940358321208 1 0 820.68243276908652 -239576.67263219878 1 0 0 0 0 0 0 0 0 0 0 0 0 0 0 0
n 170 224 7 1 0 1 1 -0.36683942857388496 4610441.4964512158 1 1 0 0 0 -0.61035865347535767 5.0896413453769132 1 0 4258.9295631224468 -238623.75010833045 1 0 0 0 0 0 0 0 0 0 0 0 0 0 0 0
n 171 224 7 1 0 1 1 -0.37879799620420002 4662500.9636687133 1 1 0 0 0 -0.59840008584504278 5.1015999121549571 1 0 10137.325613517223 -233651.30108275314 1 0 0 0 0 0 0 0 0 0 0 0 0 0 0 0
n 172 224 7 1 0 1 1 -0.40547467131312315 4777687.252664634 1 1 0 0 0 -0.57172341073611954 5.1282765866578233 1 0 20034.181946858818 -221333.93468442632 1 0 0 0 0 0 0 0 0 0 0 0 0 0 0 0
n 173 224 7 1 0 1 1 -0.4539104533270677 4987692.9698513104 1 1 0 0 0 -0.52328762967293241 5.1767123721793391 1 0 31529.710953297326 -199508.74739288431 1 0 0 0 0 0 0 0 0 0 0 0 0 0 0 0
n 174 224 7 1 0 1 1 -0.49668375556185618 5168478.5236808015 1 1 0 0 0 -0.48051432643814379 5.2194856725126133 1 0 38156.881634624231 -175325.62328923706 1 0 0 0 0 0 0 0 0 0 0 0 0 0 0 0
n 175 224 7 1 0 1 1 -0.54571203725471784 5377094.1577834561 1 1 0 0 0 -0.43148604569603949 5.2685139534516887 1 0 40854.279685468275 -149487.54495633932 1 0 0 0 0 0 0 0 0 0 0 0 0 0 0 0
n 176 224 7 1 0 1 1 -0.59745224161965138 5597786.4684187239 1 1 0 0 0 -0.37974584042959142 5.320254159619652 1 0 41310.71160719957 -122940.50104665046 1 0 0 0 0 0 0 0 0 0 0 0 0 0 0 0
n 177 224 7 1 0 1 1 -0.64946804089722399 5820378.6888338169 1 1 0 0 0 -0.32773004210277612 5.3722699549957094 1 0 40595.425822130688 -96849.965483438486 1 0 0 0 0 0 0 0 0 0 0 0 0 0 0 0
n 178 224 7 1 0 1 1 -0.70053567505496406 6039934.4542081319 1 1 0 0 0 -0.27666240789579327 5.4233375948087499 1 0 39509.588158021805 -71633.335067798194 1 0 0 0 0 0 0 0 0 0 0 0 0 0 0 0
n 179 224 7 1 0 1 1 -0.75032733213916258 6255812.3770613503 1 1 0 0 0 -0.22687074991008019 5.4731292470899193 1 0 38539.388274190387 -47272.857985885188 1 0 0 0 0 0 0 0 0 0 0 0 0 0 0 0
n 180 224 7 1 0 1 1 -0.7990543746455413 6471088.5951592727 1 1 0 0 0 -0.17814370835445875 5.5218562964978126 1 0 37929.844643641918 -23538.801747909871 1 0 0 0 0 0 0 0 0 0 0 0 0 0 0 0
n 181 224 7 1 0 1 1 -0.8471980830000001 250891.34377546824 1 1 0 0 0 -0.13 5.5700000000000003 1 0 25314.476790903602 -7910.7740187010786 1 0 0 0 0 0 0 0 0 0 0 0 0 0 0 0
n 181 6 8 1 0 1 1 -0.8471980830000001 669993.7350845444 1 1 0 0 0 0 0 1 0 -629307.76800000004 -2.9103830499999999e-11 1 0 0 0 0 0 0 0 0 0 0 0 0 0 0 0
n 182 6 8 1 0 1 1 -0.80000000000000004 314653.88400000002 1 1 0 0 0 0 0 1 0 -314653.88400000002 -1.45519152e-11 1 0 0 0 0 0 0 0 0 0 0 0 0 0 0 0
n 183 6 8 1 0 1 1 -0.80000000000000004 0 1 1 0 0 0 0 0 1 0 0 0 1 0 0 0 0 0 0 0 0 0 0 0 0 0 0 0
n 184 6 8 1 0 1 1 -0.80000000000000004 0 1 1 0 0 0 0 0 1 0 0 0 1 0 0 0 0 0 0 0 0 0 0 0 0 0 0 0
n 185 6 8 1 0 1 1 -0.80000000000000004 0 1 1 0 0 0 0 0 1 0 0 0 1 0 0 0 0 0 0 0 0 0 0 0 0 0 0 0
n 186 6 8 1 0 1 1 -0.80000000000000004 0 1 1 0 0 0 0 0 1 0 0 0 1 0 0 0 0 0 0 0 0 0 0 0 0 0 0 0
n 187 6 8 1 0 1 1 -0.80000000000000004 0 1 1 0 0 0 0 0 1 0 0 0 1 0 0 0 0 0 0 0 0 0 0 0 0 0 0 0
n 188 6 8 1 0 1 1 -0.80000000000000004 314653.88400000002 1 1 0 0 0 0 0 1 0 314653.88400000002 1.45519152e-11 1 0 0 0 0 0 0 0 0 0 0 0 0 0 0 0
n 189 224 7 1 0 1 1 -0.8471980830000001 275805.61741256778 1 1 0 0 0 -0.13 5.5700000000000003 1 0 -50843.734101943628 -7783.2465768109059 1 0 0 0 0 0 0 0 0 0 0 0 0 0 0 0
n 189 6 8 1 0 1 1 -0.8471980830000001 669993.7350845444 1 1 0 0 0 0 0 1 0 629307.76800000004 2.9103830499999999e-11 1 0 0 0 0 0 0 0 0 0 0 0 0 0 0 0
n 190 224 7 1 0 1 1 -0.79852866642384135 6469137.4938290948 1 1 0 0 0 -0.17866941652691587 5.5213305826700552 1 0 -38518.405742105824 -23625.754297662344 1 0 0 0 0 0 0 0 0 0 0 0 0 0 0 0
n 191 224 7 1 0 1 1 -0.74933634760895695 6251866.0352741191 1 1 0 0 0 -0.22786173539104301 5.472138266707443 1 0 -39226.953050991622 -47694.6148876558 1 0 0 0 0 0 0 0 0 0 0 0 0 0 0 0
n 192 224 7 1 0 1 1 -0.69919376353498308 6034588.1845611408 1 1 0 0 0 -0.27800431946501686 5.4219956815842263 1 0 -40222.915509742168 -72415.075517665202 1 0 0 0 0 0 0 0 0 0 0 0 0 0 0 0
n 193 224 7 1 0 1 1 -0.64792974430100436 5814394.5528890351 1 1 0 0 0 -0.32926833769899572 5.3707316583994906 1 0 -41200.677799423691 -98032.649254861462 1 0 0 0 0 0 0 0 0 0 0 0 0 0 0 0
n 194 224 7 1 0 1 1 -0.59589022044783502 5591981.9694005884 1 1 0 0 0 -0.38130786160140773 5.3186921376448062 1 0 -41560.11470376957 -124562.54634711334 1 0 0 0 0 0 0 0 0 0 0 0 0 0 0 0
n 195 224 7 1 0 1 1 -0.54428662970478914 5372121.3642169647 1 1 0 0 0 -0.43291145234445355 5.2670885439017603 1 0 -40318.423888551937 -151496.44276588986 1 0 0 0 0 0 0 0 0 0 0 0 0 0 0 0
n 196 224 7 1 0 1 1 -0.495508186740173 5164484.841636423 1 1 0 0 0 -0.48168989621058428 5.2183101006909309 1 0 -36209.132583726583 -177363.54526715016 1 0 0 0 0 0 0 0 0 0 0 0 0 0 0 0
n 197 224 7 1 0 1 1 -0.45302337155184658 4983644.762539654 1 1 0 0 0 -0.52417471139891059 5.1758252839950316 1 0 -26675.288916909405 -200384.08205744342 1 0 0 0 0 0 0 0 0 0 0 0 0 0 0 0
n 198 224 7 1 0 1 1 -0.40497562109972318 4774402.7462119265 1 1 0 0 0 -0.57222246185103409 5.1277775421489658 1 0 -15981.884789999822 -220747.95828858568 1 0 0 0 0 0 0 0 0 0 0 0 0 0 0 0
n 199 224 7 1 0 1 1 -0.37853724787404669 4660342.9108061958 1 1 0 0 0 -0.59866083512595336 5.1013391695785906 1 0 -7852.6987461925492 -232819.76636565579 1 0 0 0 0 0 0 0 0 0 0 0 0 0 0 0
n 200 224 7 1 0 1 1 -0.36670799407739302 4609419.9249218917 1 1 0 0 0 -0.61049008887336431 5.0895099130281505 1 0 -3186.250477313909 -238243.48627898507 1 0 0 0 0 0 0 0 0 0 0 0 0 0 0 0
n 201 224 7 1 0 1 1 -0.36460147230542439 4600784.861320259 1 1 0 0 0 -0.61259660969457552 5.0874033882561811 1 0 119.15963986627042 -239644.19527372523 1 0 0 0 0 0 0 0 0 0 0 0 0 0 0 0
n 202 224 7 1 0 1 1 -0.36738314691606033 4612852.5612889072 1 1 0 0 0 -0.60981493608393955 5.0901850679160603 1 0 4412.6171067914183 -238448.18641457226 1 0 0 0 0 0 0 0 0 0 0 0 0 0 0 0
n 203 224 7 1 0 1 1 -0.38075642426110201 4671195.934646327 1 1 0 0 0 -0.59644165873889798 5.1035583401133735 1 0 11105.048045431484 -232994.43187168226 1 0 0 0 0 0 0 0 0 0 0 0 0 0 0 0
n 204 224 7 1 0 1 1 -0.41002001386352355 4797866.9534392403 1 1 0 0 0 -0.56717806908723367 5.1328219327650375 1 0 21975.726805394046 -219720.97516347954 1 0 0 0 0 0 0 0 0 0 0 0 0 0 0 0
n 205 224 7 1 0 1 1 -0.46366842456434504 5028164.5838098172 1 1 0 0 0 -0.51352965838641229 5.1864703426135872 1 0 37453.301244803362 -192471.62723600958 1 0 0 0 0 0 0 0 0 0 0 0 0 0 0 0
n 206 224 7 1 0 1 1 -0.54705993974997857 5384880.0677551441 1 1 0 0 0 -0.4301381432007787 5.2698618565530069 1 0 46619.68404914334 -149260.73630398154 1 0 0 0 0 0 0 0 0 0 0 0 0 0 0 0
n 207 224 7 1 0 1 1 -0.64470701257196028 5804313.9870138401 1 1 0 0 0 -0.33249107042803966 5.3675089285227173 1 0 49554.737698759462 -100008.37074750035 1 0 0 0 0 0 0 0 0 0 0 0 0 0 0 0
n 208 224 7 1 0 1 1 -0.74594205745832987 6244465.7279712213 1 1 0 0 0 -0.23125602454167024 5.4687439790151453 1 0 49859.533569116313 -49862.975637232812 1 0 0 0 0 0 0 0 0 0 0 0 0 0 0 0
n 209 6 6 1 0 1 1 -0.8471980830000001 6678542.393952895 1 1 0 0 0 0 0 1 0 -23241.633086860089 0 1 0 0 0 0 0 0 0 0 0 0 0 0 0 0 0
n 209 224 7 1 0 1 1 -0.8471980830000001 6692465.1458450295 1 1 0 0 0 -0.13 5.5700000000000003 1 0 33240.836484187617 -16620.418217472437 1 0 0 0 0 0 0 0 0 0 0 0 0 0 0 0
n 210 6 6 1 0 1 1 -0.80000000000000004 6442551.9838051666 1 1 0 0 0 0 0 1 0 -11620.816543430044 0 1 0 0 0 0 0 0 0 0 0 0 0 0 0 0 0
n 211 6 6 1 0 1 1 -0.80000000000000004 6430931.1672617365 1 1 0 0 0 0 0 1 0 0 0 1 0 0 0 0 0 0 0 0 0 0 0 0 0 0 0
n 212 6 6 1 0 1 1 -0.80000000000000004 6430931.1672617365 1 1 0 0 0 0 0 1 0 0 0 1 0 0 0 0 0 0 0 0 0 0 0 0 0 0 0
n 213 6 6 1 0 1 1 -0.80000000000000004 6442551.9838051666 1 1 0 0 0 0 0 1 0 11620.816543430044 0 1 0 0 0 0 0 0 0 0 0 0 0 0 0 0 0
n 214 6 6 1 0 1 1 -0.8471980830000001 6678542.393952895 1 1 0 0 0 0 0 1 0 23241.633086860089 0 1 0 0 0 0 0 0 0 0 0 0 0 0 0 0 0
n 214 224 7 1 0 1 1 -0.8471980830000001 6772188.9405880319 1 1 0 0 0 -0.13 5.5700000000000003 1 0 -115781.19732018987 -16048.702570825011 1 0 0 0 0 0 0 0 0 0 0 0 0 0 0 0
n 215 224 7 1 0 1 1 -0.6446657482613587 5805183.6322418051 1 1 0 0 0 -0.33253233468939847 5.367467669015145 1 0 -101178.27504084617 -49591.888397898358 1 0 0 0 0 0 0 0 0 0 0 0 0 0 0 0
n 216 224 7 1 0 1 1 -0.43862964522726106 4859700.3546078019 1 1 0 0 0 -0.53856843682198174 5.1614315585227164 1 0 -103665.63952326139 -103723.97740734741 1 0 0 0 0 0 0 0 0 0 0 0 0 0 0 0
n 217 224 7 1 0 1 1 -0.23266966396209462 3926215.1367942397 1 1 0 0 0 -0.74452841803790548 4.9554715855681524 1 0 -99461.203054138838 -164523.42277557732 1 0 0 0 0 0 0 0 0 0 0 0 0 0 0 0
n 218 224 7 1 0 1 1 -0.050402606855621611 3093411.4600818777 1 1 0 0 0 -0.92679547610990842 4.7732045211363054 1 0 -63488.926711648783 -216801.04514373766 1 0 0 0 0 0 0 0 0 0 0 0 0 0 0 0
n 219 224 7 1 0 1 1 0.051528383563018774 2621171.6500901906 1 1 0 0 0 -1.0287264616668093 4.6712735383331916 1 0 -33239.63643840795 -235893.93304480313 1 0 0 0 0 0 0 0 0 0 0 0 0 0 0 0
n 220 224 7 1 0 1 1 0.10154504193214693 2388252.5411632922 1 1 0 0 0 -1.0787431202276034 4.621256879772397 1 0 -15608.387209747676 -242571.92239025631 1 0 0 0 0 0 0 0 0 0 0 0 0 0 0 0
n 221 224 7 1 0 1 1 0.12295906388713979 2288423.7911096415 1 1 0 0 0 -1.1001571476901688 4.5998428523098305 1 0 -5581.5632101165829 -244978.6110006072 1 0 0 0 0 0 0 0 0 0 0 0 0 0 0 0
n 222 224 7 1 0 1 1 0.12718588671395623 2269079.5126609607 1 1 0 0 0 -1.1043839687139561 4.5956160312860428 1 0 686.48477991800542 -245789.58834751006 1 0 0 0 0 0 0 0 0 0 0 0 0 0 0 0
n 223 224 7 1 0 1 1 0.12373669051048258 2285775.4067991143 1 1 0 0 0 -1.1009347717074536 4.5990652282925462 1 0 6037.1439216982062 -246014.86653524608 1 0 0 0 0 0 0 0 0 0 0 0 0 0 0 0
n 224 224 7 1 0 1 1 0.10431770003705168 2377719.7799148844 1 1 0 0 0 -1.081515784741595 4.6184842152584045 1 0 15467.851901913053 -245229.4663643144 1 0 0 0 0 0 0 0 0 0 0 0 0 0 0 0
n 225 224 7 1 0 1 1 0.05800250871605233 2594356.2707918063 1 1 0 0 0 -1.0352005908868873 4.6647994091131126 1 0 34855.40560285293 -239652.87923241395 1 0 0 0 0 0 0 0 0 0 0 0 0 0 0 0
n 226 224 7 1 0 1 1 -0.036016212339413843 3028921.9686030485 1 1 0 0 0 -0.94118187056551039 4.7588181322375185 1 0 67991.729425463374 -219491.31486355918 1 0 0 0 0 0 0 0 0 0 0 0 0 0 0 0
n 227 224 7 1 0 1 1 -0.13017189641377674 3450655.5717715877 1 1 0 0 0 -0.8470261865862232 4.85297381611832 1 0 83613.205948661445 -185971.8641397231 1 0 0 0 0 0 0 0 0 0 0 0 0 0 0 0
n 228 224 7 1 0 1 1 -0.23730342067530008 3931669.8552681799 1 1 0 0 0 -0.73989466232469991 4.9601053388230278 1 0 87087.796930796103 -152507.53771820935 1 0 0 0 0 0 0 0 0 0 0 0 0 0 0 0
n 229 224 7 1 0 1 1 -0.34702460163726079 4426433.0315531772 1 1 0 0 0 -0.63017348131349649 5.0698265179327171 1 0 85582.829219332547 -121700.26333569676 1 0 0 0 0 0 0 0 0 0 0 0 0 0 0 0
n 230 224 7 1 0 1 1 -0.45419065169509976 4911988.1201959597 1 1 0 0 0 -0.52300743125565752 5.1769925665966143 1 0 82261.857884965299 -93961.090403005175 1 0 0 0 0 0 0 0 0 0 0 0 0 0 0 0
n 231 224 7 1 0 1 1 -0.55716364614534453 5381222.305090541 1 1 0 0 0 -0.42003443590389816 5.2799655639483731 1 0 78888.979769459329 -68697.132289404297 1 0 0 0 0 0 0 0 0 0 0 0 0 0 0 0
n 232 224 7 1 0 1 1 -0.65620079790037755 5836035.1889672084 1 1 0 0 0 -0.32099728505037983 5.3790027102943192 1 0 76294.547763949202 -45111.804712449572 1 0 0 0 0 0 0 0 0 0 0 0 0 0 0 0
n 233 224 7 1 0 1 1 -0.75241441380840568 6282825.9449528418 1 1 0 0 0 -0.22478366819159434 5.4752163318084053 1 0 74762.040552988779 -22491.899093929878 1 0 0 0 0 0 0 0 0 0 0 0 0 0 0 0
n 234 224 7 1 0 1 1 -0.8471980830000001 287354.70386631577 1 1 0 0 0 -0.13 5.5700000000000003 1 0 62516.333187058073 -7670.1930559719676 1 0 0 0 0 0 0 0 0 0 0 0 0 0 0 0
n 234 6 8 1 0 1 1 -0.8471980830000001 669993.7350845444 1 1 0 0 0 0 0 1 0 -629307.76800000004 -2.9103830499999999e-11 1 0 0 0 0 0 0 0 0 0 0 0 0 0 0 0
n 235 6 8 1 0 1 1 -0.80000000000000004 314653.88400000002 1 1 0 0 0 0 0 1 0 -314653.88400000002 -1.45519152e-11 1 0 0 0 0 0 0 0 0 0 0 0 0 0 0 0
n 236 6 8 1 0 1 1 -0.80000000000000004 0 1 1 0 0 0 0 0 1 0 0 0 1 0 0 0 0 0 0 0 0 0 0 0 0 0 0 0
n 237 6 8 1 0 1 1 -0.80000000000000004 0 1 1 0 0 0 0 0 1 0 0 0 1 0 0 0 0 0 0 0 0 0 0 0 0 0 0 0
n 238 6 8 1 0 1 1 -0.80000000000000004 0 1 1 0 0 0 0 0 1 0 0 0 1 0 0 0 0 0 0 0 0 0 0 0 0 0 0 0
n 239 6 8 1 0 1 1 -0.80000000000000004 0 1 1 0 0 0 0 0 1 0 0 0 1 0 0 0 0 0 0 0 0 0 0 0 0 0 0 0
n 240 6 8 1 0 1 1 -0.80000000000000004 0 1 1 0 0 0 0 0 1 0 0 0 1 0 0 0 0 0 0 0 0 0 0 0 0 0 0 0
n 241 6 8 1 0 1 1 -0.80000000000000004 314653.88400000002 1 1 0 0 0 0 0 1 0 314653.88400000002 1.45519152e-11 1 0 0 0 0 0 0 0 0 0 0 0 0 0 0 0
n 242 224 7 1 0 1 1 -0.8471980830000001 312029.76450423809 1 1 0 0 0 -0.13 5.5700000000000003 1 0 -87359.365764210364 -7255.7764752559688 1 0 0 0 0 0 0 0 0 0 0 0 0 0 0 0
n 242 6 8 1 0 1 1 -0.8471980830000001 669993.7350845444 1 1 0 0 0 0 0 1 0 629307.76800000004 2.9103830499999999e-11 1 0 0 0 0 0 0 0 0 0 0 0 0 0 0 0
n 243 224 7 1 0 1 1 -0.75120950679556941 6278177.991906371 1 1 0 0 0 -0.22598857520443066 5.4740114230910262 1 0 -75924.707147167777 -22357.877961559156 1 0 0 0 0 0 0 0 0 0 0 0 0 0 0 0
n 244 224 7 1 0 1 1 -0.65392831993622647 5826511.5465933084 1 1 0 0 0 -0.32326976206377361 5.3767302407392554 1 0 -77596.745163137224 -45407.403120736853 1 0 0 0 0 0 0 0 0 0 0 0 0 0 0 0
n 245 224 7 1 0 1 1 -0.55408711659126375 5368234.9366318863 1 1 0 0 0 -0.42311096540873622 5.2768890384435352 1 0 -80348.00005720128 -69501.043794332407 1 0 0 0 0 0 0 0 0 0 0 0 0 0 0 0
n 246 224 7 1 0 1 1 -0.45067526527257507 4897496.1600987753 1 1 0 0 0 -0.52652281677666768 5.1734771859771183 1 0 -83884.28383187369 -95477.351938825188 1 0 0 0 0 0 0 0 0 0 0 0 0 0 0 0
n 247 224 7 1 0 1 1 -0.34349320629876123 4412768.5771315675 1 1 0 0 0 -0.63370487665199604 5.0662951222002759 1 0 -87277.113631768225 -124315.44032627292 1 0 0 0 0 0 0 0 0 0 0 0 0 0 0 0
n 248 224 7 1 0 1 1 -0.23416546422522419 3921065.8561986401 1 1 0 0 0 -0.74303261782401853 4.9569673857820398 1 0 -88348.640269837735 -156742.30328852835 1 0 0 0 0 0 0 0 0 0 0 0 0 0 0 0
n 249 224 7 1 0 1 1 -0.12772393718244904 3443867.1081532571 1 1 0 0 0 -0.84947414486679362 4.8505258549362358 1 0 -82474.617088763436 -191763.09302569486 1 0 0 0 0 0 0 0 0 0 0 0 0 0 0 0
n 250 224 7 1 0 1 1 -0.034334080235904202 3018832.9355960432 1 1 0 0 0 -0.94286400272962589 4.7571359989749178 1 0 -54915.750911360497 -220963.00875746913 1 0 0 0 0 0 0 0 0 0 0 0 0 0 0 0
n 251 224 7 1 0 1 1 0.058850103526282317 2586356.0282073342 1 1 0 0 0 -1.036048186078554 4.6639518139214449 1 0 -30417.212723508619 -236251.67619557338 1 0 0 0 0 0 0 0 0 0 0 0 0 0 0 0
n 252 224 7 1 0 1 1 0.10472983906456118 2373184.0780088585 1 1 0 0 0 -1.0819279259168331 4.6180720740831669 1 0 -14197.455912857291 -242724.73642665907 1 0 0 0 0 0 0 0 0 0 0 0 0 0 0 0
n 253 224 7 1 0 1 1 0.12393574044652275 2283845.9416689668 1 1 0 0 0 -1.1011338272003091 4.598866172799692 1 0 -5696.044475204013 -245039.19829344228 1 0 0 0 0 0 0 0 0 0 0 0 0 0 0 0
n 254 224 7 1 0 1 1 0.12732058071802063 2268485.6757975048 1 1 0 0 0 -1.1045186610627198 4.5954813389372795 1 0 -468.58786990777799 -245836.37043581784 1 0 0 0 0 0 0 0 0 0 0 0 0 0 0 0
n 255 224 7 1 0 1 1 0.12302302386074296 2289261.6522156615 1 1 0 0 0 -1.1002211059099858 4.5997788940900142 1 0 5939.7000566607021 -246112.34157094333 1 0 0 0 0 0 0 0 0 0 0 0 0 0 0 0
n 256 224 7 1 0 1 1 0.10157538766325844 2391027.7470622296 1 1 0 0 0 -1.0787734676140157 4.6212265323859842 1 0 16727.757954480741 -245423.58324840522 1 0 0 0 0 0 0 0 0 0 0 0 0 0 0 0
n 257 224 7 1 0 1 1 0.051542806511525673 2625905.4537389609 1 1 0 0 0 -1.0287408846213744 4.6712591153786258 1 0 37343.284967445928 -240140.45335160405 1 0 0 0 0 0 0 0 0 0 0 0 0 0 0 0
n 258 224 7 1 0 1 1 -0.050395689993111989 3095966.9403161807 1 1 0 0 0 -0.92680239258719099 4.773197609166596 1 0 78776.748159334718 -214485.22516195232 1 0 0 0 0 0 0 0 0 0 0 0 0 0 0 0
n 259 224 7 1 0 1 1 -0.23266625332193888 3919977.4079596354 1 1 0 0 0 -0.7445318296780612 4.9554681750757252 1 0 98300.728747120738 -157936.61327285986 1 0 0 0 0 0 0 0 0 0 0 0 0 0 0 0
n 260 224 7 1 0 1 1 -0.43862797488256178 4856544.1658527013 1 1 0 0 0 -0.5385701080681955 5.1614298880302902 1 0 101445.26577593725 -101492.05623551227 1 0 0 0 0 0 0 0 0 0 0 0 0 0 0 0
n 261 224 7 1 0 1 1 -0.64466505521211603 5804137.5397712421 1 1 0 0 0 -0.33253302683712671 5.3674669695075723 1 0 100018.69842913227 -49585.720251227795 1 0 0 0 0 0 0 0 0 0 0 0 0 0 0 0
n 262 6 6 1 0 1 1 -0.8471980830000001 6678542.393952895 1 1 0 0 0 0 0 1 0 -23241.633086860089 0 1 0 0 0 0 0 0 0 0 0 0 0 0 0 0 0
n 262 224 7 1 0 1 1 -0.8471980830000001 6740056.0243337946 1 1 0 0 0 -0.13 5.5700000000000003 1 0 83108.975962236393 -16623.860679530921 1 0 0 0 0 0 0 0 0 0 0 0 0 0 0 0
n 263 6 6 1 0 1 1 -0.80000000000000004 6442551.9838051666 1 1 0 0 0 0 0 1 0 -11620.816543430044 0 1 0 0 0 0 0 0 0 0 0 0 0 0 0 0 0
n 264 6 6 1 0 1 1 -0.80000000000000004 6430931.1672617365 1 1 0 0 0 0 0 1 0 0 0 1 0 0 0 0 0 0 0 0 0 0 0 0 0 0 0
n 265 6 6 1 0 1 1 -0.80000000000000004 6430931.1672617365 1 1 0 0 0 0 0 1 0 0 0 1 0 0 0 0 0 0 0 0 0 0 0 0 0 0 0
n 266 6 6 1 0 1 1 -0.80000000000000004 6442551.9838051666 1 1 0 0 0 0 0 1 0 11620.816543430044 0 1 0 0 0 0 0 0 0 0 0 0 0 0 0 0 0
n 267 6 6 1 0 1 1 -0.8471980830000001 6678542.393952895 1 1 0 0 0 0 0 1 0 23241.633086860089 0 1 0 0 0 0 0 0 0 0 0 0 0 0 0 0 0
n 267 224 7 1 0 1 1 -0.8471980830000001 6817493.9970879667 1 1 0 0 0 -0.13 5.5700000000000003 1 0 -161610.86242556814 -13732.260111456517 1 0 0 0 0 0 0 0 0 0 0 0 0 0 0 0
n 268 224 7 1 0 1 1 -0.54689275635984413 5385648.6014247015 1 1 0 0 0 -0.43030532664015575 5.2696946695075724 1 0 -151455.67321716752 -44773.851188182707 1 0 0 0 0 0 0 0 0 0 0 0 0 0 0 0
n 269 224 7 1 0 1 1 -0.23247504747347478 3925322.6289536315 1 1 0 0 0 -0.74472303452652522 4.9552769685227176 1 0 -164474.98022179189 -99604.381761952885 1 0 0 0 0 0 0 0 0 0 0 0 0 0 0 0
n 270 224 7 1 0 1 1 0.10541586020077866 2389947.3130421992 1 1 0 0 0 -1.0826139429545651 4.6173860570454348 1 0 -186015.82067912497 -186162.18096091622 1 0 0 0 0 0 0 0 0 0 0 0 0 0 0 0
n 271 224 7 1 0 1 1 0.44320407959852826 809042.69922853739 1 1 0 0 0 -1.4204021664015574 4.2795978335984426 1 0 -90396.402426173154 -273485.58326865273 1 0 0 0 0 0 0 0 0 0 0 0 0 0 0 0
n 272 224 7 1 0 1 1 0.56500112131449476 326063.18423360237 1 1 0 0 0 -1.542199205265252 4.1578007947347482 1 0 -36149.454459756082 -265622.28354357439 1 0 0 0 0 0 0 0 0 0 0 0 0 0 0 0
n 273 224 7 1 0 1 1 0.61247004234114832 541638.06695223413 1 1 0 0 0 -1.5896681264396337 4.1103318735603667 1 0 -14861.596751348674 -257560.31591959368 1 0 0 0 0 0 0 0 0 0 0 0 0 0 0 0
n 274 224 7 1 0 1 1 0.63053194360284937 623126.09748097952 1 1 0 0 0 -1.6077300276520923 4.0922699723479079 1 0 -5275.1243554577759 -253559.71537582306 1 0 0 0 0 0 0 0 0 0 0 0 0 0 0 0
n 275 224 7 1 0 1 1 0.63389640169838324 638332.16364347935 1 1 0 0 0 -1.611094484698383 4.0889055153016161 1 0 48.461559073440235 -252827.33241000763 1 0 0 0 0 0 0 0 0 0 0 0 0 0 0 0
n 276 224 7 1 0 1 1 0.63100518533186511 626485.62824168697 1 1 0 0 0 -1.6082032720856514 4.0917967279143488 1 0 4250.0696551692145 -254690.22497798322 1 0 0 0 0 0 0 0 0 0 0 0 0 0 0 0
n 277 224 7 1 0 1 1 0.61432552139976215 554353.86202325218 1 1 0 0 0 -1.591523604399762 4.1084763956002375 1 0 11735.600109750194 -261624.92612721649 1 0 0 0 0 0 0 0 0 0 0 0 0 0 0 0
n 278 224 7 1 0 1 1 0.56917377007996517 358572.16788399528 1 1 0 0 0 -1.5463718551292078 4.1536281448707921 1 0 30497.810841273156 -279093.75174484268 1 0 0 0 0 0 0 0 0 0 0 0 0 0 0 0
n 279 224 7 1 0 1 1 0.45155575633996337 784909.86128821608 1 1 0 0 0 -1.4287538400445068 4.2712461599554938 1 0 134927.48455009947 -271941.94719654316 1 0 0 0 0 0 0 0 0 0 0 0 0 0 0 0
n 280 224 7 1 0 1 1 0.26952448230001935 1598126.1575741454 1 1 0 0 0 -1.2467225614969903 4.4532774385030098 1 0 153705.86788052414 -198959.62919425676 1 0 0 0 0 0 0 0 0 0 0 0 0 0 0 0
n 281 224 7 1 0 1 1 0.077687540802799673 2467162.9235085119 1 1 0 0 0 -1.0548856233717396 4.6451143766282605 1 0 146066.14943807025 -148730.09595428154 1 0 0 0 0 0 0 0 0 0 0 0 0 0 0 0
n 282 224 7 1 0 1 1 -0.10319672222561889 3294043.5013410449 1 1 0 0 0 -0.87400135982362392 4.8259986362748615 1 0 134501.68644369202 -112612.05024298161 1 0 0 0 0 0 0 0 0 0 0 0 0 0 0 0
n 283 224 7 1 0 1 1 -0.26971229229851068 4060467.9811258847 1 1 0 0 0 -0.70748579070148931 4.9925142082492675 1 0 124060.30330558817 -84743.294032894904 1 0 0 0 0 0 0 0 0 0 0 0 0 0 0 0
n 284 224 7 1 0 1 1 -0.4239301936243845 4774874.3261356466 1 1 0 0 0 -0.5532678884248583 5.1467321108213548 1 0 116276.8177044763 -61471.52320215886 1 0 0 0 0 0 0 0 0 0 0 0 0 0 0 0
n 285 224 7 1 0 1 1 -0.56935319247260296 5453098.8639075458 1 1 0 0 0 -0.40784488957663984 5.292155113472603 1 0 111335.02918379245 -40485.867650062064 1 0 0 0 0 0 0 0 0 0 0 0 0 0 0 0
n 286 224 7 1 0 1 1 -0.70946370626093924 6111326.2309301998 1 1 0 0 0 -0.26773437673906075 5.4322656202609396 1 0 108809.80539908816 -20370.286799863454 1 0 0 0 0 0 0 0 0 0 0 0 0 0 0 0
n 287 224 7 1 0 1 1 -0.8471980830000001 322083.58899224154 1 1 0 0 0 -0.13 5.5700000000000003 1 0 97456.881373201541 -7083.8248355819396 1 0 0 0 0 0 0 0 0 0 0 0 0 0 0 0
n 287 6 8 1 0 1 1 -0.8471980830000001 669993.7350845444 1 1 0 0 0 0 0 1 0 -629307.76800000004 -2.9103830499999999e-11 1 0 0 0 0 0 0 0 0 0 0 0 0 0 0 0
n 288 6 8 1 0 1 1 -0.80000000000000004 314653.88400000002 1 1 0 0 0 0 0 1 0 -314653.88400000002 -1.45519152e-11 1 0 0 0 0 0 0 0 0 0 0 0 0 0 0 0
n 289 6 8 1 0 1 1 -0.80000000000000004 0 1 1 0 0 0 0 0 1 0 0 0 1 0 0 0 0 0 0 0 0 0 0 0 0 0 0 0
n 290 6 8 1 0 1 1 -0.80000000000000004 0 1 1 0 0 0 0 0 1 0 0 0 1 0 0 0 0 0 0 0 0 0 0 0 0 0 0 0
n 291 6 8 1 0 1 1 -0.80000000000000004 0 1 1 0 0 0 0 0 1 0 0 0 1 0 0 0 0 0 0 0 0 0 0 0 0 0 0 0
n 292 6 8 1 0 1 1 -0.80000000000000004 0 1 1 0 0 0 0 0 1 0 0 0 1 0 0 0 0 0 0 0 0 0 0 0 0 0 0 0
n 293 6 8 1 0 1 1 -0.80000000000000004 0 1 1 0 0 0 0 0 1 0 0 0 1 0 0 0 0 0 0 0 0 0 0 0 0 0 0 0
n 294 6 8 1 0 1 1 -0.80000000000000004 314653.88400000002 1 1 0 0 0 0 0 1 0 314653.88400000002 1.45519152e-11 1 0 0 0 0 0 0 0 0 0 0 0 0 0 0 0
n 295 224 7 1 0 1 1 -0.8471980830000001 345369.33836197946 1 1 0 0 0 -0.13 5.5700000000000003 1 0 -120829.96521944887 -6407.5718074976212 1 0 0 0 0 0 0 0 0 0 0 0 0 0 0 0
n 295 6 8 1 0 1 1 -0.8471980830000001 669993.7350845444 1 1 0 0 0 0 0 1 0 629307.76800000004 2.9103830499999999e-11 1 0 0 0 0 0 0 0 0 0 0 0 0 0 0 0
n 296 224 7 1 0 1 1 -0.70723119390417188 6102399.1408908498 1 1 0 0 0 -0.26996688809582819 5.4300331069534149 1 0 -110583.29431026455 -19999.417846766191 1 0 0 0 0 0 0 0 0 0 0 0 0 0 0 0
n 297 224 7 1 0 1 1 -0.56513041730322044 5434790.6185210291 1 1 0 0 0 -0.41206766564753683 5.287932334549434 1 0 -113206.77018123663 -40454.768047580677 1 0 0 0 0 0 0 0 0 0 0 0 0 0 0 0
n 298 224 7 1 0 1 1 -0.41819164277501397 4749692.1266493397 1 1 0 0 0 -0.5590064401757433 5.140993558824257 1 0 -118463.92748279651 -61775.739977793957 1 0 0 0 0 0 0 0 0 0 0 0 0 0 0 0
n 299 224 7 1 0 1 1 -0.26314544368619791 4032132.2053708369 1 1 0 0 0 -0.71405263931380203 4.985947356932412 1 0 -126933.71320844399 -85603.660871635861 1 0 0 0 0 0 0 0 0 0 0 0 0 0 0 0
n 300 224 7 1 0 1 1 -0.096655465018620407 3267829.5291412226 1 1 0 0 0 -0.88054261747153106 4.8194573816269539 1 0 -138934.05922411178 -114887.35772319157 1 0 0 0 0 0 0 0 0 0 0 0 0 0 0 0
n 301 224 7 1 0 1 1 0.083290774447167149 2450937.9767531459 1 1 0 0 0 -1.0604888527111827 4.6395111472888173 1 0 -154156.41736201136 -155352.10368116197 1 0 0 0 0 0 0 0 0 0 0 0 0 0 0 0
n 302 224 7 1 0 1 1 0.27343420893508802 1605981.4187225653 1 1 0 0 0 -1.2506322956396316 4.4493677043603688 1 0 -170481.86132303308 -219398.0456510068 1 0 0 0 0 0 0 0 0 0 0 0 0 0 0 0
n 303 224 7 1 0 1 1 0.45354892806234914 758459.06475611532 1 1 0 0 0 -1.4307470139146208 4.2692529860853794 1 0 -78606.170293856878 -275604.10626965255 1 0 0 0 0 0 0 0 0 0 0 0 0 0 0 0
n 304 224 7 1 0 1 1 0.56996944750270062 347551.77968787483 1 1 0 0 0 -1.5471675313057298 4.152832468694271 1 0 -34067.225432557672 -263762.9659991361 1 0 0 0 0 0 0 0 0 0 0 0 0 0 0 0
n 305 224 7 1 0 1 1 0.61466608023774472 551243.54954726854 1 1 0 0 0 -1.5918641648930456 4.108135835106955 1 0 -13799.460557679891 -256788.85341618268 1 0 0 0 0 0 0 0 0 0 0 0 0 0 0 0
n 306 224 7 1 0 1 1 0.63115908207084859 625853.31137405231 1 1 0 0 0 -1.6083571652678197 4.0916428347321805 1 0 -5211.3250566269371 -253308.42175165462 1 0 0 0 0 0 0 0 0 0 0 0 0 0 0 0
n 307 224 7 1 0 1 1 0.63399766805086899 638799.44762988517 1 1 0 0 0 -1.6111957471985972 4.0888042528014035 1 0 -924.21216476876964 -252811.68700397084 1 0 0 0 0 0 0 0 0 0 0 0 0 0 0 0
n 308 224 7 1 0 1 1 0.630578730996877 624720.84647863777 1 1 0 0 0 -1.6077768109476342 4.0922231890523655 1 0 3883.6570329267747 -254957.39988095351 1 0 0 0 0 0 0 0 0 0 0 0 0 0 0 0
n 309 224 7 1 0 1 1 0.61249191200406439 546498.98865258077 1 1 0 0 0 -1.5896899923487635 4.1103100076512362 1 0 12523.0001271818 -262447.10669181874 1 0 0 0 0 0 0 0 0 0 0 0 0 0 0 0
n 310 224 7 1 0 1 1 0.56501144372738943 340777.95574217988 1 1 0 0 0 -1.5422095277273895 4.1577904722726107 1 0 31892.905817991003 -280932.0298325792 1 0 0 0 0 0 0 0 0 0 0 0 0 0 0 0
n 311 224 7 1 0 1 1 0.44320906863262605 823743.86023931543 1 1 0 0 0 -1.4204071478788398 4.2795928521211604 1 0 142009.67708705587 -267392.20580248069 1 0 0 0 0 0 0 0 0 0 0 0 0 0 0 0
n 312 224 7 1 0 1 1 0.10541857169320613 2362139.232888985 1 1 0 0 0 -1.08261665393942 4.6173833460605795 1 0 166361.21680709661 -166508.4358824208 1 0 0 0 0 0 0 0 0 0 0 0 0 0 0 0
n 313 224 7 1 0 1 1 -0.23247358522726105 3919108.586650243 1 1 0 0 0 -0.74472449682198172 4.9552754985227168 1 0 157906.8972438816 -98437.520178033621 1 0 0 0 0 0 0 0 0 0 0 0 0 0 0 0
n 314 224 7 1 0 1 1 -0.54689211026135875 5384167.3577164551 1 1 0 0 0 -0.43030597173864121 5.2696940290151453 1 0 149324.73956627646 -46700.266458471124 1 0 0 0 0 0 0 0 0 0 0 0 0 0 0 0
n 315 6 6 1 0 1 1 -0.8471980830000001 6678542.393952895 1 1 0 0 0 0 0 1 0 -23241.633086860089 0 1 0 0 0 0 0 0 0 0 0 0 0 0 0 0 0
n 315 224 7 1 0 1 1 -0.8471980830000001 6788104.2594246212 1 1 0 0 0 -0.13 5.5700000000000003 1 0 131830.22646892257 -16048.694888956252 1 0 0 0 0 0 0 0 0 0 0 0 0 0 0 0
n 316 6 6 1 0 1 1 -0.80000000000000004 6442551.9838051666 1 1 0 0 0 0 0 1 0 -11620.816543430044 0 1 0 0 0 0 0 0 0 0 0 0 0 0 0 0 0
n 317 6 6 1 0 1 1 -0.80000000000000004 6430931.1672617365 1 1 0 0 0 0 0 1 0 0 0 1 0 0 0 0 0 0 0 0 0 0 0 0 0 0 0
n 318 6 6 1 0 1 1 -0.80000000000000004 6430931.1672617365 1 1 0 0 0 0 0 1 0 0 0 1 0 0 0 0 0 0 0 0 0 0 0 0 0 0 0
n 319 6 6 1 0 1 1 -0.80000000000000004 6442551.9838051666 1 1 0 0 0 0 0 1 0 11620.816543430044 0 1 0 0 0 0 0 0 0 0 0 0 0 0 0 0 0
n 320 6 6 1 0 1 1 -0.8471980830000001 6678542.393952895 1 1 0 0 0 0 0 1 0 23241.633086860089 0 1 0 0 0 0 0 0 0 0 0 0 0 0 0 0 0
n 320 224 7 1 0 1 1 -0.8471980830000001 6853470.4147456018 1 1 0 0 0 -0.13 5.5700000000000003 1 0 -197969.94351167986 -8894.5608631986852 1 0 0 0 0 0 0 0 0 0 0 0 0 0 0 0
n 321 224 7 1 0 1 1 -0.46323214860605799 5025935.0336065069 1 1 0 0 0 -0.513965934393942 5.1860340695075724 1 0 -193449.05639849784 -31057.356142641725 1 0 0 0 0 0 0 0 0 0 0 0 0 0 0 0
n 322 224 7 1 0 1 1 -0.049793656897343198 3090555.5312874266 1 1 0 0 0 -0.92740442578788396 4.7725955790151451 1 0 -216762.78599033123 -63757.51734363693 1 0 0 0 0 0 0 0 0 0 0 0 0 0 0 0
n 323 224 7 1 0 1 1 0.44360406203409769 807015.81208520674 1 1 0 0 0 -1.4208021409848548 4.2791978590151452 1 0 -273288.37738695182 -90593.016410037744 1 0 0 0 0 0 0 0 0 0 0 0 0 0 0 0
n 324 6 5 1 0 1 1 1.1528019199999999 2868706.0710354471 1 1 0 0 0 0 0 1 0 -11620.816543430044 -11620.816543430044 1 0 0 0 0 0 0 0 0 0 0 0 0 0 0 0
n 324 224 7 1 0 1 1 1.1528019199999999 3158126.7843355173 1 1 0 0 0 -2.1299999999999999 3.5699999999999998 1 0 -216198.31193302776 -216345.99389018735 1 0 0 0 0 0 0 0 0 0 0 0 0 0 0 0
n 325 6 5 1 0 1 1 1.1528019199999999 2875513.387743732 1 1 0 0 0 0 0 1 0 1.3511892312110221e-12 -23241.633086860089 1 0 0 0 0 0 0 0 0 0 0 0 0 0 0 0
n 325 224 7 1 0 1 1 1.1528019199999999 3162358.1176862698 1 1 0 0 0 -2.1299999999999999 3.5699999999999998 1 0 -19992.097862966693 -309441.21999401483 1 0 0 0 0 0 0 0 0 0 0 0 0 0 0 0
n 326 6 5 1 0 1 1 1.1528019199999999 2875513.387743732 1 1 0 0 0 0 0 1 0 0 -23241.633086860089 1 0 0 0 0 0 0 0 0 0 0 0 0 0 0 0
n 326 224 7 1 0 1 1 1.1528019199999999 3126248.2275589677 1 1 0 0 0 -2.1299999999999999 3.5699999999999998 1 0 -7791.733859962359 -273865.65406642423 1 0 0 0 0 0 0 0 0 0 0 0 0 0 0 0
n 327 6 5 1 0 1 1 1.1528019199999999 2875513.387743732 1 1 0 0 0 0 0 1 0 1.3511892312110221e-12 -23241.633086860089 1 0 0 0 0 0 0 0 0 0 0 0 0 0 0 0
n 327 224 7 1 0 1 1 1.1528019199999999 3112432.7943279445 1 1 0 0 0 -2.1299999999999999 3.5699999999999998 1 0 -2964.8879252062225 -260144.14448408055 1 0 0 0 0 0 0 0 0 0 0 0 0 0 0 0
n 328 6 5 1 0 1 1 1.1528019199999999 2875513.387743732 1 1 0 0 0 0 0 1 0 -2.1364177616186805e-12 -23241.633086860089 1 0 0 0 0 0 0 0 0 0 0 0 0 0 0 0
n 328 224 7 1 0 1 1 1.1528019199999999 3108346.3011353393 1 1 0 0 0 -2.1299999999999999 3.5699999999999998 1 0 -552.65327644728211 -256073.95014878374 1 0 0 0 0 0 0 0 0 0 0 0 0 0 0 0
n 329 6 5 1 0 1 1 1.1528019199999999 2875513.387743732 1 1 0 0 0 0 0 1 0 0 -23241.633086860089 1 0 0 0 0 0 0 0 0 0 0 0 0 0 0 0
n 329 224 7 1 0 1 1 1.1528019199999999 3108743.0750733842 1 1 0 0 0 -2.1299999999999999 3.5699999999999998 1 0 948.27037922427701 -256469.56688224009 1 0 0 0 0 0 0 0 0 0 0 0 0 0 0 0
n 330 6 5 1 0 1 1 1.1528019199999999 2875513.387743732 1 1 0 0 0 0 0 1 0 0 -23241.633086860089 1 0 0 0 0 0 0 0 0 0 0 0 0 0 0 0
n 330 224 7 1 0 1 1 1.1528019199999999 3114702.032146981 1 1 0 0 0 -2.1299999999999999 3.5699999999999998 1 0 2736.1554177579105 -262416.01334316639 1 0 0 0 0 0 0 0 0 0 0 0 0 0 0 0
n 331 6 5 1 0 1 1 1.1528019199999999 2869595.0451534423 1 1 0 0 0 0 0 1 0 7747.211028953363 -15494.422057906726 1 0 0 0 0 0 0 0 0 0 0 0 0 0 0 0
n 331 224 7 1 0 1 1 1.1528019199999999 3132335.1364977034 1 1 0 0 0 -2.1299999999999999 3.5699999999999998 1 0 7406.6286313178716 -279965.42570348218 1 0 0 0 0 0 0 0 0 0 0 0 0 0 0 0
n 332 6 5 1 0 1 1 1.1528019199999999 2852271.7546568718 1 1 0 0 0 0 0 1 0 0 0 1 0 0 0 0 0 0 0 0 0 0 0 0 0 0 0
n 332 224 7 1 0 1 1 1.1528019199999999 3147960.5553953424 1 1 0 0 0 -2.1299999999999999 3.5699999999999998 1 0 213137.02420230946 -204949.93469394298 1 0 0 0 0 0 0 0 0 0 0 0 0 0 0 0
n 333 224 7 1 0 1 1 0.69426603920894958 983858.87574505236 1 1 0 0 0 -1.6714641258642504 4.0285358741357493 1 0 271855.43802849774 -152019.99560680578 1 0 0 0 0 0 0 0 0 0 0 0 0 0 0 0
n 334 224 7 1 0 1 1 0.36454839382907989 1136172.1218809551 1 1 0 0 0 -1.3417464738783227 4.3582535261216773 1 0 215084.14649150486 -108836.42061219667 1 0 0 0 0 0 0 0 0 0 0 0 0 0 0 0
n 335 224 7 1 0 1 1 0.10372588202018285 2333564.4673254904 1 1 0 0 0 -1.0809239642663968 4.6190760357336034 1 0 180538.74378571514 -82419.393808516747 1 0 0 0 0 0 0 0 0 0 0 0 0 0 0 0
n 336 224 7 1 0 1 1 -0.11685720853874335 3355137.2334572999 1 1 0 0 0 -0.86034087446125662 4.8396591273417719 1 0 159050.67185761861 -63774.928594633078 1 0 0 0 0 0 0 0 0 0 0 0 0 0 0 0
n 337 224 7 1 0 1 1 -0.31335506849654737 4272105.41501112 1 1 0 0 0 -0.66384301350345265 5.0361569883980613 1 0 146391.43767819362 -48413.215202122687 1 0 0 0 0 0 0 0 0 0 0 0 0 0 0 0
n 338 224 7 1 0 1 1 -0.49622633548402728 5131389.8971572053 1 1 0 0 0 -0.48097174751597271 5.2190282477302414 1 0 140198.3835330412 -33650.328494602363 1 0 0 0 0 0 0 0 0 0 0 0 0 0 0 0
n 339 224 7 1 0 1 1 -0.67266647829245774 5965372.1551582152 1 1 0 0 0 -0.30453160470754226 5.3954683982924578 1 0 138410.32615473657 -17690.609835388786 1 0 0 0 0 0 0 0 0 0 0 0 0 0 0 0
n 340 224 7 1 0 1 1 -0.8471980830000001 352924.684279243 1 1 0 0 0 -0.13 5.5700000000000003 1 0 128408.82651880616 -6130.5704648318488 1 0 0 0 0 0 0 0 0 0 0 0 0 0 0 0
n 340 6 8 1 0 1 1 -0.8471980830000001 669993.7350845444 1 1 0 0 0 0 0 1 0 -629307.76800000004 0 1 0 0 0 0 0 0 0 0 0 0 0 0 0 0 0
n 341 6 8 1 0 1 1 -0.80000000000000004 314653.88400000002 1 1 0 0 0 0 0 1 0 -314653.88400000002 -1.45519152e-11 1 0 0 0 0 0 0 0 0 0 0 0 0 0 0 0
n 342 6 8 1 0 1 1 -0.80000000000000004 0 1 1 0 0 0 0 0 1 0 0 0 1 0 0 0 0 0 0 0 0 0 0 0 0 0 0 0
n 343 6 8 1 0 1 1 -0.80000000000000004 0 1 1 0 0 0 0 0 1 0 0 0 1 0 0 0 0 0 0 0 0 0 0 0 0 0 0 0
n 344 6 8 1 0 1 1 -0.80000000000000004 0 1 1 0 0 0 0 0 1 0 0 0 1 0 0 0 0 0 0 0 0 0 0 0 0 0 0 0
n 345 6 8 1 0 1 1 -0.80000000000000004 0 1 1 0 0 0 0 0 1 0 0 0 1 0 0 0 0 0 0 0 0 0 0 0 0 0 0 0
n 346 6 8 1 0 1 1 -0.80000000000000004 0 1 1 0 0 0 0 0 1 0 0 0 1 0 0 0 0 0 0 0 0 0 0 0 0 0 0 0
n 347 6 8 1 0 1 1 -0.80000000000000004 314653.88400000002 1 1 0 0 0 0 0 1 0 314653.88400000002 0 1 0 0 0 0 0 0 0 0 0 0 0 0 0 0 0
n 348 224 7 1 0 1 1 -0.8471980830000001 375311.76087622251 1 1 0 0 0 -0.13 5.5700000000000003 1 0 -150825.55217462601 -5932.0981581263377 1 0 0 0 0 0 0 0 0 0 0 0 0 0 0 0
n 348 6 8 1 0 1 1 -0.8471980830000001 669993.7350845444 1 1 0 0 0 0 0 1 0 629307.76800000004 2.9103830499999999e-11 1 0 0 0 0 0 0 0 0 0 0 0 0 0 0 0
n 349 224 7 1 0 1 1 -0.66879347477948636 5948832.6036200216 1 1 0 0 0 -0.30840460817127086 5.3915953869764577 1 0 -140291.49960064588 -17573.320010143641 1 0 0 0 0 0 0 0 0 0 0 0 0 0 0 0
n 350 224 7 1 0 1 1 -0.48885161855657233 5098119.8087825393 1 1 0 0 0 -0.48834646444342772 5.2116535354088445 1 0 -142081.25486891702 -33305.971541812854 1 0 0 0 0 0 0 0 0 0 0 0 0 0 0 0
n 351 224 7 1 0 1 1 -0.3032110682855263 4225557.6151371486 1 1 0 0 0 -0.67398701466523103 5.0260129898915844 1 0 -148355.25375154027 -47653.134618345139 1 0 0 0 0 0 0 0 0 0 0 0 0 0 0 0
n 352 224 7 1 0 1 1 -0.10507041659498455 3300180.0100910352 1 1 0 0 0 -0.87212766640501549 4.8278723347427119 1 0 -160940.00187238085 -61780.972019816531 1 0 0 0 0 0 0 0 0 0 0 0 0 0 0 0
n 353 224 7 1 0 1 1 0.11559672413190422 2276579.1906400607 1 1 0 0 0 -1.0927948035258461 4.6072051964741547 1 0 -182335.29110627965 -76849.300810281595 1 0 0 0 0 0 0 0 0 0 0 0 0 0 0 0
n 354 224 7 1 0 1 1 0.37453811179131508 1084108.5528913666 1 1 0 0 0 -1.3517361992988874 4.3482638007011118 1 0 -217132.01550460441 -93602.690353970596 1 0 0 0 0 0 0 0 0 0 0 0 0 0 0 0
n 355 224 7 1 0 1 1 0.70020016156524967 997099.79853448388 1 1 0 0 0 -1.677398244712978 4.0226017552870221 1 0 -275051.80354248296 -110775.47644676885 1 0 0 0 0 0 0 0 0 0 0 0 0 0 0 0
n 356 224 7 1 0 1 1 1.1528019199999999 3162251.9680480058 1 1 0 0 0 -2.1299999999999999 3.5699999999999998 1 0 -213548.9757402809 -224687.71104538196 1 0 0 0 0 0 0 0 0 0 0 0 0 0 0 0
n 356 6 9 1 0 1 1 1.1528019199999999 2868706.0710354471 1 1 0 0 0 0 0 1 0 -11620.816543430044 -11620.816543430044 1 0 0 0 0 0 0 0 0 0 0 0 0 0 0 0
n 357 224 7 1 0 1 1 1.1528019199999999 3158937.2874747529 1 1 0 0 0 -2.1299999999999999 3.5699999999999998 1 0 -19093.605318667585 -306070.55287791422 1 0 0 0 0 0 0 0 0 0 0 0 0 0 0 0
n 357 6 9 1 0 1 1 1.1528019199999999 2875513.387743732 1 1 0 0 0 0 0 1 0 0 -23241.633086860089 1 0 0 0 0 0 0 0 0 0 0 0 0 0 0 0
n 358 224 7 1 0 1 1 1.1528019199999999 3124684.8879859215 1 1 0 0 0 -2.1299999999999999 3.5699999999999998 1 0 -7331.241036494831 -272314.46514155768 1 0 0 0 0 0 0 0 0 0 0 0 0 0 0 0
n 358 6 9 1 0 1 1 1.1528019199999999 2875513.387743732 1 1 0 0 0 0 0 1 0 0 -23241.633086860089 1 0 0 0 0 0 0 0 0 0 0 0 0 0 0 0
n 359 224 7 1 0 1 1 1.1528019199999999 3111858.538198662 1 1 0 0 0 -2.1299999999999999 3.5699999999999998 1 0 -2705.2687606179079 -259572.68682019223 1 0 0 0 0 0 0 0 0 0 0 0 0 0 0 0
n 359 6 9 1 0 1 1 1.1528019199999999 2875513.387743732 1 1 0 0 0 0 0 1 0 -2.1364177616186805e-12 -23241.633086860089 1 0 0 0 0 0 0 0 0 0 0 0 0 0 0 0
n 360 224 7 1 0 1 1 1.1528019199999999 3108210.002131911 1 1 0 0 0 -2.1299999999999999 3.5699999999999998 1 0 -930.86355022694647 -255936.55450934739 1 0 0 0 0 0 0 0 0 0 0 0 0 0 0 0
n 360 6 9 1 0 1 1 1.1528019199999999 2875513.387743732 1 1 0 0 0 0 0 1 0 1.3511892312110221e-12 -23241.633086860089 1 0 0 0 0 0 0 0 0 0 0 0 0 0 0 0
n 361 224 7 1 0 1 1 1.1528019199999999 3108866.8033879888 1 1 0 0 0 -2.1299999999999999 3.5699999999999998 1 0 561.65573723299542 -256594.43418161638 1 0 0 0 0 0 0 0 0 0 0 0 0 0 0 0
n 361 6 9 1 0 1 1 1.1528019199999999 2875513.387743732 1 1 0 0 0 0 0 1 0 0 -23241.633086860089 1 0 0 0 0 0 0 0 0 0 0 0 0 0 0 0
n 362 224 7 1 0 1 1 1.1528019199999999 3115382.6014004522 1 1 0 0 0 -2.1299999999999999 3.5699999999999998 1 0 2969.0025310839169 -263094.09485298605 1 0 0 0 0 0 0 0 0 0 0 0 0 0 0 0
n 362 6 9 1 0 1 1 1.1528019199999999 2875513.387743732 1 1 0 0 0 0 0 1 0 1.3511892312110221e-12 -23241.633086860089 1 0 0 0 0 0 0 0 0 0 0 0 0 0 0 0
n 363 224 7 1 0 1 1 1.1528019199999999 3134029.9404211352 1 1 0 0 0 -2.1299999999999999 3.5699999999999998 1 0 7793.6394558417887 -281650.37615294958 1 0 0 0 0 0 0 0 0 0 0 0 0 0 0 0
n 363 6 9 1 0 1 1 1.1528019199999999 2869595.0451534423 1 1 0 0 0 0 0 1 0 7747.211028953363 -15494.422057906726 1 0 0 0 0 0 0 0 0 0 0 0 0 0 0 0
n 364 224 7 1 0 1 1 1.1528019199999999 3148684.3031527898 1 1 0 0 0 -2.1299999999999999 3.5699999999999998 1 0 209479.21030932307 -209711.37214086461 1 0 0 0 0 0 0 0 0 0 0 0 0 0 0 0
n 364 6 9 1 0 1 1 1.1528019199999999 2852271.7546568718 1 1 0 0 0 0 0 1 0 0 0 1 0 0 0 0 0 0 0 0 0 0 0 0 0 0 0
n 365 224 7 1 0 1 1 0.44360504318182598 821837.08388744108 1 1 0 0 0 -1.4208031214772823 4.2791968785227175 1 0 267227.56316547329 -142267.40526116395 1 0 0 0 0 0 0 0 0 0 0 0 0 0 0 0
n 366 224 7 1 0 1 1 -0.049792835559463504 3093205.625618285 1 1 0 0 0 -0.92740524693561222 4.7725947490151448 1 0 214496.36731864355 -79049.321544817329 1 0 0 0 0 0 0 0 0 0 0 0 0 0 0 0
n 367 224 7 1 0 1 1 -0.46323172150757252 5026298.0778289959 1 1 0 0 0 -0.51396636144318475 5.1860336395075723 1 0 192652.67607951732 -37619.590214619646 1 0 0 0 0 0 0 0 0 0 0 0 0 0 0 0
n 368 6 6 1 0 1 1 -0.8471980830000001 6678542.393952895 1 1 0 0 0 0 0 1 0 -23241.633086860089 0 1 0 0 0 0 0 0 0 0 0 0 0 0 0 0 0
n 368 224 7 1 0 1 1 -0.8471980830000001 6831181.0362539701 1 1 0 0 0 -0.13 5.5700000000000003 1 0 175343.3698833501 -13732.224164250149 1 0 0 0 0 0 0 0 0 0 0 0 0 0 0 0
n 369 6 6 1 0 1 1 -0.80000000000000004 6442551.9838051666 1 1 0 0 0 0 0 1 0 -11620.816543430044 0 1 0 0 0 0 0 0 0 0 0 0 0 0 0 0 0
n 370 6 6 1 0 1 1 -0.80000000000000004 6430931.1672617365 1 1 0 0 0 0 0 1 0 0 0 1 0 0 0 0 0 0 0 0 0 0 0 0 0 0 0
n 371 6 6 1 0 1 1 -0.80000000000000004 6430931.1672617365 1 1 0 0 0 0 0 1 0 0 0 1 0 0 0 0 0 0 0 0 0 0 0 0 0 0 0
n 372 6 6 1 0 1 1 -0.80000000000000004 6442551.9838051666 1 1 0 0 0 0 0 1 0 11620.816543430044 -4.7771753406885391e-13 1 0 0 0 0 0 0 0 0 0 0 0 0 0 0 0
n 373 6 6 1 0 1 1 -0.8471980830000001 6678542.393952895 1 1 0 0 0 0 0 1 0 23241.633086860089 0 1 0 0 0 0 0 0 0 0 0 0 0 0 0 0 0
n 373 224 7 1 0 1 1 -0.8471980830000001 6876101.0174156092 1 1 0 0 0 -0.13 5.5700000000000003 1 0 -220743.97848965618 -4984.913054607925 1 0 0 0 0 0 0 0 0 0 0 0 0 0 0 0
n 374 224 7 1 0 1 1 -0.40904409980302903 4792079.9713291675 1 1 0 0 0 -0.56815398224621372 5.1318460195075728 1 0 -218921.23205720753 -18116.906032196803 1 0 0 0 0 0 0 0 0 0 0 0 0 0 0 0
n 375 224 7 1 0 1 1 0.052928503679169167 2614536.3631400089 1 1 0 0 0 -1.0301265900000001 4.6698734100000001 1 0 -235838.73044651077 -33775.314567487898 1 0 0 0 0 0 0 0 0 0 0 0 0 0 0 0
n 376 224 7 1 0 1 1 0.56599212234469931 330401.79593321943 1 1 0 0 0 -1.5431902004924274 4.156809799507573 1 0 -265197.84305974166 -36503.813796581278 1 0 0 0 0 0 0 0 0 0 0 0 0 0 0 0
n 377 6 5 1 0 1 1 1.1528019199999999 2875513.387743732 1 1 0 0 0 0 0 1 0 -23241.633086860089 0 1 0 0 0 0 0 0 0 0 0 0 0 0 0 0 0
n 377 224 7 1 0 1 1 1.1528019199999999 3161974.3349701203 1 1 0 0 0 -2.1299999999999999 3.5699999999999998 1 0 -309050.34730694391 -20089.079437081771 1 0 0 0 0 0 0 0 0 0 0 0 0 0 0 0
n 378 6 5 1 0 1 1 1.2 3082119.4537371094 1 1 0 0 0 0 0 1 0 -3873.6055144766815 -3873.6055144766815 1 0 0 0 0 0 0 0 0 0 0 0 0 0 0 0
n 379 6 5 1 0 1 1 1.2 3076641.3482611701 1 1 0 0 0 0 0 1 0 6.7559461314337364e-13 1.3376090955897619e-11 1 0 0 0 0 0 0 0 0 0 0 0 0 0 0 0
n 380 6 5 1 0 1 1 1.2 3076641.3482611701 1 1 0 0 0 0 0 1 0 0 1.3376090955897619e-11 1 0 0 0 0 0 0 0 0 0 0 0 0 0 0 0
n 381 6 5 1 0 1 1 1.2 3076641.3482611701 1 1 0 0 0 0 0 1 0 6.7559461314337364e-13 1.3376090955897619e-11 1 0 0 0 0 0 0 0 0 0 0 0 0 0 0 0
n 382 6 5 1 0 1 1 1.2 3076641.3482611701 1 1 0 0 0 0 0 1 0 -1.0682088783472028e-12 1.3376090955897619e-11 1 0 0 0 0 0 0 0 0 0 0 0 0 0 0 0
n 383 6 5 1 0 1 1 1.2 3076641.3482611701 1 1 0 0 0 0 0 1 0 -1.3511892312110221e-12 1.3376090955897619e-11 1 0 0 0 0 0 0 0 0 0 0 0 0 0 0 0
n 384 6 5 1 0 1 1 1.2 3085302.993534077 1 1 0 0 0 0 0 1 0 7747.211028953363 -3873.6055144766815 1 0 0 0 0 0 0 0 0 0 0 0 0 0 0 0
n 385 6 5 1 0 1 1 1.1528019199999999 2869595.0451534423 1 1 0 0 0 0 0 1 0 15494.422057906726 -7747.211028953363 1 0 0 0 0 0 0 0 0 0 0 0 0 0 0 0
n 385 224 7 1 0 1 1 1.1528019199999999 3146436.7449461855 1 1 0 0 0 -2.1299999999999999 3.5699999999999998 1 0 294120.45120819751 5118.7658752644511 1 0 0 0 0 0 0 0 0 0 0 0 0 0 0 0
n 386 224 7 1 0 1 1 0.78914625809920158 1399553.8053257824 1 1 0 0 0 -1.7663443365423865 3.9336556634576132 1 0 276033.58477907901 -9787.872380962619 1 0 0 0 0 0 0 0 0 0 0 0 0 0 0 0
n 387 224 7 1 0 1 1 0.47487000166683058 599513.10203428939 1 1 0 0 0 -1.4520680847160732 4.2479319152839272 1 0 227184.69263656903 -26038.006895403098 1 0 0 0 0 0 0 0 0 0 0 0 0 0 0 0
n 388 224 7 1 0 1 1 0.20739431120002161 1838376.5451384271 1 1 0 0 0 -1.1845923914954781 4.5154076085045229 1 0 193130.25096620762 -32357.39158820191 1 0 0 0 0 0 0 0 0 0 0 0 0 0 0 0
n 389 224 7 1 0 1 1 -0.025959137137085739 2926902.7892241236 1 1 0 0 0 -0.95123894529738418 4.7487610565056446 1 0 171424.48226392613 -34442.835477475477 1 0 0 0 0 0 0 0 0 0 0 0 0 0 0 0
n 390 224 7 1 0 1 1 -0.23798793067795876 3923629.6885630679 1 1 0 0 0 -0.73921015232204124 4.9607898512347735 1 0 159949.35891077411 -33871.863987242592 1 0 0 0 0 0 0 0 0 0 0 0 0 0 0 0
n 391 224 7 1 0 1 1 -0.43985585970246815 4880399.9394911462 1 1 0 0 0 -0.5373422232975319 5.1626577758009535 1 0 157804.1123626192 -29929.597732837323 1 0 0 0 0 0 0 0 0 0 0 0 0 0 0 0
n 392 224 7 1 0 1 1 -0.64093804051894898 5841766.7756787641 1 1 0 0 0 -0.33626004248105101 5.3637399586174341 1 0 165289.72611623345 -18652.847462252696 1 0 0 0 0 0 0 0 0 0 0 0 0 0 0 0
n 393 224 7 1 0 1 1 -0.8471980830000001 380249.30910383747 1 1 0 0 0 -0.13 5.5700000000000003 1 0 155783.03485166762 -5489.1548592925928 1 0 0 0 0 0 0 0 0 0 0 0 0 0 0 0
n 393 6 8 1 0 1 1 -0.8471980830000001 503541.47410621453 1 1 0 0 0 0 0 1 0 -419538.51199999999 157326.94200000001 1 0 0 0 0 0 0 0 0 0 0 0 0 0 0 0
n 394 6 8 1 0 1 1 -0.80000000000000004 393317.35499999998 1 1 0 0 0 0 0 1 0 -314653.88400000002 235990.413 1 0 0 0 0 0 0 0 0 0 0 0 0 0 0 0
n 395 6 8 1 0 1 1 -0.80000000000000004 235990.413 1 1 0 0 0 0 0 1 0 0 235990.413 1 0 0 0 0 0 0 0 0 0 0 0 0 0 0 0
n 396 6 8 1 0 1 1 -0.80000000000000004 235990.413 1 1 0 0 0 0 0 1 0 0 235990.413 1 0 0 0 0 0 0 0 0 0 0 0 0 0 0 0
n 397 6 8 1 0 1 1 -0.80000000000000004 235990.413 1 1 0 0 0 0 0 1 0 0 235990.413 1 0 0 0 0 0 0 0 0 0 0 0 0 0 0 0
n 398 6 8 1 0 1 1 -0.80000000000000004 235990.413 1 1 0 0 0 0 0 1 0 0 235990.413 1 0 0 0 0 0 0 0 0 0 0 0 0 0 0 0
n 399 6 8 1 0 1 1 -0.80000000000000004 235990.413 1 1 0 0 0 0 0 1 0 0 235990.413 1 0 0 0 0 0 0 0 0 0 0 0 0 0 0 0
n 400 6 8 1 0 1 1 -0.80000000000000004 262211.57000000001 1 1 0 0 0 0 0 1 0 209769.25599999999 157326.94200000001 1 0 0 0 0 0 0 0 0 0 0 0 0 0 0 0
n 401 224 7 1 0 1 1 -0.8471980830000001 408887.92989014811 1 1 0 0 0 -0.13 5.5700000000000003 1 0 -184296.02556842845 -9054.8495548738683 1 0 0 0 0 0 0 0 0 0 0 0 0 0 0 0
n 401 6 8 1 0 1 1 -0.8471980830000001 669993.7350845444 1 1 0 0 0 0 0 1 0 629307.76800000004 0 1 0 0 0 0 0 0 0 0 0 0 0 0 0 0 0
n 402 224 7 1 0 1 1 -0.63449093645976007 5809869.8054337408 1 1 0 0 0 -0.34270714649099721 5.3572928524105174 1 0 -163759.53528416003 -20510.80876291325 1 0 0 0 0 0 0 0 0 0 0 0 0 0 0 0
n 403 224 7 1 0 1 1 -0.4274834386657278 4823287.8159213671 1 1 0 0 0 -0.54971464333427222 5.1502853585672428 1 0 -159487.15022373691 -29757.938496603572 1 0 0 0 0 0 0 0 0 0 0 0 0 0 0 0
n 404 224 7 1 0 1 1 -0.22059045278325157 3843164.294794315 1 1 0 0 0 -0.75660763021674837 4.9433923738324941 1 0 -162084.39152804596 -34141.773537005174 1 0 0 0 0 0 0 0 0 0 0 0 0 0 0 0
n 405 224 7 1 0 1 1 -0.0049988502423929729 2828515.9268366145 1 1 0 0 0 -0.97219923261529639 4.7278007666801596 1 0 -172375.49909342948 -35590.119818865365 1 0 0 0 0 0 0 0 0 0 0 0 0 0 0 0
n 406 224 7 1 0 1 1 0.22959252126833585 1731609.6076834034 1 1 0 0 0 -1.2067906012683358 4.4932093987316639 1 0 -191409.57834973378 -34525.608105768719 1 0 0 0 0 0 0 0 0 0 0 0 0 0 0 0
n 407 224 7 1 0 1 1 0.49478768729909695 499248.56787991256 1 1 0 0 0 -1.4719857704468251 4.2280142295531755 1 0 -220892.54386172292 -30797.133774082031 1 0 0 0 0 0 0 0 0 0 0 0 0 0 0 0
n 408 224 7 1 0 1 1 0.80189997158295845 1447454.7196574043 1 1 0 0 0 -1.7790980500753859 3.9209019499246143 1 0 -262319.22967565735 -25068.105521112771 1 0 0 0 0 0 0 0 0 0 0 0 0 0 0 0
n 409 224 7 1 0 1 1 1.1528019199999999 3155319.4887315826 1 1 0 0 0 -2.1299999999999999 3.5699999999999998 1 0 -302584.01855957101 -16758.308352588694 1 0 0 0 0 0 0 0 0 0 0 0 0 0 0 0
n 409 6 9 1 0 1 1 1.1528019199999999 2869595.0451534423 1 1 0 0 0 0 0 1 0 -15494.422057906726 7747.211028953363 1 0 0 0 0 0 0 0 0 0 0 0 0 0 0 0
n 410 6 9 1 0 1 1 1.2 3085302.993534077 1 1 0 0 0 0 0 1 0 -7747.211028953363 3873.6055144766815 1 0 0 0 0 0 0 0 0 0 0 0 0 0 0 0
n 411 6 9 1 0 1 1 1.2 3076641.3482611701 1 1 0 0 0 0 0 1 0 0 1.3376090955897619e-11 1 0 0 0 0 0 0 0 0 0 0 0 0 0 0 0
n 412 6 9 1 0 1 1 1.2 3076641.3482611701 1 1 0 0 0 0 0 1 0 0 1.3376090955897619e-11 1 0 0 0 0 0 0 0 0 0 0 0 0 0 0 0
n 413 6 9 1 0 1 1 1.2 3076641.3482611701 1 1 0 0 0 0 0 1 0 -1.0682088783472028e-12 1.3376090955897619e-11 1 0 0 0 0 0 0 0 0 0 0 0 0 0 0 0
n 414 6 9 1 0 1 1 1.2 3076641.3482611701 1 1 0 0 0 0 0 1 0 6.7559461314337364e-13 1.3376090955897619e-11 1 0 0 0 0 0 0 0 0 0 0 0 0 0 0 0
n 415 6 9 1 0 1 1 1.2 3082119.4537371094 1 1 0 0 0 0 0 1 0 -3873.6055144766815 -3873.6055144766815 1 0 0 0 0 0 0 0 0 0 0 0 0 0 0 0
n 416 6 9 1 0 1 1 1.2 3093075.6646397454 1 1 0 0 0 0 0 1 0 11620.816543430044 -11620.816543430044 1 0 0 0 0 0 0 0 0 0 0 0 0 0 0 0
n 417 224 7 1 0 1 1 1.1528019199999999 3133362.0821983209 1 1 0 0 0 -2.1299999999999999 3.5699999999999998 1 0 280976.91262807936 -7984.1623086943928 1 0 0 0 0 0 0 0 0 0 0 0 0 0 0 0
n 417 6 9 1 0 1 1 1.1528019199999999 2869595.0451534423 1 1 0 0 0 0 0 1 0 15494.422057906726 -7747.211028953363 1 0 0 0 0 0 0 0 0 0 0 0 0 0 0 0
n 418 224 7 1 0 1 1 0.56599251244318471 345162.37625512358 1 1 0 0 0 -1.5431905904924275 4.1568094095075727 1 0 280603.00259056618 -32310.559124562467 1 0 0 0 0 0 0 0 0 0 0 0 0 0 0 0
n 419 224 7 1 0 1 1 0.052928917738260466 2619455.15595474 1 1 0 0 0 -1.0301270004924274 4.6698729995075725 1 0 240198.33278570199 -37872.770673180334 1 0 0 0 0 0 0 0 0 0 0 0 0 0 0 0
n 420 224 7 1 0 1 1 -0.40904385775378627 4793669.7221446726 1 1 0 0 0 -0.56815422424621376 5.1318457795075725 1 0 220132.8498827634 -22309.926111762001 1 0 0 0 0 0 0 0 0 0 0 0 0 0 0 0
n 421 6 6 1 0 1 1 -0.8471980830000001 6678542.393952895 1 1 0 0 0 0 0 1 0 -23241.633086860089 9.5543506616799792e-13 1 0 0 0 0 0 0 0 0 0 0 0 0 0 0 0
n 421 224 7 1 0 1 1 -0.8471980830000001 6862356.5454472369 1 1 0 0 0 -0.13 5.5700000000000003 1 0 206864.6547622323 -8894.5303819373967 1 0 0 0 0 0 0 0 0 0 0 0 0 0 0 0
n 422 6 6 1 0 1 1 -0.80000000000000004 6442551.9838051666 1 1 0 0 0 0 0 1 0 -11620.816543430044 0 1 0 0 0 0 0 0 0 0 0 0 0 0 0 0 0
n 423 6 6 1 0 1 1 -0.80000000000000004 6430931.1672617365 1 1 0 0 0 0 0 1 0 0 0 1 0 0 0 0 0 0 0 0 0 0 0 0 0 0 0
n 424 6 6 1 0 1 1 -0.80000000000000004 6430931.1672617365 1 1 0 0 0 0 0 1 0 0 0 1 0 0 0 0 0 0 0 0 0 0 0 0 0 0 0
n 425 6 6 1 0 1 1 -0.80000000000000004 6442551.9838051666 1 1 0 0 0 0 0 1 0 11620.816543430044 0 1 0 0 0 0 0 0 0 0 0 0 0 0 0 0 0
n 426 6 6 1 0 1 1 -0.8471980830000001 6678542.393952895 1 1 0 0 0 0 0 1 0 23241.633086860089 -9.5543506616799792e-13 1 0 0 0 0 0 0 0 0 0 0 0 0 0 0 0
n 426 224 7 1 0 1 1 -0.8471980830000001 6888598.9510633638 1 1 0 0 0 -0.13 5.5700000000000003 1 0 -233284.03142986813 -2570.2270969069828 1 0 0 0 0 0 0 0 0 0 0 0 0 0 0 0
n 427 224 7 1 0 1 1 -0.37867467390151455 4660831.1317551648 1 1 0 0 0 -0.59852340909848545 5.1014765899999999 1 0 -232592.90059170983 -9589.7773229529666 1 0 0 0 0 0 0 0 0 0 0 0 0 0 0 0
n 428 224 7 1 0 1 1 0.104559648196971 2373897.0013054293 1 1 0 0 0 -1.0817577300000001 4.6182422699999996 1 0 -242473.06067876273 -16723.021589964046 1 0 0 0 0 0 0 0 0 0 0 0 0 0 0 0
n 429 224 7 1 0 1 1 0.61463400414772829 551060.41771633446 1 1 0 0 0 -1.59183209 4.1081679099999997 1 0 -256650.55712687725 -15594.484209121943 1 0 0 0 0 0 0 0 0 0 0 0 0 0 0 0
n 430 6 5 1 0 1 1 1.1528019199999999 2875513.387743732 1 1 0 0 0 0 0 1 0 -23241.633086860089 0 1 0 0 0 0 0 0 0 0 0 0 0 0 0 0 0
n 430 224 7 1 0 1 1 1.1528019199999999 3125381.3557531568 1 1 0 0 0 -2.1299999999999999 3.5699999999999998 1 0 -272992.86968380719 -7984.1991422702313 1 0 0 0 0 0 0 0 0 0 0 0 0 0 0 0
n 431 6 5 1 0 1 1 1.2 3076641.3482611701 1 1 0 0 0 0 0 1 0 -2.5796746825930141e-11 0 1 0 0 0 0 0 0 0 0 0 0 0 0 0 0 0
n 432 224 4 1 0 1 1 1.1528019199999999 2900321.1024860851 1 1 0 0 0 -2.1299999999999999 3.5699999999999998 1 0 33976.019688136272 33976.019688136272 1 0 0 0 0 0 0 0 0 0 0 0 0 0 0 0
n 432 6 5 1 0 1 1 1.1528019199999999 2868706.0710354471 1 1 0 0 0 0 0 1 0 11620.816543430044 11620.816543430044 1 0 0 0 0 0 0 0 0 0 0 0 0 0 0 0
n 433 224 4 1 0 1 1 1.1528019199999999 2943602.0901258294 1 1 0 0 0 -2.1299999999999999 3.5699999999999998 1 0 20944.333155037657 88896.372285096455 1 0 0 0 0 0 0 0 0 0 0 0 0 0 0 0
n 433 6 5 1 0 1 1 1.1528019199999999 2875513.387743732 1 1 0 0 0 0 0 1 0 0 23241.633086860089 1 0 0 0 0 0 0 0 0 0 0 0 0 0 0 0
n 434 224 4 1 0 1 1 1.1528019199999999 2989124.9704462411 1 1 0 0 0 -2.1299999999999999 3.5699999999999998 1 0 18981.616032108097 135530.44280016978 1 0 0 0 0 0 0 0 0 0 0 0 0 0 0 0
n 434 6 5 1 0 1 1 1.1528019199999999 2875513.387743732 1 1 0 0 0 0 0 1 0 0 23241.633086860089 1 0 0 0 0 0 0 0 0 0 0 0 0 0 0 0
n 435 224 4 1 0 1 1 1.1528019199999999 3013871.9392848667 1 1 0 0 0 -2.1299999999999999 3.5699999999999998 1 0 23306.337664378392 159910.70729266253 1 0 0 0 0 0 0 0 0 0 0 0 0 0 0 0
n 435 6 5 1 0 1 1 1.1528019199999999 2875513.387743732 1 1 0 0 0 0 0 1 0 0 23241.633086860089 1 0 0 0 0 0 0 0 0 0 0 0 0 0 0 0
n 436 224 4 1 0 1 1 1.1528019199999999 3044710.9673612881 1 1 0 0 0 -2.1299999999999999 3.5699999999999998 1 0 12389.672874379457 192039.96087126958 1 0 0 0 0 0 0 0 0 0 0 0 0 0 0 0
n 436 6 5 1 0 1 1 1.1528019199999999 2875513.387743732 1 1 0 0 0 0 0 1 0 0 23241.633086860089 1 0 0 0 0 0 0 0 0 0 0 0 0 0 0 0
n 437 224 4 1 0 1 1 1.1528019199999999 3067126.1251279972 1 1 0 0 0 -2.1299999999999999 3.5699999999999998 1 0 12131.129683541823 214511.62222968516 1 0 0 0 0 0 0 0 0 0 0 0 0 0 0 0
n 437 6 5 1 0 1 1 1.1528019199999999 2875513.387743732 1 1 0 0 0 0 0 1 0 -2.7023784624220442e-12 23241.633086860089 1 0 0 0 0 0 0 0 0 0 0 0 0 0 0 0
n 438 224 4 1 0 1 1 1.1528019199999999 3111865.5385477813 1 1 0 0 0 -2.1299999999999999 3.5699999999999998 1 0 116611.67036363066 231928.11610125346 1 0 0 0 0 0 0 0 0 0 0 0 0 0 0 0
n 438 6 5 1 0 1 1 1.1528019199999999 2868706.0710354471 1 1 0 0 0 0 0 1 0 11620.816543430044 11620.816543430044 1 0 0 0 0 0 0 0 0 0 0 0 0 0 0 0
n 438 224 7 1 0 1 1 1.1528019199999999 3162772.2565871272 1 1 0 0 0 -2.1299999999999999 3.5699999999999998 1 0 310500.50193025533 0 1 0 0 0 0 0 0 0 0 0 0 0 0 0 0 0
n 439 224 4 1 0 1 1 0.75746280706087543 1208926.2575939354 1 1 0 0 0 -1.7346608879623899 3.96533911203761 1 0 197586.95212649798 129637.40059236252 1 0 0 0 0 0 0 0 0 0 0 0 0 0 0 0
n 439 224 7 1 0 1 1 0.75746280706087543 1248062.5927604365 1 1 0 0 0 -1.7346608879623899 3.96533911203761 1 0 275264.59327678516 10237.53179977165 1 0 0 0 0 0 0 0 0 0 0 0 0 0 0 0
n 440 224 4 1 0 1 1 0.46507595900679705 606549.92055184755 1 1 0 0 0 -1.4422740419575544 4.257725958042446 1 0 180830.98669463769 54615.734542167978 1 0 0 0 0 0 0 0 0 0 0 0 0 0 0 0
n 440 224 7 1 0 1 1 0.46507595900679705 639704.09496925573 1 1 0 0 0 -1.4422740419575544 4.257725958042446 1 0 221908.82259817151 7999.4166780657742 1 0 0 0 0 0 0 0 0 0 0 0 0 0 0 0
n 441 224 4 1 0 1 1 0.22324564865818411 1728013.6358340394 1 1 0 0 0 -1.2004437280028832 4.4995562719971165 1 0 159370.49513751926 17966.518924651238 1 0 0 0 0 0 0 0 0 0 0 0 0 0 0 0
n 441 224 7 1 0 1 1 0.22324564865818411 1756435.5619360958 1 1 0 0 0 -1.2004437280028832 4.4995562719971165 1 0 188752.28108184537 -4339.4403931910856 1 0 0 0 0 0 0 0 0 0 0 0 0 0 0 0
n 442 224 4 1 0 1 1 0.0097306118815599328 2730019.9594297851 1 1 0 0 0 -0.98692869471398392 4.713071306941317 1 0 146685.78374490238 -8452.5618925519229 1 0 0 0 0 0 0 0 0 0 0 0 0 0 0 0
n 442 224 7 1 0 1 1 0.0097306118815599328 2752235.2955399957 1 1 0 0 0 -0.98692869471398392 4.713071306941317 1 0 168429.86182819374 -15536.129040831238 1 0 0 0 0 0 0 0 0 0 0 0 0 0 0 0
n 443 224 4 1 0 1 1 -0.18936599059551379 3674400.5079180854 1 1 0 0 0 -0.78783209145372901 4.9121679123000579 1 0 140639.16817751125 -32463.9973620446 1 0 0 0 0 0 0 0 0 0 0 0 0 0 0 0
n 443 224 7 1 0 1 1 -0.18936599059551379 3690357.4575590682 1 1 0 0 0 -0.78783209145372901 4.9121679123000579 1 0 158532.82280425541 -23702.676148798768 1 0 0 0 0 0 0 0 0 0 0 0 0 0 0 0
n 444 224 4 1 0 1 1 -0.38624005330904032 4621268.0681350613 1 1 0 0 0 -0.59095802969095979 5.1090419742105553 1 0 141919.82138182592 -62020.293254554854 1 0 0 0 0 0 0 0 0 0 0 0 0 0 0 0
n 444 224 7 1 0 1 1 -0.38624005330904032 4628493.5161985196 1 1 0 0 0 -0.59095802969095979 5.1090419742105553 1 0 159623.3640372105 -28259.751216144781 1 0 0 0 0 0 0 0 0 0 0 0 0 0 0 0
n 445 224 4 1 0 1 1 -0.59648552170145763 5655337.7879867936 1 1 0 0 0 -0.38071256129854236 5.3192874358491862 1 0 153885.35129705875 -110816.22334382689 1 0 0 0 0 0 0 0 0 0 0 0 0 0 0 0
n 445 224 7 1 0 1 1 -0.59648552170145763 5644356.8924330026 1 1 0 0 0 -0.38071256129854236 5.3192874358491862 1 0 176676.66506303783 -26496.133604807706 1 0 0 0 0 0 0 0 0 0 0 0 0 0 0 0
n 446 224 4 1 0 1 1 -0.8471980830000001 169082.74877819762 1 1 0 0 0 -0.13 5.5700000000000003 1 0 82165.060429486664 -147776.44857715612 1 0 0 0 0 0 0 0 0 0 0 0 0 0 0 0
n 446 224 7 1 0 1 1 -0.8471980830000001 185043.99928082991 1 1 0 0 0 -0.13 5.5700000000000003 1 0 184619.05799824544 -12533.359718114732 1 0 0 0 0 0 0 0 0 0 0 0 0 0 0 0
n 446 6 8 1 0 1 1 -0.8471980830000001 0 1 1 0 0 0 0 0 1 0 0 0 1 0 0 0 0 0 0 0 0 0 0 0 0 0 0 0
n 447 224 4 1 0 1 1 -0.8471980830000001 122369.11527717487 1 1 0 0 0 -0.13 5.5700000000000003 1 0 6204.4709778945162 -122211.72166516645 1 0 0 0 0 0 0 0 0 0 0 0 0 0 0 0
n 447 6 8 1 0 1 1 -0.8471980830000001 378166.90399999998 1 1 0 0 0 0 0 1 0 -209769.25599999999 314653.88400000002 1 0 0 0 0 0 0 0 0 0 0 0 0 0 0 0
n 448 224 4 1 0 1 1 -0.8471980830000001 110980.68821451243 1 1 0 0 0 -0.13 5.5700000000000003 1 0 2606.5886613048983 -110950.07399780248 1 0 0 0 0 0 0 0 0 0 0 0 0 0 0 0
n 448 6 8 1 0 1 1 -0.8471980830000001 471980.826 1 1 0 0 0 0 0 1 0 0 471980.826 1 0 0 0 0 0 0 0 0 0 0 0 0 0 0 0
n 449 224 4 1 0 1 1 -0.8471980830000001 106544.48631797334 1 1 0 0 0 -0.13 5.5700000000000003 1 0 663.69555108999555 -106542.41910739351 1 0 0 0 0 0 0 0 0 0 0 0 0 0 0 0
n 449 6 8 1 0 1 1 -0.8471980830000001 471980.826 1 1 0 0 0 0 0 1 0 0 471980.826 1 0 0 0 0 0 0 0 0 0 0 0 0 0 0 0
n 450 224 4 1 0 1 1 -0.8471980830000001 106198.4063121729 1 1 0 0 0 -0.13 5.5700000000000003 1 0 -864.02103476921377 -106194.89185721621 1 0 0 0 0 0 0 0 0 0 0 0 0 0 0 0
n 450 6 8 1 0 1 1 -0.8471980830000001 471980.826 1 1 0 0 0 0 0 1 0 0 471980.826 1 0 0 0 0 0 0 0 0 0 0 0 0 0 0 0
n 451 224 4 1 0 1 1 -0.8471980830000001 109717.15129713068 1 1 0 0 0 -0.13 5.5700000000000003 1 0 -2916.6070452124918 -109678.37854185794 1 0 0 0 0 0 0 0 0 0 0 0 0 0 0 0
n 451 6 8 1 0 1 1 -0.8471980830000001 471980.826 1 1 0 0 0 0 0 1 0 0 471980.826 1 0 0 0 0 0 0 0 0 0 0 0 0 0 0 0
n 452 224 4 1 0 1 1 -0.8471980830000001 119338.94551648312 1 1 0 0 0 -0.13 5.5700000000000003 1 0 -6789.7961383869242 -119145.63621346687 1 0 0 0 0 0 0 0 0 0 0 0 0 0 0 0
n 452 6 8 1 0 1 1 -0.8471980830000001 471980.826 1 1 0 0 0 0 0 1 0 0 471980.826 1 0 0 0 0 0 0 0 0 0 0 0 0 0 0 0
n 453 224 4 1 0 1 1 -0.8471980830000001 141468.42541749286 1 1 0 0 0 -0.13 5.5700000000000003 1 0 -15105.735995080617 -140659.63247891114 1 0 0 0 0 0 0 0 0 0 0 0 0 0 0 0
n 453 6 8 1 0 1 1 -0.8471980830000001 471980.826 1 1 0 0 0 0 0 1 0 0 471980.826 1 0 0 0 0 0 0 0 0 0 0 0 0 0 0 0
n 454 224 4 1 0 1 1 -0.8471980830000001 173556.17080615091 1 1 0 0 0 -0.13 5.5700000000000003 1 0 -103628.13575361614 -139222.67786674859 1 0 0 0 0 0 0 0 0 0 0 0 0 0 0 0
n 454 224 7 1 0 1 1 -0.8471980830000001 213271.54406523643 1 1 0 0 0 -0.13 5.5700000000000003 1 0 -213271.54406523643 0 1 0 0 0 0 0 0 0 0 0 0 0 0 0 0 0
n 454 6 8 1 0 1 1 -0.8471980830000001 393317.35499999998 1 1 0 0 0 0 0 1 0 314653.88400000002 235990.413 1 0 0 0 0 0 0 0 0 0 0 0 0 0 0 0
n 455 224 4 1 0 1 1 -0.58617082437582246 5601622.6999101536 1 1 0 0 0 -0.39102725767342028 5.3089727463265799 1 0 -167179.40230751724 -78762.384542040003 1 0 0 0 0 0 0 0 0 0 0 0 0 0 0 0
n 455 224 7 1 0 1 1 -0.58617082437582246 5603253.480874191 1 1 0 0 0 -0.39102725767342028 5.3089727463265799 1 0 -185553.05456417534 -18109.699158990486 1 0 0 0 0 0 0 0 0 0 0 0 0 0 0 0
n 456 224 4 1 0 1 1 -0.36663274443050703 4532831.1871152502 1 1 0 0 0 -0.61056533756949305 5.0894346642827788 1 0 -152536.64067496944 -46465.27735452749 1 0 0 0 0 0 0 0 0 0 0 0 0 0 0 0
n 456 224 7 1 0 1 1 -0.36663274443050703 4542346.4456331916 1 1 0 0 0 -0.61056533756949305 5.0894346642827788 1 0 -166076.40512134231 -31150.293705283289 1 0 0 0 0 0 0 0 0 0 0 0 0 0 0 0
n 457 224 4 1 0 1 1 -0.16104946170341555 3548137.1444685301 1 1 0 0 0 -0.8161486212965845 4.8838513777034152 1 0 -150523.68624780179 -24364.40837673533 1 0 0 0 0 0 0 0 0 0 0 0 0 0 0 0
n 457 224 7 1 0 1 1 -0.16104946170341555 3560458.2385429144 1 1 0 0 0 -0.8161486212965845 4.8838513777034152 1 0 -161637.05858288737 -32155.190965283178 1 0 0 0 0 0 0 0 0 0 0 0 0 0 0 0
n 458 224 4 1 0 1 1 0.045738885117350865 2567681.2049315362 1 1 0 0 0 -1.0229369646472772 4.6770630353527229 1 0 -155534.91196807174 -3555.2423165374435 1 0 0 0 0 0 0 0 0 0 0 0 0 0 0 0
n 458 224 7 1 0 1 1 0.045738885117350865 2581706.5599991921 1 1 0 0 0 -1.0229369646472772 4.6770630353527229 1 0 -167228.64308625506 -28269.319328381916 1 0 0 0 0 0 0 0 0 0 0 0 0 0 0 0
n 459 224 4 1 0 1 1 0.26471005634457007 1537944.5570909381 1 1 0 0 0 -1.2419081409998709 4.4580918590001293 1 0 -165677.09173475995 22927.791914526377 1 0 0 0 0 0 0 0 0 0 0 0 0 0 0 0
n 459 224 7 1 0 1 1 0.26471005634457007 1553606.8115341256 1 1 0 0 0 -1.2419081409998709 4.4580918590001293 1 0 -181700.1930991525 -21076.031950148837 1 0 0 0 0 0 0 0 0 0 0 0 0 0 0 0
n 460 224 4 1 0 1 1 0.50737102519359656 408990.60313228733 1 1 0 0 0 -1.4845691089966255 4.2154308910033746 1 0 -181170.5070739174 64377.947413283968 1 0 0 0 0 0 0 0 0 0 0 0 0 0 0 0
n 460 224 7 1 0 1 1 0.50737102519359656 423896.01573650551 1 1 0 0 0 -1.4845691089966255 4.2154308910033746 1 0 -206899.40635466683 -10667.240420561595 1 0 0 0 0 0 0 0 0 0 0 0 0 0 0 0
n 461 224 4 1 0 1 1 0.79131688613235429 1382781.3896137062 1 1 0 0 0 -1.7685149680338688 3.931485031966131 1 0 -208508.94005760411 136686.73295085228 1 0 0 0 0 0 0 0 0 0 0 0 0 0 0 0
n 461 224 7 1 0 1 1 0.79131688613235429 1382599.9226992643 1 1 0 0 0 -1.7685149680338688 3.931485031966131 1 0 -249134.18536772756 972.61329062993468 1 0 0 0 0 0 0 0 0 0 0 0 0 0 0 0
n 462 224 4 1 0 1 1 1.1528019199999999 3078415.0069898181 1 1 0 0 0 -2.1299999999999999 3.5699999999999998 1 0 -113458.28145835317 195622.05665210536 1 0 0 0 0 0 0 0 0 0 0 0 0 0 0 0
n 462 224 7 1 0 1 1 1.1528019199999999 3131955.1208518106 1 1 0 0 0 -2.1299999999999999 3.5699999999999998 1 0 -279672.73320826632 2438.7552173049262 1 0 0 0 0 0 0 0 0 0 0 0 0 0 0 0
n 462 6 9 1 0 1 1 1.1528019199999999 2852271.7546568718 1 1 0 0 0 0 0 1 0 0 0 1 0 0 0 0 0 0 0 0 0 0 0 0 0 0 0
n 463 224 4 1 0 1 1 1.1528019199999999 3015635.0616126396 1 1 0 0 0 -2.1299999999999999 3.5699999999999998 1 0 -12523.453455924011 162882.57462404718 1 0 0 0 0 0 0 0 0 0 0 0 0 0 0 0
n 463 6 9 1 0 1 1 1.1528019199999999 2869595.0451534423 1 1 0 0 0 0 0 1 0 -7747.211028953363 15494.422057906726 1 0 0 0 0 0 0 0 0 0 0 0 0 0 0 0
n 464 224 4 1 0 1 1 1.1528019199999999 2994397.2093243678 1 1 0 0 0 -2.1299999999999999 3.5699999999999998 1 0 -10474.048856956868 141738.98231242655 1 0 0 0 0 0 0 0 0 0 0 0 0 0 0 0
n 464 6 9 1 0 1 1 1.1528019199999999 2875513.387743732 1 1 0 0 0 0 0 1 0 -2.7023784624220442e-12 23241.633086860089 1 0 0 0 0 0 0 0 0 0 0 0 0 0 0 0
n 465 224 4 1 0 1 1 1.1528019199999999 2969900.5827400107 1 1 0 0 0 -2.1299999999999999 3.5699999999999998 1 0 -17748.254578547636 116282.15955782791 1 0 0 0 0 0 0 0 0 0 0 0 0 0 0 0
n 465 6 9 1 0 1 1 1.1528019199999999 2875513.387743732 1 1 0 0 0 0 0 1 0 0 23241.633086860089 1 0 0 0 0 0 0 0 0 0 0 0 0 0 0 0
n 466 224 4 1 0 1 1 1.1528019199999999 2946078.6822645944 1 1 0 0 0 -2.1299999999999999 3.5699999999999998 1 0 -22372.805014381607 91099.930126253181 1 0 0 0 0 0 0 0 0 0 0 0 0 0 0 0
n 466 6 9 1 0 1 1 1.1528019199999999 2875513.387743732 1 1 0 0 0 0 0 1 0 0 23241.633086860089 1 0 0 0 0 0 0 0 0 0 0 0 0 0 0 0
n 467 224 4 1 0 1 1 1.1528019199999999 2899845.8696829965 1 1 0 0 0 -2.1299999999999999 3.5699999999999998 1 0 -23715.733257491665 41241.489007511183 1 0 0 0 0 0 0 0 0 0 0 0 0 0 0 0
n 467 6 9 1 0 1 1 1.1528019199999999 2875513.387743732 1 1 0 0 0 0 0 1 0 0 23241.633086860089 1 0 0 0 0 0 0 0 0 0 0 0 0 0 0 0
n 468 224 4 1 0 1 1 1.1528019199999999 2852271.7546568718 1 1 0 0 0 -2.1299999999999999 3.5699999999999998 1 0 0 0 1 0 0 0 0 0 0 0 0 0 0 0 0 0 0 0
n 468 6 9 1 0 1 1 1.1528019199999999 2871992.9342816165 1 1 0 0 0 0 0 1 0 -13944.979871813151 13944.979871813151 1 0 0 0 0 0 0 0 0 0 0 0 0 0 0 0
n 469 6 9 1 0 1 1 1.2 3082119.4537371094 1 1 0 0 0 0 0 1 0 3873.6055144766815 3873.6055144766815 1 0 0 0 0 0 0 0 0 0 0 0 0 0 0 0
n 470 224 7 1 0 1 1 1.1528019199999999 3113929.244028782 1 1 0 0 0 -2.1299999999999999 3.5699999999999998 1 0 261635.74968332535 -3372.8379284989696 1 0 0 0 0 0 0 0 0 0 0 0 0 0 0 0
n 470 6 9 1 0 1 1 1.1528019199999999 2875513.387743732 1 1 0 0 0 0 0 1 0 23241.633086860089 0 1 0 0 0 0 0 0 0 0 0 0 0 0 0 0 0
n 471 224 7 1 0 1 1 0.61463417119697095 556015.15667663259 1 1 0 0 0 -1.5918322504924274 4.1081677495075724 1 0 261735.47265048925 -13391.628914257313 1 0 0 0 0 0 0 0 0 0 0 0 0 0 0 0
n 472 224 7 1 0 1 1 0.10455985019697099 2377053.9223618237 1 1 0 0 0 -1.0817579304924274 4.6182420695075725 1 0 245561.11036597993 -17821.276157793262 1 0 0 0 0 0 0 0 0 0 0 0 0 0 0 0
n 473 224 7 1 0 1 1 -0.3786745468522717 4662213.1513128895 1 1 0 0 0 -0.59852353609848552 5.1014764599999998 1 0 233876.02430471414 -11792.525613325219 1 0 0 0 0 0 0 0 0 0 0 0 0 0 0 0
n 474 6 6 1 0 1 1 -0.8471980830000001 6678542.393952895 1 1 0 0 0 0 0 1 0 -23241.633086860089 0 1 0 0 0 0 0 0 0 0 0 0 0 0 0 0 0
n 474 224 7 1 0 1 1 -0.8471980830000001 6881084.7696216656 1 1 0 0 0 -0.13 5.5700000000000003 1 0 225728.97309025549 -4984.8940961497719 1 0 0 0 0 0 0 0 0 0 0 0 0 0 0 0
n 475 6 6 1 0 1 1 -0.80000000000000004 6442551.9838051666 1 1 0 0 0 0 0 1 0 -11620.816543430044 4.7771753406885391e-13 1 0 0 0 0 0 0 0 0 0 0 0 0 0 0 0
n 476 6 6 1 0 1 1 -0.80000000000000004 6430931.1672617365 1 1 0 0 0 0 0 1 0 0 0 1 0 0 0 0 0 0 0 0 0 0 0 0 0 0 0
n 477 6 6 1 0 1 1 -0.80000000000000004 6430931.1672617365 1 1 0 0 0 0 0 1 0 0 0 1 0 0 0 0 0 0 0 0 0 0 0 0 0 0 0
n 478 6 6 1 0 1 1 -0.80000000000000004 6442551.9838051666 1 1 0 0 0 0 0 1 0 11620.816543430044 0 1 0 0 0 0 0 0 0 0 0 0 0 0 0 0 0
n 479 6 6 1 0 1 1 -0.8471980830000001 6678542.393952895 1 1 0 0 0 0 0 1 0 23241.633086860089 0 1 0 0 0 0 0 0 0 0 0 0 0 0 0 0 0
n 479 224 7 1 0 1 1 -0.8471980830000001 6894955.1075323522 1 1 0 0 0 -0.13 5.5700000000000003 1 0 -239651.20694867667 -1226.721009840988 1 0 0 0 0 0 0 0 0 0 0 0 0 0 0 0
n 480 224 7 1 0 1 1 -0.3630161619507572 4593120.890593891 1 1 0 0 0 -0.61418192104924285 5.0858180800000001 1 0 -239470.84750364718 -4726.5246780471371 1 0 0 0 0 0 0 0 0 0 0 0 0 0 0 0
n 481 224 7 1 0 1 1 0.12935075809848551 2257934.8439703491 1 1 0 0 0 -1.1065488400000001 4.5934511599999999 1 0 -244810.05504238061 -7932.5102110506332 1 0 0 0 0 0 0 0 0 0 0 0 0 0 0 0
n 482 224 7 1 0 1 1 0.63518232904924277 643328.94808916468 1 1 0 0 0 -1.6123804100000001 4.0876195900000001 1 0 -251616.9811079418 -6845.4284781449642 1 0 0 0 0 0 0 0 0 0 0 0 0 0 0 0
n 483 6 5 1 0 1 1 1.1528019199999999 2875513.387743732 1 1 0 0 0 0 0 1 0 -23241.633086860089 0 1 0 0 0 0 0 0 0 0 0 0 0 0 0 0 0
n 483 224 7 1 0 1 1 1.1528019199999999 3110556.7426203014 1 1 0 0 0 -2.1299999999999999 3.5699999999999998 1 0 -258262.96463661391 -3372.8529573857959 1 0 0 0 0 0 0 0 0 0 0 0 0 0 0 0
n 484 6 5 1 0 1 1 1.2 3076641.3482611701 1 1 0 0 0 0 0 1 0 -2.5796746825930141e-11 -4.7771753406885391e-13 1 0 0 0 0 0 0 0 0 0 0 0 0 0 0 0
n 485 224 4 1 0 1 1 1.1528019199999999 2942518.2523082206 1 1 0 0 0 -2.1299999999999999 3.5699999999999998 1 0 87993.102701770433 20041.063177769647 1 0 0 0 0 0 0 0 0 0 0 0 0 0 0 0
n 485 6 5 1 0 1 1 1.1528019199999999 2875513.387743732 1 1 0 0 0 0 0 1 0 23241.633086860089 0 1 0 0 0 0 0 0 0 0 0 0 0 0 0 0 0
n 486 224 4 1 0 1 1 1.0148042690921542 2294331.0472976021 1 1 0 0 0 -1.9920023490921541 3.7079976509078461 1 0 70116.945008404713 68568.482162092259 1 0 0 0 0 0 0 0 0 0 0 0 0 0 0 0
n 487 224 4 1 0 1 1 0.88719696667091763 1729401.090754055 1 1 0 0 0 -1.8643950460648595 3.8356049539351407 1 0 56971.111716208878 127622.8364197481 1 0 0 0 0 0 0 0 0 0 0 0 0 0 0 0
n 488 224 4 1 0 1 1 0.85828149502875162 1615872.3632875443 1 1 0 0 0 -1.8354795749302659 3.8645204250697338 1 0 50913.250089927264 155572.95346853006 1 0 0 0 0 0 0 0 0 0 0 0 0 0 0 0
n 489 224 4 1 0 1 1 0.83198612020535889 1508278.6067535845 1 1 0 0 0 -1.8091842039099024 3.8908157960900978 1 0 49434.932553923609 174225.00895965946 1 0 0 0 0 0 0 0 0 0 0 0 0 0 0 0
n 490 224 4 1 0 1 1 0.78988290947771489 1317614.09457184 1 1 0 0 0 -1.7670809885762002 3.9329190114237997 1 0 29231.130956229001 188338.06979414768 1 0 0 0 0 0 0 0 0 0 0 0 0 0 0 0
n 491 224 4 1 0 1 1 0.76077808147972958 1190115.4263833358 1 1 0 0 0 -1.7379761608244289 3.9620238391755715 1 0 24101.947974501432 200015.19625755437 1 0 0 0 0 0 0 0 0 0 0 0 0 0 0 0
n 492 224 4 1 0 1 1 0.73945092122017475 1091267.6971903623 1 1 0 0 0 -1.7166490070232037 3.9833509929767961 1 0 16161.87437274572 203375.69425367314 1 0 0 0 0 0 0 0 0 0 0 0 0 0 0 0
n 493 224 4 1 0 1 1 0.7191011612348196 994948.83189208119 1 1 0 0 0 -1.6962992440378484 4.0037007559621509 1 0 22742.956993061467 203200.0759004642 1 0 0 0 0 0 0 0 0 0 0 0 0 0 0 0
n 494 224 4 1 0 1 1 0.68981081081583062 861043.38097168098 1 1 0 0 0 -1.6670088888158308 4.0329911111841694 1 0 33806.502806916491 207121.1228144076 1 0 0 0 0 0 0 0 0 0 0 0 0 0 0 0
n 495 224 4 1 0 1 1 0.63372705738633639 596514.10941500682 1 1 0 0 0 -1.6109251441893655 4.089074855810634 1 0 74283.241491572073 198611.51250838055 1 0 0 0 0 0 0 0 0 0 0 0 0 0 0 0
n 496 224 4 1 0 1 1 0.56909864983059244 290476.24964329437 1 1 0 0 0 -1.5462967307813498 4.1537032692186502 1 0 137883.16726735182 162808.42981770946 1 0 0 0 0 0 0 0 0 0 0 0 0 0 0 0
n 497 224 4 1 0 1 1 0.4921491107754184 463948.84124695807 1 1 0 0 0 -1.4693471973814762 4.2306528026185237 1 0 125242.2272614026 122411.79692181943 1 0 0 0 0 0 0 0 0 0 0 0 0 0 0 0
n 498 224 4 1 0 1 1 0.32534337144127679 1231485.7959360084 1 1 0 0 0 -1.3025414535397624 4.3974585464602374 1 0 128350.87519029547 76281.481200648603 1 0 0 0 0 0 0 0 0 0 0 0 0 0 0 0
n 499 224 4 1 0 1 1 0.16578853572131855 1972304.7474696601 1 1 0 0 0 -1.1429866167213185 4.5570133832786812 1 0 127226.31706671268 31354.465121480396 1 0 0 0 0 0 0 0 0 0 0 0 0 0 0 0
n 500 224 4 1 0 1 1 0.0073156723058657698 2717275.8144104476 1 1 0 0 0 -0.98451375540094155 4.7154862429437578 1 0 121706.56345293316 3356.495555373459 1 0 0 0 0 0 0 0 0 0 0 0 0 0 0 0
n 501 224 4 1 0 1 1 -0.14804529354613863 3452783.863732609 1 1 0 0 0 -0.82915278845386142 4.8708472133984113 1 0 115593.58983501635 -20074.999458018116 1 0 0 0 0 0 0 0 0 0 0 0 0 0 0 0
n 502 224 4 1 0 1 1 -0.30035541051204295 4179816.1898608427 1 1 0 0 0 -0.67684267148795718 5.0231573294627996 1 0 109420.97980173698 -44310.123559326901 1 0 0 0 0 0 0 0 0 0 0 0 0 0 0 0
n 503 224 4 1 0 1 1 -0.45027912381228358 4904074.9265566375 1 1 0 0 0 -0.52691895918771647 5.1730810424675839 1 0 101754.60822925829 -73766.723469699398 1 0 0 0 0 0 0 0 0 0 0 0 0 0 0 0
n 504 224 4 1 0 1 1 -0.59365175521523739 1329928.116576971 1 1 0 0 0 -0.3835463267847628 5.3164536739690229 1 0 83359.981516326385 -113546.36048521913 1 0 0 0 0 0 0 0 0 0 0 0 0 0 0 0
n 505 224 4 1 0 1 1 -0.65200364586807658 1033437.4609133995 1 1 0 0 0 -0.32519443708268064 5.3748055602620184 1 0 22694.141326971047 -118292.08161654616 1 0 0 0 0 0 0 0 0 0 0 0 0 0 0 0
n 506 224 4 1 0 1 1 -0.67802355063214914 899688.00878986623 1 1 0 0 0 -0.2991745314170936 5.4008254658291204 1 0 9956.119734884669 -109359.78189882114 1 0 0 0 0 0 0 0 0 0 0 0 0 0 0 0
n 507 224 4 1 0 1 1 -0.68896707584051109 843496.92856980988 1 1 0 0 0 -0.28823100715948885 5.411768994037482 1 0 3566.903698616889 -105341.93654454409 1 0 0 0 0 0 0 0 0 0 0 0 0 0 0 0
n 508 224 4 1 0 1 1 -0.69181536187304427 828502.35677058634 1 1 0 0 0 -0.28538272017619842 5.4146172777745587 1 0 -602.33727439100676 -103897.0375997745 1 0 0 0 0 0 0 0 0 0 0 0 0 0 0 0
n 509 224 4 1 0 1 1 -0.68836347071906312 845162.88576013967 1 1 0 0 0 -0.28883461223169415 5.4111653888175484 1 0 -5092.4188874067431 -104141.28458664005 1 0 0 0 0 0 0 0 0 0 0 0 0 0 0 0
n 510 224 4 1 0 1 1 -0.67646884706789778 903883.54777027131 1 1 0 0 0 -0.30072923498134502 5.3992707638216837 1 0 -12577.184237707992 -106039.89095035481 1 0 0 0 0 0 0 0 0 0 0 0 0 0 0 0
n 511 224 4 1 0 1 1 -0.6485946640127791 1042270.8588427211 1 1 0 0 0 -0.32860341798722098 5.3713965780127788 1 0 -27555.23728229884 -110019.91836625148 1 0 0 0 0 0 0 0 0 0 0 0 0 0 0 0
n 512 224 4 1 0 1 1 -0.58636946273705193 1353234.3634810336 1 1 0 0 0 -0.39082862026294807 5.309171384293867 1 0 -57307.967077942601 -116928.02399947567 1 0 0 0 0 0 0 0 0 0 0 0 0 0 0 0
n 513 224 4 1 0 1 1 -0.43360250918923482 4846612.0499664573 1 1 0 0 0 -0.54359557286000793 5.1564044280415064 1 0 -119004.02194777099 -86227.796458103592 1 0 0 0 0 0 0 0 0 0 0 0 0 0 0 0
n 514 224 4 1 0 1 1 -0.27218057545290281 4061827.4149732976 1 1 0 0 0 -0.70501750654709716 4.9949824964036598 1 0 -123587.05340949404 -50589.529738914469 1 0 0 0 0 0 0 0 0 0 0 0 0 0 0 0
n 515 224 4 1 0 1 1 -0.10637186381831037 3268720.9319868577 1 1 0 0 0 -0.87082621916199254 4.8291737796902794 1 0 -128099.19993482658 -27210.71408599057 1 0 0 0 0 0 0 0 0 0 0 0 0 0 0 0
n 516 224 4 1 0 1 1 0.063937404824619126 2459283.1021016189 1 1 0 0 0 -1.0411354906655279 4.6588645093344727 1 0 -132328.50005249536 -7865.2083740082044 1 0 0 0 0 0 0 0 0 0 0 0 0 0 0 0
n 517 224 4 1 0 1 1 0.23822116580765823 1633185.7096084408 1 1 0 0 0 -1.2154192478569008 4.4845807521430991 1 0 -135288.47132071 13023.146560206316 1 0 0 0 0 0 0 0 0 0 0 0 0 0 0 0
n 518 224 4 1 0 1 1 0.4136413114016454 803517.39366730861 1 1 0 0 0 -1.3908393963524028 4.3091606036475971 1 0 -134882.45156421658 40416.141740241801 1 0 0 0 0 0 0 0 0 0 0 0 0 0 0 0
n 519 224 4 1 0 1 1 0.58191382394368252 295029.87063343328 1 1 0 0 0 -1.5591119108944396 4.1408880891055606 1 0 -133068.59394029021 83952.149695356828 1 0 0 0 0 0 0 0 0 0 0 0 0 0 0 0
n 520 224 4 1 0 1 1 0.73482250216862688 1051693.6942668951 1 1 0 0 0 -1.7120205823655978 3.9879794176344019 1 0 -112939.53077026588 148759.43478380668 1 0 0 0 0 0 0 0 0 0 0 0 0 0 0 0
n 521 224 4 1 0 1 1 0.79311210492068318 1305921.5683515309 1 1 0 0 0 -1.7703101860191686 3.9296898139808314 1 0 -32445.10355962094 160508.0676270893 1 0 0 0 0 0 0 0 0 0 0 0 0 0 0 0
n 522 224 4 1 0 1 1 0.82412671544879679 1444530.9618218187 1 1 0 0 0 -1.8013247975965252 3.8986752024034748 1 0 -23309.177444438621 153070.67286518254 1 0 0 0 0 0 0 0 0 0 0 0 0 0 0 0
n 523 224 4 1 0 1 1 0.84457041845292469 1538494.0316000248 1 1 0 0 0 -1.8217685022559538 3.8782314977440464 1 0 -16069.303422366356 150704.57997665193 1 0 0 0 0 0 0 0 0 0 0 0 0 0 0 0
n 524 224 4 1 0 1 1 0.86364681894773554 1624714.8629252629 1 1 0 0 0 -1.8408449008492498 3.8591550991507502 1 0 -22493.617370394211 145333.08544504381 1 0 0 0 0 0 0 0 0 0 0 0 0 0 0 0
n 525 224 4 1 0 1 1 0.88730819445003861 1726714.3486968495 1 1 0 0 0 -1.8645062734007958 3.835493726599204 1 0 -26149.031664248734 134037.50853914442 1 0 0 0 0 0 0 0 0 0 0 0 0 0 0 0
n 526 224 4 1 0 1 1 0.91975626467917826 1872056.684346668 1 1 0 0 0 -1.8969543459253921 3.8030456540746083 1 0 -41287.471787526163 120784.20836516378 1 0 0 0 0 0 0 0 0 0 0 0 0 0 0 0
n 527 224 4 1 0 1 1 0.93960687121648334 1953782.701430215 1 1 0 0 0 -1.916804953117998 3.7831950468820024 1 0 -39333.960399447904 108067.51183772016 1 0 0 0 0 0 0 0 0 0 0 0 0 0 0 0
n 528 224 4 1 0 1 1 0.96138223747839735 2048278.4780954202 1 1 0 0 0 -1.9385803211829409 3.7614196788170591 1 0 -50911.497048082521 92951.843531034887 1 0 0 0 0 0 0 0 0 0 0 0 0 0 0 0
n 529 224 4 1 0 1 1 1.0087297195880052 2247751.7429243899 1 1 0 0 0 -1.9859277995880049 3.7140722004119948 1 0 -43898.382681833311 67324.286319018342 1 0 0 0 0 0 0 0 0 0 0 0 0 0 0 0
n 530 224 4 1 0 1 1 1.0573215250402164 2464866.8186699408 1 1 0 0 0 -2.0345196050402161 3.6654803949597836 1 0 -47431.466564226081 46596.082098297848 1 0 0 0 0 0 0 0 0 0 0 0 0 0 0 0
n 531 224 4 1 0 1 1 1.1528019199999999 2899457.308598266 1 1 0 0 0 -2.1299999999999999 3.5699999999999998 1 0 -41032.642878718441 23298.041049148924 1 0 0 0 0 0 0 0 0 0 0 0 0 0 0 0
n 531 6 9 1 0 1 1 1.1528019199999999 2875513.387743732 1 1 0 0 0 0 0 1 0 -23241.633086860089 9.5543506616799792e-13 1 0 0 0 0 0 0 0 0 0 0 0 0 0 0 0
n 532 6 9 1 0 1 1 1.2 3076641.3482611701 1 1 0 0 0 0 0 1 0 2.3885876703442696e-11 0 1 0 0 0 0 0 0 0 0 0 0 0 0 0 0 0
n 533 224 7 1 0 1 1 1.1528019199999999 3105727.9755634274 1 1 0 0 0 -2.1299999999999999 3.5699999999999998 1 0 253452.14212970162 -1437.9320610221328 1 0 0 0 0 0 0 0 0 0 0 0 0 0 0 0
n 533 6 9 1 0 1 1 1.1528019199999999 2875513.387743732 1 1 0 0 0 0 0 1 0 23241.633086860089 0 1 0 0 0 0 0 0 0 0 0 0 0 0 0 0 0
n 534 224 7 1 0 1 1 0.63518240409848559 645147.74858025997 1 1 0 0 0 -1.6123804900000001 4.0876195099999997 1 0 253463.52754557022 -5740.3426607945912 1 0 0 0 0 0 0 0 0 0 0 0 0 0 0 0
n 535 224 7 1 0 1 1 0.12935085609848548 2259567.7692699782 1 1 0 0 0 -1.1065489399999999 4.5934510599999996 1 0 246434.6127078693 -8228.179578138428 1 0 0 0 0 0 0 0 0 0 0 0 0 0 0 0
n 536 224 7 1 0 1 1 -0.36301609695075721 4593977.4449854624 1 1 0 0 0 -0.61418198604924279 5.0858180099999997 1 0 240303.60688789844 -5831.5615037870784 1 0 0 0 0 0 0 0 0 0 0 0 0 0 0 0
n 537 6 6 1 0 1 1 -0.8471980830000001 6678542.393952895 1 1 0 0 0 0 0 1 0 -23241.633086860089 0 1 0 0 0 0 0 0 0 0 0 0 0 0 0 0 0
n 537 224 7 1 0 1 1 -0.8471980830000001 6891169.0660148356 1 1 0 0 0 -0.13 5.5700000000000003 1 0 235854.30100356994 -2570.2168544153055 1 0 0 0 0 0 0 0 0 0 0 0 0 0 0 0
n 538 6 6 1 0 1 1 -0.80000000000000004 6442551.9838051666 1 1 0 0 0 0 0 1 0 -11620.816543430044 0 1 0 0 0 0 0 0 0 0 0 0 0 0 0 0 0
n 539 6 6 1 0 1 1 -0.80000000000000004 6430931.1672617365 1 1 0 0 0 0 0 1 0 0 0 1 0 0 0 0 0 0 0 0 0 0 0 0 0 0 0
n 540 224 4 1 0 1 1 0.74722628370129318 1107409.0802623157 1 1 0 0 0 -1.7244243668982642 3.9755756331017356 1 0 114128.81306998085 143256.12627829879 1 0 0 0 0 0 0 0 0 0 0 0 0 0 0 0
n 541 224 4 1 0 1 1 0.69529932167652264 877413.53748253174 1 1 0 0 0 -1.6724974018242509 4.0275025981757491 1 0 96277.214212548453 175319.6639318199 1 0 0 0 0 0 0 0 0 0 0 0 0 0 0 0
n 542 224 4 1 0 1 1 0.65060125591751761 672201.67840462131 1 1 0 0 0 -1.627799339819032 4.0722006601809682 1 0 69726.65092362804 195211.65773799247 1 0 0 0 0 0 0 0 0 0 0 0 0 0 0 0
n 543 224 4 1 0 1 1 0.58892203112937913 382924.65684442344 1 1 0 0 0 -1.5661201112278647 4.1338798887721353 1 0 43938.232769956601 206608.33985500468 1 0 0 0 0 0 0 0 0 0 0 0 0 0 0 0
n 544 224 4 1 0 1 1 0.55309314882875005 212120.08799092408 1 1 0 0 0 -1.5302912315825363 4.1697087684174639 1 0 26001.75310368443 209146.82963614078 1 0 0 0 0 0 0 0 0 0 0 0 0 0 0 0
n 545 224 4 1 0 1 1 0.53129629652495836 308865.88348056492 1 1 0 0 0 -1.508494383426473 4.1915056165735267 1 0 16238.853148499351 205953.65505225497 1 0 0 0 0 0 0 0 0 0 0 0 0 0 0 0
n 546 224 4 1 0 1 1 0.51563955480395762 372552.27011581068 1 1 0 0 0 -1.4928376349516859 4.2071623650483145 1 0 11763.53266486517 195462.15609177342 1 0 0 0 0 0 0 0 0 0 0 0 0 0 0 0
n 547 224 4 1 0 1 1 0.4984617101563405 436030.59761526086 1 1 0 0 0 -1.4756597942055831 4.2243402057944168 1 0 23573.772963002466 175999.6009084011 1 0 0 0 0 0 0 0 0 0 0 0 0 0 0 0
n 548 224 4 1 0 1 1 0.46147966781361016 595848.56233444903 1 1 0 0 0 -1.4386777505673967 4.2613222494326033 1 0 45565.776958895898 154914.16772968962 1 0 0 0 0 0 0 0 0 0 0 0 0 0 0 0
n 549 224 4 1 0 1 1 0.42328413722611907 765456.67507116939 1 1 0 0 0 -1.4004822172261191 4.2995177827738802 1 0 68091.007730608806 132989.41554020619 1 0 0 0 0 0 0 0 0 0 0 0 0 0 0 0
n 550 224 4 1 0 1 1 0.37586096425941634 980659.66661160323 1 1 0 0 0 -1.3530590432101735 4.3469409567898261 1 0 90410.182024471273 105624.61207987076 1 0 0 0 0 0 0 0 0 0 0 0 0 0 0 0
n 551 224 4 1 0 1 1 0.61110143832985875 393713.45946077042 1 1 0 0 0 -1.5882995250344023 4.1117004749655983 1 0 -58240.49670239626 101479.79528357627 1 0 0 0 0 0 0 0 0 0 0 0 0 0 0 0
n 552 224 4 1 0 1 1 0.65410676343195162 612727.15093347779 1 1 0 0 0 -1.631304841530437 4.0686951584695628 1 0 -29365.361862708112 128079.38514527872 1 0 0 0 0 0 0 0 0 0 0 0 0 0 0 0
n 553 224 4 1 0 1 1 0.67560673191316634 729045.24537458923 1 1 0 0 0 -1.6528048112578655 4.0471951887421342 1 0 -18310.926055801414 144242.20099013203 1 0 0 0 0 0 0 0 0 0 0 0 0 0 0 0
n 554 224 4 1 0 1 1 0.69248200789461489 816527.95581288566 1 1 0 0 0 -1.669680091697644 4.0303199083023564 1 0 -17412.741672622087 151598.97798641759 1 0 0 0 0 0 0 0 0 0 0 0 0 0 0 0
n 555 224 4 1 0 1 1 0.71217969485293031 913841.45736133365 1 1 0 0 0 -1.6893777797544449 4.0106222202455557 1 0 -23358.146255476717 154479.10115316932 1 0 0 0 0 0 0 0 0 0 0 0 0 0 0 0
n 556 224 4 1 0 1 1 0.74137407399688593 1053251.5089814116 1 1 0 0 0 -1.7185721551446143 3.9814278448553861 1 0 -38189.020062126881 152121.85373954236 1 0 0 0 0 0 0 0 0 0 0 0 0 0 0 0
n 557 224 4 1 0 1 1 0.7887234779297132 1273756.7140343492 1 1 0 0 0 -1.7659215571759268 3.9340784428240729 1 0 -60137.594760726097 139867.73177275693 1 0 0 0 0 0 0 0 0 0 0 0 0 0 0 0
n 558 224 4 1 0 1 1 0.82145804015243795 1418959.9671462853 1 1 0 0 0 -1.7986561258077387 3.901343874192261 1 0 -72488.757934594993 121912.11302593106 1 0 0 0 0 0 0 0 0 0 0 0 0 0 0 0
n 559 224 4 1 0 1 1 0.85807694393698386 1576621.7272607281 1 1 0 0 0 -1.8352750295922848 3.8647249704077153 1 0 -74752.32348143759 100703.79998517067 1 0 0 0 0 0 0 0 0 0 0 0 0 0 0 0
n 560 224 4 1 0 1 1 0.93482598439129094 1920186.5370562728 1 1 0 0 0 -1.9120240684897765 3.7879759315102235 1 0 -74919.677916602042 72318.468139195582 1 0 0 0 0 0 0 0 0 0 0 0 0 0 0 0
n 561 224 4 1 0 1 1 1.0104324070480029 2255036.1229280094 1 1 0 0 0 -1.9876304870480028 3.7123695129519971 1 0 -67602.753569062654 41949.174716027395 1 0 0 0 0 0 0 0 0 0 0 0 0 0 0 0
n 562 6 6 1 0 1 1 -0.80000000000000004 6430931.1672617365 1 1 0 0 0 0 0 1 0 0 0 1 0 0 0 0 0 0 0 0 0 0 0 0 0 0 0
n 563 6 6 1 0 1 1 -0.80000000000000004 6442551.9838051666 1 1 0 0 0 0 0 1 0 11620.816543430044 -9.5543506616799792e-13 1 0 0 0 0 0 0 0 0 0 0 0 0 0 0 0
n 564 6 6 1 0 1 1 -0.8471980830000001 6678542.393952895 1 1 0 0 0 0 0 1 0 23241.633086860089 0 1 0 0 0 0 0 0 0 0 0 0 0 0 0 0 0
n 564 224 7 1 0 1 1 -0.8471980830000001 6897738.7252531238 1 1 0 0 0 -0.13 5.5700000000000003 1 0 -242437.05290381532 -664.80810727849916 1 0 0 0 0 0 0 0 0 0 0 0 0 0 0 0
n 565 224 7 1 0 1 1 -0.35554264895075721 4560784.5191729311 1 1 0 0 0 -0.62165543404924273 5.0783445699999996 1 0 -242696.86158404531 -2387.4278411172563 1 0 0 0 0 0 0 0 0 0 0 0 0 0 0 0
n 566 224 7 1 0 1 1 0.14067721704924274 2204892.8933282522 1 1 0 0 0 -1.1178752999999999 4.5821246999999996 1 0 -245710.17013524106 -3838.9586121253633 1 0 0 0 0 0 0 0 0 0 0 0 0 0 0 0
n 567 224 7 1 0 1 1 0.64394263404924268 682505.27024749387 1 1 0 0 0 -1.6211407200000001 4.0788592799999996 1 0 -249222.29344781511 -3116.809948917999 1 0 0 0 0 0 0 0 0 0 0 0 0 0 0 0
n 568 6 5 1 0 1 1 1.1528019199999999 2875513.387743732 1 1 0 0 0 0 0 1 0 -23241.633086860089 0 1 0 0 0 0 0 0 0 0 0 0 0 0 0 0 0
n 568 224 7 1 0 1 1 1.1528019199999999 3104290.0917406017 1 1 0 0 0 -2.1299999999999999 3.5699999999999998 1 0 -252014.23467035659 -1437.9383394725598 1 0 0 0 0 0 0 0 0 0 0 0 0 0 0 0
n 569 6 5 1 0 1 1 1.2 3076641.3482611701 1 1 0 0 0 0 0 1 0 -2.6274464368862691e-11 -9.5543506616799792e-13 1 0 0 0 0 0 0 0 0 0 0 0 0 0 0 0
n 570 224 4 1 0 1 1 1.1528019199999999 2989226.9846784901 1 1 0 0 0 -2.1299999999999999 3.5699999999999998 1 0 136028.39285888529 15906.328391035106 1 0 0 0 0 0 0 0 0 0 0 0 0 0 0 0
n 570 6 5 1 0 1 1 1.1528019199999999 2875513.387743732 1 1 0 0 0 0 0 1 0 23241.633086860089 -9.5543506616799792e-13 1 0 0 0 0 0 0 0 0 0 0 0 0 0 0 0
n 571 224 4 1 0 1 1 0.89270915581928678 1755687.0308666802 1 1 0 0 0 -1.8699072379177721 3.830092762082228 1 0 130530.41044904946 50174.190792277295 1 0 0 0 0 0 0 0 0 0 0 0 0 0 0 0
n 572 224 4 1 0 1 1 0.75006691697167849 1118608.8350145495 1 1 0 0 0 -1.7272650008731931 3.9727349991268071 1 0 146719.2156316785 105744.3384363091 1 0 0 0 0 0 0 0 0 0 0 0 0 0 0 0
n 573 3 3 1 0 1 1 0.59042591854085824 517102.09302228445 1.7030876136575239e+21 8778278321220396 55584.401449997466 0.44463219437879697 -0.93466951272336896 -1.1176240025408581 -0.037624000675328159 1 7.1292221875576369e+27 243239.69197612352 235044.71377945575 1 1183.302550875703 55694.523008351083 55584.401449997466 -41354.523963833963 879.35543345537394 -40475.168530378585 37305.270008829037 791.79476530521924 38097.064793831356 -40475.168530378585 38097.064793831356 0 0 0 0
n 573 224 4 1 0 1 1 0.59042591854085824 404661.93444130919 1 1 0 0 0 -1.1176240025408581 -0.037624000675328159 1 0 161949.70670191169 157357.48260390843 1 0 0 0 0 0 0 0 0 0 0 0 0 0 0 0
n 574 3 3 1 0 1 1 0.50340065502297537 629307.47803785827 1.2656821503704616e+21 20956740060821496 78623.599272242471 0.44461614637879698 -0.87015088804676288 -1.0305987330722182 0.049401262777024571 1 9.4001245810128599e+27 189587.16479826465 345914.14785240026 1 7032.6500478988855 73948.39375669256 78623.599272242471 -49980.039930690058 956.42018212351888 -49023.619546671274 54501.014695964324 6967.3113222660731 61468.325870502144 -49023.619546671274 61468.325870502144 0 0 0 0
n 574 224 4 1 0 1 1 0.50340065502297537 459619.11436331156 1 1 0 0 0 -1.0305987330722182 0.049401262777024571 1 0 137932.89505687173 177475.31695000426 1 0 0 0 0 0 0 0 0 0 0 0 0 0 0 0
n 575 3 3 1 0 1 1 0.43225925227825951 998563.08627354167 9.420343386160266e+20 29963082001884664 131735.6252400247 0.4445688503787969 -0.80825965490143115 -0.95945733522901677 0.12054266477098323 1 7.4453113900327899e+27 88835.072942118801 416148.86674226733 1 40355.977541101369 98569.179037275811 131735.6252400247 -62896.765426603117 907.88062997219254 -61988.884752312442 75893.872815372277 40345.76405340308 116239.63647483337 -61988.884752312442 116239.63647483337 0 0 0 0
n 575 224 4 1 0 1 1 0.43225925227825951 801950.37533399742 1 1 0 0 0 -0.95945733522901677 0.12054266477098323 1 0 99074.021111064052 206361.78683022934 1 0 0 0 0 0 0 0 0 0 0 0 0 0 0 0
n 576 3 3 1 0 1 1 0.36210844755211224 1300452.2728575277 6.5606383539490416e+20 20628980941043524 71055.239973846619 0.44443390718182596 -0.72845087662813812 -0.88930652960135492 0.19069347039864504 1 2.4861815496314168e+27 38953.422632692935 391998.05769986147 1 48245.986237481287 67080.004369801405 71055.239973846619 -64715.868880521593 582.77666606207049 -64133.092278475095 -17651.722344512145 48242.466316579499 30590.743972067354 -64133.092278475095 30590.743972067354 0 0 0 0
n 576 224 4 1 0 1 1 0.36210844755211224 1133492.4203288194 1 1 0 0 0 -0.88930652960135492 0.19069347039864504 1 0 53347.290092475952 220610.37848127019 1 0 0 0 0 0 0 0 0 0 0 0 0 0 0 0
n 577 3 3 1 0 1 1 0.33137176485706932 1423127.8532661779 5.4203594180147308e+20 13450972055056940 213242.47853296518 0.44427355844318478 -0.68665237304796789 -0.85856984785706925 0.22143015214293077 1 1.1065517196947311e+27 17000.524223809014 370091.57358519715 1 52425.877510911858 263923.12163690495 213242.47853296518 -61758.043611284309 220.69923997540897 -61537.344014298971 -256595.70956880119 52425.41315179399 -204170.29641700719 -61537.344014298971 -204170.29641700719 0 0 0 0
n 577 224 4 1 0 1 1 0.33137176485706932 1274298.3716575594 1 1 0 0 0 -0.85856984785706925 0.22143015214293077 1 0 26532.547189245084 220058.60560607383 1 0 0 0 0 0 0 0 0 0 0 0 0 0 0 0
n 578 3 3 1 0 1 1 0.31699328314825287 1476145.8330368507 4.9105639160336659e+20 10086191147617786 450235.16699359193 0.44411270081817406 -0.66482854097434729 -0.84419136609901013 0.23580863390098988 1 6.8100653133053776e+26 4284.06868545203 355108.41456001974 1 51466.353504186649 501363.59065927379 450235.16699359193 -55231.674165584067 90.513166831292352 -55141.161069662339 -498312.06185644283 51466.273730934168 -446845.78763308114 -55141.161069662339 -446845.78763308114 0 0 0 0
n 578 224 4 1 0 1 1 0.31699328314825287 1334934.3144244216 1 1 0 0 0 -0.84419136609901013 0.23580863390098988 1 0 12884.183425601384 213534.38806848074 1 0 0 0 0 0 0 0 0 0 0 0 0 0 0 0
n 579 3 3 1 0 1 1 0.31368359769280035 1448146.9496742832 4.792223885999569e+20 6495228666806884 470345.32931947964 0.44397263986360913 -0.65013822864656201 -0.84088168069280034 0.23911831930719965 1 4.1766616845553894e+26 -25098.021377164227 310361.99635926902 1 29468.077459423428 499681.31556832948 470345.32931947964 -47128.30959102307 75.688576842528875 -47052.620975278769 -497453.85431222135 29467.980254237998 -467985.87533829478 -47052.620975278769 -467985.87533829478 0 0 0 0
n 579 224 4 1 0 1 1 0.31368359769280035 1339799.7178509983 1 1 0 0 0 -0.84088168069280034 0.23911831930719965 1 0 1736.5232712104475 203020.48316502801 1 0 0 0 0 0 0 0 0 0 0 0 0 0 0 0
n 580 3 3 1 0 1 1 0.32688830900748844 1296855.4217688711 5.2481456823208621e+20 707619223388681 295905.52693808364 0.44390147017040299 -0.60602600813807028 -0.85408639195824576 0.22591360804175431 1 5.4572099707141579e+25 -8593.3150010629288 222635.28609319605 1 1450.4382713910466 297352.10801514029 295905.52693808364 -33275.415333060584 57.093380475749569 -33218.321960956098 -295484.38621082436 1449.3141579294822 -294035.07216122892 -33218.321960956098 -294035.07216122892 0 0 0 0
n 580 224 4 1 0 1 1 0.32688830900748844 1253142.5679865566 1 1 0 0 0 -0.85408639195824576 0.22591360804175431 1 0 3653.5088210819658 179050.93963422303 1 0 0 0 0 0 0 0 0 0 0 0 0 0 0 0
n 581 3 3 1 0 1 1 0.31888085198305399 1289486.592391425 4.9674651840053884e+20 119110580962618.31 344959.10099636391 0.44387349182570374 -0.55195346350851926 -0.84607893498305398 0.23392106501694601 1 8.2296364555613859e+24 13603.740477427869 176751.96214968924 1 299.82109510383481 345258.92187184509 344959.10099636391 -20298.045274995991 17.398027496201177 -20280.647221056432 -344661.73536432034 299.31588124729575 -344362.41922701075 -20280.647221056432 -344362.41922701075 0 0 0 0
n 581 224 4 1 0 1 1 0.31888085198305399 1264176.77155163 1 1 0 0 0 -0.84607893498305398 0.23392106501694601 1 0 23688.19311783907 150107.2629758438 1 0 0 0 0 0 0 0 0 0 0 0 0 0 0 0
n 582 3 3 1 0 1 1 0.30102005419756039 1349813.5503310668 4.3630507469759775e+20 37670309548593.352 66607.480311819381 0.44386340559844273 -0.50433223174453945 -0.82821813719756032 0.25178186280243969 1 2.0078997968786616e+24 29249.961137021666 149773.73593147763 1 34.100197244335043 66641.578452982008 66607.480311819381 -12909.951023280857 6.2009405682873062 -12903.75008093983 -65379.145065592988 33.531650417792974 -65345.61321603752 -12903.75008093983 -65345.61321603752 0 0 0 0
n 582 224 4 1 0 1 1 0.30102005419756039 1331439.1136374259 1 1 0 0 0 -0.82821813719756032 0.25178186280243969 1 0 42577.001046491278 127297.09859333142 1 0 0 0 0 0 0 0 0 0 0 0 0 0 0 0
n 583 3 3 1 0 1 1 0.27469084774240671 1463365.7457152235 3.5247370628891614e+20 16441521940242.492 16769.029188324239 0.44385636101133735 -0.45657004902887582 -0.80188893074240664 0.27811106925759332 1 5.7194612574600228e+23 48676.541193388803 132183.22951272727 1 5.341954053028088 16774.359912814696 16769.029188324239 -5808.5645985917654 2.1706739129125157 -5806.3939289974414 -15736.568841550976 4.8810457044763345 -15731.687801839342 -5806.3939289974414 -15731.687801839342 0 0 0 0
n 583 224 4 1 0 1 1 0.27469084774240671 1443598.0076134915 1 1 0 0 0 -0.80188893074240664 0.27811106925759332 1 0 57069.821760037215 106801.65607931402 1 0 0 0 0 0 0 0 0 0 0 0 0 0 0 0
n 584 3 3 1 0 1 1 0.20096716444366003 1765945.6747909773 1.5619883132822746e+20 77773573351829.703 4794.3666587972875 0.44384925591285185 -0.42302028838115224 -0.72816524644365999 0.35183475355633997 1 5.3131252338593447e+23 51921.674607998459 76601.807741438373 1 4.2154445181127107 4798.1686766321118 4794.3666587972875 -1995.411328712559 3.2358928060438972 -1992.17543505954 -4363.5207471862941 2.7015042263632032 -4360.8192407637043 -1992.17543505954 -4360.8192407637043 0 0 0 0
n 584 224 4 1 0 1 1 0.20096716444366003 1777220.9075477829 1 1 0 0 0 -0.72816524644365999 0.35183475355633997 1 0 72642.671561570649 74166.953756257848 1 0 0 0 0 0 0 0 0 0 0 0 0 0 0 0
n 585 3 3 1 0 1 1 0.10432972812087934 2210278.3586621275 1.8556236302345064e+19 2874705506097879.5 851.18124909804033 0.44384564790904424 -0.41970872037550289 -0.63152781017012216 0.44847218982987791 1 2.7735105554997389e+23 72294.490860121427 25619.273104445187 1 1.1906341116453636 852.20524220346078 851.18124909804033 -836.98007378190721 0.89290715601077975 -836.0871648728546 -159.49479762257087 0.78757458297485305 -158.70722338429525 -836.0871648728546 -158.70722338429525 0 0 0 0
n 585 224 4 1 0 1 1 0.10432972812087934 2235265.1081703342 1 1 0 0 0 -0.63152781017012216 0.44847218982987791 1 0 93308.052770191018 40424.412207571841 1 0 0 0 0 0 0 0 0 0 0 0 0 0 0 0
n 586 3 3 1 0 1 1 -0.0050391733539102848 2731292.7830658467 3.3901296433038771e+17 1.9653654850985046e+17 86.2722808797688 0.44384345331432362 -0.41973298177975515 -0.5221589093378699 0.55784109066213006 1 7.6623777427212982e+21 76625.228085027586 -593.34767581118797 1 12.701907748258803 73.645304147569419 86.2722808797688 -73.628828016366299 -12.642736775354564 -86.271564890206363 -1.535750766785096 1.1867113949098202 -0.349039374337413 -86.271564890206363 -0.349039374337413 0 0 0 0
n 586 224 4 1 0 1 1 -0.0050391733539102848 2751569.800013002 1 1 0 0 0 -0.5221589093378699 0.55784109066213006 1 0 95961.657324373329 13519.999096544419 1 0 0 0 0 0 0 0 0 0 0 0 0 0 0 0
n 587 3 3 1 0 1 1 -0.11763612651507595 3267861.7372167241 4370151918671472 1.0733745213533338e+19 30.284450432759215 0.44384210434020682 -0.41973838435222893 -0.40956195550462116 0.6704380444953788 1 5.0082001549850663e+22 71905.966067296496 -25359.249381132726 1 29.317032813457846 0.97785119746384397 30.284450432759215 -0.97663399551061414 -29.173912458300713 -30.150546448887052 -0.046012225061107664 2.8035466303887717 2.7575344081345006 -30.150546448887052 2.7575344081345006 0 0 0 0
n 587 224 4 1 0 1 1 -0.11763612651507595 3284676.4699294372 1 1 0 0 0 -0.40956195550462116 0.6704380444953788 1 0 92623.278678429808 -9129.4202125001611 1 0 0 0 0 0 0 0 0 0 0 0 0 0 0 0
n 588 3 3 1 0 1 1 -0.22550504682157979 3787513.6053307229 67417192221216.953 8.0929899480595939e+19 33.209495296782343 0.4438638249241848 -0.4197388773106015 -0.30169303617842014 0.77830696382157982 1 4.3887626140988933e+22 61594.499579994743 -51593.269794325839 1 33.165807425816027 0.053027640639477333 33.209495296782343 -0.045871733136134428 -33.066231399013482 -33.112103136630708 -0.026324810351846625 2.5360377630985158 2.5097129492504342 -33.112103136630708 2.5097129492504342 0 0 0 0
n 588 224 4 1 0 1 1 -0.22550504682157979 3797650.197030317 1 1 0 0 0 -0.30169303617842014 0.77830696382157982 1 0 84822.496561925684 -31551.059999158588 1 0 0 0 0 0 0 0 0 0 0 0 0 0 0 0
n 589 3 3 1 0 1 1 -0.32891571413481829 4296249.2193314824 1385269092028.783 1.9907539395633106e+20 26.947820987726065 0.44683911873771226 -0.41973901440908701 -0.19828236791442444 0.88171763208557563 1 5.6714210068761454e+21 49113.411827241231 -77980.161020810716 1 26.976593870343297 0.062858051270201012 26.947820987726065 0.026930041942641765 -26.955006785036048 -26.928076763036714 -0.056617443402872648 0.8644257559944305 0.80780831505369532 -26.928076763036714 0.80780831505369532 0 0 0 0
n 589 224 4 1 0 1 1 -0.32891571413481829 4296950.5493276995 1 1 0 0 0 -0.19828236791442444 0.88171763208557563 1 0 73968.159795919477 -56142.86739956282 1 0 0 0 0 0 0 0 0 0 0 0 0 0 0 0
n 590 3 3 1 0 1 1 -0.43340593803714239 2051332.1017998881 143444685670.11258 3.5177021034679461e+20 18.893126320720079 0.49270464696710659 -0.41973908986741676 -0.09379214486778191 0.98620785503714248 1 1.8051357649664716e+21 33297.410542266975 -99846.937752836733 1 18.93520099924725 0.21726503888040608 18.893126320720079 0.039786027739413282 -18.863235627713081 -18.823449604405514 -0.2135468947417315 0.2896739792440422 0.076127084502310677 -18.823449604405514 0.076127084502310677 0 0 0 0
n 590 224 4 1 0 1 1 -0.43340593803714239 2045594.4756153116 1 1 0 0 0 -0.09379214486778191 0.98620785503714248 1 0 57280.342388490921 -81302.694827586209 1 0 0 0 0 0 0 0 0 0 0 0 0 0 0 0
n 591 3 3 1 0 1 1 -0.48617379361602631 1808791.524151203 12110872382.343056 4.3989201705824308e+20 13.362417278751408 0.48157022408571837 -0.41973912526135876 -0.041024288764276551 1.0389757116160263 1 3.9912608048980387e+20 18422.954293374922 -113719.78999825957 1 13.374405819802991 0.61536210938657199 13.362417278751408 0.038240338293936159 -13.316875959976269 -13.278635617299727 -0.61417277882896348 -0.25988846727044534 -0.8740612470842638 -13.278635617299727 -0.8740612470842638 0 0 0 0
n 591 224 4 1 0 1 1 -0.48617379361602631 1793586.1990799913 1 1 0 0 0 -0.041024288764276551 1.0389757116160263 1 0 29069.581797921805 -95500.860919361628 1 0 0 0 0 0 0 0 0 0 0 0 0 0 0 0
n 592 3 3 1 0 1 1 -0.51207426395366284 1690461.7110209456 7042668978.165782 4.8554852670268834e+20 10.130011932789525 0.49345587529534507 -0.41973914560605802 -0.015123818818155344 1.0648761771506341 1 4.8671908044309201e+20 8895.0747605214874 -120303.46470761087 1 10.027578841722047 1.2661778404509061 10.130011932789525 0.029115164086663651 -9.9961368051679518 -9.9670216362062565 -1.2658430193071106 -0.41209341026915347 -1.6779364305611191 -9.9670216362062565 -1.6779364305611191 0 0 0 0
n 592 224 4 1 0 1 1 -0.51207426395366284 1671058.0275130526 1 1 0 0 0 -0.015123818818155344 1.0648761771506341 1 0 13592.100328821556 -100093.62274817792 1 0 0 0 0 0 0 0 0 0 0 0 0 0 0 0
n 593 3 3 1 0 1 1 -0.52346045188541823 1638474.2097611395 7105458626.3081694 5.0610222184159111e+20 8.3752307849331498 0.5050715289061215 -0.41973915995075722 -0.0037376308673848337 1.076262365082389 1 6.3016507413649267e+20 3273.4076602318328 -122956.2749762607 1 8.180059662840824 1.8091740328631607 8.3752307849331498 0.014001136991541397 -8.1785206792235883 -8.1645195870429479 -1.8091198116728446 -0.051656635855455837 -1.8607764494980106 -8.1645195870429479 -1.8607764494980106 0 0 0 0
n 593 224 4 1 0 1 1 -0.52346045188541823 1617256.0673753612 1 1 0 0 0 -0.0037376308673848337 1.076262365082389 1 0 5489.9478645135951 -101398.5467183475 1 0 0 0 0 0 0 0 0 0 0 0 0 0 0 0
n 594 3 3 1 0 1 1 -0.52647182817301552 1624274.6934944373 7031976901.4454556 5.1158434465100877e+20 7.6398849814291268 0.50781416227044129 -0.41973917219697099 -0.00072625418997708177 1.0792737480252874 1 6.5830056173165019e+20 -759.19071314607936 -123182.42032879688 1 7.6398845874871384 1.9265698728214393 7.6398849814291268 -0.0033864081712520668 -7.5691154207982612 -7.5725018446090102 -1.9265668542409595 0.97651678299648403 -0.95005007616875015 -7.5725018446090102 -0.95005007616875015 0 0 0 0
n 594 224 4 1 0 1 1 -0.52647182817301552 1603067.6454998844 1 1 0 0 0 -0.00072625418997708177 1.0792737480252874 1 0 452.91094703468275 -101741.58302986638 1 0 0 0 0 0 0 0 0 0 0 0 0 0 0 0
n 595 3 3 1 0 1 1 -0.52279977932395238 1639807.433480008 6133828566.3237886 5.0489155918906091e+20 8.3902822741809278 0.50060946250311755 -0.4197391844431847 -0.004398303522975754 1.0756017001269811 1 5.388845062065364e+20 -5195.7730640839354 -121132.44766548363 1 8.5750568732789851 1.5731405788618982 8.3902822741809278 -0.019323065742271998 -8.3208432033703712 -8.3401662548322459 -1.5730218644439404 1.8850738704526524 0.31205200256171955 -8.3401662548322459 0.31205200256171955 0 0 0 0
n 595 224 4 1 0 1 1 -0.52279977932395238 1620575.0664788196 1 1 0 0 0 -0.004398303522975754 1.0756017001269811 1 0 -4291.6261867243929 -101704.42937616259 1 0 0 0 0 0 0 0 0 0 0 0 0 0 0 0
n 596 3 3 1 0 1 1 -0.51038360488294943 1694069.1557771335 4988691037.4264936 4.8249396264018202e+20 10.726338858897371 0.48285107716495757 -0.41973919873864124 -0.016814478021974812 1.0631855237844641 1 3.3431347618286128e+20 -12194.300103232239 -115697.59839857765 1 10.852655667816958 0.90860241048183965 10.726338858897371 -0.029920281497258502 -10.509207243736311 -10.539127482392379 -0.90810961367674914 2.301287589894625 1.3931779712936014 -10.539127482392379 1.3931779712936014 0 0 0 0
n 596 224 4 1 0 1 1 -0.51038360488294943 1679743.9202502712 1 1 0 0 0 -0.016814478021974812 1.0631855237844641 1 0 -11281.750674718496 -101219.89304212424 1 0 0 0 0 0 0 0 0 0 0 0 0 0 0 0
n 597 3 3 1 0 1 1 -0.48252123050628287 1817677.0088893126 7193538287.5221434 4.3351241873097556e+20 15.736869517772998 0.46445080139451689 -0.41973921913258327 -0.044676851828187016 1.0353231446540112 1 2.0403090611076376e+20 -24529.757450211993 -104184.44339351702 1 15.74571400782169 0.31388855863054288 15.736869517772998 -0.033132833299629481 -15.438441670402659 -15.471574505967453 -0.31213496674430424 2.2431213217112393 1.9309863564442171 -15.471574505967453 1.9309863564442171 0 0 0 0
n 597 224 4 1 0 1 1 -0.48252123050628287 1812949.7981071272 1 1 0 0 0 -0.044676851828187016 1.0353231446540112 1 0 -23850.76854426667 -99427.772644645171 1 0 0 0 0 0 0 0 0 0 0 0 0 0 0 0
n 598 3 3 1 0 1 1 -0.42582628092219793 2076428.6982800481 104038722744.26347 3.395222032552885e+20 25.946005437409529 0.47682166538263138 -0.41973925467425338 -0.10137180207780207 0.97862819792219802 1 1.2027940919820935e+21 -43471.805161203411 -84500.010726616485 1 25.914449157679034 0.066844080392278488 25.946005437409529 -0.034658807672124335 -25.696343127011694 -25.731001946108133 -0.056860102311100752 1.6125529383456931 1.5556928340648826 -25.731001946108133 1.5556928340648826 0 0 0 0
n 598 224 4 1 0 1 1 -0.42582628092219793 2084910.4992363169 1 1 0 0 0 -0.10137180207780207 0.97862819792219802 1 0 -45754.366442958948 -92962.108674376301 1 0 0 0 0 0 0 0 0 0 0 0 0 0 0 0
n 599 3 3 1 0 1 1 -0.31171173581355005 4210267.3877863931 156396729150.16895 1.7673757423430962e+20 45.414431292009056 0.37324526148487075 -0.4197393415265252 -0.21548634718644996 0.86451365281355008 1 4.8886129193762711e+20 -63348.190936585226 -59798.408739708335 1 45.342970806374723 0.071706530966373319 45.414431292009056 -0.071076325226304443 -45.283325182618199 -45.354401525571888 0.0047397780880324468 0.75264777991708376 0.75738756188052048 -45.354401525571888 0.75738756188052048 0 0 0 0
n 599 224 4 1 0 1 1 -0.31171173581355005 4229779.5230310401 1 1 0 0 0 -0.21548634718644996 0.86451365281355008 1 0 -77250.922204483679 -73611.863397098583 1 0 0 0 0 0 0 0 0 0 0 0 0 0 0 0
n 600 3 3 1 0 1 1 -0.19426308986653559 3647960.9415865559 143197295017.11829 5.3605853549707452e+19 67.588797189297608 0.25351717467702334 -0.4197395584318474 -0.33293499308422164 0.74706500691577837 1 4.0810291222977331e+19 -80937.650946931084 -35884.219622589138 1 67.159647621430793 0.43179451653067835 67.588797189297608 -0.43079818652405344 -67.05955533365352 -67.490353548738369 0.029293921960542629 -2.2340393634324318 -2.2047454383695961 -67.490353548738369 -2.2047454383695961 0 0 0 0
n 600 224 4 1 0 1 1 -0.19426308986653559 3665725.1429367606 1 1 0 0 0 -0.33293499308422164 0.74706500691577837 1 0 -94206.453722978025 -49300.335379881544 1 0 0 0 0 0 0 0 0 0 0 0 0 0 0 0
n 601 3 3 1 0 1 1 -0.066654722102906155 3044651.8784995009 420233550498.10443 2.0032978528359729e+18 106.87722203137194 0.1537407932289325 -0.41974200614451973 -0.46054336010694241 0.61945663989305755 1 1.6699205607205978e+17 -93412.667019558241 -15462.947028711169 1 101.02211643696879 5.8665841283090518 106.87722203137194 -5.8661412390295142 -100.88372806372375 -106.74986895805402 0.049543129213240403 -2.6259417508433267 -2.5763986216300863 -106.74986895805402 -2.5763986216300863 0 0 0 0
n 601 224 4 1 0 1 1 -0.066654722102906155 3059301.6828299318 1 1 0 0 0 -0.46054336010694241 0.61945663989305755 1 0 -105669.93165854964 -28099.504036106537 1 0 0 0 0 0 0 0 0 0 0 0 0 0 0 0
n 602 3 3 1 0 1 1 0.069686224731737981 2398557.7435622085 14861676990215.816 11057515813851378 83.805098045377378 0.10958128758901264 -0.41989931333337072 -0.59688430696620798 0.48311569303379209 1 181357656865676.97 -98431.848398267422 3869.3108327921886 1 73.961107741914276 9.8495556204071644 83.805098045377378 -9.8482644755428641 -73.945719383024368 -83.793983464625242 0.082592515554379395 -1.2422129410037073 -1.159620427911465 -83.793983464625242 -1.159620427911465 0 0 0 0
n 602 224 4 1 0 1 1 0.069686224731737981 2412557.2264898294 1 1 0 0 0 -0.59688430696620798 0.48311569303379209 1 0 -112072.80767755528 -9916.6551682389709 1 0 0 0 0 0 0 0 0 0 0 0 0 0 0 0
n 603 3 3 1 0 1 1 0.20731916235471573 1742971.0451602086 2836031564258860.5 81910144434674.656 22.466498108512599 0.10770807574655944 -0.43071197289291463 -0.73451724535471574 0.34548275464528433 1 187577721896851.97 -95132.609366072604 25058.288732995978 1 15.71056089001633 6.7630328030910922 22.466498108512599 -6.7608877889687093 -15.700083608914609 -22.46097139788332 0.051414461495872456 -0.54971107639455474 -0.49829661440625472 -22.46097139788332 -0.49829661440625472 0 0 0 0
n 603 224 4 1 0 1 1 0.20731916235471573 1757837.1315206615 1 1 0 0 0 -0.73451724535471574 0.34548275464528433 1 0 -112946.40210338427 8219.6720562173632 1 0 0 0 0 0 0 0 0 0 0 0 0 0 0 0
n 604 3 3 1 0 1 1 0.33724178417936723 1122548.9814262339 4.2947380533561146e+17 16980795445880.836 67.918429624689026 0.10770617087901092 -0.51995531131673367 -0.86443986717936727 0.21556013282063283 1 8.8135584232543206e+17 -81871.277207392661 50871.152464279316 1 7.6047752957278965 75.10431310947925 67.918429624689026 69.459946781332917 -7.5840153408663182 61.875931735923089 -28.564125962516908 0.55987894068640576 -28.004247041527599 61.875931735923089 -28.004247041527599 0 0 0 0
n 604 224 4 1 0 1 1 0.33724178417936723 1137128.7758639141 1 1 0 0 0 -0.86443986717936727 0.21556013282063283 1 0 -106968.02221251711 29529.459087033734 1 0 0 0 0 0 0 0 0 0 0 0 0 0 0 0
n 605 3 3 1 0 1 1 0.44743175904762 606932.92178457708 2.3009700528832266e+19 26332618194163.695 1980.0949676451551 0.10772448339013432 -0.64148724329990359 -0.97462984199837721 0.10537015800162275 1 3.9074592715927716e+21 -57500.764256375012 88061.386636187905 1 9.1113059227844317 1987.8766071356279 1980.0949676451551 768.62409229918376 -7.3731558238177923 761.25093617990944 -1833.2675986877787 5.3527372300831679 -1827.9148626887641 761.25093617990944 -1827.9148626887641 0 0 0 0
n 605 224 4 1 0 1 1 0.44743175904762 609893.85279395897 1 1 0 0 0 -0.97462984199837721 0.10537015800162275 1 0 -86238.419596226217 65235.504460798504 1 0 0 0 0 0 0 0 0 0 0 0 0 0 0 0
n 606 3 3 1 0 1 1 0.5176186084920541 308689.74330036331 1.1581636842403765e+20 51093637058908.516 40499.850817882274 0.10774651819299215 -0.72881018579392087 -1.0448166935412968 0.03518330843256734 1 1.9191247476989951e+23 -21339.914926142639 139360.07596832237 1 43.722113634946375 40543.125099004377 40499.850817882274 4538.6781833454907 -11.043576451319767 4527.6346057123455 -40288.273784746118 42.304399641884807 -40245.969388797435 4527.6346057123455 -40245.969388797435 0 0 0 0
n 606 224 4 1 0 1 1 0.5176186084920541 266476.79901439179 1 1 0 0 0 -1.0448166935412968 0.03518330843256734 1 0 -35932.838908598751 92003.363195504047 1 0 0 0 0 0 0 0 0 0 0 0 0 0 0 0
n 607 3 3 1 0 1 1 0.53655340393173534 281468.11637926049 1.5512830814153579e+20 386145730826386.06 45739.790983360421 0.10777688864742868 -0.80003246049656995 -1.0637514877347642 0.016248513378113193 1 2.6019968539571385e+24 12581.07446407811 203586.15776053863 1 402.42525252485507 46135.566426195044 45739.790983360421 10264.590985500157 -17.344809873098768 10247.246162971673 -44979.195714376088 402.05128782789109 -44577.144430980043 10247.246162971673 -44577.144430980043 0 0 0 0
n 607 224 4 1 0 1 1 0.53655340393173534 186859.31985581561 1 1 0 0 0 -1.0637514877347642 0.016248513378113193 1 0 -18056.428599933497 107864.79766217787 1 0 0 0 0 0 0 0 0 0 0 0 0 0 0 0
n 608 3 3 1 0 1 1 0.53168186682930341 369153.37946730002 1.4470690999565228e+20 1429157588921745 221303.61395449715 0.1078581997800119 -0.82899249193855151 -1.0588799477800608 0.021120050080545141 1 8.3796256373573153e+24 639.05913320649006 268632.23718631844 1 8404.5804478629543 229691.23913921457 221303.61395449715 14828.859679753152 -18.884750621636606 14809.974937995212 -229212.06287834479 8404.5592242383718 -220807.50360486365 14809.974937995212 -220807.50360486365 0 0 0 0
n 608 224 4 1 0 1 1 0.53168186682930341 233857.70737948449 1 1 0 0 0 -1.0588799477800608 0.021120050080545141 1 0 -6977.6111817451374 133154.61658998101 1 0 0 0 0 0 0 0 0 0 0 0 0 0 0 0
n 609 3 3 1 0 1 1 0.5375551761540841 355994.8208019461 1.5777099174061805e+20 2175765528208389.8 140961.37529886424 0.10796678737854019 -0.84573195437408333 -1.0647532622033271 0.015246740780385836 1 1.5164494569431611e+25 -8502.305488994094 283328.2386012054 1 9478.612113788753 150371.22085005799 140961.37529886424 18009.930790012506 -32.03032553713134 17977.900450342706 -149288.80073117686 9478.5579960082086 -139810.24283365416 17977.900450342706 -139810.24283365416 0 0 0 0
n 609 224 4 1 0 1 1 0.5375551761540841 222046.68932851672 1 1 0 0 0 -1.0647532622033271 0.015246740780385836 1 0 -11742.865286370672 149045.77053262547 1 0 0 0 0 0 0 0 0 0 0 0 0 0 0 0
n 610 3 3 1 0 1 1 0.55120725338291632 307084.1921125279 1.8968630465800733e+20 3288014741201422.5 51739.969851081376 0.10808693422708987 -0.87005940733624576 -1.0784053403829164 0.0015946636723488826 1 3.3125824621249959e+25 -18189.207091547141 298920.27731695399 1 8937.3087885826335 60067.111152735459 51739.969851081376 20685.534148121838 -71.016809948103059 20614.517339651018 -56392.963440088977 8937.026676876776 -47455.936664726702 20614.517339651018 -47455.936664726702 0 0 0 0
n 610 224 4 1 0 1 1 0.55120725338291632 165411.67372253616 1 1 0 0 0 -1.0784053403829164 0.0015946636723488826 1 0 -19402.257684111861 156603.31366132479 1 0 0 0 0 0 0 0 0 0 0 0 0 0 0 0
n 611 3 3 1 0 1 1 0.57728027599542864 436069.47129124519 2.5686350309107148e+20 5281160033615898 24123.615670187894 0.10820180707563956 -0.90838447998841476 -1.104478362749215 -0.02447835899050441 1 9.7565298370519324e+25 -43184.241150510112 316790.58349452168 1 8980.1070400554945 22035.524786214271 24123.615670187894 21998.519156212307 -163.18365020475878 21835.335532598634 1276.4625627090984 8978.6242424142365 10255.086790350511 21835.335532598634 10255.086790350511 0 0 0 0
n 611 224 4 1 0 1 1 0.57728027599542864 281072.35070480307 1 1 0 0 0 -1.104478362749215 -0.02447835899050441 1 0 -36554.209613226638 160616.18205101616 1 0 0 0 0 0 0 0 0 0 0 0 0 0 0 0
n 612 3 3 1 0 1 1 0.63352853501925555 700914.60479439166 4.2620511938799396e+20 7112528119467540 48367.161857249193 0.10828487551129458 -0.97233081201947058 -1.1607266142162265 -0.080726617438952666 1 3.6176115050320119e+26 -123318.33474635992 292210.25063936069 1 6914.6277860133277 42482.942374195809 48367.161857249193 22805.282604159514 -191.23272991266862 22614.04986784529 35842.978574550441 6911.9829087514527 42754.961483301893 22614.04986784529 42754.961483301893 0 0 0 0
n 612 224 4 1 0 1 1 0.63352853501925555 554371.14982746507 1 1 0 0 0 -1.1607266142162265 -0.080726617438952666 1 0 -69593.311409381335 155784.49194459419 1 0 0 0 0 0 0 0 0 0 0 0 0 0 0 0
n 613 3 3 1 0 1 1 0.68776999472443989 884942.82725444785 6.1658156743186606e+20 1871388315689977 31482.124238479915 0.10830287972721826 -0.99205060143916635 -1.2149680755767116 -0.13496807767519717 1 1.9920649321097273e+26 -153651.00210263117 188694.27066203655 1 641.33710767395598 31110.467056708254 31482.124238479915 23626.700152374528 -63.127043230589017 23563.57306630275 20239.515245705548 638.22273527555603 20877.737951435454 23563.57306630275 20877.737951435454 0 0 0 0
n 613 224 4 1 0 1 1 0.68776999472443989 811462.811316318 1 1 0 0 0 -1.2149680755767116 -0.13496807767519717 1 0 -98003.166636510854 138735.92117718275 1 0 0 0 0 0 0 0 0 0 0 0 0 0 0 0
n 614 3 3 1 0 1 1 0.75008866079032444 1106909.3319782519 8.6365897596267738e+20 195758648036311.22 31165.332145202727 0.108308515564345 -0.99600541721635394 -1.2772867464456252 -0.1972867427903244 1 4.0884962703385648e+25 -122736.42629396854 116255.33604789346 1 7.9969144570461532 31171.538061061347 31165.332145202727 23210.217148962667 -7.9875094860346278 23202.229630465212 20807.38079882284 -0.38772440217652837 20806.993061421563 23202.229630465212 20806.993061421563 0 0 0 0
n 614 224 4 1 0 1 1 0.75008866079032444 1090271.9430846537 1 1 0 0 0 -1.2772867464456252 -0.1972867427903244 1 0 -110149.4263022415 105347.89245496885 1 0 0 0 0 0 0 0 0 0 0 0 0 0 0 0
n 615 224 4 1 0 1 1 0.8620641329508012 1594773.9131805331 1 1 0 0 0 -1.8392622120492865 3.860737787950713 1 0 -103136.90043607897 69931.992199800021 1 0 0 0 0 0 0 0 0 0 0 0 0 0 0 0
n 616 224 4 1 0 1 1 0.96649064378249405 2070421.680155263 1 1 0 0 0 -1.9436887228809794 3.7563112771190204 1 0 -92723.641308896069 46734.707329162935 1 0 0 0 0 0 0 0 0 0 0 0 0 0 0 0
n 617 224 4 1 0 1 1 1.1528019199999999 2943244.4164073342 1 1 0 0 0 -2.1299999999999999 3.5699999999999998 1 0 -88689.962933710645 20251.312675650403 1 0 0 0 0 0 0 0 0 0 0 0 0 0 0 0
n 617 6 9 1 0 1 1 1.1528019199999999 2875513.387743732 1 1 0 0 0 0 0 1 0 -23241.633086860089 1.9108701372602707e-12 1 0 0 0 0 0 0 0 0 0 0 0 0 0 0 0
n 618 6 9 1 0 1 1 1.2 3076641.3482611701 1 1 0 0 0 0 0 1 0 2.3885876703442696e-11 4.7771753406885391e-13 1 0 0 0 0 0 0 0 0 0 0 0 0 0 0 0
n 619 224 7 1 0 1 1 1.1528019199999999 3102474.5086507695 1 1 0 0 0 -2.1299999999999999 3.5699999999999998 1 0 250201.63175166069 -749.29176842777611 1 0 0 0 0 0 0 0 0 0 0 0 0 0 0 0
n 619 6 9 1 0 1 1 1.1528019199999999 2875513.387743732 1 1 0 0 0 0 0 1 0 23241.633086860089 0 1 0 0 0 0 0 0 0 0 0 0 0 0 0 0 0
n 620 224 7 1 0 1 1 0.64394267204924283 683135.41097832122 1 1 0 0 0 -1.6211407504924273 4.0788592495075724 1 0 249857.33778034645 -2683.1204458580441 1 0 0 0 0 0 0 0 0 0 0 0 0 0 0 0
n 621 224 7 1 0 1 1 0.14067726804924274 2205562.7652402129 1 1 0 0 0 -1.11787535 4.582124649999999 1 0 246379.36628353086 -3902.3072413224099 1 0 0 0 0 0 0 0 0 0 0 0 0 0 0 0
n 622 224 7 1 0 1 1 -0.35554261395075726 4561170.5969810681 1 1 0 0 0 -0.62165546900000002 5.0783445299999999 1 0 243078.47367984315 -2821.0939883416222 1 0 0 0 0 0 0 0 0 0 0 0 0 0 0 0
n 623 6 6 1 0 1 1 -0.8471980830000001 6678542.393952895 1 1 0 0 0 0 0 1 0 -23241.633086860089 1.9108701372602707e-12 1 0 0 0 0 0 0 0 0 0 0 0 0 0 0 0
n 623 224 7 1 0 1 1 -0.8471980830000001 6896181.8345104149 1 1 0 0 0 -0.13 5.5700000000000003 1 0 240877.9496844183 -1226.7159870806463 1 0 0 0 0 0 0 0 0 0 0 0 0 0 0 0
n 624 6 6 1 0 1 1 -0.80000000000000004 6442551.9838051666 1 1 0 0 0 0 0 1 0 -11620.816543430044 0 1 0 0 0 0 0 0 0 0 0 0 0 0 0 0 0
n 625 6 6 1 0 1 1 -0.80000000000000004 6430931.1672617365 1 1 0 0 0 0 0 1 0 0 0 1 0 0 0 0 0 0 0 0 0 0 0 0 0 0 0
n 626 3 3 1 0 1 1 0.50756725222922972 613590.53495864116 1.28575719196373e+21 21946055934925092 38757.767651354363 0.4446470564280397 -0.87551083554406672 -1.034765336933773 0.04523466510031602 1 1.0158628080247378e+28 354310.32157824823 182507.10594959848 1 7946.8139984059817 41862.191685013633 38757.767651354363 -23717.077239825048 7897.2028649571348 -15819.874424110665 34495.554665478099 886.58883373027868 35382.143513981202 -15819.874424110665 35382.143513981202 0 0 0 0
n 626 224 4 1 0 1 1 0.50756725222922972 444699.9441880011 1 1 0 0 0 -1.034765336933773 0.04523466510031602 1 0 191160.24852637347 127289.71070378179 1 0 0 0 0 0 0 0 0 0 0 0 0 0 0 0
n 627 3 3 1 0 1 1 0.34760855856657036 1404702.4258261081 6.0236511973010729e+20 1.127366028183817e+17 46403.222135361175 0.44463803447728245 -0.75793793451809788 -0.87480664061581304 0.20519335938418695 1 1.1454373632844376e+28 307112.01189378148 299904.11985500011 1 13888.298809241422 41821.608667822438 46403.222135361175 -22211.000630909202 10229.603471057828 -11981.397159851376 35436.117062515026 9393.6178988992942 44829.734961414324 -11981.397159851376 44829.734961414324 0 0 0 0
n 628 3 3 1 0 1 1 0.21701235276024722 2048418.6658108311 1.952737442419483e+20 1.5759197748721437e+17 174622.92828403326 0.44458934357576796 -0.63604041144348544 -0.74421043480949001 0.33578956519051006 1 1.6830760951288354e+27 128201.72776894209 433588.9144052731 1 1895538.9639741338 2070030.0915798093 174622.92828403326 -14291.675018027199 6596.0342452696768 -7695.6407727575242 -2069980.7601944145 1895527.4854894707 -174453.27224280636 -7695.6407727575242 -174453.27224280636 0 0 0 0
n 629 3 3 1 0 1 1 0.15881214434221935 2275811.525915497 7.7073745128001421e+19 75810309209077856 853364.37710772105 0.44442998187122446 -0.55885047059549309 -0.68601022729297656 0.3939897727070234 1 1.2613925009135312e+26 36463.734975891442 401211.09229619679 1 578489.91246007779 1431850.5815888408 853364.37710772105 -9436.4287072730094 2213.2679793289381 -7223.1607377926221 -1431819.484793196 578485.67758371134 -853333.80720948474 -7223.1607377926221 -853333.80720948474 0 0 0 0
n 630 3 3 1 0 1 1 0.14098590440006278 2332832.4151648483 5.1831452500613169e+19 43334105822344552 1205412.338109181 0.44423946356062294 -0.52653679001052978 -0.66818398735081996 0.41181601264917994 1 3.2606414989033808e+25 13104.884401383677 374910.9889517136 1 333401.16266615503 1538811.7600441785 1205412.338109181 -6838.4677201953891 527.7105538956074 -6310.7571662997816 -1538796.5637320075 333400.74508764816 -1205395.817167077 -6310.7571662997816 -1205395.817167077 0 0 0 0
n 631 3 3 1 0 1 1 0.13420492422410088 2352689.5770227793 4.3688602677911437e+19 32854892959882580 1487785.0896241791 0.44406182274244888 -0.51258973739395308 -0.66140300717485812 0.4185969928251419 1 1.7563462509455142e+25 3098.7160210787533 362741.58519421256 1 269410.15344434103 1757194.2444255818 1487785.0896241791 -5187.9987174445087 120.80522320049131 -5067.1935016304287 -1757186.5871781982 269410.12586840184 -1487776.462294651 -5067.1935016304287 -1487776.462294651 0 0 0 0
n 632 3 3 1 0 1 1 0.13861610182567316 2300863.8473149459 4.8581663103834014e+19 27614620374510700 542012.50449643855 0.44392375069320611 -0.51250437881734034 -0.66581418382567314 0.41418581617432682 1 1.8252829945294595e+25 -48469.880260801176 328324.51056815998 1 66635.849059200104 608645.84168304037 542012.50449643855 -4654.47484535083 -35.906401067870156 -4690.3812491762947 -608628.0453537514 66635.839703077902 -541992.20663552848 -4690.3812491762947 -541992.20663552848 0 0 0 0
n 633 3 3 1 0 1 1 0.20462218575275071 1880479.0482762686 1.6445472008997673e+20 3281221790131867.5 176928.62050974541 0.4438759827992213 -0.52342086922640785 -0.73182026875275075 0.34817973124724927 1 2.4848003063874361e+25 -38793.719535782293 221856.79467987161 1 1931.3594244307321 178858.90571839156 176928.62050974541 -4999.2188609159593 -10.045646744768737 -5009.2644800847893 -178789.02385678695 1931.3323753890097 -176857.69125488133 -5009.2644800847893 -176857.69125488133 0 0 0 0
n 634 3 3 1 0 1 1 0.22469487605568239 1723428.3640735003 2.1251195639172569e+20 498509280537021.19 237627.00597019104 0.44386110061739537 -0.49477683425380775 -0.7518929590064396 0.32810704099356031 1 6.3037788462203339e+24 -5332.0263209990426 163430.07815295309 1 436.19931583410482 238061.99178860386 237627.00597019104 -4759.8340734864923 41.176989427554673 -4718.6570853392486 -238014.40261164904 434.25140615336181 -237580.15100261557 -4718.6570853392486 -237580.15100261557 0 0 0 0
n 635 3 3 1 0 1 1 0.22073232218072525 1714778.534237569 2.026035603329373e+20 204725037959005.94 143592.6546681828 0.4438558754545221 -0.4678068782826188 -0.74793040422996804 0.33206959577003203 1 2.3530274183019601e+24 13879.38139068228 135240.33210225502 1 181.30058179394203 143773.33665321462 143592.6546681828 -3846.0303189114652 19.778637737887145 -3826.2516784652271 -143721.87945836922 180.21836652489446 -143541.66134002779 -3826.2516784652271 -143541.66134002779 0 0 0 0
n 636 3 3 1 0 1 1 0.20784458808498349 1757053.8573763818 1.7176881749896518e+20 111831346591367.61 27155.942607960893 0.44385167473483356 -0.43928695300350118 -0.73504267108498356 0.34495732891501651 1 9.2387296334034626e+23 31915.228245260827 112397.38189782616 1 23.988248142589118 27178.437532578533 27155.942607960893 -2825.1742326294498 10.621235087367833 -2814.5529952769152 -27031.200926835911 21.508681298633331 -27009.692285226927 -2814.5529952769152 -27009.692285226927 0 0 0 0
n 637 3 3 1 0 1 1 0.45552204681322706 573184.78444968653 2.9172143050662736e+19 142737299717413.38 30908.36181699326 0.10772872501895268 -0.69327269885981602 -0.98272012886246984 0.097279871062151579 1 3.4019235679663905e+22 -10296.738375183018 109793.48395878193 1 71.672420514523594 30976.496989067673 30908.36181699326 987.88924309796232 -24.375589878382602 963.51365420443472 -30960.740294419371 67.400025113123306 -30893.340267336538 963.51365420443472 -30893.340267336538 0 0 0 0
n 638 3 3 1 0 1 1 0.44844492269552905 675365.07068089466 2.3735411231557054e+19 906824689530307.38 46435.855600213959 0.10774376603781978 -0.73399521735882733 -0.97564300564628625 0.10435699435371373 1 1.430685581491679e+23 36356.162911595959 175301.47070597843 1 745.30553839528488 47181.158927609838 46435.855600213959 598.80779054746756 -7.9421126947261822 590.86567386407876 -47177.358569255644 745.26268735558574 -46432.095867127231 590.86567386407876 -46432.095867127231 0 0 0 0
n 639 3 3 1 0 1 1 0.39808313459954248 995666.28601816087 4.3122425959144704e+18 4968335627814367 355993.62239564263 0.10776079104552068 -0.72760851486871658 -0.92528121759954252 0.1547187824004575 1 2.588003862485027e+22 18355.495371964946 259443.13949000349 1 29872.473288558565 385866.08721444843 355993.62239564263 331.08119102824799 -3.9972479103338734 327.08394293079169 -385865.94490290544 29872.473042344824 -355993.47220525984 327.08394293079169 -355993.47220525984 0 0 0 0
n 640 3 3 1 0 1 1 0.39608710543879128 1025363.0849016887 4.0224429738948485e+18 6612234072483676 402971.3693779647 0.10786411664768546 -0.73300339321312802 -0.92328518748803401 0.15671481251196601 1 2.9973750060143203e+22 -2424.1042833458459 280331.49777272495 1 49766.097916074206 452737.46680161142 402971.3693779647 570.30769798380766 -67.46318336985486 502.84451215181537 -452737.10782197519 49766.052120318149 -402971.05570165708 502.84451215181537 -402971.05570165708 0 0 0 0
n 641 3 3 1 0 1 1 0.40289238291606705 1009792.5859005167 5.1893305618541322e+18 10860132063164898 289111.97126358101 0.10802291681808845 -0.75263959311334316 -0.93009046496530978 0.14990953503469021 1 8.1947852570014467e+22 -9639.7539360807914 296982.31565625232 1 71247.009456118933 360358.91227227962 289111.97126358101 888.04857099243804 -263.98579436013682 624.06277613987379 -360357.81809840904 71246.519983199352 -289111.29811520973 624.06277613987379 -289111.29811520973 0 0 0 0
n 642 3 3 1 0 1 1 0.41878200971592699 970581.29094961868 9.1896769845520466e+18 25815233311590936 167444.80397911594 0.10820367660597242 -0.79092677955998658 -0.94598009271592698 0.13401990728407298 1 6.1103463645030369e+23 -25664.610558241755 332482.01229645463 1 167253.7972670171 334697.74688444746 167444.80397911594 1287.7144371681779 -1021.6613037046328 266.05313395597261 -334695.26948177308 167250.67675404795 -167444.5927277251 266.05313395597261 -167444.5927277251 0 0 0 0
n 643 3 3 1 0 1 1 0.46811042523706003 777247.21504138503 4.1691494851257393e+19 63229169339978984 45278.743932759113 0.10832081684084878 -0.86344636219132642 -0.99530850823706007 0.084691492158015705 1 3.0789545465465593e+25 -166343.94245094116 335682.95689361799 1 44213.34082743006 1246.1690640197974 45278.743932759113 611.33521469241271 -1762.5262295304003 -1151.1910148379875 1085.9111786080441 44178.196080891932 45264.107264424259 -1151.1910148379875 45264.107264424259 0 0 0 0
n 644 3 3 1 0 1 1 0.57359459799726342 405030.67365839385 2.472297683533729e+20 12465121725539540 15037.919374345916 0.10831515356434498 -0.92690656144267347 -1.1007926847018068 -0.020792680197263332 1 2.1333584030945829e+26 -219732.33201855404 213237.30213524835 1 1863.2046882123648 13569.149022411304 15037.919374345916 -1736.3136103603815 -1377.7190869393653 -3114.0326972997473 13457.598685711482 1254.3611221214821 14711.959807832964 -3114.0326972997473 14711.959807832964 0 0 0 0
n 645 3 3 1 0 1 1 0.69107315850795881 901685.51106342638 6.2898776776758657e+20 1934176985438366.8 14740.000549266279 0.10831383310601521 -0.99620697180495588 -1.2182712432617451 -0.13827124050795875 1 2.14259020527131e+26 -195175.36090811164 147059.5135539562 1 727.16145189247015 14562.370826754244 14740.000549266279 -2314.0108179802232 -725.71632002950048 -3039.7271380097236 14377.319680380902 45.82137863415501 14423.141042666466 -3039.7271380097236 14423.141042666466 0 0 0 0
n 645 224 4 1 0 1 1 0.69107315850795881 826451.43050867284 1 1 0 0 0 -1.2182712432617451 -0.13827124050795875 1 0 -142537.44461481142 91061.893550069726 1 0 0 0 0 0 0 0 0 0 0 0 0 0 0 0
n 646 224 4 1 0 1 1 0.82851385249550868 1451085.7258849582 1 1 0 0 0 -1.8057119382985378 3.8942880617014621 1 0 -124047.33867477685 65786.663278921696 1 0 0 0 0 0 0 0 0 0 0 0 0 0 0 0
n 647 224 4 1 0 1 1 0.94733735835419752 1987468.4167483496 1 1 0 0 0 -1.9245354425019259 3.7754645574980743 1 0 -106513.60619042178 34405.962852137069 1 0 0 0 0 0 0 0 0 0 0 0 0 0 0 0
n 648 6 6 1 0 1 1 -0.80000000000000004 6430931.1672617365 1 1 0 0 0 0 0 1 0 0 0 1 0 0 0 0 0 0 0 0 0 0 0 0 0 0 0
n 649 6 6 1 0 1 1 -0.80000000000000004 6442551.9838051666 1 1 0 0 0 0 0 1 0 11620.816543430044 0 1 0 0 0 0 0 0 0 0 0 0 0 0 0 0 0
n 650 6 6 1 0 1 1 -0.8471980830000001 6678542.393952895 1 1 0 0 0 0 0 1 0 23241.633086860089 -1.9108701372602707e-12 1 0 0 0 0 0 0 0 0 0 0 0 0 0 0 0
n 650 224 7 1 0 1 1 -0.8471980830000001 6898632.3073105477 1 1 0 0 0 -0.13 5.5700000000000003 1 0 -243331.43811046644 -229.57724217655812 1 0 0 0 0 0 0 0 0 0 0 0 0 0 0 0
n 651 224 7 1 0 1 1 -0.35351755400000001 4552311.7022885475 1 1 0 0 0 -0.62368052900000004 5.0763194699999996 1 0 -243860.33280473395 -1063.3859253816379 1 0 0 0 0 0 0 0 0 0 0 0 0 0 0 0
n 652 224 7 1 0 1 1 0.14369836504924274 2190822.3161663031 1 1 0 0 0 -1.12089645 4.5791035500000001 1 0 -246024.97853363981 -1787.5521378570274 1 0 0 0 0 0 0 0 0 0 0 0 0 0 0 0
n 653 224 7 1 0 1 1 0.64622508704924275 692508.72409713792 1 1 0 0 0 -1.6234231699999999 4.0765768299999996 1 0 -248390.4376679979 -1495.892735806475 1 0 0 0 0 0 0 0 0 0 0 0 0 0 0 0
n 654 6 5 1 0 1 1 1.1528019199999999 2875513.387743732 1 1 0 0 0 0 0 1 0 -23241.633086860089 0 1 0 0 0 0 0 0 0 0 0 0 0 0 0 0 0
n 654 224 7 1 0 1 1 1.1528019199999999 3102099.8796691289 1 1 0 0 0 -2.1299999999999999 3.5699999999999998 1 0 -249827.00129273775 -749.29503814627299 1 0 0 0 0 0 0 0 0 0 0 0 0 0 0 0
n 655 6 5 1 0 1 1 1.2 3076641.3482611701 1 1 0 0 0 0 0 1 0 -2.5796746825930141e-11 -4.7771753406885391e-13 1 0 0 0 0 0 0 0 0 0 0 0 0 0 0 0
n 656 224 4 1 0 1 1 1.1528019199999999 3009573.7830320434 1 1 0 0 0 -2.1299999999999999 3.5699999999999998 1 0 156978.27355423482 10087.104756357097 1 0 0 0 0 0 0 0 0 0 0 0 0 0 0 0
n 656 6 5 1 0 1 1 1.1528019199999999 2875513.387743732 1 1 0 0 0 0 0 1 0 23241.633086860089 -1.9108701372602707e-12 1 0 0 0 0 0 0 0 0 0 0 0 0 0 0 0
n 657 224 4 1 0 1 1 0.8442572093530849 1553277.2564118975 1 1 0 0 0 -1.821455293106871 3.8785447068931291 1 0 164234.48897935046 34220.098707986857 1 0 0 0 0 0 0 0 0 0 0 0 0 0 0 0
n 658 224 4 1 0 1 1 0.66339577937618754 733894.39777465304 1 1 0 0 0 -1.6405938602284593 4.0594061397715402 1 0 194929.37072795106 73015.917314407241 1 0 0 0 0 0 0 0 0 0 0 0 0 0 0 0
n 659 3 3 1 0 1 1 0.43989709011863642 972048.068197418 9.7564111328291927e+20 33544096528574476 69207.002540236543 0.44467270242803975 -0.81881920302802313 -0.96709517306939363 0.1129048269306063 1 8.940454489972678e+27 427487.13612621598 82217.988997655673 1 48910.319615119108 26666.775830557766 69207.002540236543 16884.569221746042 48903.029176968674 65787.598398714719 20640.430104952917 844.45343889427261 21484.883558620011 65787.598398714719 21484.883558620011 0 0 0 0
n 659 224 4 1 0 1 1 0.43989709011863642 777255.4696957079 1 1 0 0 0 -0.96709517306939363 0.1129048269306063 1 0 220113.72301441134 96975.431574635892 1 0 0 0 0 0 0 0 0 0 0 0 0 0 0 0
n 660 3 3 1 0 1 1 0.22017592626221469 2040665.2480057101 2.0325845571684975e+20 1.6780883216069091e+17 71865.496899339705 0.44467674652652517 -0.6408368865846672 -0.74737400921297192 0.33262599078702815 1 1.941765782160115e+27 442534.21913286322 123454.51015048973 1 2046306.2206134375 2117081.8627237352 71865.496899339705 -2117072.5558442785 2046296.849718408 -70775.706125870929 6273.4241705061386 6192.62913099056 12466.053301496699 -70775.706125870929 12466.053301496699 0 0 0 0
n 661 6 1 1 0 1 1 -0.047198082600000003 2852271.7546568718 1 1 0 0 0 0 0 1 0 0 0 1 0 0 0 0 0 0 0 0 0 0 0 0 0 0 0
n 661 3 3 1 0 1 1 -0.047198082600000003 3312331.1060280735 2331419559.9999962 89826248399.999985 305558.76412960241 0 0 -0.47999999999999998 0.6 1 0 327635.52474412404 322969.92057966645 1 3309219.1683567637 3592226.1320018442 305558.76412960241 -2550617.807196931 2426214.4040566785 -124403.40658724496 -2529513.266354539 2250425.5527555109 -279087.71162931807 -124403.40658724496 -279087.71162931807 0 0 0 0
n 662 6 1 1 0 1 1 -0.047198082600000003 2866178.4240643345 1 1 0 0 0 0 0 1 0 -5164.8073526355747 -12912.018381588938 1 0 0 0 0 0 0 0 0 0 0 0 0 0 0 0
n 662 3 3 1 0 1 1 -0.047198082600000003 3296700.2157686548 2331419559.9999962 89826248399.999985 1737258.3521864503 0 0 -0.47999999999999998 0.6 1 0 19103.918719902471 444017.67662694986 1 1108728.8795932063 2845987.2268553819 1737258.3521864503 0 0 0 -2845987.2268553819 1108728.8795932063 -1737258.3521864503 0 -1737258.3521864503 0 0 0 0
n 663 6 1 1 0 1 1 -0.047198082600000003 2875513.387743732 1 1 0 0 0 0 0 1 0 0 -23241.633086860089 1 0 0 0 0 0 0 0 0 0 0 0 0 0 0 0
n 663 3 3 1 0 1 1 -0.047198082600000003 3234736.483719822 2331419559.9999962 89826248399.999985 2206621.3310231618 0 0 -0.47999999999999998 0.6 1 0 5847.4533205371172 382420.02600348194 1 614376.07259165496 2820997.4085390917 2206621.3310231618 0 0 0 -2820997.4085390917 614376.07259165496 -2206621.3310231618 0 -2206621.3310231618 0 0 0 0
n 664 6 1 1 0 1 1 -0.047198082600000003 2866238.2379505625 1 1 0 0 0 0 0 1 0 7747.211028953363 -11620.816543430044 1 0 0 0 0 0 0 0 0 0 0 0 0 0 0 0
n 664 3 3 1 0 1 1 -0.047198082600000003 3214136.42646401 2331419559.9999962 89826248399.999985 2528707.137941076 0 0 -0.47999999999999998 0.6 1 0 2216.8094488574498 361857.8817245547 1 487353.97751344211 3016061.1124999528 2528707.137941076 0 0 0 -3016061.1124999528 487353.97751344211 -2528707.137941076 0 -2528707.137941076 0 0 0 0
n 665 6 1 1 0 1 1 -0.047198082600000003 2852271.7546568718 1 1 0 0 0 0 0 1 0 0 0 1 0 0 0 0 0 0 0 0 0 0 0 0 0 0 0
n 665 3 3 1 0 1 1 -0.047198082600000003 3135818.684735781 2331419559.9999962 89826248399.999985 1454639.3229136409 0 0 -0.47999999999999998 0.6 1 0 -78457.571436721206 272476.18472901726 1 45876.651600334873 1489647.5291588691 1454639.3229136409 1470197.7367110392 -30123.443437112426 1440074.2978535024 -239934.07994742462 34601.232902911026 -205332.84679829984 1440074.2978535024 -205332.84679829984 0 0 0 0
n 666 3 3 1 0 1 1 0.10959668482804351 2270442.1707536662 2.1801302845964796e+19 4337687476223177.5 802070.59924731671 0.44377698423885514 -0.43561226252836249 -0.6367947668772862 0.44320523312271376 1 5.7732100549303951e+23 -89997.579497365354 136461.42127804735 1 16733.705493638256 818794.70215879392 802070.59924731671 818359.80990160315 -16697.133199822631 801662.67724345077 -26677.829104088079 1105.564210651542 -25572.264893436539 801662.67724345077 -25572.264893436539 0 0 0 0
n 667 3 3 1 0 1 1 0.1589954893044572 1978947.9974171929 7.6433502021302796e+19 605656506025274.25 37234.811120698127 0.44383634107961839 -0.43411069746171216 -0.68619357135369996 0.3938064286463 1 9.9073412391891237e+23 -27926.112932409891 103012.1626451311 1 201.17350585335072 37418.473572322495 37234.811120698127 13055.918101725752 12.62821996386943 13068.54635532242 -35066.855835911832 200.77660536144231 -34866.079264035463 13068.54635532242 -34866.079264035463 0 0 0 0
n 668 3 3 1 0 1 1 0.16556259273920174 1914860.3160190382 8.7036749083939176e+19 388684730626480.56 66765.200895677524 0.44383928429554204 -0.42921107833185668 -0.69276067573920164 0.38723932426079827 1 8.2444841188117246e+23 -3272.859164953973 73712.619477124928 1 159.69026375796912 66924.199328857881 66765.200895677524 8472.2833178487399 -5.4174007391492651 8466.8659261210123 -66385.747109544129 159.59829898582313 -66226.148899687687 8466.8659261210123 -66226.148899687687 0 0 0 0
n 669 3 3 1 0 1 1 0.16181041572727012 1921778.7159887198 8.0890522440855667e+19 382785231699698.75 18643.224493593792 0.44384038079930699 -0.42506350227166284 -0.68900849777651285 0.39099150222348716 1 7.0131287064738444e+23 14826.111294234041 60972.45287091616 1 52.430042462575557 18692.357923139945 18643.224493593792 1292.2723705858721 14.832691651951857 1307.1050644537477 -18647.584446541354 50.287895253007967 -18597.296520757842 1307.1050644537477 -18597.296520757842 0 0 0 0
n 670 3 3 1 0 1 1 0.13044714181271261 2066614.6018546396 3.9438307659063263e+19 1057025347077763.2 2680.9226041151273 0.44384236028031149 -0.41995977817332192 -0.65764522476346987 0.42235477523653014 1 4.6036977663921105e+23 33639.761887154949 47312.205453275077 1 15.289742998215869 2690.7624920052176 2680.9226041151273 238.66564189928991 10.759351886855194 249.42499383538782 -2680.1531960191815 10.862237814237398 -2669.2909597314692 249.42499383538782 -2669.2909597314692 0 0 0 0
n 671 3 3 1 0 1 1 0.069066966733343282 2363235.5310398936 5.5776769433810913e+18 11221351906734082 110.10436327828201 0.4438429918484641 -0.41966038704693182 -0.59626504888258602 0.48373495111741394 1 9.7950170017761409e+22 55418.532176126209 27819.659761844639 1 11.019950223799293 118.61371850687213 110.10436327828201 54.354643580768403 -9.9874548654318858 44.367188518365531 -105.37316186376226 4.6532603271273913 -100.71990187148558 44.367188518365531 -100.71990187148558 0 0 0 0
n 672 3 3 1 0 1 1 -0.01300450721553653 2756807.0587517261 2.4939382853463334e+17 2.6679668993489606e+17 55.257741306902354 0.443842698185548 -0.41973105695379465 -0.51419357510465302 0.56580642489534705 1 6.439973530680783e+21 63632.80171192588 8415.8079914800237 1 42.372964555424915 13.13673259212697 55.257741306902354 -13.015307410109934 -42.207006398392707 -55.222313611531646 -1.7594138514633122 3.6303022895065107 1.8708884331189231 -55.222313611531646 1.8708884331189231 0 0 0 0
n 673 3 3 1 0 1 1 -0.10067901967134596 3172736.6441155574 8420404406703405 6.4307454875899699e+18 56.200863538974588 0.44384166804085712 -0.41973826234842132 -0.4265190623434269 0.65348093765657311 1 3.4798344828768748e+22 61111.726628778306 -8437.5473846082295 1 52.152337982704701 4.071700020967552 56.200863538974588 -4.0695569864036578 -51.983534333453441 -56.05309146758534 -0.10245121535347149 4.0565280938056203 3.9540768764824388 -56.05309146758534 3.9540768764824388 0 0 0 0
n 674 3 3 1 0 1 1 -0.1815102449027397 3554724.7395286891 369361198558777.25 4.3951017129981305e+19 39.868403421911289 0.44384022711063265 -0.41973886316287329 -0.34568783809726028 0.73431216190273962 1 7.0640980535739941e+22 51213.202935974274 -24721.721835282657 1 38.78306242016324 1.0995304622143203 39.868403421911289 -1.0957148976993991 -38.655527050190564 -39.751241923268594 -0.083643325275749469 3.1025801980349419 3.0189368742364748 -39.751241923268594 3.0189368742364748 0 0 0 0
n 675 3 3 1 0 1 1 -0.25838441059944189 3926226.8905599322 18989450209101.637 1.1398320851073689e+20 27.496799238462497 0.44398820212271151 -0.41973901050757251 -0.26881367240055815 0.81118632759944198 1 2.4980487060002791e+22 39501.690261326519 -41227.74107230032 1 27.212219683024362 0.31506319170502212 27.496799238462497 -0.29069827716207552 -27.175971652707268 -27.466669915096521 -0.12030745583237254 1.2967618122647504 1.1764543569248052 -27.466669915096521 1.1764543569248052 0 0 0 0
n 676 3 3 1 0 1 1 -0.35361848053478379 2385548.0004895474 575793656236.98975 2.3090282488568706e+20 18.507287670580212 0.44884636305058262 -0.41973909176893126 -0.173579601514459 0.9064203984855409 1 4.0140071366681323e+21 27508.230203873401 -56380.994497651285 1 18.462801673147055 0.21589533312008863 18.507287670580212 -0.049520970468866422 -18.387531768492806 -18.437052738469241 -0.21001512652709173 0.47628914966463121 0.26627402313753945 -18.437052738469241 0.26627402313753945 0 0 0 0
n 677 3 3 1 0 1 1 -0.40167925906247054 2159741.570705038 85050289049.084366 3.0048201836547218e+20 12.905295909299102 0.4474649281763749 -0.41973912621211601 -0.12551882298677225 0.95448117701322766 1 1.4239981126112641e+21 15822.686578989016 -67684.868314236635 1 12.912249773263893 0.41473861154831315 12.905295909299102 0.010572777071359386 -12.859263394108195 -12.848690631317234 -0.41460308368632542 0.093820353643086649 -0.32078273004323882 -12.848690631317234 -0.32078273004323882 0 0 0 0
n 678 3 3 1 0 1 1 -0.42377917281833466 2057983.5672437425 36438212430.493874 3.3463363355342753e+20 9.6281701211787016 0.4476520069619484 -0.41973914655681527 -0.10341890970628675 0.97658108981833469 1 9.1300574635227991e+20 7909.0097002669463 -73992.316811025463 1 9.6116440085859072 0.72507624308807772 9.6281701211787016 0.0090853301760072721 -9.5897715123086495 -9.5806861759772985 -0.72501925445529924 0.022851667254244569 -0.70216759074653257 -9.5806861759772985 -0.70216759074653257 0 0 0 0
n 679 3 3 1 0 1 1 -0.43327617495891457 2014718.3729975878 25394614933.976559 3.4971385449249938e+20 7.7937872825726284 0.44781432866398763 -0.41973916090151453 -0.093921907706615487 0.98607809200815721 1 7.4599548189872646e+20 3185.6398376875086 -76850.500363633779 1 7.7320288002084556 0.97637380175209132 7.7937872825726284 -0.020313784685439585 -7.7286836910636536 -7.7489974573815488 -0.97616243710292905 0.15795550131388195 -0.81820693578904713 -7.7489974573815488 -0.81820693578904713 0 0 0 0
n 680 3 3 1 0 1 1 -0.43577082064400657 2003541.5969903434 21404367295.399014 3.5371099321945004e+20 7.1307294890906032 0.44588976992902191 -0.41973917214772821 -0.09142726178553913 0.9885727385947638 1 6.4906829700757114e+20 -75.751724758283231 -77775.057587113755 1 7.0653985930547947 1.0399761000434913 7.1307294890906032 -0.062953868794985532 -7.0422002850183301 -7.1051541351010714 -1.038068908699012 0.50135650462777215 -0.53671240407123988 -7.1051541351010714 -0.53671240407123988 0 0 0 0
n 681 3 3 1 0 1 1 -0.4327330730451035 2017705.5603970203 19503674835.385468 3.4882760030225891e+20 7.8304788423249923 0.44044798713144584 -0.41973918344318473 -0.094465009145047962 0.98553499104510345 1 5.5444795303587932e+20 -3399.6420121691426 -77301.469393337786 1 7.7572231138104986 0.89315507847638942 7.8304788423249923 -0.11607618698962083 -7.6814682665695377 -7.7975444550364399 -0.88558018466527455 0.81269639155408246 -0.07288379311119221 -7.7975444550364399 -0.07288379311119221 0 0 0 0
n 682 3 3 1 0 1 1 -0.42239016704811017 2065672.9445561254 19573412569.184864 3.3239803152849791e+20 9.6986289108241124 0.43019735239037399 -0.41973919768939849 -0.10480791561741991 0.97519208409735292 1 4.5617261623721519e+20 -8380.3000796720989 -75189.548860049836 1 9.5503705180511957 0.605845189910726 9.6986289108241124 -0.19271539361365025 -9.4255223248613138 -9.6182377110885522 -0.5743771433369006 0.99823764115417235 0.42386050077183668 -9.6182377110885522 0.42386050077183668 0 0 0 0
n 683 3 3 1 0 1 1 -0.3986946816279619 2176446.6279633692 27758544553.470531 2.9584249135436287e+20 13.311809078131994 0.41553383765161761 -0.41973921713258328 -0.12850340137203811 0.95149659862796199 1 3.9024755471129208e+20 -17058.811437106866 -70381.062429123878 1 12.996473683839383 0.40907507994247094 13.311809078131994 -0.33500832779289197 -12.84760926056132 -13.182617625286273 -0.23475819435518527 1.0259900269011275 0.79123183205351466 -13.182617625286273 0.79123183205351466 0 0 0 0
n 684 3 3 1 0 1 1 -0.34757129203373882 2419155.5869165128 147568267584.38953 2.2230793891191502e+20 19.984926986209494 0.40760268463680671 -0.41973925172349624 -0.17962678996626119 0.90037321003373882 1 7.5137375116687835e+20 -31057.181183156496 -61088.070412424029 1 19.328585263460003 0.66051139679277038 19.984926986209494 -0.66037546710995532 -19.191747101178837 -19.852122543667416 -0.010764427139966707 0.71946792245179514 0.70870349211104977 -19.852122543667416 0.70870349211104977 0 0 0 0
n 685 3 3 1 0 1 1 -0.2434861997669398 3867406.8837014972 322605620624.35168 9.819994687302058e+19 32.134998434611958 0.32373750482049557 -0.41973934047728245 -0.28371188323306018 0.79628811676693978 1 3.1489538246822226e+20 -48921.201376156576 -47485.632011750611 1 30.492738050299067 1.6463100340811105 32.134998434611958 -1.6444391641878862 -30.45648824724303 -32.100927376960989 0.078440683636141068 -0.13602753505020734 -0.057586851414066276 -32.100927376960989 -0.057586851414066276 0 0 0 0
n 686 3 3 1 0 1 1 -0.15118690309815247 3429023.4992345385 479920020723.43945 2.4738962388319527e+19 52.977973418538006 0.24170635448273575 -0.41973957376140159 -0.37601117990184757 0.70398882009815245 1 2.9218921544993583e+19 -66974.472728030596 -31963.649329207939 1 48.413733777506593 4.580984992188843 52.977973418538006 -4.57946748825848 -48.313253703085302 -52.892721417860422 0.10466292040735888 -2.2718565631715615 -2.167193642271775 -52.892721417860422 -2.167193642271775 0 0 0 0
n 687 3 3 1 0 1 1 -0.045743158744484091 2934252.6038221992 939168165945.61096 9.2570803328724723e+17 100.87516179520378 0.15361903097954116 -0.4197428106258666 -0.48145492368013731 0.59854507631986276 1 79676296175715904 -81577.130573815113 -17218.656550104028 1 85.909153526883244 14.995201437795775 100.87516179520378 -14.993796788396303 -85.784096642925448 -100.77789357904999 0.12523299030664878 -2.6155265402260226 -2.4902935494269465 -100.77789357904999 -2.4902935494269465 0 0 0 0
n 688 3 3 1 0 1 1 0.071428948602219308 2380163.1546027465 16009849613126.625 10356391626694202 126.83089139512026 0.1097624287190463 -0.41994794841945232 -0.59862703091206781 0.48137296908793215 1 171533326575329.25 -88052.355023695112 -3516.2438915970997 1 102.34137497121149 24.501770087917993 126.83089139512026 -24.499674415029556 -102.31506851013576 -126.81474272819432 0.15434431291726328 -1.7660884548773825 -1.611744140975264 -126.81474272819432 -1.611744140975264 0 0 0 0
n 689 3 3 1 0 1 1 0.18908870714610088 1817166.1906970211 1400585676053014.8 178013448470528.31 85.425094847504838 0.10769904641799062 -0.43254889946739689 -0.71628679014610075 0.3637132098538991 1 102971952026918.09 -85062.159541338231 10525.158250269986 1 67.908771152008484 17.52229413253189 85.425094847504838 -17.520385532844809 -67.898985633036972 -85.419370870425283 0.044683146981154248 -0.94950786426559242 -0.90482471856474955 -85.419370870425283 -0.90482471856474955 0 0 0 0
n 690 3 3 1 0 1 1 0.29526457905757542 1301997.2092898253 84941788057431600 67377585272724.492 49.871225767307735 0.10767510252738111 -0.51360820110706262 -0.8224626611068182 0.25753733889318181 1 1.3692637271019978e+17 -71446.258419452963 26357.205875738913 1 34.863248840097441 23.257510623213076 49.871225767307735 -11.021157754476727 -34.850006578670381 -45.87116438238985 -20.473558790393486 0.90487881172391949 -19.568679954048193 -45.87116438238985 -19.568679954048193 0 0 0 0
n 691 3 3 1 0 1 1 0.37502135471330822 913461.2080532735 1.8172256390164933e+18 75525326531602.359 1427.0519594652837 0.107670955678917 -0.59631614159441404 -0.90221943771330826 0.17778056228669181 1 6.9961556267340407e+19 -42524.907980035168 52280.080073735364 1 24.49037004695311 1435.9068545067237 1427.0519594652837 -69.090219915300409 -22.30071870265725 -91.390938519472158 -1434.2159176163277 10.120165845237405 -1424.0957547748978 -91.390938519472158 -1424.0957547748978 0 0 0 0
n 692 3 3 1 0 1 1 0.4057683794064621 765041.20398278406 5.6813268841516462e+18 107300745421001.58 7491.6227477218317 0.10764859122897286 -0.63614159420336536 -0.93296646145570483 0.14703353854429521 1 9.7016113253812824e+20 5028.9206587399131 65390.856468456295 1 36.001959132613109 7522.3902571076896 7491.6227477218317 -2097.3973645639794 -9.3314121938937209 -2106.7287767578732 -7223.8898751688876 34.77132159092578 -7189.1185856349903 -2106.7287767578732 -7189.1185856349903 0 0 0 0
n 693 3 3 1 0 1 1 0.37341988892843681 950572.15598448238 1.6992420546811942e+18 435169662035949.94 159121.73259062108 0.10749825231731924 -0.63998885461385469 -0.90061797092843687 0.1793820290715632 1 3.519342444801335e+20 59393.459028138655 77431.795743806972 1 1305.9644940656522 160417.53384921324 159121.73259062108 -159724.88387226529 1275.2543672545596 -158449.62915046292 -14891.137032957718 281.54791676625445 -14609.589107327771 -158449.62915046292 -14609.589107327771 0 0 0 0
n 694 6 2 1 0 1 1 0.252801917 1426135.8773284359 1 1 0 0 0 0 0 1 0 0 0 1 0 0 0 0 0 0 0 0 0 0 0 0 0 0 0
n 694 3 3 1 0 1 1 0.252801917 1620470.5281181319 2331419559.9999962 89826248399.999985 326133.88141060818 -0.29999999999999999 -0.29999999999999999 -0.78000000000000003 0.3 1 0 72445.082571286795 180326.5553053715 1 17265.654075436265 336980.16009325843 326133.88141060818 -284345.8153765031 2287.4033901502503 -282058.412399992 -180839.94444300781 17113.46241813109 -163726.48207411947 -282058.412399992 -163726.48207411947 0 0 0 0
n 695 6 2 1 0 1 1 0.252801917 1440102.3606221266 1 1 0 0 0 0 0 1 0 -7747.211028953363 -11620.816543430044 1 0 0 0 0 0 0 0 0 0 0 0 0 0 0 0
n 695 3 3 1 0 1 1 0.252801917 1710049.2369789416 2331419559.9999962 89826248399.999985 666131.86069082026 -0.29999999999999999 -0.29999999999999999 -0.78000000000000003 0.3 1 0 711.56511133021729 283912.46786433115 1 90053.544865831122 756185.40851121629 666131.86069082026 0 0 0 -756185.40851121629 90053.544865831122 -666131.86069082026 0 -666131.86069082026 0 0 0 0
n 696 6 2 1 0 1 1 0.252801917 1449377.5104152961 1 1 0 0 0 0 0 1 0 0 -23241.633086860089 1 0 0 0 0 0 0 0 0 0 0 0 0 0 0 0
n 696 3 3 1 0 1 1 0.252801917 1717482.3875083595 2331419559.9999962 89826248399.999985 530766.65734976903 -0.29999999999999999 -0.29999999999999999 -0.78000000000000003 0.3 1 0 -2212.1934730121598 291338.11133674835 1 133556.01294482269 664322.67226430168 530766.65734976903 0 0 0 -664322.67226430168 133556.01294482269 -530766.65734976903 0 -530766.65734976903 0 0 0 0
n 697 6 2 1 0 1 1 0.252801917 1440042.5467358988 1 1 0 0 0 0 0 1 0 5164.8073526355747 -12912.018381588938 1 0 0 0 0 0 0 0 0 0 0 0 0 0 0 0
n 697 3 3 1 0 1 1 0.252801917 1742765.0982454242 2331419559.9999962 89826248399.999985 345144.26948820683 -0.29999999999999999 -0.29999999999999999 -0.78000000000000003 0.3 1 0 -5205.9803964386674 316586.42010489258 1 325522.72719748627 670666.99471598316 345144.26948820683 0 0 0 -670666.99471598316 325522.72719748627 -345144.26948820683 0 -345144.26948820683 0 0 0 0
n 698 6 2 1 0 1 1 0.252801917 1426135.8773284359 1 1 0 0 0 0 0 1 0 0 0 1 0 0 0 0 0 0 0 0 0 0 0 0 0 0 0
n 698 3 3 1 0 1 1 0.252801917 1775470.0832660573 2331419559.9999962 89826248399.999985 43912.294841610252 -0.29999999999999999 -0.29999999999999999 -0.78000000000000003 0.3 1 0 -250149.96281299696 243842.94912967694 1 74159.783027228885 30251.099057876807 43912.294841610252 22516.219988902703 -55782.83298370726 -33266.612945561814 -20202.693685097282 48866.644990452121 28663.95130535484 -33266.612945561814 28663.95130535484 0 0 0 0
n 699 3 3 1 0 1 1 0.47111882747544337 767440.79335373337 4.5027273130928914e+19 66660472239261696 49011.519963221945 0.1083470597954137 -0.86782396780290172 -0.99831691047544335 0.081683089829480901 1 3.7862124711805506e+25 -343481.45562387659 160512.19219969929 1 50785.390308727816 2711.238005978938 49011.519963221945 1878.5124908900884 -50759.599419228325 -48881.087051445109 1954.9828598873698 1618.3024083961263 3573.285263359222 -48881.087051445109 3573.285263359222 0 0 0 0
n 700 3 3 1 0 1 1 0.64030396970338921 737097.06014638394 4.4872480826699278e+20 7754685445282975 42337.689709545397 0.10831977584465645 -0.98134144960601633 -1.1675020498511173 -0.087502052588616319 1 4.3720491266823154e+26 -299297.97165968531 116391.86550738462 1 8549.4308977440487 33788.934668523791 42337.689709545397 -33770.008759828153 -8547.809777222401 -42317.818537050545 1128.8501806287929 166.481084490223 1295.3312611795961 -42317.818537050545 1295.3312611795961 0 0 0 0
n 700 224 4 1 0 1 1 0.64030396970338921 587822.25469674333 1 1 0 0 0 -1.1675020498511173 -0.087502052588616319 1 0 -160604.53860314572 61166.889832871886 1 0 0 0 0 0 0 0 0 0 0 0 0 0 0 0
n 701 224 4 1 0 1 1 0.79961775183952322 1324131.074601863 1 1 0 0 0 -1.7768158348887662 3.923184165111234 1 0 -141776.91547883829 51448.121376573887 1 0 0 0 0 0 0 0 0 0 0 0 0 0 0 0
n 702 224 4 1 0 1 1 0.9308658702857453 1920645.8739122634 1 1 0 0 0 -1.9080639511380171 3.7919360488619831 1 0 -118821.40324544272 33346.019733513152 1 0 0 0 0 0 0 0 0 0 0 0 0 0 0 0
n 703 224 4 1 0 1 1 1.1528019199999999 2963188.8906726651 1 1 0 0 0 -2.1299999999999999 3.5699999999999998 1 0 -110064.54362217725 13726.152681094793 1 0 0 0 0 0 0 0 0 0 0 0 0 0 0 0
n 703 6 9 1 0 1 1 1.1528019199999999 2875513.387743732 1 1 0 0 0 0 0 1 0 -23241.633086860089 9.5543506616799792e-13 1 0 0 0 0 0 0 0 0 0 0 0 0 0 0 0
n 704 6 9 1 0 1 1 1.2 3076641.3482611701 1 1 0 0 0 0 0 1 0 2.5796746825930141e-11 9.5543506616799792e-13 1 0 0 0 0 0 0 0 0 0 0 0 0 0 0 0
n 705 224 7 1 0 1 1 1.1528019199999999 3101473.5232347064 1 1 0 0 0 -2.1299999999999999 3.5699999999999998 1 0 249201.64251639857 -250.69784994291328 1 0 0 0 0 0 0 0 0 0 0 0 0 0 0 0
n 705 6 9 1 0 1 1 1.1528019199999999 2875513.387743732 1 1 0 0 0 0 0 1 0 23241.633086860089 0 1 0 0 0 0 0 0 0 0 0 0 0 0 0 0 0
n 706 224 7 1 0 1 1 0.64622511504924274 692715.48670372227 1 1 0 0 0 -1.6234232 4.0765767999999998 1 0 248598.82460816138 -1168.9894517166233 1 0 0 0 0 0 0 0 0 0 0 0 0 0 0 0
n 707 224 7 1 0 1 1 0.14369840304924275 2191062.5967267905 1 1 0 0 0 -1.1208964900000002 4.5791035100000004 1 0 246265.2146986443 -1819.2269005645619 1 0 0 0 0 0 0 0 0 0 0 0 0 0 0 0
n 708 224 7 1 0 1 1 -0.3535175279507573 4552458.2615118977 1 1 0 0 0 -0.62368055499999997 5.0763194495075714 1 0 244005.37338086677 -1390.2782037172115 1 0 0 0 0 0 0 0 0 0 0 0 0 0 0 0
n 709 6 6 1 0 1 1 -0.8471980830000001 6678542.393952895 1 1 0 0 0 0 0 1 0 -23241.633086860089 0 1 0 0 0 0 0 0 0 0 0 0 0 0 0 0 0
n 709 224 7 1 0 1 1 -0.8471980830000001 6898071.1423659399 1 1 0 0 0 -0.13 5.5700000000000003 1 0 242769.47100148641 -664.8053447603113 1 0 0 0 0 0 0 0 0 0 0 0 0 0 0 0
n 710 6 6 1 0 1 1 -0.80000000000000004 6442551.9838051666 1 1 0 0 0 0 0 1 0 -11620.816543430044 9.5543506616799792e-13 1 0 0 0 0 0 0 0 0 0 0 0 0 0 0 0
n 711 6 6 1 0 1 1 -0.80000000000000004 6430931.1672617365 1 1 0 0 0 0 0 1 0 0 0 1 0 0 0 0 0 0 0 0 0 0 0 0 0 0 0
n 712 224 4 1 0 1 1 0.81353119062180224 1421458.2644807715 1 1 0 0 0 -1.7907292696218022 3.9092707303781982 1 0 181302.68248959081 16001.56278319251 1 0 0 0 0 0 0 0 0 0 0 0 0 0 0 0
n 713 224 4 1 0 1 1 0.61327807764845577 500676.344484756 1 1 0 0 0 -1.5904761607961839 4.109523839203816 1 0 211185.74237815264 29136.025038402295 1 0 0 0 0 0 0 0 0 0 0 0 0 0 0 0
n 714 3 3 1 0 1 1 0.37831017681877321 1243644.9574295653 7.1987307463321531e+20 26308048409301012 12817.133317489021 0.44470376832955427 -0.75094424553110317 -0.90550825881877317 0.17449174118122682 1 3.8173689376315726e+27 413153.60073410289 28683.504271209214 1 84602.095375995938 86076.841335454679 12817.133317489021 -85189.944965987524 84600.739230703693 -589.20568111680711 12324.210204748802 478.99263958512847 12803.202839409654 -589.20568111680711 12803.202839409654 0 0 0 0
n 714 224 4 1 0 1 1 0.37831017681877321 1060953.7362905131 1 1 0 0 0 -0.90550825881877317 0.17449174118122682 1 0 227644.37467818338 41836.840090073048 1 0 0 0 0 0 0 0 0 0 0 0 0 0 0 0
n 715 3 3 1 0 1 1 0.16666391170107819 2255179.4746353864 9.0336167522133017e+19 92276677516453840 769280.91177507862 0.44469321637879694 -0.57179811065589992 -0.69386199470107812 0.38613800529892178 1 2.1092600582305268e+26 418416.59133164381 30977.025314515766 1 745493.95592367032 1514766.8952977753 769280.91177507862 -1514766.5358257117 745491.41992212529 -769275.11590358638 1042.9316153353989 1943.6180521090002 2986.5496674443989 -769275.11590358638 2986.5496674443989 0 0 0 0
n 716 6 1 1 0 1 1 -0.047198082600000003 2866178.4240643345 1 1 0 0 0 0 0 1 0 -12912.018381588938 -5164.8073526355747 1 0 0 0 0 0 0 0 0 0 0 0 0 0 0 0
n 716 3 3 1 0 1 1 -0.047198082600000003 3308993.1001497358 2331419559.9999962 89826248399.999985 1537961.0275491714 0 0 -0.47999999999999998 0.6 1 0 456383.35114635888 17567.701511031257 1 1406382.0991362645 2944343.1266854359 1537961.0275491714 -2944343.1266854359 1406382.0991362645 -1537961.0275491714 0 0 0 -1537961.0275491714 0 0 0 0 0
n 717 6 2 1 0 1 1 0.252801917 1440042.5467358988 1 1 0 0 0 0 0 1 0 12912.018381588938 -5164.8073526355747 1 0 0 0 0 0 0 0 0 0 0 0 0 0 0 0
n 717 3 3 1 0 1 1 0.252801917 1762725.1425753867 2331419559.9999962 89826248399.999985 319641.06400399026 -0.29999999999999999 -0.29999999999999999 -0.78000000000000003 0.3 1 0 -336577.86062641023 2770.7804661774671 1 427972.75580072019 747613.82177442033 319641.06400399026 747613.82177442033 -427972.75580072019 319641.06400399026 0 0 0 319641.06400399026 0 0 0 0 0
n 718 3 3 1 0 1 1 0.42648993301591531 948714.5894218497 1.2007317766852131e+19 30776776386454400 146338.17130477025 0.10831969032193889 -0.80318374000941284 -0.95368801501591527 0.12631198498408466 1 1.2435595142038494e+24 -347710.36820111505 19448.693201956066 1 221990.2065809585 368326.0354081851 146338.17130477025 368325.81529309956 -221988.44024357168 146337.37504952785 -402.61361243922482 885.46862521866626 482.85501228701406 146337.37504952785 482.85501228701406 0 0 0 0
n 719 3 3 1 0 1 1 0.59227845391041367 518252.99880074663 2.9914512336086008e+20 6559653867903066 27173.33189669123 0.1083118201249679 -0.92898829978232278 -1.1194765409104137 -0.039476536410413668 1 1.6436380126230246e+26 -328788.86525417457 34470.994992418047 1 16004.655621737014 11500.745192296081 27173.33189669123 -10962.189169268608 -16004.124883394245 -26966.314052662852 -3478.1507847384178 130.337154820629 -3347.8136304102159 -26966.314052662852 -3347.8136304102159 0 0 0 0
n 719 224 4 1 0 1 1 0.59227845391041367 357642.96470687416 1 1 0 0 0 -1.1194765409104137 -0.039476536410413668 1 0 -168342.97250613026 23540.408981976456 1 0 0 0 0 0 0 0 0 0 0 0 0 0 0 0
n 720 224 4 1 0 1 1 0.76287452891820018 1154901.4730801769 1 1 0 0 0 -1.7400726129182003 3.9599273870818004 1 0 -154263.33912657082 24914.359959637579 1 0 0 0 0 0 0 0 0 0 0 0 0 0 0 0
n 721 224 4 1 0 1 1 0.90806275533456016 1818043.4709463087 1 1 0 0 0 -1.8852608366300165 3.8147391633699832 1 0 -128214.55845947762 16009.98762653893 1 0 0 0 0 0 0 0 0 0 0 0 0 0 0 0
n 722 6 6 1 0 1 1 -0.80000000000000004 6430931.1672617365 1 1 0 0 0 0 0 1 0 0 0 1 0 0 0 0 0 0 0 0 0 0 0 0 0 0 0
n 723 6 6 1 0 1 1 -0.80000000000000004 6442551.9838051666 1 1 0 0 0 0 0 1 0 11620.816543430044 0 1 0 0 0 0 0 0 0 0 0 0 0 0 0 0 0
n 724 6 6 1 0 1 1 -0.8471980830000001 6678542.393952895 1 1 0 0 0 0 0 1 0 23241.633086860089 0 1 0 0 0 0 0 0 0 0 0 0 0 0 0 0 0
n 724 224 7 1 0 1 1 -0.8471980830000001 6898861.8843902228 1 1 0 0 0 -0.13 5.5700000000000003 1 0 -243561.01568256936 229.5772426689856 1 0 0 0 0 0 0 0 0 0 0 0 0 0 0 0
n 725 224 7 1 0 1 1 -0.35211890800000001 4546110.5694732675 1 1 0 0 0 -0.62507917499999999 5.0749208299999999 1 0 -244310.32387345374 169.00057641900796 1 0 0 0 0 0 0 0 0 0 0 0 0 0 0 0
n 726 224 7 1 0 1 1 0.145757559 2181173.3742140969 1 1 0 0 0 -1.12295564 4.5770443600000004 1 0 -246171.49885436348 10.560867417190817 1 0 0 0 0 0 0 0 0 0 0 0 0 0 0 0
n 727 224 7 1 0 1 1 0.647752413 699491.57841781783 1 1 0 0 0 -1.6249505 4.0750495000000004 1 0 -248117.16060363996 -169.00057543415301 1 0 0 0 0 0 0 0 0 0 0 0 0 0 0 0
n 728 6 5 1 0 1 1 1.1528019199999999 2875513.387743732 1 1 0 0 0 0 0 1 0 -23241.633086860089 0 1 0 0 0 0 0 0 0 0 0 0 0 0 0 0 0
n 728 224 7 1 0 1 1 1.1528019199999999 3101222.8367736265 1 1 0 0 0 -2.1299999999999999 3.5699999999999998 1 0 -248950.95605531853 -250.69897513971534 1 0 0 0 0 0 0 0 0 0 0 0 0 0 0 0
n 729 6 5 1 0 1 1 1.2 3076641.3482611701 1 1 0 0 0 0 0 1 0 -2.5796746825930141e-11 -4.7771753406885391e-13 1 0 0 0 0 0 0 0 0 0 0 0 0 0 0 0
n 730 224 4 1 0 1 1 1.1528019199999999 3021909.0284874765 1 1 0 0 0 -2.1299999999999999 3.5699999999999998 1 0 169637.26151991758 64.615369355214668 1 0 0 0 0 0 0 0 0 0 0 0 0 0 0 0
n 730 6 5 1 0 1 1 1.1528019199999999 2875513.387743732 1 1 0 0 0 0 0 1 0 23241.633086860089 -9.5543506616799792e-13 1 0 0 0 0 0 0 0 0 0 0 0 0 0 0 0
n 731 224 4 1 0 1 1 0.80321690855732875 1379749.499338476 1 1 0 0 0 -1.7804149878035425 3.9195850121964577 1 0 189310.35949098045 -2763.0672445616879 1 0 0 0 0 0 0 0 0 0 0 0 0 0 0 0
n 732 224 4 1 0 1 1 0.59787505537558849 430333.19894896186 1 1 0 0 0 -1.5750731391293746 4.1249268608706249 1 0 216064.98472946815 -498.98648069063296 1 0 0 0 0 0 0 0 0 0 0 0 0 0 0 0
n 733 3 3 1 0 1 1 0.3625777898716524 1313501.9544867498 6.5897075021284586e+20 23167293272272036 59380.043333751564 0.4447266400833404 -0.73192244016728014 -0.88977587282240955 0.19022412717759035 1 2.8168972228364947e+27 409206.05678964721 -2964.5365240290248 1 98149.478660408626 157168.98776440791 59380.043333751564 -156951.16295907693 98149.478167981142 -58801.684791095795 8271.4724237766986 -4.3325231165883897 8267.1398990400248 -58801.684791095795 8267.1398990400248 0 0 0 0
n 733 224 4 1 0 1 1 0.3625777898716524 1135971.2798237957 1 1 0 0 0 -0.88977587282240955 0.19022412717759035 1 0 231625.97343018302 5278.9026530606725 1 0 0 0 0 0 0 0 0 0 0 0 0 0 0 0
n 734 3 3 1 0 1 1 0.15661196517446743 2292034.0579697127 7.4104971374597276e+19 72897166771956976 1035394.7221532611 0.44471083713258325 -0.55563473126178664 -0.68381004817446744 0.39618995182553263 1 1.1212808258526625e+26 408622.65578955039 2695.6976987401436 1 633973.62775475171 1669368.157861294 1035394.7221532611 -1669367.7097522831 633973.62283047684 -1035394.0869218061 1219.6463681870785 -73.007292939444099 1146.6390791870542 -1035394.0869218061 1146.6390791870542 0 0 0 0
n 735 6 1 1 0 1 1 -0.047198082600000003 2875513.387743732 1 1 0 0 0 0 0 1 0 -23241.633086860089 0 1 0 0 0 0 0 0 0 0 0 0 0 0 0 0 0
n 735 3 3 1 0 1 1 -0.047198082600000003 3260333.0652733552 2331419559.9999962 89826248399.999985 2011986.4870828064 0 0 -0.47999999999999998 0.6 1 0 408047.96681650891 3299.9953466439529 1 1169797.7665081176 3181784.2535909242 2011986.4870828064 -3181784.2535909242 1169797.7665081176 -2011986.4870828064 0 0 0 -2011986.4870828064 0 0 0 0 0
n 736 6 1 1 0 1 1 0 2631001.0454641548 1 1 0 0 0 0 0 1 0 -3098.8844115813449 -1.4331526041762716e-13 1 0 0 0 0 0 0 0 0 0 0 0 0 0 0 0
n 737 6 1 1 0 1 1 -0.047198082600000003 2863892.5712003019 1 1 0 0 0 0 0 1 0 11620.816543430044 0 1 0 0 0 0 0 0 0 0 0 0 0 0 0 0 0
n 737 3 3 1 0 1 1 -0.047198082600000003 2963349.6505189575 2331419559.9999962 89826248399.999985 38591.262801328885 0 0 -0.47999999999999998 0.6 1 0 -111077.89586208561 2.2383064839506184 1 1065.8899289887536 39650.682764993297 38591.262801328885 39650.682764993297 -1059.5893094763194 38591.093455516973 -1.396721459774799 115.72313716520509 114.32641584823428 38591.093455516973 114.32641584823428 0 0 0 0
n 738 3 3 1 0 1 1 0.089044641703911326 2240101.3509230865 1.1228893427145226e+19 2711560394029772.5 22152.405896647302 0.44378107575421422 -0.40291305550090761 -0.61624272430883564 0.46375727569116443 1 9.5740449581388372e+22 -35316.205011672297 3.7707498467633997 1 437.51201621910934 22589.702283302802 22152.405896647302 22585.941220661865 -437.47572037408344 22148.465541159261 411.44470205878287 5.6308856825740294 417.07558769211414 22148.465541159261 417.07558769211414 0 0 0 0
n 739 3 3 1 0 1 1 0.10592681445746893 2130020.8859638004 1.9495406404102853e+19 2097908245196691 2640.4069263824376 0.44381957116719445 -0.41316148111129125 -0.63312489745746903 0.44687510254253104 1 2.2327904255367168e+23 4356.455732489706 -2939.1665270733438 1 77.532573490642633 2716.4550092661311 2640.4069263824376 2675.3855328115737 -77.516185011531746 2597.8693463227596 -462.61460781575693 -1.5566020915664196 -464.17120999596034 2597.8693463227596 -464.17120999596034 0 0 0 0
n 740 3 3 1 0 1 1 0.088177075080392284 2236144.5044603185 1.0920409445280395e+19 4962723826667623 1226.9919188215729 0.44383021436382314 -0.4176732352348258 -0.61537515751486227 0.46462484248513775 1 1.6578470330837613e+23 26405.09306980735 2515.1050351297331 1 91.192711835595901 1312.7104945406963 1226.9919188215729 1225.9749477320811 -91.150205987563339 1134.8247442066554 468.42376844857597 -2.7240374766119575 465.69973100643392 1134.8247442066554 465.69973100643392 0 0 0 0
n 741 3 3 1 0 1 1 0.043661777683048422 2466092.809991248 2.1785815305235392e+18 29746183897926812 226.38055018315069 0.44383795119324898 -0.41947421786540212 -0.57085985997319988 0.50914014002680008 1 3.9795640742283416e+22 43887.561243162687 2900.0202754021607 1 157.1833228209085 383.15273347900967 226.38055018315069 382.63332983207789 -157.15563707044876 225.47769276162919 19.507758746135877 -0.57640674722974594 18.931351989057582 225.47769276162919 18.931351989057582 0 0 0 0
n 742 3 3 1 0 1 1 -0.019974478666374602 2778774.1551817167 1.9058494391261984e+17 3.482567240435607e+17 149.94824681527399 0.44384086655300758 -0.41972139696410493 -0.50722360431343594 0.57277639568656413 1 5.8648903905622717e+21 52811.604823197486 2984.7103670772049 1 183.79347131273309 33.856571307012921 149.94824681527399 33.849339960160627 -183.77130567437433 -149.92196596042746 0.69468246646583787 -0.20064681181751134 0.49403565415589901 -149.92196596042746 0.49403565415589901 0 0 0 0
n 743 3 3 1 0 1 1 -0.090111943531327024 3112225.3200659696 12671007945166680 4.5518666993774131e+18 129.17976606422866 0.44384067263904309 -0.41973771900363649 -0.437086139068673 0.64291386093132696 1 2.6392121929283867e+22 51115.362519083523 2754.0877013511022 1 119.49007249632412 9.6943274582617072 129.17976606422866 -9.6928062512766608 -119.47760767940954 -129.17041388144347 0.021287948561278292 -0.13002833434044153 -0.10874038543446402 -129.17041388144347 -0.10874038543446402 0 0 0 0
n 744 3 3 1 0 1 1 -0.15624098813337431 3420248.9284578115 981345888550376.88 2.7546880697117225e+19 57.1664970934997 0.44383251013454739 -0.41973880993180457 -0.37095709391586851 0.70904290608413156 1 7.3836877778435741e+22 41909.297445906952 2390.7098653770213 1 50.579039556212656 6.5904728185027404 57.1664970934997 -6.5893377239082733 -50.57422656997938 -57.163564195402145 -0.0040787575655392002 -0.12997114282753938 -0.13404990047679127 -57.163564195402145 -0.13404990047679127 0 0 0 0
n 745 3 3 1 0 1 1 -0.22166324645569965 3727113.6315953457 78060799128687.094 7.6865749951025922e+19 26.913901253041072 0.44381163247563188 -0.41973900235984429 -0.30553483649505758 0.77446516350494243 1 4.5983362966934237e+22 30883.822087246335 2000.9227445441713 1 23.52478317455353 3.390830731430003 26.913901253041072 -3.3903825633278313 -23.520598131848455 -26.910980714873386 -0.0098603592332028502 -0.14331228812533087 -0.15317264770323297 -26.910980714873386 -0.15317264770323297 0 0 0 0
n 746 3 3 1 0 1 1 -0.30930430613632476 2557145.8642943846 2671634819552.5518 1.7133371943533294e+20 15.1328022717649 0.44420723990352123 -0.41973909257196029 -0.217893775912918 0.86210622408708204 1 9.6323229912669356e+21 20506.481950335394 1554.6496116661933 1 13.347432168728538 1.7911161359429539 15.1328022717649 -1.7910757273435778 -13.303856965170668 -15.09493267774142 -0.0082981734669957449 -0.11449038829143533 -0.12278856156146006 -15.09493267774142 -0.12278856156146006 0 0 0 0
n 747 3 3 1 0 1 1 -0.35369006148786958 2338079.4398553842 462502114949.66498 2.2916096850401696e+20 9.9505337852290054 0.44325380646618018 -0.41973912711363054 -0.17350802146288763 0.90649197853711239 1 4.1675700111005943e+21 11762.470794237644 990.76569423296223 1 8.843852256615186 1.1106229477452241 9.9505337852290054 -1.1106207416700937 -8.8100220452468747 -9.9206427967655166 0.00073782355580194123 -0.033434623835805817 -0.032696800284928149 -9.9206427967655166 -0.032696800284928149 0 0 0 0
n 748 3 3 1 0 1 1 -0.37378076197703786 2239682.6014502123 196953951109.57678 2.5734017757682332e+20 7.3572050142551122 0.44127509980322638 -0.41973914655681527 -0.15341732097371941 0.92658267902628055 1 2.7418174707566594e+21 5926.6408305296209 478.70163168433697 1 6.4952233088215632 0.86381044815547703 7.3572050142551122 -0.86380587350414639 -6.4801233154665638 -7.3439291692736104 0.0026120915532167545 0.028885735917059469 0.031497827455503398 -7.3439291692736104 0.031497827455503398 0 0 0 0
n 749 3 3 1 0 1 1 -0.38227567159726089 2198422.2998510501 126760763020.7988 2.6962743699453192e+20 6.0687428948916047 0.43837782862995239 -0.41973916085227181 -0.14492241135349634 0.9350775886465037 1 2.1052935736049895e+21 2352.095592965868 185.73689399423765 1 5.2214078540708444 0.84764426558391237 6.0687428948916047 -0.84764250761779281 -5.2192170441924048 -6.0668595567344736 0.0015324541568232407 0.0641487918515352 0.065681245880327283 -6.0668595567344736 0.065681245880327283 0 0 0 0
n 750 3 3 1 0 1 1 -0.38448950090186801 2187714.968975327 98672732596.262161 2.7286022572177231e+20 5.6928915112636549 0.43411590293993879 -0.41973917209848549 -0.14270858209813198 0.93729141790186798 1 1.6968039247415518e+21 -220.74513569424468 -5.3883684949759552 1 4.7519976957568444 0.9413285206415567 5.6928915112636549 -0.94132792972857549 -4.7491949511677216 -5.6905228858205712 0.00075036083342085072 0.083053580824797635 0.083803941333216336 -5.6905228858205712 0.083803941333216336 0 0 0 0
n 751 3 3 1 0 1 1 -0.38179896520924861 2200738.0502312137 85848037359.250153 2.6890478170063402e+20 6.2562156026626079 0.42782598899228635 -0.41973918339394201 -0.14539911683999415 0.93460088316000589 1 1.3750807941429141e+21 -2947.8232791435803 -195.72696389582583 1 5.1331301819576423 1.1262228042397162 6.2562156026626079 -1.1262222871908576 -5.1154842400223997 -6.2417065222889816 -0.00076508449891938819 0.09273648480254619 0.091971400219914137 -6.2417065222889816 0.091971400219914137 0 0 0 0
n 752 3 3 1 0 1 1 -0.37255329814879873 2245776.3720509363 84891878051.549881 2.5550199618779437e+20 7.7139342075921054 0.418290771314486 -0.41973919673864124 -0.15464478485120126 0.9253552151487987 1 1.1075912125680313e+21 -7101.9381896854493 -481.32031623588506 1 6.1842201438091378 1.5376280530084427 7.7139342075921054 -1.5376239215418481 -6.1443590253101901 -7.6819829517763125 -0.0034682679423988566 0.09614537118542707 0.092677103464620589 -7.6819829517763125 0.092677103464620589 0 0 0 0
n 753 3 3 1 0 1 1 -0.35101290191712586 2351942.4846390891 106442933530.14265 2.2528767082571615e+20 10.795101088130515 0.40259889921938691 -0.41973921608334047 -0.17618518013211693 0.90381481986788303 1 8.8080456466004089e+20 -14369.308722335187 -958.81075013531051 1 8.2128146587967805 2.5967174993452695 10.795101088130515 -2.5967171940402292 -8.152411139898895 -10.749128304393475 -0.00071723569449763723 0.090422090890755868 0.089704854994362968 -10.749128304393475 0.089704854994362968 0 0 0 0
n 754 3 3 1 0 1 1 -0.30368633078419033 2587596.9202294508 260608519771.20981 1.6397871406733843e+20 17.206452818241729 0.37842051914172692 -0.41973924972349619 -0.22351175126505238 0.85648824873494767 1 8.0083608907851891e+20 -26134.044929215164 -1437.2800525627613 1 12.175917046595481 5.0502364165032212 17.206452818241729 -5.0502277005367464 -12.107482675581505 -17.157710376118253 0.0081921439317953881 0.080827450107752469 0.0890195943842471 -17.157710376118253 0.0890195943842471 0 0 0 0
n 755 3 3 1 0 1 1 -0.20662792573262223 3667305.3246847517 763208623111.25256 6.3290232347516273e+19 32.007439674333774 0.30914045175499455 -0.41973934272349617 -0.3205701563166205 0.75942984368337951 1 3.1592552609125945e+20 -41534.892666500156 -1748.0538005344431 1 21.371810389924445 10.644490024565011 32.007439674333774 -10.644226477375319 -21.35206124096025 -31.996287718335569 0.0050566209358104608 0.094858664570045728 0.099915285702827178 -31.996287718335569 0.099915285702827178 0 0 0 0
n 756 3 3 1 0 1 1 -0.12405426580312187 3285460.7916898378 1336339147366.3577 1.2775144330443844e+19 65.800067647476638 0.24104801616657642 -0.41973965132583219 -0.40314381718702963 0.67685618281297044 1 2.1633720186555867e+19 -58773.922221948465 -2052.5384419482775 1 45.233507869781597 20.585140346995829 65.800067647476638 -20.583729886952039 -45.198113117809605 -65.78184290627614 0.0022861458583860418 0.084890907050206674 0.087177052859349957 -65.78184290627614 0.087177052859349957 0 0 0 0
n 757 3 3 1 0 1 1 -0.030889639686592828 2853921.8301428487 1983408718829.332 5.2834293432814714e+17 151.15668897598249 0.15809192637083636 -0.4197456554753578 -0.4963084433981419 0.58369155660185812 1 54828510773364304 -73206.745275329216 -2367.9521913022163 1 111.16502696604397 40.028855944210548 151.15668897598249 -40.026494557451485 -111.0786832536333 -151.10517810654127 0.0017352441858952436 0.062963894618569494 0.064699138656736488 -151.10517810654127 0.064699138656736488 0 0 0 0
n 758 3 3 1 0 1 1 0.071695362016833783 2370496.3396760463 16702493489277.225 10309311515227240 250.30356571822989 0.11059094996993198 -0.4200965363108366 -0.59889344433160652 0.48110655566839339 1 177254939584257.62 -79425.620348057666 -2666.1963927664951 1 199.08276955044499 51.23049846651157 250.30356571822989 -51.228354929671639 -199.06677107390183 -250.29512600357347 0.0007937379875687376 0.072615907142934352 0.073409645096033163 -250.29512600357347 0.073409645096033163 0 0 0 0
n 759 3 3 1 0 1 1 0.17317311657472062 1883101.9608385493 755645881880345.12 372261798462696.88 220.08765242610068 0.10766182748409463 -0.43570552407886531 -0.70037119952547788 0.37962880047452213 1 70492478849146.375 -75756.154635933592 -3067.6334812097002 1 186.87850783617276 33.213048013354602 220.08765242610068 -33.211929661294604 -186.8718610499873 -220.08379080976741 -0.035385351482071579 0.15226832826451001 0.11688297673319571 -220.08379080976741 0.11688297673319571 0 0 0 0
n 760 3 3 1 0 1 1 0.26116371897393914 1448871.0221973637 22630650968953212 201434298262274.91 165.71023407417519 0.1075620970754267 -0.50781935146050305 -0.7883618019246964 0.29163819807530361 1 29160511958260132 -60709.181440615335 -3333.9720010218743 1 101.36485039801221 64.382455094476867 165.71023407417519 -64.338773822038846 -101.35948195357645 -165.69825577561531 -2.3026730592435758 0.3540237578355041 -1.9486493019004993 -165.69825577561531 -1.9486493019004993 0 0 0 0
n 761 3 3 1 0 1 1 0.32146272177473584 1135457.6648236308 2.3148092159989987e+17 204490594770859.62 574.08413913508707 0.10744228093338909 -0.56850765558258753 -0.84866080377473574 0.23133919622526422 1 3.0760052569260119e+18 -34591.242534105957 -2643.1403125603724 1 46.87103676460989 579.36748717726368 574.08413913508707 -4.1444039155458405 -46.266751323983421 -50.411155269074911 579.30994210142774 -7.4798983940156702 571.83004247634346 -50.411155269074911 571.83004247634346 0 0 0 0
n 762 3 3 1 0 1 1 0.33849221268683954 1031182.2319037773 4.4316900717393613e+17 223899256483787.09 3460.5704784625809 0.10727155315988206 -0.5878812788590595 -0.86569029568683964 0.2143097043131604 1 1.2323951824733956e+19 11839.170806792312 -402.52239270986286 1 11.714024941188065 3471.6846160299774 3460.5704784625809 -3462.8989415200299 10.825368832862377 -3452.0735732780809 245.49836525590783 -4.4596730734175116 241.03869229574866 -3452.0735732780809 241.03869229574866 0 0 0 0
n 763 6 2 1 0 1 1 0.252801917 1437756.693871866 1 1 0 0 0 0 0 1 0 -11620.816543430044 0 1 0 0 0 0 0 0 0 0 0 0 0 0 0 0 0
n 763 3 3 1 0 1 1 0.252801917 1507370.212387772 2331419559.9999962 89826248399.999985 9425.398627077213 -0.29999999999999999 -0.29999999999999999 -0.78000000000000003 0.3 1 0 81234.206043335202 144.68269559481371 1 110.88086873156155 9532.3195545099716 9425.398627077213 -9531.8982827970012 107.23595840837841 -9424.6623002596752 -89.616825210245452 -28.196032084508413 -117.81285759021034 -9424.6623002596752 -117.81285759021034 0 0 0 0
n 764 6 2 1 0 1 1 0.3 1204865.1681357191 1 1 0 0 0 0 0 1 0 3098.8844115813449 0 1 0 0 0 0 0 0 0 0 0 0 0 0 0 0 0
n 765 6 2 1 0 1 1 0.252801917 1449377.5104152961 1 1 0 0 0 0 0 1 0 23241.633086860089 0 1 0 0 0 0 0 0 0 0 0 0 0 0 0 0 0
n 765 3 3 1 0 1 1 0.252801917 1757184.0397680176 2331419559.9999962 89826248399.999985 461455.48325247382 -0.29999999999999999 -0.29999999999999999 -0.78000000000000003 0.3 1 0 -331036.56577232224 -2770.9134265225507 1 252320.08039611037 713775.56414101168 461455.48325247382 713775.56414101168 -252320.08039611037 461455.48325247382 0 0 0 461455.48325247382 0 0 0 0 0
n 766 3 3 1 0 1 1 0.41805040107251656 966822.34746713727 8.9801964868927887e+18 19064149286156144 240649.09204129764 0.10827139406058013 -0.78235205527017238 -0.94524848307251663 0.13475151692748338 1 4.3079732645127852e+23 -326235.7548085968 -2025.8887342944877 1 136221.77602602425 376870.85821877216 240649.09204129764 376870.77105910738 -136221.76666990202 240649.00438920537 -256.18022781819349 50.389648991117859 -205.79057882707565 240649.00438920537 -205.79057882707565 0 0 0 0
n 767 3 3 1 0 1 1 0.57993786804646219 450445.2415985206 2.6436812795491956e+20 5431235149372569 20428.898818330064 0.10829130881436638 -0.91176659815307648 -1.1071359531449478 -0.027135950536613624 1 1.0628646952716825e+26 -321435.51801531832 2770.8014731339549 1 20123.4531406647 40260.662292351015 20428.898818330064 39965.978371145153 -20123.452943693708 19842.525427451452 -4861.31072265087 2.8209702807089716 -4858.4897533205467 19842.525427451452 -4858.4897533205467 0 0 0 0
n 767 224 4 1 0 1 1 0.57993786804646219 297710.70071909711 1 1 0 0 0 -1.1071359531449478 -0.027135950536613624 1 0 -168671.89239895163 -3720.4656978986936 1 0 0 0 0 0 0 0 0 0 0 0 0 0 0 0
n 768 224 4 1 0 1 1 0.75153892232703035 1101814.41208859 1 1 0 0 0 -1.7287370035240013 3.9712629964759989 1 0 -157060.14602508643 781.32458993209798 1 0 0 0 0 0 0 0 0 0 0 0 0 0 0 0
n 769 224 4 1 0 1 1 0.90047187032305165 1789735.569986877 1 1 0 0 0 -1.8776699544707798 3.8223300455292204 1 0 -136969.48875185891 2234.2351279788859 1 0 0 0 0 0 0 0 0 0 0 0 0 0 0 0
n 770 224 4 1 0 1 1 1.1528019199999999 2974655.7634033146 1 1 0 0 0 -2.1299999999999999 3.5699999999999998 1 0 -122384.00874644289 0.81180361560045056 1 0 0 0 0 0 0 0 0 0 0 0 0 0 0 0
n 770 6 9 1 0 1 1 1.1528019199999999 2875513.387743732 1 1 0 0 0 0 0 1 0 -23241.633086860089 9.5543506616799792e-13 1 0 0 0 0 0 0 0 0 0 0 0 0 0 0 0
n 771 6 9 1 0 1 1 1.2 3076641.3482611701 1 1 0 0 0 0 0 1 0 2.3885876703442696e-11 4.7771753406885391e-13 1 0 0 0 0 0 0 0 0 0 0 0 0 0 0 0
n 772 224 7 1 0 1 1 1.1528019199999999 3101222.825447794 1 1 0 0 0 -2.1299999999999999 3.5699999999999998 1 0 248950.94472948642 250.69800407271592 1 0 0 0 0 0 0 0 0 0 0 0 0 0 0 0
n 772 6 9 1 0 1 1 1.1528019199999999 2875513.387743732 1 1 0 0 0 0 0 1 0 23241.633086860089 0 1 0 0 0 0 0 0 0 0 0 0 0 0 0 0 0
n 773 224 7 1 0 1 1 0.647752434 699491.66941773216 1 1 0 0 0 -1.6249505200000001 4.0750494799999997 1 0 248117.15272480022 169.00008940822582 1 0 0 0 0 0 0 0 0 0 0 0 0 0 0 0
n 774 224 7 1 0 1 1 0.145757588 2181173.2416005088 1 1 0 0 0 -1.1229556700000001 4.5770443299999997 1 0 246171.49885436348 -10.560521486882971 1 0 0 0 0 0 0 0 0 0 0 0 0 0 0 0
n 775 224 7 1 0 1 1 -0.35211888800000002 4546110.4822763819 1 1 0 0 0 -0.62507919499999998 5.0749208095075726 1 0 244310.33175229351 -168.99968758739848 1 0 0 0 0 0 0 0 0 0 0 0 0 0 0 0
n 776 6 6 1 0 1 1 -0.8471980830000001 6678542.393952895 1 1 0 0 0 0 0 1 0 -23241.633086860089 0 1 0 0 0 0 0 0 0 0 0 0 0 0 0 0 0
n 776 224 7 1 0 1 1 -0.8471980830000001 6898861.8952236278 1 1 0 0 0 -0.13 5.5700000000000003 1 0 243561.02651597405 -229.57624550332955 1 0 0 0 0 0 0 0 0 0 0 0 0 0 0 0
n 777 6 6 1 0 1 1 -0.80000000000000004 6442551.9838051666 1 1 0 0 0 0 0 1 0 -11620.816543430044 0 1 0 0 0 0 0 0 0 0 0 0 0 0 0 0 0
n 778 6 6 1 0 1 1 -0.80000000000000004 6430931.1672617365 1 1 0 0 0 0 0 1 0 0 0 1 0 0 0 0 0 0 0 0 0 0 0 0 0 0 0
n 779 224 4 1 0 1 1 0.81326878314451978 1417366.8619773437 1 1 0 0 0 -1.7904668681445197 3.9095331318554805 1 0 177885.29730075534 -21362.832845969446 1 0 0 0 0 0 0 0 0 0 0 0 0 0 0 0
n 780 224 4 1 0 1 1 0.61242735503859003 499174.80899779999 1 1 0 0 0 -1.589625437841619 4.1103745621583805 1 0 213301.6663468894 -32268.977218219014 1 0 0 0 0 0 0 0 0 0 0 0 0 0 0 0
n 781 3 3 1 0 1 1 0.3776333876369472 1255974.9403741499 7.1736980024686949e+20 28107569011896272 75169.409068362205 0.44474410873864123 -0.75197951261444362 -0.90483147063694713 0.1751685293630528 1 4.0501724252126471e+27 421156.76956187206 -42150.390385491679 1 78034.909108534892 4019.0285491881773 75169.409068362205 -2899.9698015850017 78033.542622265464 75133.57315060687 2782.5590066040195 -461.75128641210921 2320.8077157600628 75133.57315060687 2320.8077157600628 0 0 0 0
n 781 224 4 1 0 1 1 0.3776333876369472 1065997.6321739189 1 1 0 0 0 -0.90483147063694713 0.1751685293630528 1 0 231403.61976927731 -29555.684297574528 1 0 0 0 0 0 0 0 0 0 0 0 0 0 0 0
n 782 3 3 1 0 1 1 0.16631887930713624 2271883.8340511611 8.9834919872150815e+19 1.0648986393341534e+17 707034.74892737891 0.44474363878788398 -0.57516908802335953 -0.6935169622578935 0.38648303774210646 1 2.4073467891494997e+26 434015.25467434106 -23030.181868946212 1 936920.44275593874 1643952.5276506266 707034.74892737891 -1643952.0056774931 936917.83289027098 -707034.17278722208 1309.1624511052671 -2212.2994828010183 -903.13703169575103 -707034.17278722208 -903.13703169575103 0 0 0 0
n 783 6 1 1 0 1 1 -0.047198082600000003 2866178.4240643345 1 1 0 0 0 0 0 1 0 -12912.018381588938 5164.8073526355747 1 0 0 0 0 0 0 0 0 0 0 0 0 0 0 0
n 783 3 3 1 0 1 1 -0.047198082600000003 3266478.8842969141 2331419559.9999962 89826248399.999985 1489201.9167553412 0 0 -0.47999999999999998 0.6 1 0 414194.87065781612 -3186.7236361109185 1 1795802.1202037113 3285004.0369590526 1489201.9167553412 -3285004.0369590526 1795802.1202037113 -1489201.9167553412 0 0 0 -1489201.9167553412 0 0 0 0 0
n 784 6 2 1 0 1 1 0.252801917 1440042.5467358988 1 1 0 0 0 0 0 1 0 12912.018381588938 5164.8073526355747 1 0 0 0 0 0 0 0 0 0 0 0 0 0 0 0
n 784 3 3 1 0 1 1 0.252801917 1797847.1813124914 2331419559.9999962 89826248399.999985 357572.72358761175 -0.29999999999999999 -0.29999999999999999 -0.78000000000000003 0.3 1 0 -371422.45242321852 -14651.116452705945 1 304706.28302459791 662279.00464249961 357572.72358761175 662279.00464249961 -304706.28302459791 357572.72358761175 0 0 0 357572.72358761175 0 0 0 0 0
n 785 3 3 1 0 1 1 0.42649032280379934 934102.23745685793 1.1982584108479531e+19 24414845821240104 180653.97821864008 0.10825801506058012 -0.79719200580093319 -0.95368840480379935 0.12631159519620067 1 9.8225839033034897e+23 -332682.3692216287 -25304.773802778473 1 161055.69327801137 341706.50223336136 180653.97821864008 341706.49386209412 -161054.17906349662 180652.31430617001 -76.999784679827854 -698.33230943513297 -775.33209214525084 180652.31430617001 -775.33209214525084 0 0 0 0
n 786 3 3 1 0 1 1 0.59227836423996794 512444.45690605754 2.9902409136824962e+20 6137413257287385 6991.9353063555945 0.10826986391285189 -0.92726778667622201 -1.1194764423876959 -0.039476446835043602 1 1.5365932128801459e+26 -323996.4063530133 -22587.912801824215 1 17402.530893274969 21911.912684495925 6991.9353063555945 21133.980718036604 -17402.075299366326 3731.9054285188263 -5786.7745839181571 -125.9257643753228 -5912.7003561723195 3731.9054285188263 -5912.7003561723195 0 0 0 0
n 786 224 4 1 0 1 1 0.59227836423996794 355030.812455117 1 1 0 0 0 -1.1194764423876959 -0.039476446835043602 1 0 -164305.32221085505 -31877.966700695182 1 0 0 0 0 0 0 0 0 0 0 0 0 0 0 0
n 787 224 4 1 0 1 1 0.76287123034623983 1153506.5863157355 1 1 0 0 0 -1.7400693143954826 3.9599306856045176 1 0 -153376.60919759344 -21549.651314584571 1 0 0 0 0 0 0 0 0 0 0 0 0 0 0 0
n 788 224 4 1 0 1 1 0.90805943741790063 1820469.1306998783 1 1 0 0 0 -1.8852575176148716 3.8147424823851281 1 0 -131118.5535258218 -11836.157150587311 1 0 0 0 0 0 0 0 0 0 0 0 0 0 0 0
n 789 6 6 1 0 1 1 -0.80000000000000004 6430931.1672617365 1 1 0 0 0 0 0 1 0 0 0 1 0 0 0 0 0 0 0 0 0 0 0 0 0 0 0
n 790 6 6 1 0 1 1 -0.80000000000000004 6442551.9838051666 1 1 0 0 0 0 0 1 0 11620.816543430044 -9.5543506616799792e-13 1 0 0 0 0 0 0 0 0 0 0 0 0 0 0 0
n 791 6 6 1 0 1 1 -0.8471980830000001 6678542.393952895 1 1 0 0 0 0 0 1 0 23241.633086860089 0 1 0 0 0 0 0 0 0 0 0 0 0 0 0 0 0
n 791 224 7 1 0 1 1 -0.8471980830000001 6898071.1280855425 1 1 0 0 0 -0.13 5.5700000000000003 1 0 -242769.45672108937 664.80810727849916 1 0 0 0 0 0 0 0 0 0 0 0 0 0 0 0
n 792 224 7 1 0 1 1 -0.35351755400000001 4552458.3757542195 1 1 0 0 0 -0.62368052900000004 5.0763194699999996 1 0 -244005.3640247446 1390.2840734528265 1 0 0 0 0 0 0 0 0 0 0 0 0 0 0 0
n 793 224 7 1 0 1 1 0.14369836504924274 2191062.7778630955 1 1 0 0 0 -1.12089645 4.5791035500000001 1 0 -246265.2146986443 1819.2347400101146 1 0 0 0 0 0 0 0 0 0 0 0 0 0 0 0
n 794 224 7 1 0 1 1 0.64622508704924275 692715.36439701403 1 1 0 0 0 -1.6234231699999999 4.0765768299999996 1 0 -248598.83445671108 1168.9945926595612 1 0 0 0 0 0 0 0 0 0 0 0 0 0 0 0
n 795 6 5 1 0 1 1 1.1528019199999999 2875513.387743732 1 1 0 0 0 0 0 1 0 -23241.633086860089 0 1 0 0 0 0 0 0 0 0 0 0 0 0 0 0 0
n 795 224 7 1 0 1 1 1.1528019199999999 3101473.5355453934 1 1 0 0 0 -2.1299999999999999 3.5699999999999998 1 0 -249201.6548270857 250.6989756321428 1 0 0 0 0 0 0 0 0 0 0 0 0 0 0 0
n 796 6 5 1 0 1 1 1.2 3076641.3482611701 1 1 0 0 0 0 0 1 0 -2.6274464368862691e-11 -9.5543506616799792e-13 1 0 0 0 0 0 0 0 0 0 0 0 0 0 0 0
n 797 224 4 1 0 1 1 1.1528019199999999 3006461.4448515819 1 1 0 0 0 -2.1299999999999999 3.5699999999999998 1 0 153053.05922649027 -18687.471712939729 1 0 0 0 0 0 0 0 0 0 0 0 0 0 0 0
n 797 6 5 1 0 1 1 1.1528019199999999 2875513.387743732 1 1 0 0 0 0 0 1 0 23241.633086860089 -9.5543506616799792e-13 1 0 0 0 0 0 0 0 0 0 0 0 0 0 0 0
n 798 224 4 1 0 1 1 0.84403713654624823 1556301.7907284752 1 1 0 0 0 -1.8212352206447338 3.8787647793552669 1 0 165745.45741213983 -45330.030255267404 1 0 0 0 0 0 0 0 0 0 0 0 0 0 0 0
n 799 224 4 1 0 1 1 0.66093208754659061 723864.61832372565 1 1 0 0 0 -1.6381301723496198 4.0618698276503808 1 0 198317.83368091323 -68570.450394747721 1 0 0 0 0 0 0 0 0 0 0 0 0 0 0 0
n 800 3 3 1 0 1 1 0.43805347695195551 963651.66088609141 9.6789897763909442e+20 34267978099030552 104588.38756816341 0.44474098529545647 -0.8175281789220078 -0.96525155895195547 0.11474844104804448 1 8.9890130288569136e+27 391535.9706424129 -146827.79983142557 1 41350.993751197748 63537.402750503155 104588.38756816341 62590.463220571248 41344.258722007056 103934.72159787908 -10928.655300760453 -746.2951305166398 -11674.950426352818 103934.72159787908 -11674.950426352818 0 0 0 0
n 800 224 4 1 0 1 1 0.43805347695195551 782634.43614711449 1 1 0 0 0 -0.96525155895195547 0.11474844104804448 1 0 223414.74414167248 -79518.137131413736 1 0 0 0 0 0 0 0 0 0 0 0 0 0 0 0
n 801 3 3 1 0 1 1 0.21923513811448644 2059223.170922355 2.0113828213736404e+20 2.1529735830547856e+17 149177.65689336546 0.44475947729545651 -0.64638000589154654 -0.7464332211144864 0.33356677888551356 1 2.4397792791550739e+27 430600.54385917372 -196981.9478402297 1 182561.84517362795 34327.302879708688 149177.65689336546 -33755.070085717067 182484.49121737387 148729.42083620033 -6241.7119389913105 -5313.9231601444626 -11555.635099135774 148729.42083620033 -11555.635099135774 0 0 0 0
n 802 6 1 1 0 1 1 -0.047198082600000003 2852271.7546568718 1 1 0 0 0 0 0 1 0 0 0 1 0 0 0 0 0 0 0 0 0 0 0 0 0 0 0
n 802 3 3 1 0 1 1 -0.047198082600000003 3279628.661440833 2331419559.9999962 89826248399.999985 154185.66460002438 0 0 -0.47999999999999998 0.6 1 0 305402.99355858285 -298936.34325606254 1 259746.70281436667 105574.30027135425 154185.66460002438 -78060.36120792506 194174.83197232653 116114.47076440149 71081.030370918626 -172523.86601721999 -101442.83564630138 116114.47076440149 -101442.83564630138 0 0 0 0
n 803 6 1 1 0 1 1 -0.047198082600000003 2866178.4240643345 1 1 0 0 0 0 0 1 0 -5164.8073526355747 12912.018381588938 1 0 0 0 0 0 0 0 0 0 0 0 0 0 0 0
n 803 3 3 1 0 1 1 -0.047198082600000003 3245806.3308819821 2331419559.9999962 89826248399.999985 1598927.0660596748 0 0 -0.47999999999999998 0.6 1 0 5785.1948765479547 -393492.05117240589 1 1419908.8900881314 3018835.9610720812 1598927.0660596748 0 0 0 3018835.9610720812 -1419908.8900881314 1598927.0660596748 0 1598927.0660596748 0 0 0 0
n 804 6 1 1 0 1 1 -0.047198082600000003 2875513.387743732 1 1 0 0 0 0 0 1 0 0 23241.633086860089 1 0 0 0 0 0 0 0 0 0 0 0 0 0 0 0
n 804 3 3 1 0 1 1 -0.047198082600000003 3218254.0169446878 2331419559.9999962 89826248399.999985 2414873.7498464226 0 0 -0.47999999999999998 0.6 1 0 2187.7742993619813 -365975.72285082209 1 713839.49600132136 3128713.2458477439 2414873.7498464226 0 0 0 3128713.2458477439 -713839.49600132136 2414873.7498464226 0 2414873.7498464226 0 0 0 0
n 805 6 1 1 0 1 1 -0.047198082600000003 2866238.2379505625 1 1 0 0 0 0 0 1 0 7747.211028953363 11620.816543430044 1 0 0 0 0 0 0 0 0 0 0 0 0 0 0 0
n 805 3 3 1 0 1 1 -0.047198082600000003 3212467.112064457 2331419559.9999962 89826248399.999985 2688011.009117228 0 0 -0.47999999999999998 0.6 1 0 -1483.8375249977692 -360192.30091018922 1 515040.26668886573 3203051.2807303686 2688011.009117228 0 0 0 3203051.2807303686 -515040.26668886573 2688011.009117228 0 2688011.009117228 0 0 0 0
n 806 6 1 1 0 1 1 -0.047198082600000003 2852271.7546568718 1 1 0 0 0 0 0 1 0 0 0 1 0 0 0 0 0 0 0 0 0 0 0 0 0 0 0
n 806 3 3 1 0 1 1 -0.047198082600000003 3100488.6170532936 2331419559.9999962 89826248399.999985 1629875.6755014996 0 0 -0.47999999999999998 0.6 1 0 -93656.835218026274 -229869.54516163378 1 122888.760213574 1707764.9595224774 1629875.6755014996 1471717.5304292056 -22316.312945478418 1449401.2191087378 866319.03133819846 -120845.47816249235 745473.55465298856 1449401.2191087378 745473.55465298856 0 0 0 0
n 807 3 3 1 0 1 1 0.10957845248715192 2234374.3025754443 2.17904460727192e+19 3205258403975926 807768.08372821356 0.44377886862898958 -0.42777153240142607 -0.63677653543790913 0.44322346456209077 1 4.2616857173556726e+23 -82470.158157891507 -96989.653865242552 1 12477.451668208136 820211.68194247619 807768.08372821356 819487.10444471717 -12394.81347261816 807092.29102134169 34468.648870911005 -1433.6662405125053 33034.98264024705 807092.29102134169 33034.98264024705 0 0 0 0
n 808 3 3 1 0 1 1 0.15898013624387708 1962519.3886350838 7.6413911296121094e+19 629411427630038.38 42302.071740194689 0.44383910607581073 -0.43508994877642193 -0.68617821924387712 0.39382178075612295 1 1.0290653349801696e+24 -22768.660230468722 -87308.74766579851 1 273.21119381060743 42566.974976693586 42302.071740194689 13459.867643831707 -20.545869698293515 13439.321796440379 40382.908301741925 -272.43753655789806 40110.470777002287 13439.321796440379 40110.470777002287 0 0 0 0
n 809 3 3 1 0 1 1 0.1655499822695346 1908397.7553660148 8.7020188482938749e+19 422520996584368.69 46030.135781301309 0.44384198194703517 -0.43135638251351593 -0.69274806431877745 0.38725193568122263 1 8.9587954371238725e+23 -975.55088156140744 -67255.617306308006 1 169.42753566942383 46198.012091113807 46030.135781301309 8628.8758488254371 -8.9260398318141174 8619.9498127853149 45385.005302819161 -169.19222821111148 45215.813079039894 8619.9498127853149 45215.813079039894 0 0 0 0
n 810 3 3 1 0 1 1 0.16180008179927322 1919869.1905763687 8.0878146865359995e+19 416352205723822.25 24531.127186502814 0.44384300754928557 -0.42722625647582785 -0.68899816479927323 0.39100183520072679 1 7.6258036147714237e+23 14235.485792026966 -59100.155430414539 1 64.000160001758047 24591.98915538875 24531.127186502814 989.73123704349666 17.304554664883991 1007.035793776576 24572.06381587061 -61.616286049190457 24510.447546563952 1007.035793776576 24510.447546563952 0 0 0 0
n 811 3 3 1 0 1 1 0.13043947286957064 2068638.65727645 3.943281841484184e+19 1074762370259234.5 3129.6391818681805 0.44384470478407634 -0.42038232572350953 -0.65763755582032801 0.42236244417967211 1 4.6796619214598792e+23 36520.316124926569 -47655.74985147245 1 21.520600358166853 3144.9638994299953 3129.6391818681805 -18.122886613238524 15.160022038096097 -2.9628645308239565 3144.9102937740354 -15.274022447744933 3129.6362716217468 -2.9628645308239565 3129.6362716217468 0 0 0 0
n 812 3 3 1 0 1 1 0.069061084963295369 2359493.0497290441 5.5768753459664876e+18 11234119299859614 141.43220786843708 0.44384489785980147 -0.41968391379109249 -0.59625916801897694 0.48374083198102313 1 9.8033767280630565e+22 54571.444136931663 -20338.108682705562 1 5.5096540245583929 146.88766227100351 141.43220786843708 -6.3775746516684784 -0.50186780193345437 -6.8794424634504825 146.65976239934014 -5.4866540663126759 141.17310828378473 -6.8794424634504825 141.17310828378473 0 0 0 0
n 813 3 3 1 0 1 1 -0.013008749806523954 2755878.9995473651 2.4936557100028029e+17 2.6684649923726048e+17 53.598458640063299 0.44384400195067164 -0.41973168408646339 -0.51418933271071099 0.56581066728928897 1 6.4402459469715121e+21 63175.422261228952 -2818.080538956166 1 34.705152632554139 19.319643223526636 53.598458640063299 -19.106169901390505 -34.481413576163618 -53.587583379068626 2.8544331313253148 -3.9041318575020174 -1.0496987261767026 -53.587583379068626 -1.0496987261767026 0 0 0 0
n 814 3 3 1 0 1 1 -0.1006817528122889 3173646.061907134 8419734722293336 6.4313110426505656e+18 60.941787934175323 0.44384234466206018 -0.41973829423479075 -0.42651633017293827 0.65348366982706174 1 3.4801662614432213e+22 60999.45513202747 14015.865891544094 1 55.472422455172406 5.4955969433727683 60.941787934175323 -5.4938612842182311 -55.305847040288398 -60.799708324506632 0.1332336664664916 -4.2609691288233025 -4.1277354618643836 -60.799708324506632 -4.1277354618643836 0 0 0 0
n 815 3 3 1 0 1 1 -0.18151178994445272 3557754.30139384 369310012661608.94 4.3952142712842723e+19 45.348559070439563 0.44383818938012032 -0.41973886826135876 -0.34568629300630455 0.73431370699369547 1 7.0634820899700442e+22 51150.010701746301 31171.491329693068 1 43.779759313717449 1.58078552048268 45.348559070439563 -1.5789079683484915 -43.650487890648257 -45.229395854072472 0.075790229140576953 -3.3544322842134999 -3.278642056057778 -45.229395854072472 -3.278642056057778 0 0 0 0
n 816 3 3 1 0 1 1 -0.25838523608433961 3930685.3210228621 18951618296927.133 1.1398410674049191e+20 28.934206342240522 0.44393747271640954 -0.41973901255681528 -0.26881284596490307 0.81118715403509678 1 2.4933632496691493e+22 38774.773683773528 47859.677171365503 1 28.56434878595363 0.38735678930168671 28.934206342240522 -0.37551339420571883 -28.519544384909011 -28.895057815554363 0.094847959688960676 -1.5791650105711137 -1.4843170508821528 -28.895057815554363 -1.4843170508821528 0 0 0 0
n 817 3 3 1 0 1 1 -0.35361890739847845 2389445.1413886459 544508336021.64801 2.3090343059916761e+20 18.756648960056786 0.44740253651371564 -0.41973909181817404 -0.17357917560152153 0.90642082439847849 1 3.8652774731166237e+21 25557.339859566775 61689.556796743236 1 18.698871803147359 0.16561349964941458 18.756648960056786 -0.062342630869191229 -18.667829420739668 -18.730172069828672 0.15340144428534555 -0.60476500098077701 -0.45136355620300406 -18.730172069828672 -0.45136355620300406 0 0 0 0
n 818 3 3 1 0 1 1 -0.40167960146402781 2162411.1236707368 82469994510.819839 3.0048255047495516e+20 12.912939073256666 0.44666881600972541 -0.41973912621211601 -0.12551848058521495 0.95448151941478498 1 1.4027810326933442e+21 14427.75843670291 70838.973209076561 1 12.918110645184139 0.33242776205291724 12.912939073256666 0.011152001449261111 -12.900555605362532 -12.889403649364327 0.33224042638771517 0.066453047666275092 0.3986934740539903 -12.889403649364327 0.3986934740539903 0 0 0 0
n 819 3 3 1 0 1 1 -0.42377962528808732 2059304.0862554454 36002706724.537819 3.3463436252605062e+20 9.6123176001419246 0.44734161725037586 -0.41973914560605802 -0.1034184571872913 0.97658154328808733 1 9.0875326299816578e+20 7151.3840644705051 75453.682530876002 1 9.5846411565616236 0.63693405254867952 9.6123176001419246 0.010281332830573902 -9.5736899632488424 -9.5634086190431926 0.63685104404762116 0.25328347291315356 0.89013451843805724 -9.5634086190431926 0.89013451843805724 0 0 0 0
n 820 3 3 1 0 1 1 -0.43327701851962308 2015230.9790133859 25312427424.42083 3.497152326178162e+20 7.7944884008250259 0.44773136866292768 -0.4197391599015145 -0.093921064336058416 0.98607893556886583 1 7.454177599489316e+20 2753.2630428913981 77405.402615493964 1 7.704892795792369 0.92084772292092776 7.7944884008250259 -0.020074366245515826 -7.7031394092483918 -7.7232137573233341 0.92062887829827633 0.12571430518008367 1.0463431824935052 -7.7232137573233341 1.0463431824935052 0 0 0 0
n 821 3 3 1 0 1 1 -0.43577257925785101 2003504.2993394795 21434006803.378239 3.537138753350174e+20 7.1226932202721827 0.44592730197381397 -0.41973917214772821 -0.091425503837224698 0.9885744962578511 1 6.497595036822489e+20 -415.90595571116717 77743.724426276473 1 7.0160916813058583 1.0445231409652287 7.1226932202721827 -0.062885957135746337 -7.0109780188505564 -7.0738639631831886 1.0426283784904578 -0.22329853273261838 0.81932984772754935 -7.0738639631831886 0.81932984772754935 0 0 0 0
n 822 3 3 1 0 1 1 -0.43273680337508563 2017101.7298375801 19665497498.321434 3.488336865277102e+20 7.7693965613825027 0.44066532657349794 -0.41973918339394201 -0.094461279624914365 0.98553872037508572 1 5.5623778543004654e+20 -3839.4707071635708 76669.448565561121 1 7.6599307687099687 0.95412826703396747 7.7693965613825027 -0.11531976371401323 -7.6314849071851736 -7.7468046777931718 0.94713361530063656 -0.51820391630563734 0.42892969751771676 -7.7468046777931718 0.42892969751771676 0 0 0 0
[truncated: 170,512 more chars]
