# Supplementary material for: A nonvolatile bidirectional reconfigurable FET based on S/D self programmable floating gates
Source: PLoS One. 2023 May 24;18(5):e0284616. doi: 10.1371/journal.pone.0284616 (PMC10208489; doi:10.1371/journal.pone.0284616)
Supplement: S12 File — (XLS) [file pone.0284616.s012.xls]

## Sheet: Sheet1
0	1.29037e-08	0	5.53376e-09	0	1.8694e-10
0.01	4.705e-07	0.01	2.75203e-07	0.01	2.75256e-08
0.02	9.0556e-07	0.02	5.30908e-07	0.02	5.24519e-08
0.03	1.30399e-06	0.03	7.64343e-07	0.03	7.43509e-08
0.04	1.65759e-06	0.04	9.71156e-07	0.04	9.30533e-08
0.05	1.96419e-06	0.05	1.15059e-06	0.05	1.08731e-07
0.06	2.22667e-06	0.06	1.30486e-06	0.06	1.21766e-07
0.07	2.45096e-06	0.07	1.43773e-06	0.07	1.32609e-07
0.08	2.64412e-06	0.08	1.55343e-06	0.08	1.41691e-07
0.09	2.81301e-06	0.09	1.65598e-06	0.09	1.49369e-07
0.1	2.96373e-06	0.1	1.74884e-06	0.1	1.55924e-07
0.11	3.10125e-06	0.11	1.8348e-06	0.11	1.61564e-07
0.12	3.22948e-06	0.12	1.91602e-06	0.12	1.66442e-07
0.13	3.35141e-06	0.13	1.99413e-06	0.13	1.70669e-07
0.14	3.46923e-06	0.14	2.0703e-06	0.14	1.74334e-07
0.15	3.58455e-06	0.15	2.14539e-06	0.15	1.77509e-07
0.16	3.69851e-06	0.16	2.21999e-06	0.16	1.80262e-07
0.17	3.81193e-06	0.17	2.29452e-06	0.17	1.82657e-07
0.18	3.92539e-06	0.18	2.36926e-06	0.18	1.84755e-07
0.19	4.03927e-06	0.19	2.44439e-06	0.19	1.86612e-07
0.2	4.15384e-06	0.2	2.52003e-06	0.2	1.88278e-07
0.21	4.26927e-06	0.21	2.59621e-06	0.21	1.89794e-07
0.22	4.38568e-06	0.22	2.67296e-06	0.22	1.91193e-07
0.23	4.5031e-06	0.23	2.75026e-06	0.23	1.925e-07
0.24	4.62158e-06	0.24	2.82807e-06	0.24	1.93735e-07
0.25	4.74108e-06	0.25	2.90634e-06	0.25	1.9491e-07
0.26	4.86158e-06	0.26	2.98497e-06	0.26	1.96035e-07
0.27	4.98302e-06	0.27	3.06389e-06	0.27	1.97118e-07
0.28	5.10535e-06	0.28	3.14297e-06	0.28	1.98163e-07
0.29	5.22849e-06	0.29	3.22209e-06	0.29	1.99175e-07
0.3	5.35235e-06	0.3	3.30111e-06	0.3	2.00156e-07
0.31	5.47685e-06	0.31	3.37985e-06	0.31	2.01109e-07
0.32	5.60187e-06	0.32	3.45813e-06	0.32	2.02036e-07
0.33	5.72729e-06	0.33	3.53574e-06	0.33	2.02937e-07
0.34	5.85299e-06	0.34	3.61247e-06	0.34	2.03813e-07
0.35	5.97882e-06	0.35	3.68805e-06	0.35	2.04667e-07
0.36	6.10462e-06	0.36	3.76222e-06	0.36	2.05497e-07
0.37	6.23024e-06	0.37	3.8347e-06	0.37	2.06304e-07
0.38	6.35548e-06	0.38	3.90517e-06	0.38	2.0709e-07
0.39	6.48014e-06	0.39	3.97333e-06	0.39	2.07854e-07
0.4	6.60402e-06	0.4	4.03891e-06	0.4	2.08597e-07
0.41	6.72688e-06	0.41	4.10162e-06	0.41	2.09318e-07
0.42	6.84847e-06	0.42	4.16127e-06	0.42	2.10019e-07
0.43	6.96854e-06	0.43	4.21771e-06	0.43	2.107e-07
0.44	7.08679e-06	0.44	4.27088e-06	0.44	2.1136e-07
0.45	7.20295e-06	0.45	4.32084e-06	0.45	2.12e-07
0.46	7.3167e-06	0.46	4.36774e-06	0.46	2.1262e-07
0.47	7.42774e-06	0.47	4.4118e-06	0.47	2.13221e-07
0.48	7.53578e-06	0.48	4.45332e-06	0.48	2.13802e-07
0.49	7.64051e-06	0.49	4.49261e-06	0.49	2.14364e-07
0.5	7.74168e-06	0.5	4.53003e-06	0.5	2.14908e-07
0.51	7.83904e-06	0.51	4.56587e-06	0.51	2.15433e-07
0.52	7.93242e-06	0.52	4.60041e-06	0.52	2.1594e-07
0.53	8.02169e-06	0.53	4.63389e-06	0.53	2.1643e-07
0.54	8.1068e-06	0.54	4.66651e-06	0.54	2.16901e-07
0.55	8.18778e-06	0.55	4.69842e-06	0.55	2.17356e-07
0.56	8.26475e-06	0.56	4.72973e-06	0.56	2.17794e-07
0.57	8.33791e-06	0.57	4.76054e-06	0.57	2.18215e-07
0.58	8.40752e-06	0.58	4.79092e-06	0.58	2.18621e-07
0.59	8.47389e-06	0.59	4.8209e-06	0.59	2.1901e-07
0.6	8.53737e-06	0.6	4.85051e-06	0.6	2.19384e-07
0.61	8.59832e-06	0.61	4.87976e-06	0.61	2.19742e-07
0.62	8.65708e-06	0.62	4.90868e-06	0.62	2.20086e-07
0.63	8.71397e-06	0.63	4.93724e-06	0.63	2.20414e-07
0.64	8.76928e-06	0.64	4.96545e-06	0.64	2.20727e-07
0.65	8.82323e-06	0.65	4.99328e-06	0.65	2.21027e-07
0.66	8.87605e-06	0.66	5.02073e-06	0.66	2.21311e-07
0.67	8.92789e-06	0.67	5.04777e-06	0.67	2.21581e-07
0.68	8.97888e-06	0.68	5.07438e-06	0.68	2.21838e-07
0.69	9.02912e-06	0.69	5.10054e-06	0.69	2.2208e-07
0.7	9.07869e-06	0.7	5.12623e-06	0.7	2.22308e-07
0.71	9.12763e-06	0.71	5.15144e-06	0.71	2.22523e-07
0.72	9.17598e-06	0.72	5.17615e-06	0.72	2.22724e-07
0.73	9.22377e-06	0.73	5.20034e-06	0.73	2.22911e-07
0.74	9.27101e-06	0.74	5.22402e-06	0.74	2.23085e-07
0.75	9.3177e-06	0.75	5.24718e-06	0.75	2.23246e-07
0.76	9.36382e-06	0.76	5.26982e-06	0.76	2.23393e-07
0.77	9.40937e-06	0.77	5.29193e-06	0.77	2.23528e-07
0.78	9.45433e-06	0.78	5.31352e-06	0.78	2.2365e-07
0.79	9.49866e-06	0.79	5.33457e-06	0.79	2.2376e-07
0.8	9.54235e-06	0.8	5.35508e-06	0.8	2.23857e-07
0.81	9.58534e-06	0.81	5.37503e-06	0.81	2.23943e-07
0.82	9.6276e-06	0.82	5.3944e-06	0.82	2.24017e-07
0.83	9.66909e-06	0.83	5.41318e-06	0.83	2.24079e-07
0.84	9.70975e-06	0.84	5.43133e-06	0.84	2.24133e-07
0.85	9.74954e-06	0.85	5.44883e-06	0.85	2.24176e-07
0.86	9.7884e-06	0.86	5.46565e-06	0.86	2.2421e-07
0.87	9.82628e-06	0.87	5.48174e-06	0.87	2.24229e-07
0.88	9.86312e-06	0.88	5.49707e-06	0.88	2.24237e-07
0.89	9.89884e-06	0.89	5.51159e-06	0.89	2.24246e-07
0.9	9.93339e-06	0.9	5.52524e-06	0.9	2.24255e-07
0.91	9.96669e-06	0.91	5.53796e-06	0.91	2.24262e-07
0.92	9.99863e-06	0.92	5.5497e-06	0.92	2.24268e-07
0.93	1.00291e-05	0.93	5.5604e-06	0.93	2.24275e-07
0.94	1.0058e-05	0.94	5.56999e-06	0.94	2.24281e-07
0.95	1.00852e-05	0.95	5.57844e-06	0.95	2.24286e-07
0.96	1.01105e-05	0.96	5.58574e-06	0.96	2.24291e-07
0.97	1.01337e-05	0.97	5.59191e-06	0.97	2.24295e-07
0.98	1.01548e-05	0.98	5.59698e-06	0.98	2.24299e-07
0.99	1.01735e-05	0.99	5.60103e-06	0.99	2.24303e-07
1	1.01899e-05	1	5.60422e-06	1	2.24306e-07
1.01	1.02037e-05	1.01	5.60668e-06	1.01	2.24309e-07
1.02	1.02152e-05	1.02	5.60857e-06	1.02	2.24312e-07
1.03	1.02246e-05	1.03	5.61e-06	1.03	2.24315e-07
1.04	1.02323e-05	1.04	5.61108e-06	1.04	2.24319e-07
1.05	1.02386e-05	1.05	5.61191e-06	1.05	2.24321e-07
1.06	1.02436e-05	1.06	5.61253e-06	1.06	2.24324e-07
1.07	1.02477e-05	1.07	5.61302e-06	1.07	2.24329e-07
1.08	1.02511e-05	1.08	5.6134e-06	1.08	2.24335e-07
1.09	1.02539e-05	1.09	5.6137e-06	1.09	2.24343e-07
1.1	1.02563e-05	1.1	5.61395e-06	1.1	2.24354e-07
1.11	1.02583e-05	1.11	5.61415e-06	1.11	2.2437e-07
1.12	1.02601e-05	1.12	5.61433e-06	1.12	2.24392e-07
1.13	1.02617e-05	1.13	5.61448e-06	1.13	2.24422e-07
1.14	1.02632e-05	1.14	5.61461e-06	1.14	2.24464e-07
1.15	1.02645e-05	1.15	5.61473e-06	1.15	2.2452e-07
1.16	1.02657e-05	1.16	5.61484e-06	1.16	2.24593e-07
1.17	1.02669e-05	1.17	5.61494e-06	1.17	2.24689e-07
1.18	1.02679e-05	1.18	5.61503e-06	1.18	2.24813e-07
1.19	1.02689e-05	1.19	5.61511e-06	1.19	2.24969e-07
1.2	1.02699e-05	1.2	5.61518e-06	1.2	2.25164e-07
1.21	1.02708e-05	1.21	5.61525e-06	1.21	2.25406e-07
1.22	1.02716e-05	1.22	5.61532e-06	1.22	2.25703e-07
1.23	1.02724e-05	1.23	5.61538e-06	1.23	2.26062e-07
1.24	1.02732e-05	1.24	5.61544e-06	1.24	2.26493e-07
1.25	1.0274e-05	1.25	5.61549e-06	1.25	2.27005e-07
1.26	1.02747e-05	1.26	5.61554e-06	1.26	2.27611e-07
1.27	1.02754e-05	1.27	5.61559e-06	1.27	2.2832e-07
1.28	1.0276e-05	1.28	5.61563e-06	1.28	2.29146e-07
1.29	1.02767e-05	1.29	5.61567e-06	1.29	2.301e-07
1.3	1.02773e-05	1.3	5.6157e-06	1.3	2.31198e-07
1.31	1.02779e-05	1.31	5.61574e-06	1.31	2.32452e-07
1.32	1.02785e-05	1.32	5.61576e-06	1.32	2.33878e-07
1.33	1.0279e-05	1.33	5.61579e-06	1.33	2.35491e-07
1.34	1.02796e-05	1.34	5.61582e-06	1.34	2.37308e-07
1.35	1.02801e-05	1.35	5.61584e-06	1.35	2.39346e-07
1.36	1.02806e-05	1.36	5.61586e-06	1.36	2.41622e-07
1.37	1.02811e-05	1.37	5.61588e-06	1.37	2.44154e-07
1.38	1.02816e-05	1.38	5.61589e-06	1.38	2.46962e-07
1.39	1.02821e-05	1.39	5.6159e-06	1.39	2.50064e-07
1.4	1.02825e-05	1.4	5.61591e-06	1.4	2.53482e-07
1.41	1.0283e-05	1.41	5.61592e-06	1.41	2.57234e-07
1.42	1.02834e-05	1.42	5.61592e-06	1.42	2.61343e-07
1.43	1.02838e-05	1.43	5.61593e-06	1.43	2.6583e-07
1.44	1.02843e-05	1.44	5.61593e-06	1.44	2.70717e-07
1.45	1.02847e-05	1.45	5.61593e-06	1.45	2.76026e-07
1.46	1.02851e-05	1.46	5.61594e-06	1.46	2.8178e-07
1.47	1.02855e-05	1.47	5.61594e-06	1.47	2.88003e-07
1.48	1.02858e-05	1.48	5.61594e-06	1.48	2.94718e-07
1.49	1.02862e-05	1.49	5.61593e-06	1.49	3.01949e-07
1.5	1.02866e-05	1.5	5.61593e-06	1.5	3.09721e-07
