# Supplementary material for: A nonvolatile bidirectional reconfigurable FET based on S/D self programmable floating gates
Source: PLoS One. 2023 May 24;18(5):e0284616. doi: 10.1371/journal.pone.0284616 (PMC10208489; doi:10.1371/journal.pone.0284616)
Supplement: S13 File — (XLS) [file pone.0284616.s013.xls]

## Sheet: Sheet1
-0.8	4.60306e-13	-0.8	2.86666e-06
-0.79	4.52138e-13	-0.79	2.81618e-06
-0.78	4.44553e-13	-0.78	2.76619e-06
-0.77	4.37581e-13	-0.77	2.7167e-06
-0.76	4.31079e-13	-0.76	2.66771e-06
-0.75	4.25413e-13	-0.75	2.61921e-06
-0.74	4.21137e-13	-0.74	2.57121e-06
-0.73	4.09147e-13	-0.73	2.52369e-06
-0.72	3.9825e-13	-0.72	2.47667e-06
-0.71	3.89063e-13	-0.71	2.43013e-06
-0.7	3.81063e-13	-0.7	2.38408e-06
-0.69	3.73958e-13	-0.69	2.33851e-06
-0.68	3.67375e-13	-0.68	2.29342e-06
-0.67	3.61264e-13	-0.67	2.24881e-06
-0.66	3.55618e-13	-0.66	2.20468e-06
-0.65	3.50348e-13	-0.65	2.16103e-06
-0.64	3.45386e-13	-0.64	2.11785e-06
-0.63	3.40689e-13	-0.63	2.07515e-06
-0.62	3.36226e-13	-0.62	2.03291e-06
-0.61	3.31985e-13	-0.61	1.99114e-06
-0.6	3.27969e-13	-0.6	1.94984e-06
-0.59	3.2419e-13	-0.59	1.90901e-06
-0.58	3.20682e-13	-0.58	1.86863e-06
-0.57	3.17493e-13	-0.57	1.82872e-06
-0.56	3.14685e-13	-0.56	1.78927e-06
-0.55	3.1234e-13	-0.55	1.75027e-06
-0.54	3.10544e-13	-0.54	1.71172e-06
-0.53	3.09411e-13	-0.53	1.67363e-06
-0.52	3.0905e-13	-0.52	1.63599e-06
-0.51	3.09692e-13	-0.51	1.59879e-06
-0.5	3.11292e-13	-0.5	1.56204e-06
-0.49	3.14051e-13	-0.49	1.52573e-06
-0.48	3.17949e-13	-0.48	1.48986e-06
-0.47	3.22585e-13	-0.47	1.45442e-06
-0.46	3.27327e-13	-0.46	1.41941e-06
-0.45	3.14344e-13	-0.45	1.38484e-06
-0.44	3.15254e-13	-0.44	1.35069e-06
-0.43	3.33909e-13	-0.43	1.31695e-06
-0.42	3.69651e-13	-0.42	1.28364e-06
-0.41	4.2448e-13	-0.41	1.25073e-06
-0.4	5.02125e-13	-0.4	1.21822e-06
-0.39	6.07533e-13	-0.39	1.1861e-06
-0.38	7.47455e-13	-0.38	1.15437e-06
-0.37	9.83229e-13	-0.37	1.1229e-06
-0.36	1.31543e-12	-0.36	1.09141e-06
-0.35	1.77625e-12	-0.35	1.06005e-06
-0.34	2.41104e-12	-0.34	1.02881e-06
-0.33	3.28107e-12	-0.33	9.97672e-07
-0.32	4.46888e-12	-0.32	9.66558e-07
-0.31	6.0853e-12	-0.31	9.35448e-07
-0.3	8.27906e-12	-0.3	9.04331e-07
-0.29	1.12496e-11	-0.29	8.73227e-07
-0.28	1.52651e-11	-0.28	8.42193e-07
-0.27	2.06855e-11	-0.27	8.11292e-07
-0.26	2.79978e-11	-0.26	7.80593e-07
-0.25	3.78618e-11	-0.25	7.50178e-07
-0.24	5.11765e-11	-0.24	7.20114e-07
-0.23	6.93599e-11	-0.23	6.9047e-07
-0.22	9.42367e-11	-0.22	6.61299e-07
-0.21	1.2814e-10	-0.21	6.32648e-07
-0.2	1.74368e-10	-0.2	6.04549e-07
-0.19	2.37848e-10	-0.19	5.77007e-07
-0.18	3.25411e-10	-0.18	5.50053e-07
-0.17	4.46755e-10	-0.17	5.23697e-07
-0.16	6.15695e-10	-0.16	4.97938e-07
-0.15	8.52346e-10	-0.15	4.72743e-07
-0.14	1.18557e-09	-0.14	4.48086e-07
-0.13	1.65696e-09	-0.13	4.2392e-07
-0.12	2.3256e-09	-0.12	4.00166e-07
-0.11	3.27404e-09	-0.11	3.76727e-07
-0.1	4.62436e-09	-0.1	3.53476e-07
-0.09	6.54309e-09	-0.09	3.30257e-07
-0.08	9.25445e-09	-0.08	3.06888e-07
-0.07	1.305e-08	-0.07	2.83174e-07
-0.06	1.82853e-08	-0.06	2.5893e-07
-0.05	2.5361e-08	-0.05	2.34024e-07
-0.04	3.46731e-08	-0.04	2.08432e-07
-0.03	4.65267e-08	-0.03	1.82309e-07
-0.02	6.10473e-08	-0.02	1.56064e-07
-0.01	7.811e-08	-0.01	1.30348e-07
-1.47813e-15	9.73212e-08	-1.47813e-15	1.05984e-07
0.01	1.18099e-07	0.01	8.38022e-08
0.02	1.39814e-07	0.02	6.44419e-08
0.03	1.61924e-07	0.03	4.83226e-08
0.04	1.84062e-07	0.04	3.54185e-08
0.05	2.06045e-07	0.05	2.54936e-08
0.06	2.27848e-07	0.06	1.81075e-08
0.07	2.49542e-07	0.07	1.2746e-08
0.08	2.71252e-07	0.08	8.92493e-09
0.09	2.93116e-07	0.09	6.23643e-09
0.1	3.15268e-07	0.1	4.35976e-09
0.11	3.37824e-07	0.11	3.05529e-09
0.12	3.60876e-07	0.12	2.1493e-09
0.13	3.84492e-07	0.13	1.51906e-09
0.14	4.0872e-07	0.14	1.07925e-09
0.15	4.33587e-07	0.15	7.70992e-10
0.16	4.59104e-07	0.16	5.53825e-10
0.17	4.85265e-07	0.17	3.99962e-10
0.18	5.1205e-07	0.18	2.903e-10
0.19	5.39428e-07	0.19	2.11676e-10
0.2	5.67357e-07	0.2	1.54985e-10
0.21	5.95786e-07	0.21	1.13895e-10
0.22	6.24654e-07	0.22	8.39723e-11
0.23	6.53896e-07	0.23	6.20897e-11
0.24	6.83439e-07	0.24	4.60256e-11
0.25	7.13203e-07	0.25	3.41913e-11
0.26	7.43104e-07	0.26	2.54448e-11
0.27	7.73054e-07	0.27	1.8962e-11
0.28	8.02964e-07	0.28	1.41458e-11
0.29	8.32751e-07	0.29	1.05615e-11
0.3	8.62349e-07	0.3	7.89046e-12
0.31	8.91716e-07	0.31	5.89779e-12
0.32	9.20839e-07	0.32	4.40954e-12
0.33	9.49737e-07	0.33	3.29635e-12
0.34	9.78452e-07	0.34	2.46186e-12
0.35	1.00704e-06	0.35	1.83414e-12
0.36	1.03558e-06	0.36	1.35911e-12
0.37	1.06411e-06	0.37	9.9377e-13
0.38	1.09269e-06	0.38	7.02278e-13
0.39	1.12136e-06	0.39	5.78249e-13
0.4	1.15016e-06	0.4	4.77019e-13
0.41	1.17913e-06	0.41	3.87596e-13
0.42	1.2083e-06	0.42	3.10206e-13
0.43	1.23769e-06	0.43	2.42413e-13
0.44	1.26729e-06	0.44	1.81375e-13
0.45	1.29712e-06	0.45	1.22865e-13
0.46	1.32719e-06	0.46	7.75025e-14
0.47	1.3575e-06
0.48	1.38804e-06
0.49	1.41882e-06
0.5	1.44985e-06
0.51	1.48111e-06
0.52	1.5126e-06
0.53	1.54433e-06
0.54	1.5763e-06
0.55	1.60849e-06
0.56	1.64092e-06
0.57	1.67358e-06
0.58	1.70647e-06
0.59	1.73959e-06
0.6	1.77293e-06
0.61	1.8065e-06
0.62	1.8403e-06
0.63	1.87433e-06
0.64	1.90858e-06
0.65	1.94306e-06
0.66	1.97778e-06
0.67	2.01272e-06
0.68	2.04789e-06
0.69	2.08329e-06
0.7	2.11892e-06
0.71	2.15479e-06
0.72	2.19088e-06
0.73	2.22722e-06
0.74	2.26379e-06
0.75	2.3006e-06
0.76	2.33764e-06
0.77	2.37493e-06
0.78	2.41246e-06
0.79	2.45022e-06
0.8	2.48823e-06
