# Supplementary material for: A nonvolatile bidirectional reconfigurable FET based on S/D self programmable floating gates
Source: PLoS One. 2023 May 24;18(5):e0284616. doi: 10.1371/journal.pone.0284616 (PMC10208489; doi:10.1371/journal.pone.0284616)
Supplement: S14 File — (XLS) [file pone.0284616.s014.xls]

## Sheet: Sheet1
-0.8	1.19131e-09	-0.8	2.31244e-11	-0.8	1.34848e-12	-0.8	4.60306e-13	-0.8	4.14156e-13
-0.79	1.05081e-09	-0.79	1.91729e-11	-0.79	1.22297e-12	-0.79	4.52138e-13	-0.79	4.04106e-13
-0.78	9.24647e-10	-0.78	1.58818e-11	-0.78	1.12179e-12	-0.78	4.44553e-13	-0.78	3.92774e-13
-0.77	8.11532e-10	-0.77	1.31534e-11	-0.77	1.03862e-12	-0.77	4.37581e-13	-0.77	3.83272e-13
-0.76	7.10302e-10	-0.76	1.09011e-11	-0.76	9.68949e-13	-0.76	4.31079e-13	-0.76	3.75015e-13
-0.75	6.19909e-10	-0.75	9.0506e-12	-0.75	9.09619e-13	-0.75	4.25413e-13	-0.75	3.67653e-13
-0.74	5.39384e-10	-0.74	7.53593e-12	-0.74	8.58939e-13	-0.74	4.21137e-13	-0.74	3.60966e-13
-0.73	4.67835e-10	-0.73	6.30129e-12	-0.73	8.12909e-13	-0.73	4.09147e-13	-0.73	3.54796e-13
-0.72	4.04428e-10	-0.72	5.29794e-12	-0.72	7.72629e-13	-0.72	3.9825e-13	-0.72	3.49027e-13
-0.71	3.48302e-10	-0.71	4.48444e-12	-0.71	7.36819e-13	-0.71	3.89063e-13	-0.71	3.43569e-13
-0.7	2.98875e-10	-0.7	3.82564e-12	-0.7	7.04566e-13	-0.7	3.81063e-13	-0.7	3.38351e-13
-0.69	2.55492e-10	-0.69	3.29204e-12	-0.69	6.75241e-13	-0.69	3.73958e-13	-0.69	3.33319e-13
-0.68	2.17538e-10	-0.68	2.85925e-12	-0.68	6.48399e-13	-0.68	3.67375e-13	-0.68	3.28429e-13
-0.67	1.84449e-10	-0.67	2.50624e-12	-0.67	6.23724e-13	-0.67	3.61264e-13	-0.67	3.23651e-13
-0.66	1.55712e-10	-0.66	2.21717e-12	-0.66	6.00991e-13	-0.66	3.55618e-13	-0.66	3.18967e-13
-0.65	1.30856e-10	-0.65	1.97858e-12	-0.65	5.80061e-13	-0.65	3.50348e-13	-0.65	3.14366e-13
-0.64	1.09401e-10	-0.64	1.77923e-12	-0.64	5.60842e-13	-0.64	3.45386e-13	-0.64	3.09853e-13
-0.63	9.1016e-11	-0.63	1.61048e-12	-0.63	5.43333e-13	-0.63	3.40689e-13	-0.63	3.0546e-13
-0.62	7.5337e-11	-0.62	1.46543e-12	-0.62	5.27668e-13	-0.62	3.36226e-13	-0.62	3.01204e-13
-0.61	6.20345e-11	-0.61	1.33991e-12	-0.61	5.12666e-13	-0.61	3.31985e-13	-0.61	2.97129e-13
-0.6	5.08073e-11	-0.6	1.23014e-12	-0.6	4.9201e-13	-0.6	3.27969e-13	-0.6	2.933e-13
-0.59	4.137e-11	-0.59	1.13375e-12	-0.59	4.72738e-13	-0.59	3.2419e-13	-0.59	2.89816e-13
-0.58	3.34635e-11	-0.58	1.04845e-12	-0.58	4.55873e-13	-0.58	3.20682e-13	-0.58	2.86818e-13
-0.57	2.69293e-11	-0.57	9.72533e-13	-0.57	4.41136e-13	-0.57	3.17493e-13	-0.57	2.84533e-13
-0.56	2.15608e-11	-0.56	9.04726e-13	-0.56	4.28069e-13	-0.56	3.14685e-13	-0.56	2.83366e-13
-0.55	1.71799e-11	-0.55	8.4406e-13	-0.55	4.16422e-13	-0.55	3.1234e-13	-0.55	2.84261e-13
-0.54	1.36324e-11	-0.54	7.89777e-13	-0.54	4.06004e-13	-0.54	3.10544e-13	-0.54	2.44854e-13
-0.53	1.07844e-11	-0.53	7.4127e-13	-0.53	3.96687e-13	-0.53	3.09411e-13	-0.53	2.1885e-13
-0.52	8.51909e-12	-0.52	6.98043e-13	-0.52	3.88397e-13	-0.52	3.0905e-13	-0.52	2.03106e-13
-0.51	6.73414e-12	-0.51	6.59717e-13	-0.51	3.80625e-13	-0.51	3.09692e-13	-0.51	1.9434e-13
-0.5	5.34011e-12	-0.5	6.26089e-13	-0.5	3.7371e-13	-0.5	3.11292e-13	-0.5	1.91137e-13
-0.49	4.25951e-12	-0.49	5.94336e-13	-0.49	3.67864e-13	-0.49	3.14051e-13	-0.49	1.92872e-13
-0.48	3.42666e-12	-0.48	5.6043e-13	-0.48	3.63128e-13	-0.48	3.17949e-13	-0.48	1.99301e-13
-0.47	2.787e-12	-0.47	5.31088e-13	-0.47	3.59593e-13	-0.47	3.22585e-13	-0.47	2.05639e-13
-0.46	2.29642e-12	-0.46	5.05793e-13	-0.46	3.5744e-13	-0.46	3.27327e-13	-0.46	2.29641e-13
-0.45	1.91917e-12	-0.45	4.83926e-13	-0.45	3.56925e-13	-0.45	3.14344e-13	-0.45	2.74352e-13
-0.44	1.62804e-12	-0.44	4.65001e-13	-0.44	3.58406e-13	-0.44	3.15254e-13	-0.44	3.44216e-13
-0.43	1.40183e-12	-0.43	4.48688e-13	-0.43	3.62386e-13	-0.43	3.33909e-13	-0.43	4.46392e-13
-0.42	1.22451e-12	-0.42	4.34778e-13	-0.42	3.69552e-13	-0.42	3.69651e-13	-0.42	5.90947e-13
-0.41	1.08416e-12	-0.41	4.23089e-13	-0.41	3.80895e-13	-0.41	4.2448e-13	-0.41	7.9154e-13
-0.4	9.69591e-13	-0.4	4.14057e-13	-0.4	3.97795e-13	-0.4	5.02125e-13	-0.4	1.06592e-12
-0.39	8.77134e-13	-0.39	4.08988e-13	-0.39	4.2224e-13	-0.39	6.07533e-13	-0.39	1.43754e-12
-0.38	8.01837e-13	-0.38	4.08586e-13	-0.38	4.57134e-13	-0.38	7.47455e-13	-0.38	1.93618e-12
-0.37	7.40034e-13	-0.37	4.14928e-13	-0.37	5.06739e-13	-0.37	9.83229e-13	-0.37	2.60091e-12
-0.36	6.87427e-13	-0.36	4.31341e-13	-0.36	5.77297e-13	-0.36	1.31543e-12	-0.36	3.47975e-12
-0.35	6.43275e-13	-0.35	4.63139e-13	-0.35	6.78208e-13	-0.35	1.77625e-12	-0.35	4.63449e-12
-0.34	6.0652e-13	-0.34	5.18749e-13	-0.34	8.23413e-13	-0.34	2.41104e-12	-0.34	6.14261e-12
-0.33	5.7592e-13	-0.33	6.11684e-13	-0.33	1.03374e-12	-0.33	3.28107e-12	-0.33	8.10141e-12
-0.32	5.50046e-13	-0.32	7.62829e-13	-0.32	1.33942e-12	-0.32	4.46888e-12	-0.32	1.05903e-11
-0.31	5.30986e-13	-0.31	1.005e-12	-0.31	1.7861e-12	-0.31	6.0853e-12	-0.31	1.37873e-11
-0.3	5.2628e-13	-0.3	1.38932e-12	-0.3	2.43994e-12	-0.3	8.27906e-12	-0.3	1.7885e-11
-0.29	5.38147e-13	-0.29	1.99528e-12	-0.29	3.44547e-12	-0.29	1.12496e-11	-0.29	2.31232e-11
-0.28	5.66857e-13	-0.28	2.94597e-12	-0.28	5.02978e-12	-0.28	1.52651e-11	-0.28	2.98059e-11
-0.27	6.17441e-13	-0.27	4.4315e-12	-0.27	7.42795e-12	-0.27	2.06855e-11	-0.27	3.8321e-11
-0.26	6.96149e-13	-0.26	6.7447e-12	-0.26	1.10393e-11	-0.26	2.79978e-11	-0.26	4.91652e-11
-0.25	9.91147e-13	-0.25	1.03353e-11	-0.25	1.64734e-11	-0.25	3.78618e-11	-0.25	6.29792e-11
-0.24	1.52419e-12	-0.24	1.58921e-11	-0.24	2.46436e-11	-0.24	5.11765e-11	-0.24	8.0594e-11
-0.23	2.48173e-12	-0.23	2.4467e-11	-0.23	3.69188e-11	-0.23	6.93599e-11	-0.23	1.02989e-10
-0.22	4.14669e-12	-0.22	3.76621e-11	-0.22	5.53446e-11	-0.22	9.42367e-11	-0.22	1.31622e-10
-0.21	6.97871e-12	-0.21	5.791e-11	-0.21	8.3095e-11	-0.21	1.2814e-10	-0.21	1.68448e-10
-0.2	1.17146e-11	-0.2	8.88902e-11	-0.2	1.24753e-10	-0.2	1.74368e-10	-0.2	2.16012e-10
-0.19	1.95231e-11	-0.19	1.36149e-10	-0.19	1.87046e-10	-0.19	2.37848e-10	-0.19	2.77749e-10
-0.18	3.22384e-11	-0.18	2.08012e-10	-0.18	2.80129e-10	-0.18	3.25411e-10	-0.18	3.58335e-10
-0.17	5.27302e-11	-0.17	3.17062e-10	-0.17	4.19033e-10	-0.17	4.46755e-10	-0.17	4.65296e-10
-0.16	8.5492e-11	-0.16	4.81874e-10	-0.16	6.25886e-10	-0.16	6.15695e-10	-0.16	6.05071e-10
-0.15	1.37278e-10	-0.15	7.29635e-10	-0.15	9.33095e-10	-0.15	8.52346e-10	-0.15	7.90114e-10
-0.14	2.1832e-10	-0.14	1.1001e-09	-0.14	1.38777e-09	-0.14	1.18557e-09	-0.14	1.03813e-09
-0.13	3.43798e-10	-0.13	1.65045e-09	-0.13	2.05754e-09	-0.13	1.65696e-09	-0.13	1.37324e-09
-0.12	5.35782e-10	-0.12	2.46072e-09	-0.12	3.0378e-09	-0.12	2.3256e-09	-0.12	1.82974e-09
-0.11	8.2553e-10	-0.11	3.6402e-09	-0.11	4.46096e-09	-0.11	3.27404e-09	-0.11	2.45661e-09
-0.1	1.25581e-09	-0.1	5.33267e-09	-0.1	6.50453e-09	-0.1	4.62436e-09	-0.1	3.32397e-09
-0.09	1.88247e-09	-0.09	7.71869e-09	-0.09	9.39525e-09	-0.09	6.54309e-09	-0.09	4.53171e-09
-0.08	2.77395e-09	-0.08	1.10043e-08	-0.08	1.34097e-08	-0.08	9.25445e-09	-0.08	6.22097e-09
-0.07	4.0068e-09	-0.07	1.54024e-08	-0.07	1.88526e-08	-0.07	1.305e-08	-0.07	8.58756e-09
-0.06	5.6546e-09	-0.06	2.10955e-08	-0.06	2.6017e-08	-0.06	1.82853e-08	-0.06	1.18955e-08
-0.05	7.77394e-09	-0.05	2.81877e-08	-0.05	3.51265e-08	-0.05	2.5361e-08	-0.05	1.6485e-08
-0.04	1.03964e-08	-0.04	3.66643e-08	-0.04	4.62626e-08	-0.04	3.46731e-08	-0.04	2.27701e-08
-0.03	1.35164e-08	-0.03	4.63789e-08	-0.03	5.93151e-08	-0.03	4.65267e-08	-0.03	3.12102e-08
-0.02	1.70903e-08	-0.02	5.70807e-08	-0.02	7.3984e-08	-0.02	6.10473e-08	-0.02	4.22403e-08
-0.01	2.10479e-08	-0.01	6.84758e-08	-0.01	8.98434e-08	-0.01	7.811e-08	-0.01	5.61717e-08
-1.47813e-15	2.53106e-08	-1.47813e-15	8.02912e-08	-1.47813e-15	1.06443e-07	-1.47813e-15	9.73212e-08	-1.47813e-15	7.30823e-08
0.01	2.98083e-08	0.01	9.23214e-08	0.01	1.23399e-07	0.01	1.18099e-07	0.01	9.27436e-08
0.02	3.44891e-08	0.02	1.04445e-07	0.02	1.40453e-07	0.02	1.39814e-07	0.02	1.14632e-07
0.03	3.93234e-08	0.03	1.16617e-07	0.03	1.57474e-07	0.03	1.61924e-07	0.03	1.38045e-07
0.04	4.43004e-08	0.04	1.28848e-07	0.04	1.74442e-07	0.04	1.84062e-07	0.04	1.62269e-07
0.05	4.94226e-08	0.05	1.41181e-07	0.05	1.91408e-07	0.05	2.06045e-07	0.05	1.86736e-07
0.06	5.4707e-08	0.06	1.53674e-07	0.06	2.08455e-07	0.06	2.27848e-07	0.06	2.11094e-07
0.07	6.01768e-08	0.07	1.66388e-07	0.07	2.25681e-07	0.07	2.49542e-07	0.07	2.35201e-07
0.08	6.58568e-08	0.08	1.7938e-07	0.08	2.43176e-07	0.08	2.71252e-07	0.08	2.59076e-07
0.09	7.17737e-08	0.09	1.92697e-07	0.09	2.61022e-07	0.09	2.93116e-07	0.09	2.82832e-07
0.1	7.79631e-08	0.1	2.06378e-07	0.1	2.79279e-07	0.1	3.15268e-07	0.1	3.06626e-07
0.11	8.44491e-08	0.11	2.20452e-07	0.11	2.97994e-07	0.11	3.37824e-07	0.11	3.3062e-07
0.12	9.12505e-08	0.12	2.34943e-07	0.12	3.17202e-07	0.12	3.60876e-07	0.12	3.5496e-07
0.13	9.83842e-08	0.13	2.49867e-07	0.13	3.36924e-07	0.13	3.84492e-07	0.13	3.7977e-07
0.14	1.05867e-07	0.14	2.65234e-07	0.14	3.57168e-07	0.14	4.0872e-07	0.14	4.05149e-07
0.15	1.13716e-07	0.15	2.81054e-07	0.15	3.77934e-07	0.15	4.33587e-07	0.15	4.31168e-07
0.16	1.21944e-07	0.16	2.97333e-07	0.16	3.99214e-07	0.16	4.59104e-07	0.16	4.57872e-07
0.17	1.30576e-07	0.17	3.14074e-07	0.17	4.20996e-07	0.17	4.85265e-07	0.17	4.85285e-07
0.18	1.39627e-07	0.18	3.31282e-07	0.18	4.43265e-07	0.18	5.1205e-07	0.18	5.13411e-07
0.19	1.49112e-07	0.19	3.48966e-07	0.19	4.66006e-07	0.19	5.39428e-07	0.19	5.42237e-07
0.2	1.59044e-07	0.2	3.67141e-07	0.2	4.89201e-07	0.2	5.67357e-07	0.2	5.71731e-07
0.21	1.69437e-07	0.21	3.85821e-07	0.21	5.12834e-07	0.21	5.95786e-07	0.21	6.01846e-07
0.22	1.80301e-07	0.22	4.05017e-07	0.22	5.36892e-07	0.22	6.24654e-07	0.22	6.32522e-07
0.23	1.91652e-07	0.23	4.24739e-07	0.23	5.61356e-07	0.23	6.53896e-07	0.23	6.63682e-07
0.24	2.03503e-07	0.24	4.44994e-07	0.24	5.86208e-07	0.24	6.83439e-07	0.24	6.9524e-07
0.25	2.15869e-07	0.25	4.6579e-07	0.25	6.11427e-07	0.25	7.13203e-07	0.25	7.27092e-07
0.26	2.28766e-07	0.26	4.87129e-07	0.26	6.36986e-07	0.26	7.43104e-07	0.26	7.59126e-07
0.27	2.42205e-07	0.27	5.09012e-07	0.27	6.62854e-07	0.27	7.73054e-07	0.27	7.91219e-07
0.28	2.56201e-07	0.28	5.31433e-07	0.28	6.88999e-07	0.28	8.02964e-07	0.28	8.23242e-07
0.29	2.70765e-07	0.29	5.54383e-07	0.29	7.15389e-07	0.29	8.32751e-07	0.29	8.55063e-07
0.3	2.85912e-07	0.3	5.77841e-07	0.3	7.41995e-07	0.3	8.62349e-07	0.3	8.8656e-07
0.31	3.01654e-07	0.31	6.01797e-07	0.31	7.688e-07	0.31	8.91716e-07	0.31	9.17635e-07
0.32	3.18002e-07	0.32	6.26232e-07	0.32	7.95796e-07	0.32	9.20839e-07	0.32	9.48225e-07
0.33	3.34965e-07	0.33	6.51126e-07	0.33	8.22983e-07	0.33	9.49737e-07	0.33	9.78314e-07
0.34	3.52551e-07	0.34	6.76461e-07	0.34	8.5037e-07	0.34	9.78452e-07	0.34	1.00793e-06
0.35	3.70765e-07	0.35	7.02219e-07	0.35	8.77973e-07	0.35	1.00704e-06	0.35	1.03714e-06
0.36	3.89611e-07	0.36	7.28387e-07	0.36	9.05811e-07	0.36	1.03558e-06	0.36	1.06604e-06
0.37	4.09089e-07	0.37	7.54956e-07	0.37	9.339e-07	0.37	1.06411e-06	0.37	1.09471e-06
0.38	4.29197e-07	0.38	7.81921e-07	0.38	9.62255e-07	0.38	1.09269e-06	0.38	1.12322e-06
0.39	4.49924e-07	0.39	8.09278e-07	0.39	9.90885e-07	0.39	1.12136e-06	0.39	1.15166e-06
0.4	4.71269e-07	0.4	8.37026e-07	0.4	1.0198e-06	0.4	1.15016e-06	0.4	1.18013e-06
0.41	4.93222e-07	0.41	8.65173e-07	0.41	1.04902e-06	0.41	1.17913e-06	0.41	1.20867e-06
0.42	5.15774e-07	0.42	8.9372e-07	0.42	1.07855e-06	0.42	1.2083e-06	0.42	1.23733e-06
0.43	5.38913e-07	0.43	9.22669e-07	0.43	1.10839e-06	0.43	1.23769e-06	0.43	1.26614e-06
0.44	5.6263e-07	0.44	9.52021e-07	0.44	1.13855e-06	0.44	1.26729e-06	0.44	1.29513e-06
0.45	5.86918e-07	0.45	9.81778e-07	0.45	1.16903e-06	0.45	1.29712e-06	0.45	1.3243e-06
0.46	6.1177e-07	0.46	1.01194e-06	0.46	1.19982e-06	0.46	1.32719e-06	0.46	1.35366e-06
0.47	6.37181e-07	0.47	1.0425e-06	0.47	1.23092e-06	0.47	1.3575e-06	0.47	1.38323e-06
0.48	6.63149e-07	0.48	1.07346e-06	0.48	1.26233e-06	0.48	1.38804e-06	0.48	1.41301e-06
0.49	6.89674e-07	0.49	1.10481e-06	0.49	1.29405e-06	0.49	1.41882e-06	0.49	1.44301e-06
0.5	7.16754e-07	0.5	1.13656e-06	0.5	1.32606e-06	0.5	1.44985e-06	0.5	1.47322e-06
0.51	7.44389e-07	0.51	1.16869e-06	0.51	1.35838e-06	0.51	1.48111e-06	0.51	1.50365e-06
0.52	7.7258e-07	0.52	1.2012e-06	0.52	1.39099e-06	0.52	1.5126e-06	0.52	1.53429e-06
0.53	8.01326e-07	0.53	1.23407e-06	0.53	1.42389e-06	0.53	1.54433e-06	0.53	1.56515e-06
0.54	8.30627e-07	0.54	1.26732e-06	0.54	1.45707e-06	0.54	1.5763e-06	0.54	1.59623e-06
0.55	8.60481e-07	0.55	1.30092e-06	0.55	1.49053e-06	0.55	1.60849e-06	0.55	1.62752e-06
0.56	8.90886e-07	0.56	1.33487e-06	0.56	1.52427e-06	0.56	1.64092e-06	0.56	1.65902e-06
0.57	9.21838e-07	0.57	1.36916e-06	0.57	1.55828e-06	0.57	1.67358e-06	0.57	1.69074e-06
0.58	9.53332e-07	0.58	1.40379e-06	0.58	1.59256e-06	0.58	1.70647e-06	0.58	1.72267e-06
0.59	9.85364e-07	0.59	1.43875e-06	0.59	1.62711e-06	0.59	1.73959e-06	0.59	1.75482e-06
0.6	1.01793e-06	0.6	1.47403e-06	0.6	1.66192e-06	0.6	1.77293e-06	0.6	1.78717e-06
0.61	1.05101e-06	0.61	1.50963e-06	0.61	1.697e-06	0.61	1.8065e-06	0.61	1.81975e-06
0.62	1.08461e-06	0.62	1.54554e-06	0.62	1.73234e-06	0.62	1.8403e-06	0.62	1.85253e-06
0.63	1.11872e-06	0.63	1.58176e-06	0.63	1.76794e-06	0.63	1.87433e-06	0.63	1.88553e-06
0.64	1.15332e-06	0.64	1.61829e-06	0.64	1.80379e-06	0.64	1.90858e-06	0.64	1.91874e-06
0.65	1.1884e-06	0.65	1.65511e-06	0.65	1.83991e-06	0.65	1.94306e-06	0.65	1.95216e-06
0.66	1.22396e-06	0.66	1.69223e-06	0.66	1.87629e-06	0.66	1.97778e-06	0.66	1.9858e-06
0.67	1.25999e-06	0.67	1.72965e-06	0.67	1.91292e-06	0.67	2.01272e-06	0.67	2.01966e-06
0.68	1.29646e-06	0.68	1.76736e-06	0.68	1.94981e-06	0.68	2.04789e-06	0.68	2.05373e-06
0.69	1.33338e-06	0.69	1.80536e-06	0.69	1.98697e-06	0.69	2.08329e-06	0.69	2.08801e-06
0.7	1.37072e-06	0.7	1.84366e-06	0.7	2.02438e-06	0.7	2.11892e-06	0.7	2.12252e-06
0.71	1.40849e-06	0.71	1.88224e-06	0.71	2.06206e-06	0.71	2.15479e-06	0.71	2.15724e-06
0.72	1.44667e-06	0.72	1.92112e-06	0.72	2.09999e-06	0.72	2.19088e-06	0.72	2.19218e-06
0.73	1.48524e-06	0.73	1.96029e-06	0.73	2.1382e-06	0.73	2.22722e-06	0.73	2.22735e-06
0.74	1.52421e-06	0.74	1.99975e-06	0.74	2.17666e-06	0.74	2.26379e-06	0.74	2.26273e-06
0.75	1.56357e-06	0.75	2.0395e-06	0.75	2.21539e-06	0.75	2.3006e-06	0.75	2.29834e-06
0.76	1.6033e-06	0.76	2.07955e-06	0.76	2.25439e-06	0.76	2.33764e-06	0.76	2.33417e-06
0.77	1.64341e-06	0.77	2.1199e-06	0.77	2.29366e-06	0.77	2.37493e-06	0.77	2.37023e-06
0.78	1.68389e-06	0.78	2.16053e-06	0.78	2.3332e-06	0.78	2.41246e-06	0.78	2.40651e-06
0.79	1.72473e-06	0.79	2.20147e-06	0.79	2.37301e-06	0.79	2.45022e-06	0.79	2.44302e-06
0.8	1.76594e-06	0.8	2.24271e-06	0.8	2.4131e-06	0.8	2.48823e-06	0.8	2.47976e-06
