# Supplementary material for: A nonvolatile bidirectional reconfigurable FET based on S/D self programmable floating gates
Source: PLoS One. 2023 May 24;18(5):e0284616. doi: 10.1371/journal.pone.0284616 (PMC10208489; doi:10.1371/journal.pone.0284616)
Supplement: S15 File — (XLS) [file pone.0284616.s015.xls]

## Sheet: Sheet1
10	55.2
12	60.5
14	65.4
18	74.2
22	83.3
