# Supplementary material for: A nonvolatile bidirectional reconfigurable FET based on S/D self programmable floating gates
Source: PLoS One. 2023 May 24;18(5):e0284616. doi: 10.1371/journal.pone.0284616 (PMC10208489; doi:10.1371/journal.pone.0284616)
Supplement: S16 File — (XLS) [file pone.0284616.s016.xls]

## Sheet: Sheet1
-0.8	1.16924e-12	-0.8	1.31183e-12	-0.8	1.31726e-12	-0.8	1.34848e-12
-0.79	1.05892e-12	-0.79	1.18731e-12	-0.79	1.19492e-12	-0.79	1.22297e-12
-0.78	9.7057e-13	-0.78	1.08705e-12	-0.78	1.09635e-12	-0.78	1.12179e-12
-0.77	8.98487e-13	-0.77	1.00484e-12	-0.77	1.01535e-12	-0.77	1.03862e-12
-0.76	8.38158e-13	-0.76	9.36043e-13	-0.76	9.47469e-13	-0.76	9.68949e-13
-0.75	7.86937e-13	-0.75	8.77393e-13	-0.75	8.89632e-13	-0.75	9.09619e-13
-0.74	7.42761e-13	-0.74	8.27298e-13	-0.74	8.4017e-13	-0.74	8.58939e-13
-0.73	7.0297e-13	-0.73	7.81757e-13	-0.73	7.95177e-13	-0.73	8.12909e-13
-0.72	6.68395e-13	-0.72	7.42008e-13	-0.72	7.55825e-13	-0.72	7.72629e-13
-0.71	6.37863e-13	-0.71	7.067e-13	-0.71	7.20823e-13	-0.71	7.36819e-13
-0.7	6.10614e-13	-0.7	6.74943e-13	-0.7	6.89287e-13	-0.7	7.04566e-13
-0.69	5.86119e-13	-0.69	6.46127e-13	-0.69	6.60611e-13	-0.69	6.75241e-13
-0.68	5.64004e-13	-0.68	6.19826e-13	-0.68	6.34368e-13	-0.68	6.48399e-13
-0.67	5.43995e-13	-0.67	5.95743e-13	-0.67	6.10255e-13	-0.67	6.23724e-13
-0.66	5.25895e-13	-0.66	5.73672e-13	-0.66	5.88061e-13	-0.66	6.00991e-13
-0.65	5.09565e-13	-0.65	5.5348e-13	-0.65	5.67647e-13	-0.65	5.80061e-13
-0.64	4.94938e-13	-0.64	5.35098e-13	-0.64	5.4894e-13	-0.64	5.60842e-13
-0.63	4.82049e-13	-0.63	5.18541e-13	-0.63	5.31945e-13	-0.63	5.43333e-13
-0.62	4.71236e-13	-0.62	5.03991e-13	-0.62	5.16821e-13	-0.62	5.27668e-13
-0.61	4.53973e-13	-0.61	4.87852e-13	-0.61	5.01332e-13	-0.61	5.12666e-13
-0.6	4.38006e-13	-0.6	4.68001e-13	-0.6	4.81023e-13	-0.6	4.9201e-13
-0.59	4.2446e-13	-0.59	4.50921e-13	-0.59	4.62566e-13	-0.59	4.72738e-13
-0.58	4.1277e-13	-0.58	4.36189e-13	-0.58	4.46669e-13	-0.58	4.55873e-13
-0.57	4.02579e-13	-0.57	4.23281e-13	-0.57	4.32751e-13	-0.57	4.41136e-13
-0.56	3.93672e-13	-0.56	4.11868e-13	-0.56	4.20416e-13	-0.56	4.28069e-13
-0.55	3.85899e-13	-0.55	4.01729e-13	-0.55	4.0943e-13	-0.55	4.16422e-13
-0.54	3.79222e-13	-0.54	3.92707e-13	-0.54	3.99616e-13	-0.54	4.06004e-13
-0.53	3.74174e-13	-0.53	3.84688e-13	-0.53	3.90853e-13	-0.53	3.96687e-13
-0.52	3.70963e-13	-0.52	3.77502e-13	-0.52	3.8301e-13	-0.52	3.88397e-13
-0.51	3.70317e-13	-0.51	3.71366e-13	-0.51	3.75768e-13	-0.51	3.80625e-13
-0.5	3.73422e-13	-0.5	3.66416e-13	-0.5	3.69546e-13	-0.5	3.7371e-13
-0.49	3.8221e-13	-0.49	3.62889e-13	-0.49	3.64385e-13	-0.49	3.67864e-13
-0.48	3.99714e-13	-0.48	3.61183e-13	-0.48	3.60384e-13	-0.48	3.63128e-13
-0.47	4.30701e-13	-0.47	3.61959e-13	-0.47	3.57737e-13	-0.47	3.59593e-13
-0.46	4.82591e-13	-0.46	3.66244e-13	-0.46	3.56755e-13	-0.46	3.5744e-13
-0.45	5.66874e-13	-0.45	3.75634e-13	-0.45	3.57901e-13	-0.45	3.56925e-13
-0.44	7.01267e-13	-0.44	3.92585e-13	-0.44	3.61861e-13	-0.44	3.58406e-13
-0.43	9.12973e-13	-0.43	4.20872e-13	-0.43	3.69647e-13	-0.43	3.62386e-13
-0.42	1.24364e-12	-0.42	4.66281e-13	-0.42	3.8276e-13	-0.42	3.69552e-13
-0.41	1.75678e-12	-0.41	5.37679e-13	-0.41	4.03423e-13	-0.41	3.80895e-13
-0.4	2.54899e-12	-0.4	6.48644e-13	-0.4	4.34969e-13	-0.4	3.97795e-13
-0.39	3.76671e-12	-0.39	8.19933e-13	-0.39	4.82402e-13	-0.39	4.2224e-13
-0.38	5.63126e-12	-0.38	1.08325e-12	-0.38	5.53287e-13	-0.38	4.57134e-13
-0.37	8.47618e-12	-0.37	1.4869e-12	-0.37	6.59065e-13	-0.37	5.06739e-13
-0.36	1.28026e-11	-0.36	2.10439e-12	-0.36	8.17074e-13	-0.36	5.77297e-13
-0.35	1.93611e-11	-0.35	3.04732e-12	-0.35	1.05361e-12	-0.35	6.78208e-13
-0.34	2.92721e-11	-0.34	4.4847e-12	-0.34	1.40852e-12	-0.34	8.23413e-13
-0.33	4.4205e-11	-0.33	6.67086e-12	-0.33	1.94186e-12	-0.33	1.03374e-12
-0.32	6.66359e-11	-0.32	9.99066e-12	-0.32	2.7437e-12	-0.32	1.33942e-12
-0.31	1.00231e-10	-0.31	1.50217e-11	-0.31	3.95074e-12	-0.31	1.7861e-12
-0.3	1.50457e-10	-0.3	2.2633e-11	-0.3	5.76575e-12	-0.3	2.43994e-12
-0.29	2.25193e-10	-0.29	3.42491e-11	-0.29	8.57455e-12	-0.29	3.44547e-12
-0.28	3.35937e-10	-0.28	5.17861e-11	-0.28	1.28883e-11	-0.28	5.02978e-12
-0.27	4.99328e-10	-0.27	7.81837e-11	-0.27	1.942e-11	-0.27	7.42795e-12
-0.26	7.39198e-10	-0.26	1.17816e-10	-0.26	2.92933e-11	-0.26	1.10393e-11
-0.25	1.08926e-09	-0.25	1.77152e-10	-0.25	4.41891e-11	-0.25	1.64734e-11
-0.24	1.59643e-09	-0.24	2.65723e-10	-0.24	6.66207e-11	-0.24	2.46436e-11
-0.23	2.32467e-09	-0.23	3.97502e-10	-0.23	1.00337e-10	-0.23	3.69188e-11
-0.22	3.35948e-09	-0.22	5.92776e-10	-0.22	1.50904e-10	-0.22	5.53446e-11
-0.21	4.80983e-09	-0.21	8.81173e-10	-0.21	2.2674e-10	-0.21	8.3095e-11
-0.2	6.8083e-09	-0.2	1.30445e-09	-0.2	3.39966e-10	-0.2	1.24753e-10
-0.19	9.50596e-09	-0.19	1.92175e-09	-0.19	5.08515e-10	-0.19	1.87046e-10
-0.18	1.3059e-08	-0.18	2.8148e-09	-0.18	7.58607e-10	-0.18	2.80129e-10
-0.17	1.76056e-08	-0.17	4.0931e-09	-0.17	1.12821e-09	-0.17	4.19033e-10
-0.16	2.32376e-08	-0.16	5.89919e-09	-0.16	1.67158e-09	-0.16	6.25886e-10
-0.15	2.99737e-08	-0.15	8.4096e-09	-0.15	2.46519e-09	-0.15	9.33095e-10
-0.14	3.77457e-08	-0.14	1.18269e-08	-0.14	3.61499e-09	-0.14	1.38777e-09
-0.13	4.6407e-08	-0.13	1.63638e-08	-0.13	5.26286e-09	-0.13	2.05754e-09
-0.12	5.57617e-08	-0.12	2.22106e-08	-0.12	7.59162e-09	-0.12	3.0378e-09
-0.11	6.56058e-08	-0.11	2.94926e-08	-0.11	1.08268e-08	-0.11	4.46096e-09
-0.1	7.57631e-08	-0.1	3.82295e-08	-0.1	1.52224e-08	-0.1	6.50453e-09
-0.09	8.61076e-08	-0.09	4.83145e-08	-0.09	2.10356e-08	-0.09	9.39525e-09
-0.08	9.65682e-08	-0.08	5.95276e-08	-0.08	2.84834e-08	-0.08	1.34097e-08
-0.07	1.07122e-07	-0.07	7.15813e-08	-0.07	3.7685e-08	-0.07	1.88526e-08
-0.06	1.17779e-07	-0.06	8.41837e-08	-0.06	4.86136e-08	-0.06	2.6017e-08
-0.05	1.28572e-07	-0.05	9.70923e-08	-0.05	6.10812e-08	-0.05	3.51265e-08
-0.04	1.39543e-07	-0.04	1.10143e-07	-0.04	7.47699e-08	-0.04	4.62626e-08
-0.03	1.50737e-07	-0.03	1.23254e-07	-0.03	8.93034e-08	-0.03	5.93151e-08
-0.02	1.62195e-07	-0.02	1.36407e-07	-0.02	1.04328e-07	-0.02	7.3984e-08
-0.01	1.73956e-07	-0.01	1.49633e-07	-0.01	1.19575e-07	-0.01	8.98434e-08
-1.47813e-15	1.86051e-07	-1.47813e-15	1.62983e-07	-1.47813e-15	1.34884e-07	-1.47813e-15	1.06443e-07
0.01	1.98504e-07	0.01	1.7652e-07	0.01	1.50191e-07	0.01	1.23399e-07
0.02	2.11337e-07	0.02	1.90305e-07	0.02	1.65509e-07	0.02	1.40453e-07
0.03	2.24566e-07	0.03	2.04393e-07	0.03	1.80893e-07	0.03	1.57474e-07
0.04	2.38203e-07	0.04	2.18828e-07	0.04	1.96419e-07	0.04	1.74442e-07
0.05	2.52258e-07	0.05	2.33649e-07	0.05	2.12168e-07	0.05	1.91408e-07
0.06	2.6674e-07	0.06	2.48881e-07	0.06	2.28213e-07	0.06	2.08455e-07
0.07	2.81656e-07	0.07	2.64544e-07	0.07	2.44615e-07	0.07	2.25681e-07
0.08	2.97013e-07	0.08	2.80652e-07	0.08	2.61424e-07	0.08	2.43176e-07
0.09	3.12816e-07	0.09	2.97211e-07	0.09	2.78676e-07	0.09	2.61022e-07
0.1	3.29077e-07	0.1	3.14221e-07	0.1	2.96395e-07	0.1	2.79279e-07
0.11	3.45802e-07	0.11	3.3169e-07	0.11	3.14594e-07	0.11	2.97994e-07
0.12	3.63e-07	0.12	3.49617e-07	0.12	3.33283e-07	0.12	3.17202e-07
0.13	3.80679e-07	0.13	3.68004e-07	0.13	3.52462e-07	0.13	3.36924e-07
0.14	3.98845e-07	0.14	3.86852e-07	0.14	3.72129e-07	0.14	3.57168e-07
0.15	4.17505e-07	0.15	4.06165e-07	0.15	3.92276e-07	0.15	3.77934e-07
0.16	4.3666e-07	0.16	4.25943e-07	0.16	4.12896e-07	0.16	3.99214e-07
0.17	4.56311e-07	0.17	4.4619e-07	0.17	4.33981e-07	0.17	4.20996e-07
0.18	4.76457e-07	0.18	4.66907e-07	0.18	4.55524e-07	0.18	4.43265e-07
0.19	4.97089e-07	0.19	4.88093e-07	0.19	4.77519e-07	0.19	4.66006e-07
0.2	5.18199e-07	0.2	5.09746e-07	0.2	4.99959e-07	0.2	4.89201e-07
0.21	5.39771e-07	0.21	5.31858e-07	0.21	5.22838e-07	0.21	5.12834e-07
0.22	5.6179e-07	0.22	5.54417e-07	0.22	5.46144e-07	0.22	5.36892e-07
0.23	5.84238e-07	0.23	5.77407e-07	0.23	5.69866e-07	0.23	5.61356e-07
0.24	6.07097e-07	0.24	6.00807e-07	0.24	5.93985e-07	0.24	5.86208e-07
0.25	6.3035e-07	0.25	6.24596e-07	0.25	6.1848e-07	0.25	6.11427e-07
0.26	6.53983e-07	0.26	6.48751e-07	0.26	6.43325e-07	0.26	6.36986e-07
0.27	6.77984e-07	0.27	6.73253e-07	0.27	6.68491e-07	0.27	6.62854e-07
0.28	7.02345e-07	0.28	6.98086e-07	0.28	6.93953e-07	0.28	6.88999e-07
0.29	7.27058e-07	0.29	7.23237e-07	0.29	7.19691e-07	0.29	7.15389e-07
0.3	7.52122e-07	0.3	7.48701e-07	0.3	7.45688e-07	0.3	7.41995e-07
0.31	7.77535e-07	0.31	7.74474e-07	0.31	7.71937e-07	0.31	7.688e-07
0.32	8.03299e-07	0.32	8.00558e-07	0.32	7.98438e-07	0.32	7.95796e-07
0.33	8.29417e-07	0.33	8.26955e-07	0.33	8.25195e-07	0.33	8.22983e-07
0.34	8.55888e-07	0.34	8.53672e-07	0.34	8.52218e-07	0.34	8.5037e-07
0.35	8.82714e-07	0.35	8.80713e-07	0.35	8.79519e-07	0.35	8.77973e-07
0.36	9.09898e-07	0.36	9.08082e-07	0.36	9.07105e-07	0.36	9.05811e-07
0.37	9.37439e-07	0.37	9.35784e-07	0.37	9.34989e-07	0.37	9.339e-07
0.38	9.6534e-07	0.38	9.63821e-07	0.38	9.63178e-07	0.38	9.62255e-07
0.39	9.936e-07	0.39	9.92197e-07	0.39	9.91675e-07	0.39	9.90885e-07
0.4	1.02222e-06	0.4	1.02091e-06	0.4	1.02049e-06	0.4	1.0198e-06
0.41	1.05119e-06	0.41	1.04997e-06	0.41	1.04963e-06	0.41	1.04902e-06
0.42	1.08052e-06	0.42	1.07937e-06	0.42	1.07909e-06	0.42	1.07855e-06
0.43	1.11019e-06	0.43	1.10911e-06	0.43	1.10888e-06	0.43	1.10839e-06
0.44	1.14021e-06	0.44	1.13918e-06	0.44	1.139e-06	0.44	1.13855e-06
0.45	1.17057e-06	0.45	1.16959e-06	0.45	1.16944e-06	0.45	1.16903e-06
0.46	1.20126e-06	0.46	1.20032e-06	0.46	1.20021e-06	0.46	1.19982e-06
0.47	1.23228e-06	0.47	1.23138e-06	0.47	1.23129e-06	0.47	1.23092e-06
0.48	1.26363e-06	0.48	1.26275e-06	0.48	1.26268e-06	0.48	1.26233e-06
0.49	1.29529e-06	0.49	1.29444e-06	0.49	1.29439e-06	0.49	1.29405e-06
0.5	1.32727e-06	0.5	1.32644e-06	0.5	1.32639e-06	0.5	1.32606e-06
0.51	1.35954e-06	0.51	1.35874e-06	0.51	1.3587e-06	0.51	1.35838e-06
0.52	1.39212e-06	0.52	1.39133e-06	0.52	1.39131e-06	0.52	1.39099e-06
0.53	1.425e-06	0.53	1.42422e-06	0.53	1.4242e-06	0.53	1.42389e-06
0.54	1.45816e-06	0.54	1.4574e-06	0.54	1.45738e-06	0.54	1.45707e-06
0.55	1.49161e-06	0.55	1.49086e-06	0.55	1.49084e-06	0.55	1.49053e-06
0.56	1.52534e-06	0.56	1.5246e-06	0.56	1.52458e-06	0.56	1.52427e-06
0.57	1.55934e-06	0.57	1.55861e-06	0.57	1.55859e-06	0.57	1.55828e-06
0.58	1.59362e-06	0.58	1.59289e-06	0.58	1.59288e-06	0.58	1.59256e-06
0.59	1.62817e-06	0.59	1.62745e-06	0.59	1.62743e-06	0.59	1.62711e-06
0.6	1.66298e-06	0.6	1.66227e-06	0.6	1.66224e-06	0.6	1.66192e-06
0.61	1.69806e-06	0.61	1.69735e-06	0.61	1.69732e-06	0.61	1.697e-06
0.62	1.7334e-06	0.62	1.7327e-06	0.62	1.73266e-06	0.62	1.73234e-06
0.63	1.76901e-06	0.63	1.76831e-06	0.63	1.76827e-06	0.63	1.76794e-06
0.64	1.80487e-06	0.64	1.80418e-06	0.64	1.80413e-06	0.64	1.80379e-06
0.65	1.841e-06	0.65	1.84031e-06	0.65	1.84025e-06	0.65	1.83991e-06
0.66	1.87739e-06	0.66	1.87669e-06	0.66	1.87663e-06	0.66	1.87629e-06
0.67	1.91403e-06	0.67	1.91334e-06	0.67	1.91327e-06	0.67	1.91292e-06
0.68	1.95094e-06	0.68	1.95025e-06	0.68	1.95017e-06	0.68	1.94981e-06
0.69	1.98811e-06	0.69	1.98742e-06	0.69	1.98733e-06	0.69	1.98697e-06
0.7	2.02554e-06	0.7	2.02485e-06	0.7	2.02475e-06	0.7	2.02438e-06
0.71	2.06323e-06	0.71	2.06254e-06	0.71	2.06243e-06	0.71	2.06206e-06
0.72	2.10119e-06	0.72	2.1005e-06	0.72	2.10038e-06	0.72	2.09999e-06
0.73	2.13941e-06	0.73	2.13872e-06	0.73	2.13859e-06	0.73	2.1382e-06
0.74	2.1779e-06	0.74	2.1772e-06	0.74	2.17706e-06	0.74	2.17666e-06
0.75	2.21665e-06	0.75	2.21595e-06	0.75	2.2158e-06	0.75	2.21539e-06
0.76	2.25568e-06	0.76	2.25497e-06	0.76	2.25481e-06	0.76	2.25439e-06
0.77	2.29497e-06	0.77	2.29426e-06	0.77	2.29409e-06	0.77	2.29366e-06
0.78	2.33453e-06	0.78	2.33382e-06	0.78	2.33364e-06	0.78	2.3332e-06
0.79	2.37437e-06	0.79	2.37365e-06	0.79	2.37346e-06	0.79	2.37301e-06
0.8	2.41448e-06	0.8	2.41376e-06	0.8	2.41355e-06	0.8	2.4131e-06
